# Supplementary material for: Integration of time-series meta-omics data reveals how microbial ecosystems respond to disturbance
Source: Nat Commun. 2020 Oct 19;11:5281. doi: 10.1038/s41467-020-19006-2 (PMC7572474; doi:10.1038/s41467-020-19006-2)
Supplement: Supplementary file 4 — Supplementary Data 1 [file 41467_2020_19006_MOESM4_ESM.xlsx]

## Sheet: Overview of IMP analysis
Summary of IMP analysis on data derived from floating sludge islets
Date	Sample_ID	MG unprocessed	MG retained pairs	MG retained singles	MG retained combined reads	MT unprocessed	MT retained pairs	MT retained singles	MT retained combined reads	MT rRNA pairs	MT rRNA singles	MT contigs	Co-assembly contigs
2010-10-04	A01	17531630	16368148	1078317	33814613	56764165	46430755	1833300	94694810	8162922	211837	57491	126390
2011-01-25	A02	14699402	13108258	1199766	27416282	16493393	9119940	1951440	20191320	4110417	775696	47726	208345
2011-03-21	D37	35999747	32911158	2199347	68021663	35975301	13400496	2315369	29116361	17642665	2323133	61242	431078
2011-03-29	D02	34135175	27721744	2837683	58281171	33912215	13612603	1826984	29052190	16504703	1719392	81321	443307
2011-04-05	D39	28908243	26605828	1673538	54885194	38592454	17367979	2504144	37240102	16717068	1685117	118913	479608
2011-04-14	D24	29187268	27401321	1354513	56157155	36395674	18174395	2162663	38511453	14460847	1445338	130962	517506
2011-04-21	D25	25320222	20487745	4083256	45058746	33954127	13847740	1736581	29432061	16687126	1534912	91152	331870
2011-04-29	D35	30371838	27587583	1797893	56973059	29681622	12018746	1441649	25479141	14775098	1342298	73557	377432
2011-05-06	D46	28122705	25044633	2528946	52618212	34116436	13596582	2102990	29296154	15704281	1559060	86116	389063
2011-05-13	D13	31173943	29336922	1467456	60141300	35894482	12307140	1424327	26038607	20133094	1889977	70840	478799
2011-05-20	D40	25651909	24085668	1018577	49189913	27707752	9331432	1515442	20178306	14726480	1669177	44671	326463
2011-05-27	D33	30235782	28307886	1506824	58122596	27369514	10155882	1139082	21450846	14561598	1374840	72686	401437
2011-06-03	D06	30216637	26954409	1576187	55485005	32430876	12235924	1998252	26470100	16026593	1959118	89444	396383
2011-06-09	D27	27497422	25777061	1306125	52860247	30331588	11628944	1328863	24586751	15895274	1332740	94475	413711
2011-06-17	D42	27303250	25503950	1313167	52321067	34544359	14363643	1328939	30056225	17320121	1449468	117872	468428
2011-06-24	D03	32347395	29220419	1797971	60238809	32699565	18755346	2503880	40014572	9988214	944102	145997	553152
2011-07-01	D47	30109054	27730630	1936737	57397997	36766788	19790420	2959780	42540620	12327661	1279728	132644	494971
2011-07-08	D18	23391679	22164878	1066058	45395814	31924022	13802753	1538828	29144334	15093605	1388116	107211	404870
2011-08-05	D45	29930665	27829830	1644918	57304578	35378306	15997138	2372196	34366472	14915695	1347833	103844	517913
2011-08-11	D51	29852842	26901508	2115968	55918984	44174409	18564123	2671740	39799986	20249314	2173170	108969	490163
2011-08-19	D43	26075473	24281057	1444335	50006449	27171859	14640598	1251988	30533184	10516375	682408	119962	438208
2011-08-29	D34	30403109	28058664	2030863	58148191	28421236	14285422	1622021	30192865	11327996	1029180	115348	425668
2011-09-05	D30	30532662	28718715	1490886	58928316	29515165	15646084	2024810	33316978	10561939	1116334	128807	482611
2011-09-12	D04	29014224	25778552	1730152	53287256	35007981	19311266	2775618	41398150	11158731	1232688	154729	500533
2011-09-19	D31	25456037	23744583	1302766	48791932	30499924	18342790	1783389	38468969	9426018	755439	144450	448666
2011-09-28	D29	29839175	27199081	2226114	56624276	33708983	17931937	2782354	38646228	10936159	1380297	133424	504283
2011-10-05	D49	29042305	26641829	1400099	54683757	29639609	14248134	1675031	30171299	12356024	1169930	104818	443476
2011-10-12	D32	28460125	26905139	1280844	55091122	31894222	17448520	1520300	36417340	11887316	902949	149581	538414
2011-11-02	D23	23448618	18851501	3923449	41626451	32127592	18036232	2631682	38704146	9851426	1340869	134971	353499
2011-11-07	D44	27963482	24897807	2376671	52172285	23803138	16386146	1843356	34615648	4949382	514343	113204	415829
2011-11-16	D20	32139021	30421843	1283367	62127053	33469570	28141065	1936802	58218932	3111109	208282	137445	466269
2011-11-23	D15	26973299	24536053	1365590	50437696	35418302	26585849	4005009	57176707	4108201	572155	114025	338261
2011-11-29	D05	25621580	22949103	773926	46672132	32499996	25199023	3264871	53662917	3342329	446283	117807	334496
2011-12-21	D28	29329592	27574163	1289080	56437406	34336596	20937720	2097177	43972617	10285053	900638	111373	442661
2011-12-28	D09	31138147	25898148	3088153	54884449	33883001	17654965	2767161	38077091	11810528	1504504	112721	399510
2012-01-03	D38	24493806	22681193	991272	46353658	23571029	12051161	1421055	25523377	9055794	858754	84128	339691
2012-01-11	D36	34928806	32014419	2069892	66098730	37853692	16360403	3039172	35759978	15527661	2517756	114618	482520
2012-01-19	D12	26256782	24765672	1183841	50715185	32078032	11415158	1142644	23972960	17950311	1459721	87563	417909
2012-01-25	D10	32576299	28822117	2112865	59757099	35356100	12792706	2064782	27650194	18080293	2224365	98151	403369
2012-02-01	D14	26995145	22067691	2719767	46855149	33583347	12404420	1860511	26669351	17209617	1986249	91357	354881
2012-02-08	D08	33462713	29590993	2191955	61373941	32414295	11974617	1443747	25392981	17301018	1546768	94461	501333
2012-02-14	D26	29242844	27118676	1565421	55802773	31735326	9954805	1106915	21016525	19045314	1542360	57897	423528
2012-02-23	D21	24350474	22754752	1033309	46542813	34301246	11506763	1627570	24641096	19117272	1858032	86515	375114
2012-02-29	D19	32574065	28288700	3165796	59743196	36394504	12496491	1734078	26727060	19915026	2069786	97348	449815
2012-03-08	D17	23876138	22226625	1033784	45487034	30362735	10236878	1340616	21814372	17044898	1653723	79024	333653
2012-03-14	D41	30626165	28490276	1515664	58496216	27396429	8434111	1040702	17908924	16251236	1553860	61024	395166
2012-03-22	D11	29495784	27691057	1348071	56730185	35677196	8436575	1195654	18068804	23290747	2631821	50236	401414
2012-03-28	D16	28186198	26162520	1081186	53406226	36820589	10406024	1424590	22236638	22364722	2538008	69141	370833
2012-04-04	D07	21699617	15940878	3465313	35347069	34514784	13143860	1791203	28078923	17520794	1800547	93079	264999
2012-04-10	D22	33671265	30670757	2094658	63436172	34097677	17817055	3145665	38779775	11029695	1793094	116509	432627
2012-04-17	D01	32692858	27975133	2329138	58279404	33418152	15582015	2155159	33319189	13975373	1477695	113332	465002
2012-04-25	D50	24359112	22277277	1450478	46005032	32882193	16384859	1888715	34658433	12992641	1329066	108632	380672
2012-05-03	D48	27267336	25359794	1619284	52338872	32450531	15443434	2107587	32994455	13248562	1405761	106065	412436
Total		1504179064	1362404347	95481236	2820289930	1751412079	826139067	104168383	1756446517	732552336	75408717	5338878	21988235
Average		28380737	25705742	1801533	5.3213e+07	33045511	15587530	1965441	3.31405e+07	13821742	1422806	100734	414872
Standard deviation		4025168	3847016	745508	7.68789e+06	5388215	6065706	637401	1.24609e+07	4743139	560733	27534	79092
