# Supplementary material for: Integration of time-series meta-omics data reveals how microbial ecosystems respond to disturbance
Source: Nat Commun. 2020 Oct 19;11:5281. doi: 10.1038/s41467-020-19006-2 (PMC7572474; doi:10.1038/s41467-020-19006-2)
Supplement: Supplementary file 5 — Supplementary Data 2 [file 41467_2020_19006_MOESM5_ESM.xlsx]

## Sheet: Summary rMAGs
rMAG-identifier	FunC_ID	N50	closest_cluster_member	cluster	cluster_members	completeness	completeness_metric	contamination	contamination_metric	furthest_cluster_member	score	size	strain_heterogeneity	superkingdom	phylum	class	order	family	genus	species
D04_G2.5	1	2377	99.3	17_1	17	86.89	substantial	1.01	low	98.78	83.528	4269165	0	Bacteria	Chloroflexi	Anaerolineae	Anaerolineales	Anaerolineaceae	Anaerolinea	Anaerolinea thermophila
D04_L6	1	1376	NA	66_2	1	56.21	moderate	2.12	low	NA	47.1793	3235674	0	Bacteria	Chloroflexi	Anaerolineae	Anaerolineales	Anaerolineaceae	Anaerolinea	Anaerolinea thermophila
D04_O2.19	1	2184	99.7	8_1	6	74.7	substantial	1.7	low	99.54	45.6496	3446290	22.22	Bacteria	Actinobacteria	Actinobacteria	Corynebacteriales	Mycobacteriaceae	Mycobacterium	Mycobacterium smegmatis
D05_G3.14.1	1	8261	99.86	5_1	6	69.11	moderate	0.78	low	99.76	67.1685	1684247	0	Bacteria	Actinobacteria	Actinobacteria	Actinomycetales	Nocardioidaceae	Nocardioides	Nocardioides sp. JS614
D05_G3.4	1	2849	99.81	3_1	4	85.34	substantial	2.44	low	99.74	67.7273	1845299	7.14	Bacteria	Actinobacteria	Actinobacteria	Actinomycetales	Nocardioidaceae	Nocardioides	Nocardioides sp. JS614
D09_G1.28	1	9092	99.64	10_3	12	88.4	substantial	0	none	99.38	90.3793	2390589	0	Bacteria	Actinobacteria	Actinobacteria	Streptomycetales	Streptomycetaceae	Streptomyces	Intrasporangium calvum
D11_O1.7	1	1609	96.82	29_2	2	75.05	substantial	6.79	medium	96.82	8.41328	4205936	34.29	Bacteria	Actinobacteria	Acidimicrobiia	Acidimicrobiales	Microthrixaceae	Candidatus Microthrix	Candidatus Microthrix parvicella
D12_L1.3	1	10705	99.64	10_2	22	58.53	moderate	0	none	99.06	60.5448	1803367	0	Bacteria	Actinobacteria	Actinobacteria	Actinomycetales	Intrasporangiaceae	Intrasporangium	Intrasporangium calvum
D22_G1.42.2	1	4873	99.76	51_2	22	85.33	substantial	0.85	low	99.25	82.9239	1444753	0	Bacteria	Actinobacteria	Actinobacteria	Acidimicrobiales	Acidimicrobiaceae	Acidimicrobium	Acidimicrobium ferrooxidans
D22_L1.5.4	1	4779	99.32	10_4	5	52.97	moderate	0.81	low	98.63	50.7597	1494536	0	Bacteria	Actinobacteria	Actinobacteria	Actinomycetales	Intrasporangiaceae	Intrasporangium	Intrasporangium calvum
D28_L2.9	1	1494	NA	8_3	1	66.83	moderate	15.95	very high	NA	-58.0028	4002872	46.67	Bacteria	Actinobacteria	Actinobacteria	Actinomycetales	Gordoniaceae	Gordonia	Gordonia bronchialis
D29_L5	1	1805	NA	13_0	1	72.5	substantial	3.41	low	NA	57.0782	1783434	0	Bacteria	Actinobacteria	Actinobacteria	Actinomycetales	Nocardioidaceae	Nocardioides	Nocardioides sp. JS614
D29_O1.25	1	1779	98.88	3_2	12	81.19	substantial	3.85	low	98.78	63.5651	2895934	0	Bacteria	Actinobacteria	Actinobacteria	Acidimicrobiales	Acidimicrobiaceae	Acidimicrobium	Acidimicrobium ferrooxidans
D30_G5	1	4553	99.67	4_1	3	82.32	substantial	2.42	low	99.55	38.7191	2797301	33.33	Bacteria	Proteobacteria	Actinobacteria	Acidimicrobiales	Acidimicrobiaceae	Acidimicrobium	Acidimicrobium ferrooxidans
D36_L1.41	1	8110	99.6	10_5	7	62.07	moderate	0	none	99.36	64.0245	1817781	0	Bacteria	Actinobacteria	Actinobacteria	Actinomycetales	Intrasporangiaceae	Intrasporangium	Intrasporangium calvum
D37_G11	1	5574	99.39	7_2	23	91.4	near	1.8	low	99.08	84.2731	3898222	0	Bacteria	Actinobacteria	Actinobacteria	Acidimicrobiales	Acidimicrobiaceae	Acidimicrobium	Acidimicrobium ferrooxidans
D37_G1.25.1	1	10524	99.24	6_5	21	88.46	substantial	0.85	low	97.37	86.2211	3299277	0	Bacteria	Actinobacteria	Actinobacteria	Acidimicrobiales	Acidimicrobiaceae	Acidimicrobium	Acidimicrobium ferrooxidans
D39_O1.57	1	5071	99.11	10_1	18	76.66	substantial	1.08	low	98.38	73.1125	2727056	0	Bacteria	Actinobacteria	Actinobacteria	Actinomycetales	Intrasporangiaceae	Intrasporangium	Intrasporangium calvum
D42_G14	1	8426	99.82	10_6	36	94.39	near	0	none	99.34	96.3528	2891221	0	Bacteria	Actinobacteria	Actinobacteria	Actinomycetales	Intrasporangiaceae	Intrasporangium	Intrasporangium calvum
D43_G6	1	2669	99.23	7_1	11	86.7	substantial	1.28	low	99.13	82.0132	3488631	0	Bacteria	Actinobacteria	Actinobacteria	Acidimicrobiales	Acidimicrobiaceae	Acidimicrobium	Acidimicrobium ferrooxidans
D46_L2.48	1	1463	99.87	52_1	2	57.02	moderate	4.79	low	99.87	-9.78738	891832	44.44	Bacteria	Actinobacteria	Actinobacteria	Acidimicrobiales	Acidimicrobiaceae	Acidimicrobium	Acidimicrobium ferrooxidans
D47_G1.71.2	1	15983	99.94	51_1	7	91.88	near	1.79	low	99.85	51.7018	1671234	33.33	Bacteria	Actinobacteria	Actinobacteria	Acidimicrobiales	Acidimicrobiaceae	Acidimicrobium	Acidimicrobium ferrooxidans
D47_P30	1	9814	NA	10_8	1	96.28	near	1.97	low	NA	42.9759	2668904	45.45	Bacteria	Actinobacteria	Actinobacteria	Corynebacteriales	Corynebacteriaceae	Corynebacterium	Corynebacterium humireducens
D51_G1.1.2	1	9334	99.94	6_4	49	82.34	substantial	0.85	low	99.61	80.075	2961884	0	Bacteria	Actinobacteria	Acidimicrobiia	Acidimicrobiales	Microthrixaceae	Candidatus Microthrix	Candidatus Microthrix parvicella
D08_G1.16	2	3944	99.6	74_1	14	78.37	substantial	0.25	low	97.65	78.918	2901199	0	Bacteria	Bacteroidetes	Sphingobacteriia	Sphingobacteriales	Chitinophaga	Chitinophaga pinensis	Haliscomenobacter hydrossis
D10_O1.45	2	2847	99.07	83_1	26	76.02	substantial	1.72	low	98.65	69.1472	2980203	0	Bacteria	Bacteroidetes	Sphingobacteriia	Sphingobacteriales	Chitinophaga	Chitinophaga pinensis	Haliscomenobacter hydrossis
D16_L3.1.1	2	1981	98.83	85_2	10	66.09	moderate	3.56	low	98.28	23.2684	2222085	26.67	Bacteria	Bacteroidetes	Sphingobacteriia	Sphingobacteriales	Sphingobacteriaceae	Fluviicola	Fluviicola taffensis
D16_O2.2.1.1.14	2	1457	97.91	80_1	26	61.76	moderate	5.39	medium	97.35	32.5417	2630247	3.85	Bacteria	Bacteroidetes	Sphingobacteriia	Sphingobacteriales	Saprospiraceae	Haliscomenobacter	Haliscomenobacter hydrossis
D19_G1.34.1.1	2	7608	99.89	76_3	23	87.13	substantial	0.74	low	99.7	85.3706	3963413	0	Bacteria	Bacteroidetes	Sphingobacteriia	Sphingobacteriales	Saprospiraceae	Haliscomenobacter	Haliscomenobacter hydrossis
D23_P13	2	18651	99.97	73_1	25	99.01	near	0	none	99.73	101.145	2893015	0	Bacteria	Bacteroidetes	Sphingobacteriia	Sphingobacteriales	Chitinophaga	Chitinophaga pinensis	NA
D26_L1.23	2	3514	99.34	83_2	35	55.42	moderate	0	none	98.02	57.1929	2366406	0	Bacteria	Bacteroidetes	Sphingobacteriia	Sphingobacteriales	Chitinophaga	Chitinophaga pinensis	Haliscomenobacter hydrossis
D30_P23	2	13812	99.94	40_1	5	98.52	near	0.99	low	99.83	95.6401	3867986	0	Bacteria	Bacteroidetes	Sphingobacteriia	Sphingobacteriales	Saprospiraceae	Haliscomenobacter	Haliscomenobacter hydrossis
D33_L1.8.2	2	3552	99.35	74_2	12	52.82	moderate	0.16	low	96.87	53.7952	2051430	0	Bacteria	Bacteroidetes	Sphingobacteriia	Sphingobacteriales	Chitinophaga	Chitinophaga pinensis	Haliscomenobacter hydrossis
D35_G2.16	2	2040	99.41	79_1	6	72.68	substantial	2.38	low	99.13	62.4348	2834898	0	Bacteria	Bacteroidetes	Sphingobacteriia	Sphingobacteriales	Saprospiraceae	Haliscomenobacter	Haliscomenobacter hydrossis
D35_G2.23	2	4280	99.44	84_1	47	86.98	substantial	1.77	low	99.03	79.9457	3914451	0	Bacteria	Bacteroidetes	Sphingobacteriia	Sphingobacteriales	Chitinophaga	Chitinophaga pinensis	Haliscomenobacter hydrossis
D35_G2.27	2	3212	98.93	78_1	7	83.17	substantial	4.24	low	98.57	45.5434	2590585	18.18	Bacteria	Bacteroidetes	Sphingobacteriia	Sphingobacteriales	Saprospiraceae	Haliscomenobacter	Haliscomenobacter hydrossis
D35_G2.61	2	10447	99.78	77_2	15	93.61	near	1.24	low	98.74	89.4195	3530364	0	Bacteria	Bacteroidetes	Sphingobacteriia	Sphingobacteriales	Saprospiraceae	Haliscomenobacter	Haliscomenobacter hydrossis
D36_G7	2	1660	99.46	42_1	41	76.77	substantial	2.41	low	97.92	66.3301	4135819	0	Bacteria	Bacteroidetes	Sphingobacteriia	Sphingobacteriales	Saprospiraceae	Haliscomenobacter	Haliscomenobacter hydrossis
D37_G5	2	1501	99.36	16_1	3	61.12	moderate	2.92	low	99.36	35.6082	2241327	12.5	Bacteria	Bacteroidetes	Flavobacteriia	Flavobacteriales	Cryomorphaceae	Fluviicola	Fluviicola taffensis
D38_G2.3	2	1829	99.88	68_1	3	67.2	moderate	1.08	low	99.86	63.4311	1392343	0	Bacteria	Bacteroidetes	Flavobacteriia	Flavobacteriales	Flavobacteriaceae	Weeksella	Weeksella virosa
D39_G1.35	2	4279	99.63	76_1	9	73.55	substantial	1.28	low	99.24	68.9657	3411127	0	Bacteria	Bacteroidetes	Sphingobacteriia	Sphingobacteriales	Saprospiraceae	Haliscomenobacter	Haliscomenobacter hydrossis
D41_O4	2	1600	98	73_2	8	70.67	substantial	3.4	low	97.81	35.2721	3060896	20	Bacteria	Bacteroidetes	Sphingobacteriia	Sphingobacteriales	Chitinophaga	Chitinophaga pinensis	Haliscomenobacter hydrossis
D42_G1.1.2.3	2	9824	99.9	82_1	14	90.08	near	1.49	low	99.8	84.6261	2793296	0	Bacteria	Bacteroidetes	Sphingobacteriia	Sphingobacteriales	Saprospiraceae	Haliscomenobacter	Haliscomenobacter hydrossis
D44_O1.1.2.2.1.2.7	2	2984	99.06	77_1	3	75.63	substantial	1.49	low	98.99	69.9174	2770784	0	Bacteria	Bacteroidetes	Sphingobacteriia	Sphingobacteriales	Saprospiraceae	Haliscomenobacter	Haliscomenobacter hydrossis
D47_O14	2	2889	99.2	78_2	18	88.54	substantial	0.74	low	98.98	86.5704	2744426	0	Bacteria	Bacteroidetes	Sphingobacteriia	Sphingobacteriales	Saprospiraceae	Haliscomenobacter	Haliscomenobacter hydrossis
D47_O5	2	2561	99.42	84_2	40	79.31	substantial	0	none	98.4	81.0142	4294807	0	Bacteria	Bacteroidetes	Sphingobacteriia	Sphingobacteriales	Chitinophaga	Chitinophaga pinensis	Haliscomenobacter hydrossis
D49_G15	2	2104	99.7	14_1	4	83.3	substantial	2.2	low	99.61	65.6315	3219526	8.33	Bacteria	Actinobacteria	Actinobacteria	Streptomycetales	Streptomycetaceae	Streptomyces	Fluviicola taffensis
A01_O1.2.4	3	3531	99.29	57_1	17	71.03	substantial	0	none	97.69	72.8039	2366778	0	Bacteria	Proteobacteria	Gammaproteobacteria	Pseudomonadales	Moraxellaceae	Acinetobacter	Marinobacter hydrocarbonoclasticus
D03_O1.31.2	3	2306	99.85	60_1	9	74.37	substantial	2.27	low	99.55	31.3714	1707769	33.33	Bacteria	Proteobacteria	Betaproteobacteria	Nitrosomonadales	Nitrosomonadaceae	Nitrosomonas	Nitrosomonas sp. Is79A3
D05_L3.17	3	3368	NA	22_1	1	64.42	moderate	1.29	low	NA	16.8737	2546171	42.86	Bacteria	Proteobacteria	Betaproteobacteria	Rhodocyclales	Rhodocyclaceae	Thiobacillus	Thiobacillus denitrificans
D11_O1.27.3	3	7415	99.45	27_4	23	66.9	moderate	0	none	97.05	68.8351	2616172	0	Bacteria	Proteobacteria	Betaproteobacteria	Burkholderiales	Comamonadaceae	Verminephrobacter	Verminephrobacter eiseniae
D15_G1.18.2	3	2524	99.85	46_1	8	70.01	substantial	0.36	low	99.58	44.911	1697860	25	Bacteria	Proteobacteria	Gammaproteobacteria	Pseudomonadales	Moraxellaceae	Acinetobacter	Hahella chejuensis
D15_G1.8	3	2365	NA	27_3	1	86.27	substantial	8.05	medium	NA	5.20692	3665265	42.5	Bacteria	Proteobacteria	Betaproteobacteria	Burkholderiales	Comamonadaceae	Albidiferax	Albidiferax ferrireducens
D15_G4	3	2444	99.8	64_1	2	87.98	substantial	2.6	low	99.8	43.3441	2807707	33.33	Bacteria	Proteobacteria	Gammaproteobacteria	Pseudomonadales	Moraxellaceae	Acinetobacter	Acinetobacter sp. ADP1
D15_L1.3	3	1662	NA	45_1	1	70.02	substantial	4.36	low	NA	24.8303	2301709	25	Bacteria	Proteobacteria	Gammaproteobacteria	Pseudomonadales	Moraxellaceae	Acinetobacter	Alcanivorax borkumensis
D20_G1.24	3	3353	99.92	56_1	3	78.5	substantial	3.52	low	98.71	31.8927	2254177	30.77	Bacteria	Proteobacteria	Betaproteobacteria	Rhodocyclales	Rhodocyclaceae	NA	NA
D20_O1.17	3	1817	99.66	47_1	4	73.04	substantial	7.07	medium	99.58	39.3197	1810322	0	Bacteria	Proteobacteria	Betaproteobacteria	Neisseriales	Neisseriaceae	NA	Chromobacterium violaceum
D20_P23	3	12690	99.75	26_1	23	96.51	near	0.93	low	99.38	93.9117	2403858	0	Bacteria	Proteobacteria	Gammaproteobacteria	Xanthomonadales	Xanthomonadaceae	Xanthomonas	Pseudoxanthomonas suwonensis
D24_L14	3	6063	99.26	24_2	4	64.66	moderate	0	none	98.31	66.5513	3390098	0	Bacteria	Proteobacteria	Betaproteobacteria	Rhodocyclales	Rhodocyclaceae	Thauera	Thauera sp. MZ1T
D27_L1.3.2	3	1603	98.12	57_2	5	54.05	moderate	1.38	low	97.63	-26.2475	1671097	75	Bacteria	Proteobacteria	Gammaproteobacteria	Pseudomonadales	Moraxellaceae	Acinetobacter	Alcanivorax borkumensis
D30_O2.4.2.2.2	3	11173	99.92	25_3	21	73.62	substantial	0.47	low	96.94	73.2941	2534672	0	Bacteria	Proteobacteria	Betaproteobacteria	Rhodocyclales	Rhodocyclaceae	Dechloromonas	Dechloromonas aromatica
D32_O1.57	3	4916	99.51	47_2	10	90.94	near	1.67	low	99.38	51.1058	2326857	33.33	Bacteria	Proteobacteria	Gammaproteobacteria	Pseudomonadales	Pseudomonadaceae	Cellvibrio	Cellvibrio japonicus
D36_L1.15	3	4757	99.71	27_1	20	70.69	substantial	0	none	97.16	72.5287	2401960	0	Bacteria	Proteobacteria	Betaproteobacteria	Burkholderiales	Comamonadaceae	Albidiferax	Albidiferax ferrireducens
D44_G14	3	13762	99.88	63_1	14	99.01	near	1.74	low	99.63	70.1593	3470012	22.22	Bacteria	Proteobacteria	Gammaproteobacteria	Pseudomonadales	Moraxellaceae	Acinetobacter	Acinetobacter tjernbergiae
D51_G9	3	1616	98.6	65_1	16	72.44	substantial	3.64	low	96.79	15.8442	1771756	40	Bacteria	Proteobacteria	Betaproteobacteria	Burkholderiales	Comamonadaceae	Albidiferax	Albidiferax ferrireducens
D51_L1.24	3	1877	99.21	23_1	4	63.89	moderate	1.02	low	99.13	60.4267	2239065	0	Bacteria	Proteobacteria	Gammaproteobacteria	Xanthomonadales	Xanthomonadaceae	Xanthomonas	Xanthomonas albilineans
D04_G2.13	4	6209	99.81	31_1	40	93.18	near	2.27	low	99.36	83.7265	3973098	0	Bacteria	Nitrospirae	Nitrospira	Nitrospirales	Nitrospiraceae	Nitrospira	Nitrospira sp. ND1
D08_O6	4	1587	99.08	15_1	2	63.16	moderate	0.97	low	99.08	59.9103	1865908	0	Bacteria	Acidobacteria	NA	NA	NA	NA	NA
D08_P1.44	4	2922	99.54	59_1	5	83.28	substantial	3.34	low	99.41	63.0528	1630249	5.26	Bacteria	Proteobacteria	Gammaproteobacteria	Legionellales	NA	NA	Coxiella burnetii
D13_G1.3.2	4	6319	99.84	67_2	31	91.19	near	0	none	98.22	93.0903	4998693	0	Bacteria	Spirochaetes	Spirochaetia	Spirochaetales	Leptospiraceae	Leptospira	Leptospira biflexa
D13_L7	4	1399	99.56	30_1	4	51.52	moderate	1.39	low	99.43	46.1429	2386753	0	Bacteria	Verrucomicrobia	Verrucomicrobiae	Verrucomicrobiales	Verrucomicrobiaceae	Akkermansia	Akkermansia muciniphila
D15_O1.7.1.2.1	4	1901	NA	67_4	1	85.73	substantial	8.93	medium	NA	6.35949	5948468	36.36	Bacteria	Spirochaetes	Spirochaetia	Spirochaetales	Leptospiraceae	Leptospira	Leptospira biflexa
D20_O1.13	4	2546	98.82	29_1	17	82.98	substantial	4.52	low	96.94	62.0829	7168890	0	Bacteria	Proteobacteria	Deltaproteobacteria	Myxococcales	Kofleriaceae	Haliangium	Haliangium ochraceum
D28_O5	4	1507	NA	45_2	1	58.28	moderate	0.46	low	NA	57.5691	1156178	0	Bacteria	Candidatus Cloacimonetes	NA	NA	NA	NA	Candidatus Cloacimonetes bacterium ADurb.Bin088
D31_O1.3.2	4	3329	99.77	67_3	20	84.35	substantial	0.11	low	98.44	85.5612	5399492	0	Bacteria	Spirochaetes	Spirochaetia	Spirochaetales	Leptospiraceae	Leptospira	Leptospira biflexa
D36_L2.1.6.2	4	5301	99.39	67_1	3	55.81	moderate	3.7	low	99.11	-60.8278	4622279	100	Bacteria	Spirochaetes	Spirochaetia	Spirochaetales	Leptospiraceae	Leptospira	Leptospira biflexa
D37_L8	4	1922	99.88	88_1	3	57.25	moderate	5.62	medium	99.86	30.7919	604493	0	Bacteria	Proteobacteria	NA	NA	NA	NA	NA
D49_O1	4	1715	99.19	1_1	3	71.92	substantial	2.29	low	99.18	62.0871	6365277	0	Bacteria	Proteobacteria	Deltaproteobacteria	NA	NA	NA	NA

## Sheet: MIMAG reporting
MAG-identifer	mimag_classification	total_length	n_contigs	avg_contig_len	n50	max_contig_len	is_rMAG	is_selected_rMAG	Marker lineage	Completeness	Contamination	Strain heterogeneity	n_16S_rRNA	n_23S_rRNA	n_5S_rRNA	n_tRNAs	n_unique_tRNAs
A01_O1.2.4	medium	2366778	510	4640.74	6173	20557	yes	yes	k__Bacteria (UID203)	71.03	0	0	0	0	0	17	12
D03_O1.31.2	medium	1707769	571	2990.84	3482	15898	yes	yes	c__Betaproteobacteria (UID3959)	74.37	2.27	33.33	0	0	0	16	12
D04_G2.13	high	3973098	370	10738.1	18603	111856	yes	yes	k__Bacteria (UID3187)	93.18	2.27	0	1	1	1	34	18
D04_G2.5	high	4269165	1371	3113.91	3886	15918	yes	yes	k__Bacteria (UID1452)	86.89	1.01	0	1	1	1	32	18
D04_L6	medium	3235674	2078	1557.11	1545	8230	yes	yes	k__Bacteria (UID1452)	56.21	2.12	0	0	0	0	12	8
D04_O2.19	medium	3446290	1271	2711.48	3111	12740	yes	yes	o__Actinomycetales (UID1815)	74.7	1.7	22.22	0	0	1	9	7
D05_G3.14.1	medium	1684247	172	9792.13	10745	30437	yes	yes	o__Actinomycetales (UID1697)	69.11	0.78	0	0	0	0	20	12
D05_G3.4	medium	1845299	514	3590.08	4310	36007	yes	yes	o__Actinomycetales (UID1697)	85.34	2.44	7.14	1	0	0	21	14
D05_L3.17	medium	2546171	585	4352.43	5486	24496	yes	yes	f__Rhodocyclaceae (UID3972)	64.42	1.29	42.86	0	0	0	17	8
D08_G1.16	medium	2901199	547	5303.84	6828	26456	yes	yes	p__Bacteroidetes (UID2591)	78.37	0.25	0	0	0	1	18	12
D08_O6	medium	1865908	983	1898.18	2019	8210	yes	yes	k__Bacteria (UID3187)	63.16	0.97	0	0	0	0	19	13
D08_P1.44	medium	1630249	433	3765.01	4667	25629	yes	yes	c__Gammaproteobacteria (UID4266)	83.28	3.34	5.26	0	0	0	26	13
D09_G1.28	medium	2390589	212	11276.4	13110	48631	yes	yes	o__Actinomycetales (UID1663)	88.4	0	0	0	0	0	43	21
D10_O1.45	medium	2980203	753	3957.77	5699	26083	yes	yes	k__Bacteria (UID203)	76.02	1.72	0	0	0	1	15	10
D11_O1.27.3	medium	2616172	270	9689.53	12323	39933	yes	yes	k__Bacteria (UID203)	66.9	0	0	0	0	0	26	16
D11_O1.7	medium	4205936	1982	2122.07	2296	21031	yes	yes	o__Actinomycetales (UID1663)	75.05	6.79	34.29	1	0	0	36	14
D12_L1.3	medium	1803367	140	12881.2	14069	47156	yes	yes	o__Actinomycetales (UID1663)	58.53	0	0	0	0	0	17	12
D13_G1.3.2	medium	4998693	539	9274.01	14617	72858	yes	yes	k__Bacteria (UID2495)	91.19	0	0	0	0	0	30	16
D13_L7	medium	2386753	1456	1639.25	1628	9641	yes	yes	k__Bacteria (UID2982)	51.52	1.39	0	0	0	1	13	11
D15_G1.18.2	medium	1697860	401	4234.06	5910	40422	yes	yes	c__Gammaproteobacteria (UID4443)	70.01	0.36	25	0	0	0	12	9
D15_G1.8	medium	3665265	1129	3246.47	4253	20298	yes	yes	o__Burkholderiales (UID4000)	86.27	8.05	42.5	0	0	1	27	17
D15_G4	medium	2807707	842	3334.57	4190	32585	yes	yes	c__Gammaproteobacteria (UID4201)	87.98	2.6	33.33	0	0	1	20	16
D15_L1.3	medium	2301709	1120	2055.1	2143	13538	yes	yes	c__Gammaproteobacteria (UID4443)	70.02	4.36	25	0	0	0	12	9
D15_O1.7.1.2.1	medium	5948468	2172	2738.71	3439	36194	yes	yes	k__Bacteria (UID2495)	85.73	8.93	36.36	0	0	0	30	14
D16_L3.1.1	medium	2222085	915	2428.51	2776	13938	yes	yes	p__Bacteroidetes (UID2605)	66.09	3.56	26.67	0	0	0	2	2
D16_O2.2.1.1.14	medium	2630247	1496	1758.19	1781	10152	yes	yes	k__Bacteria (UID203)	61.76	5.39	3.85	0	0	0	10	9
D19_G1.34.1.1	medium	3963413	295	13435.3	23188	106485	yes	yes	p__Bacteroidetes (UID2591)	87.13	0.74	0	1	0	0	22	14
D20_G1.24	medium	2254177	527	4277.38	5274	29158	yes	yes	f__Rhodocyclaceae (UID3972)	78.5	3.52	30.77	0	0	0	18	10
D20_O1.13	medium	7168890	1757	4080.19	6170	39147	yes	yes	c__Deltaproteobacteria (UID3216)	82.98	4.52	0	0	0	0	45	19
D20_O1.17	medium	1810322	757	2391.44	2670	15663	yes	yes	c__Betaproteobacteria (UID3888)	73.04	7.07	0	0	0	0	17	10
D20_P23	medium	2403858	143	16810.2	24584	63395	yes	yes	f__Xanthomonadaceae (UID4214)	96.51	0.93	0	0	0	0	45	19
D22_G1.42.2	medium	1444753	227	6364.55	8077	39719	yes	yes	k__Bacteria (UID1453)	85.33	0.85	0	0	0	0	20	14
D22_L1.5.4	medium	1494536	283	5281.05	5665	20506	yes	yes	o__Actinomycetales (UID1663)	52.97	0.81	0	0	0	0	19	12
D23_P13	medium	2893015	87	33253	63885	282351	yes	yes	p__Bacteroidetes (UID2591)	99.01	0	0	0	1	1	36	19
D24_L14	medium	3390098	378	8968.51	12870	54863	yes	yes	k__Bacteria (UID203)	64.66	0	0	0	0	0	31	13
D26_L1.23	medium	2366406	552	4286.97	4750	23330	yes	yes	k__Bacteria (UID203)	55.42	0	0	0	0	0	5	4
D27_L1.3.2	medium	1671097	865	1931.9	2040	10822	yes	yes	c__Gammaproteobacteria (UID4443)	54.05	1.38	75	0	0	0	13	12
D28_L2.9	low	4002872	2285	1751.8	1790	7347	yes	yes	o__Actinomycetales (UID1814)	66.83	15.95	46.67	0	0	0	8	6
D28_O5	medium	1156178	664	1741.23	1763	9292	yes	yes	k__Bacteria (UID2495)	58.28	0.46	0	0	0	0	7	5
D29_L5	medium	1783434	782	2280.61	2512	10983	yes	yes	o__Actinomycetales (UID1697)	72.5	3.41	0	0	0	0	12	7
D29_O1.25	medium	2895934	1281	2260.68	2523	18798	yes	yes	k__Bacteria (UID1453)	81.19	3.85	0	0	0	0	13	10
D30_G5	medium	2797301	472	5926.49	7479	25409	yes	yes	k__Bacteria (UID1453)	82.32	2.42	33.33	0	0	0	44	19
D30_O2.4.2.2.2	medium	2534672	136	18637.3	39829	77047	yes	yes	c__Betaproteobacteria (UID3971)	73.62	0.47	0	0	0	0	23	15
D30_P23	medium	3867986	191	20251.2	31222	134579	yes	yes	p__Bacteroidetes (UID2591)	98.52	0.99	0	0	0	0	36	19
D31_O1.3.2	medium	5399492	1114	4846.94	6960	40102	yes	yes	k__Bacteria (UID2495)	84.35	0.11	0	0	0	0	33	17
D32_O1.57	medium	2326857	345	6744.51	9956	35225	yes	yes	c__Gammaproteobacteria (UID4443)	90.94	1.67	33.33	0	0	0	20	13
D33_L1.8.2	medium	2051430	480	4273.81	4448	26707	yes	yes	p__Bacteroidetes (UID2591)	52.82	0.16	0	0	0	0	18	15
D35_G2.16	medium	2834898	1116	2540.23	2834	13870	yes	yes	p__Bacteroidetes (UID2591)	72.68	2.38	0	0	0	0	12	11
D35_G2.23	medium	3914451	667	5868.74	8157	45294	yes	yes	p__Bacteroidetes (UID2591)	86.98	1.77	0	1	0	0	21	11
D35_G2.27	medium	2590585	604	4289.05	5572	23498	yes	yes	p__Bacteroidetes (UID2591)	83.17	4.24	18.18	0	0	0	18	13
D35_G2.61	medium	3530364	225	15690.5	25079	74199	yes	yes	p__Bacteroidetes (UID2591)	93.61	1.24	0	0	0	1	34	20
D36_G7	medium	4135819	2033	2034.34	2189	13424	yes	yes	p__Bacteroidetes (UID2591)	76.77	2.41	0	0	0	0	40	19
D36_L1.15	medium	2401960	402	5975.02	7653	33152	yes	yes	k__Bacteria (UID203)	70.69	0	0	0	0	0	17	13
D36_L1.41	medium	1817781	187	9720.75	10601	33570	yes	yes	k__Bacteria (UID203)	62.07	0	0	0	0	0	22	14
D36_L2.1.6.2	medium	4622279	566	8166.57	13733	57768	yes	yes	k__Bacteria (UID203)	55.81	3.7	100	0	0	0	23	13
D37_G1.25.1	medium	3299277	247	13357.4	15953	78602	yes	yes	k__Bacteria (UID1453)	88.46	0.85	0	1	0	0	48	19
D37_G11	medium	3898222	533	7313.74	10070	46367	yes	yes	k__Bacteria (UID1453)	91.4	1.8	0	0	0	1	33	17
D37_G5	medium	2241327	1249	1794.5	1865	8499	yes	yes	k__Bacteria (UID2569)	61.12	2.92	12.5	0	0	1	14	11
D37_L8	medium	604493	231	2616.85	3359	11214	yes	yes	k__Bacteria (UID2329)	57.25	5.62	0	0	1	0	22	13
D38_G2.3	medium	1392343	618	2252.98	2517	14797	yes	yes	k__Bacteria (UID2565)	67.2	1.08	0	0	0	0	9	7
D39_G1.35	medium	3411127	620	5501.82	6567	56828	yes	yes	p__Bacteroidetes (UID2591)	73.55	1.28	0	0	0	0	19	13
D39_O1.57	medium	2727056	426	6401.54	7289	25707	yes	yes	o__Actinomycetales (UID1663)	76.66	1.08	0	0	0	0	35	17
D41_O4	medium	3060896	1453	2106.6	2309	12259	yes	yes	p__Bacteroidetes (UID2591)	70.67	3.4	20	0	0	0	9	7
D42_G1.1.2.3	medium	2793296	196	14251.5	22900	74851	yes	yes	p__Bacteroidetes (UID2591)	90.08	1.49	0	0	0	0	28	17
D42_G14	medium	2891221	277	10437.6	13118	37542	yes	yes	o__Actinomycetales (UID1663)	94.39	0	0	0	0	0	46	19
D43_G6	medium	3488631	983	3548.96	4393	23603	yes	yes	k__Bacteria (UID1453)	86.7	1.28	0	0	0	1	23	13
D44_G14	medium	3470012	173	20057.9	32708	100738	yes	yes	f__Moraxellaceae (UID4680)	99.01	1.74	22.22	0	0	2	54	19
D44_O1.1.2.2.1.2.7	medium	2770784	675	4104.87	5329	24871	yes	yes	p__Bacteroidetes (UID2591)	75.63	1.49	0	0	0	0	16	12
D46_L2.48	medium	891832	508	1755.57	1775	8674	yes	yes	k__Bacteria (UID1453)	57.02	4.79	44.44	1	0	2	20	15
D47_G1.71.2	high	1671234	62	26955.4	49948	112307	yes	yes	k__Bacteria (UID1453)	91.88	1.79	33.33	1	1	1	37	20
D47_O14	medium	2744426	718	3822.32	4759	24464	yes	yes	p__Bacteroidetes (UID2591)	88.54	0.74	0	0	0	1	13	10
D47_O5	medium	4294807	1112	3862.24	5422	66902	yes	yes	k__Bacteria (UID203)	79.31	0	0	1	0	1	19	13
D47_P30	medium	2668904	202	13212.4	17546	75565	yes	yes	o__Actinomycetales (UID1812)	96.28	1.97	45.45	0	0	0	48	19
D49_G15	medium	3219526	1257	2561.28	2862	14066	yes	yes	k__Bacteria (UID2569)	83.3	2.2	8.33	0	0	0	18	13
D49_O1	medium	6365277	3047	2089.03	2257	12432	yes	yes	c__Deltaproteobacteria (UID3216)	71.92	2.29	0	0	0	0	24	13
D51_G1.1.2	medium	2961884	218	13586.6	22160	77343	yes	yes	k__Bacteria (UID1453)	82.34	0.85	0	0	0	0	35	18
D51_G9	medium	1771756	877	2020.25	2132	10802	yes	yes	o__Burkholderiales (UID4000)	72.44	3.64	40	0	0	0	14	9
D51_L1.24	medium	2239065	975	2296.48	2555	11318	yes	yes	f__Xanthomonadaceae (UID4214)	63.89	1.02	0	0	0	0	9	8
A01_G1.2.1	medium	2402649	493	4873.53	6952	42364	no	no	c__Gammaproteobacteria (UID4443)	90.12	6.08	75	0	0	0	23	13
A01_G2.2	medium	5412129	861	6285.86	9629	56194	no	no	k__Bacteria (UID2495)	94.87	2.46	66.67	1	0	0	31	16
A01_L6	medium	1056360	592	1784.39	1827	8581	no	no	k__Bacteria (UID203)	54.59	0.73	100	0	0	0	15	12
A01_O1.1.2.2	medium	2473641	1343	1841.88	1874	21229	no	no	c__Gammaproteobacteria (UID4443)	53.26	5.42	33.33	3	6	1	11	10
A01_O2.1.1	medium	3994116	2087	1913.81	1992	18282	no	no	k__Bacteria (UID2495)	63.93	6.47	45.45	0	0	0	10	8
A02_G1.20	medium	3319935	409	8117.2	11643	40956	no	no	p__Bacteroidetes (UID2591)	76.32	1.49	50	0	0	1	21	14
A02_G1.4	low	4256408	1712	2486.22	3184	26698	no	no	p__Bacteroidetes (UID2591)	90.1	19.97	18.92	0	0	0	17	13
A02_G1.5.2	medium	3876459	360	10767.9	21923	84268	no	no	k__Bacteria (UID1453)	89.32	1.71	50	1	0	1	37	20
A02_G1.7	medium	3412667	582	5863.69	7552	29014	no	no	p__Bacteroidetes (UID2591)	90.4	2.72	33.33	0	0	1	18	15
A02_G4	medium	4114783	1022	4026.21	5526	26951	no	no	p__Bacteroidetes (UID2591)	91.46	6.56	15.38	0	0	1	15	10
A02_G5	medium	2400441	769	3121.51	4112	19029	no	no	o__Burkholderiales (UID4000)	89.58	8.64	57.5	0	0	0	28	15
A02_L1.16	low	782910	394	1987.08	2179	9978	yes	no	k__Bacteria (UID1453)	36.74	2.98	0	0	0	0	26	15
A02_L1.6	low	600944	369	1628.57	1563	7893	no	no	k__Bacteria (UID3187)	31.3	0.71	0	0	0	0	6	5
A02_L2	low	690393	451	1530.8	1448	19171	no	no	p__Bacteroidetes (UID2591)	13.44	0	0	0	0	0	6	6
A02_O1.5.1	medium	4510358	1733	2602.63	3188	42230	no	no	k__Bacteria (UID1453)	61.54	5.98	22.22	1	0	1	33	15
A02_O1.9.2	medium	2145664	731	2935.24	3627	15434	no	no	c__Betaproteobacteria (UID3971)	63.18	1.4	44.44	0	0	0	30	15
D01_G1.25	medium	1890698	1022	1850	1913	19267	no	no	k__Bacteria (UID3187)	64.87	5.18	0	0	0	0	12	9
D01_G1.38.1	medium	1583046	392	4038.38	5303	19765	no	no	k__Bacteria (UID1453)	83.69	6.95	36.36	0	0	1	20	14
D01_G1.38.2	medium	1719279	329	5225.77	7464	36767	no	no	k__Bacteria (UID1453)	81.95	4.27	16.67	0	0	0	24	14
D01_G1.4	low	3736101	907	4119.19	4583	23801	no	no	o__Burkholderiales (UID4105)	81.07	22.15	32.14	0	0	1	26	14
D01_G1.6.2	medium	3744315	288	13001.1	24447	93645	no	no	p__Bacteroidetes (UID2591)	85.92	0.99	0	0	0	0	20	13
D01_G1.73	medium	2371637	380	6241.15	8592	34767	no	no	c__Gammaproteobacteria (UID4443)	92.44	3.33	38.46	0	0	0	16	12
D01_G1.91	medium	936306	81	11559.3	30953	91147	no	no	k__Bacteria (UID1453)	61.25	2.14	33.33	1	1	0	40	18
D01_G4.2	low	3707772	1143	3243.9	4106	25516	no	no	p__Bacteroidetes (UID2591)	89.8	22.74	44.12	0	0	0	16	13
D01_G7	medium	3717782	934	3980.49	5219	26250	no	no	k__Bacteria (UID1453)	85.89	2.66	50	0	0	0	24	14
D01_L1.1.1.2	low	2599976	498	5220.84	5625	18966	yes	no	k__Bacteria (UID203)	46.87	11.21	71.43	0	0	0	12	7
D01_L1.11	medium	2111675	769	2746	3106	17431	no	no	k__Bacteria (UID203)	53.79	8.62	83.33	0	0	0	16	10
D01_L1.13	medium	2130854	306	6963.58	7943	27072	no	no	k__Bacteria (UID203)	58.62	0	0	0	0	2	24	16
D01_L1.14.5	low	1472154	591	2490.95	2742	17962	no	no	k__Bacteria (UID203)	22.26	6.9	40	0	0	0	14	10
D01_L1.17	low	2129977	133	16014.9	18962	77319	no	no	k__Bacteria (UID1453)	46.93	3.42	33.33	0	0	0	15	11
D01_L1.18	medium	2290866	493	4646.79	5348	19264	no	no	o__Actinomycetales (UID1663)	68.95	1.62	33.33	0	0	1	14	9
D01_L1.19.2	medium	2390501	591	4044.84	4653	17929	no	no	k__Bacteria (UID203)	59.09	3.45	50	0	0	0	15	11
D01_L1.26.1	low	1454418	373	3899.24	4059	13120	no	no	k__Bacteria (UID203)	45.61	2.16	100	0	0	0	23	15
D01_L1.27.2	low	904442	200	4522.21	6059	42589	no	no	k__Bacteria (UID1452)	48.75	4.95	20	0	0	0	22	13
D01_L1.35	medium	5077734	705	7202.46	9752	59183	no	no	k__Bacteria (UID203)	57.59	7.41	40	0	0	0	19	10
D01_L1.42	low	1279050	795	1608.87	1620	5879	no	no	p__Bacteroidetes (UID2605)	35.53	3.17	37.04	0	0	0	1	1
D01_L1.63	medium	748894	286	2618.51	3080	12348	no	no	k__Bacteria (UID203)	56.79	0	0	0	1	0	22	15
D01_L1.7	medium	1641219	802	2046.41	2231	9056	no	no	f__Xanthomonadaceae (UID4214)	65.25	3.66	20	0	0	0	13	10
D01_L1.9.1	medium	3985418	712	5597.5	6924	33121	no	no	k__Bacteria (UID203)	54.63	1.85	100	0	0	0	18	12
D01_L21	low	439980	308	1428.51	1365	3941	no	no	k__Bacteria (UID2570)	20.95	0.78	33.33	0	0	0	6	6
D01_O1.59	medium	553221	169	3273.5	4335	14549	yes	no	k__Bacteria (UID2495)	59.64	1.12	0	0	0	0	22	14
D01_O11.1.1	low	999760	636	1571.95	1541	12048	no	no	c__Deltaproteobacteria (UID3216)	21.66	2.89	9.09	0	0	0	4	4
D01_O14	medium	2561801	119	21527.7	26344	101772	no	no	k__Bacteria (UID203)	83.62	0.86	100	0	0	1	35	15
D01_O3	low	4513243	1502	3004.82	4044	53738	no	no	p__Bacteroidetes (UID2591)	78.46	16.68	79.25	1	0	2	18	13
D01_O4.1	medium	2016938	976	2066.53	2295	11727	no	no	k__Bacteria (UID203)	59.48	4.08	11.76	1	0	0	16	10
D01_O5	low	870370	328	2653.57	3011	21699	yes	no	k__Bacteria (UID3060)	45.6	1.52	40	0	0	0	18	13
D01_O6	medium	3009175	1262	2384.45	2785	13925	no	no	p__Bacteroidetes (UID2591)	71.34	2.97	27.27	0	0	1	9	8
D01_O8	medium	2997580	635	4720.6	6114	37236	no	no	f__Moraxellaceae (UID4680)	91.21	2.22	25	0	0	3	22	12
D01_P9	low	3294215	1053	3128.41	4462	45298	no	no	k__Bacteria (UID203)	88.22	19.97	56.67	0	0	0	32	15
D02_G1.11	medium	1402193	382	3670.66	4587	28888	no	no	k__Bacteria (UID1453)	85.75	4.7	14.29	0	0	0	16	12
D02_G1.37	medium	2460938	140	17578.1	23021	73274	no	no	o__Actinomycetales (UID1663)	83.17	0.27	100	0	0	0	33	17
D02_G1.4.2.2.1	low	3298012	629	5243.26	7877	92973	no	no	c__Betaproteobacteria (UID3971)	65.23	14.4	32.08	0	0	0	36	16
D02_G1.4.2.2.2	medium	2433681	251	9695.94	27095	124420	no	no	c__Betaproteobacteria (UID3971)	70.67	0.4	100	0	0	0	13	10
D02_G2	medium	3847451	789	4876.36	6434	37509	no	no	k__Bacteria (UID1453)	94.72	2.23	16.67	0	0	0	27	15
D02_G3	medium	2538083	1373	1848.57	1901	11365	no	no	k__Bacteria (UID2569)	65.36	2.93	26.32	0	0	1	13	10
D02_G5	medium	3348184	396	8455.01	11239	35144	no	no	o__Burkholderiales (UID4105)	91.55	2.66	36.36	0	0	0	30	16
D02_G9	medium	4173926	595	7015	10626	43534	no	no	p__Bacteroidetes (UID2591)	94.64	3.79	54.55	1	1	0	27	17
D02_L1.16	low	303803	185	1642.18	1554	11000	no	no	k__Bacteria (UID1452)	17.89	4.65	0	0	0	0	6	5
D02_L1.22	low	703176	512	1373.39	1329	3501	no	no	p__Bacteroidetes (UID2605)	23.45	4.77	30.43	0	0	0	1	1
D02_L1.24	medium	1824702	756	2413.63	2778	10310	no	no	p__Bacteroidetes (UID2591)	62.33	1.38	20	0	0	0	10	8
D02_L1.29.1.2	low	856893	58	14774	15427	53881	no	no	k__Bacteria (UID1453)	26.5	0	0	0	0	0	3	3
D02_L1.35	medium	2044905	244	8380.76	9167	35963	no	no	k__Bacteria (UID1453)	62.16	0.85	0	1	0	0	15	11
D02_L1.6	medium	1937902	948	2044.2	2187	9288	no	no	p__Bacteroidetes (UID2591)	56.46	3.38	20	0	0	0	12	10
D02_L1.72.1	low	78497	48	1635.35	1639	4394	no	no	k__Bacteria (UID2570)	4.91	0.98	14.29	0	0	0	1	1
D02_L1.9	low	2754365	1971	1397.45	1366	3786	yes	no	o__Burkholderiales (UID4000)	45.38	11.03	17.7	0	0	0	11	9
D02_L10.2.1	low	2104356	1230	1710.86	1714	10018	yes	no	c__Gammaproteobacteria (UID4443)	58.32	10.61	68.18	0	0	0	2	2
D02_L27	low	574026	381	1506.63	1425	15089	no	no	p__Bacteroidetes (UID2591)	11.9	0.03	0	0	0	0	7	6
D02_L36.2.2	low	40451	8	5056.38	10057	10847	no	no	0	0	0	0	0	0	0	1	1
D02_L8	medium	888794	192	4629.14	6318	20298	no	no	k__Bacteria (UID203)	58.31	1.88	0	0	0	0	23	13
D02_O1.1	medium	3004173	613	4900.77	5677	32244	no	no	p__Bacteroidetes (UID2591)	62.66	0.5	100	0	0	0	13	10
D02_O1.10.1	medium	2951967	293	10075	12236	44982	no	no	k__Bacteria (UID203)	68.1	8.62	40	0	0	0	23	13
D02_O1.20	medium	3350727	876	3825.03	5061	25523	no	no	k__Bacteria (UID3187)	89.09	4.55	0	0	0	0	28	15
D02_O1.23	medium	2871463	431	6662.33	8621	46496	no	no	o__Actinomycetales (UID1663)	81.97	3.38	62.5	0	0	1	39	19
D02_O1.30	medium	3939505	1927	2044.37	2196	11914	no	no	p__Bacteroidetes (UID2591)	71.97	6.46	48.28	0	0	0	18	11
D02_O16	medium	3470247	758	4578.16	6653	45268	no	no	o__Burkholderiales (UID4000)	83.26	3.71	20	0	0	0	21	12
D02_O20	medium	580864	157	3699.77	4738	17054	no	no	k__Bacteria (UID2329)	59.22	3.37	25	0	1	0	18	12
D02_O25	medium	452058	141	3206.09	4540	17508	no	no	k__Bacteria (UID2495)	58.78	1.69	50	1	1	0	16	14
D02_O26	low	579730	200	2898.65	3439	18090	no	no	k__Bacteria (UID1453)	46.3	0.85	0	0	0	0	21	16
D02_O4.3	medium	4718564	406	11622.1	15635	76300	no	no	k__Bacteria (UID2495)	80.85	3.73	50	0	0	0	33	15
D02_O7	medium	3895558	650	5993.17	8114	40724	no	no	k__Bacteria (UID203)	75.86	8.62	20	0	0	0	26	11
D03_G1.11.2	high	1712801	69	24823.2	40335	146025	no	no	k__Bacteria (UID1453)	91.45	1.99	33.33	1	1	1	33	19
D03_G1.17	medium	3168913	1293	2450.82	2841	17736	no	no	k__Bacteria (UID1452)	77.15	0	0	0	0	0	24	14
D03_G1.24	high	4176327	388	10763.7	22240	118646	no	no	k__Bacteria (UID3187)	92.35	3.69	20	1	1	1	34	15
D03_G1.28	medium	3314851	773	4288.29	5791	29533	no	no	p__Bacteroidetes (UID2591)	91.76	5.49	46.67	0	0	1	13	8
D03_G1.35	medium	2723154	589	4623.35	5833	37449	no	no	k__Bacteria (UID2570)	87.43	1.82	75	0	0	0	19	15
D03_G1.5.2	medium	3405546	454	7501.2	13145	67635	no	no	k__Bacteria (UID1453)	86.28	1.71	0	1	0	0	29	19
D03_G15	medium	2267047	565	4012.47	5545	24382	no	no	c__Gammaproteobacteria (UID4443)	90.9	1.34	80	0	0	0	18	14
D03_G17	medium	3112010	216	14407.5	24333	107252	no	no	f__Moraxellaceae (UID4680)	99.18	1.61	30	0	0	2	32	15
D03_G19.1	low	776155	227	3419.19	5383	23993	no	no	k__Bacteria (UID1453)	56.98	12.7	8.57	1	1	0	18	13
D03_G6	medium	3078032	1315	2340.71	2594	11974	no	no	k__Bacteria (UID1453)	74.49	2.28	0	0	0	1	16	10
D03_G8	high	3943434	575	6858.15	9814	33036	no	no	p__Bacteroidetes (UID2591)	93.65	3.12	60	1	1	1	22	15
D03_L1.1.1.1.5	low	325965	129	2526.86	2570	7626	no	no	k__Bacteria (UID2570)	15.58	1.72	27.27	0	0	0	5	5
D03_L1.12.1	low	945428	641	1474.93	1440	5877	no	no	k__Bacteria (UID1452)	33.78	5.67	50	0	0	0	9	7
D03_L1.14.1	low	321037	207	1550.9	1487	12262	no	no	k__Bacteria (UID203)	23.85	6.41	8.82	0	0	0	1	1
D03_L1.16.1.3	low	707302	369	1916.81	1881	11400	yes	no	p__Bacteroidetes (UID2591)	27.87	1.01	0	0	0	0	3	3
D03_L1.3	medium	1819856	1043	1744.83	1793	8570	no	no	k__Bacteria (UID1453)	54.97	2.99	20	0	0	0	11	8
D03_L1.46	low	1854272	474	3911.97	4285	15006	yes	no	o__Burkholderiales (UID4000)	44.45	0.93	0	0	0	0	9	7
D03_L1.47	low	745420	458	1627.55	1618	9551	no	no	c__Deltaproteobacteria (UID3216)	20.53	0.36	50	0	0	0	0	0
D03_L1.50	low	1355072	860	1575.67	1538	6704	no	no	p__Bacteroidetes (UID2591)	36.9	2.74	31.58	0	0	0	6	5
D03_L1.54	medium	2755944	261	10559.2	13546	59772	no	no	k__Bacteria (UID203)	53.79	0	0	0	0	0	24	15
D03_L13	low	852050	496	1717.84	1659	33240	no	no	k__Bacteria (UID203)	25.63	2.35	0	0	0	0	4	4
D03_O1.1.2	medium	2862028	1013	2825.3	3404	19710	no	no	k__Bacteria (UID2570)	77.57	2.29	66.67	0	0	0	14	10
D03_O1.19	medium	2784234	165	16874.1	24099	70000	no	no	o__Actinomycetales (UID1663)	89.94	0.18	100	0	0	1	44	18
D03_O1.55.1.1	medium	982655	306	3211.29	4179	30164	no	no	k__Bacteria (UID2495)	61.17	5.89	92.31	0	0	0	18	12
D03_O11	medium	3776761	1196	3157.83	4009	25775	no	no	p__Bacteroidetes (UID2591)	80.63	3.98	53.85	0	0	0	11	8
D03_O9	low	1747384	1059	1650.03	1618	17525	no	no	k__Bacteria (UID203)	41.22	7.13	15	0	0	0	7	7
D03_P1.16.2	low	3289544	290	11343.3	29548	101916	no	no	k__Bacteria (UID203)	95.69	12.23	9.09	0	0	1	30	18
D03_P7	medium	2841012	85	33423.7	69311	144488	no	no	p__Bacteroidetes (UID2591)	98.85	0.26	100	0	0	1	34	19
D04_G2.34.1	low	1180705	380	3107.12	4360	22501	no	no	k__Bacteria (UID203)	74.24	11.18	27.27	1	0	1	16	10
D04_G2.35.2	medium	2769651	243	11397.7	15140	48717	no	no	k__Bacteria (UID1453)	72.22	0.85	0	1	0	1	26	16
D04_G4.1	medium	3962101	1371	2889.94	3657	24722	no	no	p__Bacteroidetes (UID2591)	85.01	9.6	22.73	0	0	0	12	9
D04_G4.2	medium	4385439	1124	3901.64	5609	58289	no	no	p__Bacteroidetes (UID2591)	85.69	8.46	34.78	0	1	1	16	10
D04_L10	low	935901	579	1616.41	1590	10744	yes	no	p__Bacteroidetes (UID2591)	29.18	1.86	0	0	0	0	10	7
D04_L16	low	934412	630	1483.19	1425	6462	no	no	p__Bacteroidetes (UID2591)	24.2	1.31	0	0	0	0	7	7
D04_L2.1.6.1	medium	1566077	205	7639.4	8877	35026	no	no	o__Burkholderiales (UID4000)	52.2	0.12	100	0	0	0	12	8
D04_L2.10.1	low	1641466	994	1651.37	1624	7632	no	no	k__Bacteria (UID203)	60	19.87	82.61	0	0	0	10	8
D04_L2.10.2	low	4006943	607	6601.22	7872	37253	no	no	k__Bacteria (UID203)	46.46	1.85	0	0	0	0	24	12
D04_L2.114	low	125271	48	2609.81	2958	17937	yes	no	root (UID1)	20.83	20.83	52	0	0	0	1	1
D04_L2.16.3	low	1668047	737	2263.29	2456	9169	yes	no	k__Bacteria (UID203)	49.28	0	0	0	0	0	2	2
D04_L2.16.4	low	1144842	725	1579.09	1576	12553	no	no	p__Bacteroidetes (UID2591)	27.88	0.5	0	0	0	0	8	6
D04_L2.18	medium	1520718	698	2178.68	2345	7947	no	no	f__Xanthomonadaceae (UID4214)	59.94	2.06	38.46	1	0	0	18	11
D04_L2.22	low	682922	374	1825.99	1846	30158	yes	no	k__Bacteria (UID1452)	41.16	0.99	100	0	1	1	12	9
D04_L2.3.1	low	2707051	251	10785.1	13112	34155	no	no	k__Bacteria (UID203)	47.05	1.72	0	0	0	0	25	15
D04_L2.35.1	low	1822863	344	5299.02	5203	53219	no	no	k__Bacteria (UID1453)	32.31	5.41	50	0	0	0	18	10
D04_L2.70	low	192587	112	1719.53	1672	5729	yes	no	k__Bacteria (UID1452)	21.49	0	0	0	0	0	4	4
D04_L2.9.17	low	805206	90	8946.73	18617	46890	no	no	k__Bacteria (UID203)	32.76	4.31	0	0	0	0	7	6
D04_L22.1.1.1	low	70644	43	1642.88	1704	7097	no	no	f__Moraxellaceae (UID4680)	3.41	0.09	20	0	0	0	1	1
D04_L5.1.5.1	low	71310	17	4194.71	4851	21740	no	no	p__Bacteroidetes (UID2591)	3.02	0	0	0	0	0	5	4
D04_O11	medium	3113618	1191	2614.29	3074	15545	no	no	k__Bacteria (UID1453)	79.88	2.14	33.33	0	0	0	27	17
D04_O12	medium	1778081	901	1973.45	2129	9994	no	no	p__Bacteroidetes (UID2591)	62.62	0.59	0	1	0	0	13	10
D04_O2.17.1	medium	1493228	553	2700.23	3066	13157	no	no	c__Betaproteobacteria (UID3959)	67.8	8.39	45	0	0	0	8	6
D04_O2.2	low	3544142	1677	2113.38	2285	17412	no	no	k__Bacteria (UID1453)	80.73	20.09	19.35	0	0	1	29	13
D04_O2.20	medium	2912290	1480	1967.76	2002	23963	no	no	k__Bacteria (UID1453)	55	2.69	0	1	0	0	23	13
D04_O2.4.2	low	3112489	1391	2237.59	2497	17846	no	no	c__Gammaproteobacteria (UID4443)	70.13	15.62	19.72	0	0	0	17	9
D04_O2.46	medium	2851681	518	5505.18	7656	39784	no	no	p__Bacteroidetes (UID2591)	91.77	2.71	42.86	0	0	0	21	14
D04_O2.50	medium	779656	239	3262.16	5072	31007	yes	no	k__Bacteria (UID2495)	51.39	8.99	36.36	1	0	1	21	14
D04_O2.7	high	683399	142	4812.67	6765	23549	no	no	k__Bacteria (UID2495)	68	4.73	11.11	1	1	1	21	14
D04_O7.1.1	medium	2006808	1069	1877.28	1955	9806	no	no	p__Bacteroidetes (UID2591)	60.49	2.71	0	0	0	0	2	2
D04_O7.2	medium	2625158	830	3162.84	4017	15279	no	no	p__Bacteroidetes (UID2591)	78.98	3.76	41.67	0	0	1	12	11
D04_P25	medium	3894459	164	23746.7	38681	154941	no	no	p__Bacteroidetes (UID2591)	98.03	0.99	0	0	0	0	37	19
D05_G11	medium	2505810	239	10484.6	17513	42853	no	no	f__Xanthomonadaceae (UID4214)	97.48	2.69	35.71	0	0	0	35	17
D05_G3.18	medium	2853325	356	8014.96	9029	38911	no	no	k__Bacteria (UID1453)	82.07	0.85	0	0	0	0	39	19
D05_G7	medium	3406400	945	3604.66	4749	26646	no	no	o__Actinomycetales (UID1663)	90.71	5.21	31.58	0	0	2	26	15
D05_L12	low	131800	72	1830.56	1810	9825	no	no	p__Bacteroidetes (UID2591)	5.7	0	0	0	0	0	5	4
D05_L3.1	low	2681718	1264	2121.61	2321	9502	no	no	k__Bacteria (UID203)	61.21	18.97	25	0	0	0	14	7
D05_L3.16	low	1176717	731	1609.74	1590	16122	no	no	k__Bacteria (UID1453)	44.03	0.95	0	0	0	0	8	7
D05_L3.3	low	1068341	637	1677.14	1680	9313	yes	no	o__Burkholderiales (UID4000)	34.18	2.6	28.57	0	0	0	5	5
D05_L4.1	low	1171217	648	1807.43	1827	8147	no	no	k__Bacteria (UID2495)	31.77	4.97	14.29	0	0	0	9	7
D05_O1.3.2	low	9577272	3549	2698.58	3267	42998	no	no	k__Bacteria (UID2495)	77.9	44.34	67.92	0	0	0	36	13
D05_O1.5	medium	1017827	568	1791.95	1858	7727	no	no	k__Bacteria (UID3060)	66.28	3.56	54.55	0	0	0	5	5
D05_O3.12.1	medium	1598269	379	4217.07	6409	76788	no	no	c__Gammaproteobacteria (UID4443)	63.25	4.26	56.25	0	0	0	14	10
D05_O8	low	1731255	1050	1648.81	1598	32396	no	no	c__Deltaproteobacteria (UID3216)	27.82	1.41	33.33	0	0	0	7	6
D06_G1.10	low	4731410	1014	4666.08	11188	84314	no	no	k__Bacteria (UID1453)	87.13	13.25	58.82	0	0	0	34	18
D06_G4.2	medium	4008093	701	5717.68	8384	74242	no	no	p__Bacteroidetes (UID2591)	87.41	8.83	28.57	1	1	1	11	8
D06_G8	medium	2718035	149	18241.8	26549	60360	no	no	o__Actinomycetales (UID1663)	90.98	0.54	0	0	0	1	36	16
D06_L1.120	low	175518	119	1474.94	1363	8465	no	no	k__Bacteria (UID2570)	8.9	0.18	0	0	0	0	4	4
D06_L1.20.1.1	low	698716	252	2772.68	3450	15475	no	no	k__Bacteria (UID1452)	48.55	3.47	50	1	0	0	12	10
D06_L1.32	low	273474	181	1510.91	1521	3540	no	no	c__Deltaproteobacteria (UID3216)	8.1	1.18	25	0	0	0	0	0
D06_L1.33	medium	2597895	767	3387.09	4131	16501	no	no	o__Burkholderiales (UID4105)	68.14	2.66	20	0	0	0	15	11
D06_L1.8.1.2	low	886054	157	5643.66	6004	24190	no	no	k__Bacteria (UID203)	38.95	0	0	0	0	0	12	9
D06_L2.1.4	low	3855831	324	11900.7	15323	49244	no	no	k__Bacteria (UID203)	48.65	0	0	0	0	0	24	14
D06_L3	medium	2064621	1194	1729.16	1772	11684	no	no	k__Bacteria (UID1453)	54.54	2.5	33.33	0	0	0	12	9
D06_O1.1	medium	2601019	1308	1988.55	2113	17024	no	no	k__Bacteria (UID1452)	68.52	0.91	0	1	0	0	13	10
D06_O1.13.1	low	1349960	827	1632.36	1596	7017	no	no	k__Bacteria (UID203)	48.56	15.53	9.09	0	0	0	9	7
D06_O1.17	medium	2739847	814	3365.91	4148	22927	no	no	p__Bacteroidetes (UID2591)	85.86	4.75	37.5	0	0	0	12	9
D06_O1.40	medium	685531	198	3462.28	4637	20381	no	no	k__Bacteria (UID2495)	62.07	4.06	50	1	1	0	22	16
D06_O1.6	medium	2593471	604	4293.83	5446	24862	no	no	k__Bacteria (UID2570)	85.25	1.09	100	0	0	0	10	7
D06_O4.1	medium	3137436	1349	2325.75	2557	13825	no	no	p__Bacteroidetes (UID2591)	68.61	7.22	28.57	0	0	0	6	5
D06_O5	medium	3438056	387	8883.87	13333	73937	no	no	k__Bacteria (UID3187)	88.64	3.41	20	0	0	0	26	14
D06_O6.2	medium	3241125	1256	2580.51	2986	17150	no	no	k__Bacteria (UID2570)	80.36	2.8	62.5	0	0	0	17	14
D06_P7	medium	2843997	104	27346.1	45729	150659	no	no	p__Bacteroidetes (UID2591)	99.01	1.01	0	1	0	1	35	18
D07_G1.14	low	4790130	985	4863.08	11187	74106	no	no	k__Bacteria (UID1453)	83.76	26.65	52.17	0	0	0	28	17
D07_G1.30	low	1800612	414	4349.3	7336	61096	no	no	k__Bacteria (UID1453)	87.48	10.55	40.91	0	0	0	28	15
D07_G3.2.2	medium	2809408	785	3578.86	4456	19068	no	no	p__Bacteroidetes (UID2591)	83.73	5.74	41.18	0	0	0	12	9
D07_G4	low	2823714	776	3638.81	5408	33201	no	no	o__Burkholderiales (UID4000)	92.31	13.86	69.09	0	0	0	23	12
D07_L1.1	low	1326648	599	2214.77	2404	14673	no	no	k__Bacteria (UID203)	48.23	0	0	0	0	1	4	4
D07_L1.10.9	low	141897	74	1917.53	1983	13746	no	no	k__Bacteria (UID2570)	8.52	0.69	33.33	0	0	0	4	4
D07_L1.17	medium	4276874	799	5352.78	6666	26008	no	no	k__Bacteria (UID203)	56.48	1.85	100	0	0	0	21	16
D07_L1.19	low	898385	601	1494.82	1459	4848	no	no	p__Bacteroidetes (UID2605)	30.86	4.57	15.79	0	0	0	2	2
D07_L1.26	low	448843	225	1994.86	1948	13647	no	no	k__Bacteria (UID2495)	39.39	2.51	9.09	0	0	1	13	11
D07_L1.3	medium	4521172	1665	2715.42	3269	17095	no	no	k__Bacteria (UID203)	59.09	9.01	72.73	0	1	0	21	13
D07_L1.38	low	871475	559	1558.99	1502	8951	no	no	p__Bacteroidetes (UID2591)	16.05	0.47	0	0	0	0	0	0
D07_L1.58	low	394213	242	1628.98	1641	6038	no	no	k__Bacteria (UID3060)	33.35	1.07	40	0	0	0	1	1
D07_L1.7	medium	3935640	1121	3510.83	4850	37558	no	no	k__Bacteria (UID203)	75.86	6.9	100	0	0	2	16	8
D07_L1.84	low	322882	215	1501.78	1389	9426	no	no	c__Deltaproteobacteria (UID3216)	11.27	1	80	0	0	0	1	1
D07_L3.2.1	medium	2032987	1145	1775.53	1826	7448	no	no	p__Bacteroidetes (UID2591)	54.3	3.72	40	0	0	0	4	3
D07_L5	low	470113	330	1424.58	1356	6412	no	no	k__Bacteria (UID1453)	16.13	0.14	0	0	0	0	1	1
D07_L6	low	323779	210	1541.8	1455	8842	no	no	p__Bacteroidetes (UID2591)	4.68	0.28	25	0	0	0	2	2
D07_O2	medium	3883943	758	5123.94	7040	38293	no	no	k__Bacteria (UID203)	84.48	3.45	50	0	0	0	18	11
D07_P1.29	medium	4123133	389	10599.3	21099	112132	no	no	k__Bacteria (UID203)	93.97	8.15	6.67	0	0	0	28	16
D08_G1.29	medium	3906696	651	6001.07	9147	42728	no	no	p__Bacteroidetes (UID2591)	87.13	3.58	0	0	0	1	23	14
D08_G17	medium	2278205	164	13891.5	16331	52324	no	no	o__Actinomycetales (UID1663)	82.76	1.37	33.33	0	0	1	38	19
D08_G4	medium	3842046	598	6424.83	10335	51110	no	no	p__Bacteroidetes (UID2591)	90.6	3.6	40	1	0	0	15	11
D08_G8	medium	4326761	1957	2210.92	2439	22128	no	no	k__Bacteria (UID203)	89.5	4.47	14.29	0	0	1	17	13
D08_L1.11.9	low	2471107	413	5983.31	6611	25485	no	no	k__Bacteria (UID203)	42.79	9.8	33.33	0	0	0	28	14
D08_L1.13	low	584724	371	1576.08	1590	6222	no	no	k__Bacteria (UID1453)	35.05	3.07	0	0	0	0	8	7
D08_L1.21	low	834383	371	2249.01	2507	10846	no	no	k__Bacteria (UID2495)	48.34	3.93	20	0	0	0	11	7
D08_L1.24	medium	1926248	743	2592.53	2818	16124	no	no	k__Bacteria (UID203)	64.14	0.86	0	0	0	0	11	10
D08_L1.25	medium	3158701	696	4538.36	5143	62181	no	no	k__Bacteria (UID203)	62.93	8.62	33.33	1	0	0	25	15
D08_L1.3.1	medium	2071105	486	4261.53	4854	19529	no	no	k__Bacteria (UID203)	58.62	1.72	0	0	0	0	11	8
D08_L1.31.1	low	368099	241	1527.38	1475	4654	no	no	k__Bacteria (UID1453)	21.81	1.83	0	0	0	0	7	7
D08_L1.37	low	335096	180	1861.64	2007	5900	no	no	k__Bacteria (UID2495)	36.44	0.67	0	1	0	0	13	9
D08_L1.47	medium	1433637	698	2053.92	2185	7813	no	no	k__Bacteria (UID203)	53.59	0	0	0	0	0	19	12
D08_L1.56	low	359194	233	1541.61	1443	13390	no	no	k__Bacteria (UID2570)	11.42	0.55	0	0	0	0	2	2
D08_L1.7.1	low	2357353	1056	2232.34	2394	22202	yes	no	o__Burkholderiales (UID4000)	60.78	18.18	86.96	0	0	0	10	7
D08_L1.82	low	162368	98	1656.82	1608	4438	yes	no	k__Bacteria (UID1452)	16.72	0	0	0	0	0	0	0
D08_L1.9.12	low	1047633	371	2823.81	2966	17224	yes	no	k__Bacteria (UID2570)	27.52	3.33	37.5	0	0	0	8	5
D08_L24	low	593589	292	2032.84	2171	8652	no	no	k__Bacteria (UID1452)	48.66	1.21	100	1	0	1	16	11
D08_O1.15	medium	2783109	719	3870.81	4933	39512	no	no	p__Bacteroidetes (UID2591)	80.57	7.14	31.25	0	0	0	9	8
D08_O1.17.2	medium	3013056	410	7348.92	9844	57697	no	no	o__Burkholderiales (UID4000)	76.8	2.45	41.67	0	0	0	24	16
D08_O1.19	medium	2643640	455	5810.2	6569	29102	no	no	o__Actinomycetales (UID1663)	73.51	1.48	14.29	0	0	0	40	20
D08_O1.3.2	medium	2592901	160	16205.6	21429	61426	no	no	o__Actinomycetales (UID1663)	85.02	0.45	100	0	0	1	26	15
D08_O1.42	medium	3245444	330	9834.68	14060	56774	no	no	o__Burkholderiales (UID4000)	87.75	2.34	50	0	0	1	34	18
D08_O1.61	medium	2869722	490	5856.58	7136	38486	no	no	o__Actinomycetales (UID1663)	80.47	1.35	100	0	0	0	36	17
D08_O1.7.2	medium	1810293	560	3232.67	4260	16831	no	no	o__Burkholderiales (UID4000)	72.88	2.78	64.29	0	0	0	8	5
D08_O1.8.2.1	medium	4752496	979	4854.44	7082	30663	no	no	k__Bacteria (UID2495)	80.49	2.35	0	0	0	0	37	17
D08_O1.8.2.2	medium	5004763	663	7548.66	12667	55271	no	no	k__Bacteria (UID2495)	89.88	1.18	0	0	0	1	28	14
D08_O11	low	4815179	1413	3407.77	4553	63322	no	no	p__Bacteroidetes (UID2591)	81.81	15.53	72.92	0	0	2	17	13
D08_O13	medium	2820570	1423	1982.13	2108	14307	no	no	k__Bacteria (UID1453)	73.02	2.75	28.57	0	0	0	18	13
D08_O2.1	medium	2595204	1485	1747.61	1765	12530	no	no	p__Bacteroidetes (UID2591)	53.39	3.61	5.56	0	0	0	4	4
D08_O3	medium	2513642	1420	1770.17	1763	10556	no	no	p__Bacteroidetes (UID2591)	57.48	5.82	25	0	0	0	9	8
D08_O9	medium	2577782	662	3893.93	4584	24180	no	no	p__Bacteroidetes (UID2591)	78.19	1.99	33.33	0	0	1	14	11
D09_G1.23	medium	2854701	509	5608.45	7075	37849	no	no	p__Bacteroidetes (UID2591)	83.77	2.71	57.14	0	0	1	19	14
D09_G1.29	medium	2717078	445	6105.79	7752	33707	no	no	f__Moraxellaceae (UID4680)	92.33	1.56	63.64	0	0	0	24	10
D09_G3	medium	1647623	802	2054.39	2133	17914	no	no	k__Bacteria (UID2565)	66.47	9.07	4.35	1	1	1	42	17
D09_G5	low	3042492	1222	2489.76	2791	16902	no	no	o__Burkholderiales (UID4000)	86.96	32.27	72.79	1	0	0	20	11
D09_G7	medium	2415609	390	6193.87	7834	36100	no	no	f__Xanthomonadaceae (UID4214)	95.5	3.75	35.29	0	0	0	34	16
D09_L1.12.2.2.1	low	4618940	424	10893.7	14900	60047	no	no	k__Bacteria (UID203)	47.41	12.04	75	0	0	0	23	14
D09_L1.13	medium	2269745	1055	2151.42	2371	11108	no	no	k__Bacteria (UID203)	50.78	0	0	0	0	0	1	1
D09_L1.3.2	low	1487794	445	3343.36	3564	13083	no	no	o__Burkholderiales (UID4000)	49.42	0.65	66.67	0	0	0	5	5
D09_L1.31.1.1	low	2116543	116	18246.1	20635	63807	no	no	k__Bacteria (UID203)	48.28	0	0	0	0	0	18	13
D09_L1.31.1.2	low	608789	74	8226.88	8373	20118	yes	no	k__Bacteria (UID1453)	17.95	0	0	0	0	1	3	3
D09_L1.4.5	low	68101	32	2128.16	2393	8753	no	no	k__Bacteria (UID2570)	4.08	0.04	0	0	0	0	1	1
D09_O1.11	low	3680723	1846	1993.89	2174	11382	no	no	p__Bacteroidetes (UID2591)	75.99	35.03	65	0	0	0	19	12
D09_O1.12.1	low	4351950	1538	2829.62	3532	24518	no	no	k__Bacteria (UID2495)	75.39	11.99	62.5	0	0	0	24	12
D09_O1.18	medium	3079525	1261	2442.13	2825	26486	no	no	p__Bacteroidetes (UID2591)	80.36	5.42	0	0	0	0	15	10
D09_O1.20	medium	3249322	1247	2605.71	3013	26550	no	no	p__Bacteroidetes (UID2591)	79.37	3.61	50	0	0	0	9	7
D09_O1.4.1.1	medium	1476462	386	3825.03	4820	22960	no	no	c__Gammaproteobacteria (UID4443)	60.71	1.85	12.5	0	0	0	17	12
D09_O1.7.2	medium	2658204	452	5880.98	11843	42497	no	no	o__Actinomycetales (UID1663)	76.77	7.8	10.34	0	0	2	31	15
D09_O1.9	medium	2196934	1141	1925.45	2038	12149	no	no	k__Bacteria (UID1453)	67.43	4.13	20	0	0	0	12	8
D09_O10	medium	2742960	217	12640.4	14435	71866	no	no	o__Actinomycetales (UID1663)	79.73	0.54	100	0	0	1	27	13
D09_O6	low	1761198	1068	1649.06	1648	9464	no	no	p__Bacteroidetes (UID2591)	42.85	0.77	0	0	0	0	24	16
D10_G3	medium	3635906	1840	1976.04	2110	11240	no	no	p__Bacteroidetes (UID2591)	69.56	2.23	25	0	0	1	21	14
D10_G6	medium	3874872	487	7956.62	11445	45443	no	no	p__Bacteroidetes (UID2591)	91.69	2.07	85.71	0	0	0	17	10
D10_L1.1.2	low	5465372	824	6632.73	10338	72534	no	no	k__Bacteria (UID2495)	81.44	11.76	66.67	0	0	1	28	13
D10_L1.10	medium	2420169	415	5831.73	6824	28985	no	no	k__Bacteria (UID203)	60.97	3.45	0	0	0	0	43	19
D10_L1.11	medium	2288733	458	4997.23	5566	25794	no	no	o__Burkholderiales (UID4000)	51.41	1.57	33.33	0	0	0	14	10
D10_L1.16.1	medium	2113185	819	2580.2	3101	13022	no	no	p__Bacteroidetes (UID2591)	54.84	0.74	50	0	0	0	9	7
D10_L1.17.19	low	85794	40	2144.85	2234	6509	no	no	k__Bacteria (UID2570)	4.77	0.02	0	0	0	0	4	4
D10_L1.17.6	low	2317225	446	5195.57	6679	34537	yes	no	k__Bacteria (UID203)	49.83	3.45	0	0	0	0	16	10
D10_L1.18	medium	2536884	612	4145.24	4782	20742	no	no	o__Actinomycetales (UID1663)	73.45	4.64	14.29	0	0	1	18	11
D10_L1.2.1	low	2133956	893	2389.65	2575	19789	no	no	k__Bacteria (UID203)	59.64	10.34	25	0	0	0	20	12
D10_L1.2.2	low	2291218	454	5046.74	5995	18144	yes	no	k__Bacteria (UID203)	47.41	0	0	0	0	0	15	10
D10_L1.22	low	4172769	2526	1651.93	1632	9979	no	no	k__Bacteria (UID203)	60.74	44.12	70.59	0	0	1	29	12
D10_L1.29	low	556882	339	1642.72	1623	11580	no	no	k__Bacteria (UID2495)	37.66	4.44	0	0	0	0	7	6
D10_L1.58	medium	1675954	770	2176.56	2460	7581	no	no	f__Xanthomonadaceae (UID4214)	69.02	3.06	33.33	0	0	0	10	6
D10_L1.77	low	445332	240	1855.55	1949	8035	no	no	k__Bacteria (UID1452)	40.34	1.13	33.33	1	0	1	8	7
D10_L1.78	low	2519339	170	14819.6	17637	47307	no	no	k__Bacteria (UID203)	47.41	0	0	0	0	1	20	14
D10_L1.8	medium	1988783	699	2845.18	3449	16762	no	no	c__Gammaproteobacteria (UID4443)	72.88	5.4	45.45	0	0	0	11	7
D10_O1.14	medium	1845843	103	17920.8	22188	50883	no	no	o__Actinomycetales (UID1663)	62.52	0.81	50	0	0	0	34	19
D10_O1.15	low	5453891	2312	2358.95	2577	43613	no	no	k__Bacteria (UID203)	75.16	40.86	2.86	0	0	2	49	14
D10_O1.40	low	714155	410	1741.84	1757	14217	no	no	c__Gammaproteobacteria (UID4201)	46.63	3.66	9.09	1	0	2	14	8
D10_O1.41	medium	2484282	137	18133.4	23461	68404	no	no	k__Bacteria (UID203)	78.88	0.86	100	0	0	1	29	14
D10_O7	medium	2659990	1343	1980.63	2106	9299	no	no	k__Bacteria (UID1453)	61.78	2.7	62.5	0	0	0	13	10
D10_O8	medium	4538366	1007	4506.82	6962	57122	no	no	p__Bacteroidetes (UID2591)	89.55	4.93	72.73	0	0	2	16	11
D11_G1.22.2	low	3341212	543	6153.24	7901	36048	no	no	o__Actinomycetales (UID1663)	93.03	22.06	5.26	0	0	0	45	20
D11_G1.38	medium	3364468	366	9192.54	13235	43570	no	no	o__Burkholderiales (UID4000)	89.95	3.17	40	0	0	1	35	17
D11_G11	medium	3989393	379	10526.1	17649	106076	no	no	p__Bacteroidetes (UID2591)	94.8	3.18	30	1	0	0	17	11
D11_G3	medium	2752756	369	7460.04	9274	42201	no	no	k__Bacteria (UID203)	84.72	6.07	47.83	0	0	2	32	16
D11_L1.10.3	low	1756098	482	3643.36	4533	20205	no	no	k__Bacteria (UID203)	48.3	6.03	100	0	0	0	11	8
D11_L1.12.1	low	3130741	1290	2426.93	2850	10948	no	no	k__Bacteria (UID2495)	49.5	7.06	66.67	0	0	0	12	8
D11_L1.14.2	low	1037104	160	6481.9	7374	22422	no	no	k__Bacteria (UID1453)	23.08	0	0	0	0	0	12	9
D11_L1.39	low	1118124	595	1879.2	1936	10082	no	no	c__Gammaproteobacteria (UID4443)	42.65	3.02	56.25	0	0	0	8	7
D11_L1.44	medium	2941229	824	3569.45	4654	20283	no	no	p__Bacteroidetes (UID2591)	82.09	7.55	76.19	0	0	0	10	7
D11_L1.65	low	248205	169	1468.67	1381	6669	no	no	f__Moraxellaceae (UID4680)	12.83	0.41	22.22	0	0	0	0	0
D11_L1.8	medium	1284503	825	1556.97	1528	5341	no	no	k__Bacteria (UID3187)	53.33	2.05	33.33	0	0	0	16	12
D11_L4.1.1	low	2994305	572	5234.8	5667	29356	no	no	k__Bacteria (UID203)	51.16	13.79	88.89	0	0	0	25	13
D11_L5	low	760715	490	1552.48	1542	8176	no	no	p__Bacteroidetes (UID2591)	19.41	0.85	12.5	0	0	0	4	3
D11_O1.15	low	3843878	1535	2504.16	3013	51625	no	no	o__Burkholderiales (UID4000)	74.1	17.1	23.53	0	0	0	24	13
D11_O1.18	medium	839780	360	2332.72	2573	13341	no	no	k__Bacteria (UID1453)	51.35	6.37	40	0	0	0	19	13
D11_O1.21	medium	2385497	409	5832.51	6335	26672	no	no	o__Actinomycetales (UID1663)	71.33	1.89	20	0	0	0	29	14
D11_O1.5	medium	2570743	1218	2110.63	2283	14082	no	no	p__Bacteroidetes (UID2605)	69.4	6.93	25.81	0	0	0	11	7
D11_O1.50	low	4231343	1316	3215.31	4310	37358	no	no	p__Bacteroidetes (UID2591)	73.56	15.27	80	0	0	0	18	11
D11_O1.6	medium	618998	238	2600.83	3061	12049	no	no	k__Bacteria (UID1452)	51.58	1.1	50	0	0	1	11	8
D11_O13	medium	2449424	115	21299.3	24839	75419	no	no	o__Actinomycetales (UID1663)	80.65	0	0	0	0	1	26	14
D11_O2	low	3521240	1911	1842.62	1902	10404	no	no	k__Bacteria (UID203)	64.86	10.74	11.54	0	1	1	19	12
D11_O4.2	medium	2855604	1339	2132.64	2353	12850	no	no	p__Bacteroidetes (UID2591)	71.18	4.04	63.64	0	0	0	13	10
D11_O7	medium	2543561	464	5481.81	5630	19052	no	no	k__Bacteria (UID1453)	68.48	0.52	0	0	0	0	22	13
D11_P1.26	medium	1752547	351	4993.01	7755	40659	no	no	k__Bacteria (UID203)	94.67	5.09	12.5	0	0	0	25	16
D11_P1.33	medium	4266350	344	12402.2	28881	106731	no	no	k__Bacteria (UID203)	94.83	7.19	5.26	0	0	0	22	15
D12_G1.13	medium	3177045	487	6523.71	8352	38315	no	no	o__Burkholderiales (UID4000)	72.55	2.49	65.71	0	0	1	27	16
D12_G1.21	medium	2225821	173	12866	15909	64426	no	no	o__Actinomycetales (UID1663)	81.99	1.71	50	0	0	1	40	22
D12_L1.26	medium	2267638	120	18897	22315	48707	no	no	k__Bacteria (UID203)	51.72	0	0	0	0	0	22	13
D12_L1.43	low	267027	172	1552.48	1441	12294	no	no	k__Bacteria (UID2570)	13.44	0.47	0	0	0	0	6	5
D12_L1.5.1	low	4813929	1629	2955.14	3766	30421	no	no	k__Bacteria (UID203)	50.78	13.79	70	0	0	0	34	15
D12_L1.5.2	low	1092692	294	3716.64	4838	26036	no	no	k__Bacteria (UID1453)	25.47	0.85	100	1	0	0	7	5
D12_L1.6.2	medium	2895365	588	4924.09	6038	32770	no	no	c__Betaproteobacteria (UID3971)	76.22	5.69	20.51	0	0	0	14	11
D12_L1.6.3.1	low	132959	57	2332.61	2500	11267	yes	no	c__Betaproteobacteria (UID3971)	6.64	1.19	43.75	0	0	0	3	3
D12_L1.8.5	medium	2744558	464	5915	7388	31666	no	no	o__Burkholderiales (UID4000)	71.48	4.14	27.78	0	0	0	16	12
D12_L12	low	298451	181	1648.9	1707	8639	no	no	k__Bacteria (UID1452)	32.25	0.46	0	0	0	0	5	5
D12_L14	low	617461	407	1517.1	1474	8433	no	no	k__Bacteria (UID203)	46.08	8.17	0	0	0	0	14	9
D12_L2.1.2	medium	1995060	752	2653.01	3031	15209	no	no	p__Bacteroidetes (UID2591)	64.35	0.99	100	0	0	0	4	3
D12_L2.2.3	low	328601	206	1595.15	1593	5839	no	no	c__Gammaproteobacteria (UID4266)	24.25	0.06	0	0	0	0	2	2
D12_L2.8	medium	2170955	700	3101.36	3739	25279	no	no	c__Gammaproteobacteria (UID4443)	78.61	3.31	61.54	1	0	1	14	9
D12_L5	medium	1908683	1124	1698.12	1706	6334	no	no	k__Bacteria (UID1453)	52.01	0.52	0	0	0	0	13	10
D12_O1.1	medium	2300886	563	4086.83	4601	18213	no	no	o__Actinomycetales (UID1663)	72.66	7.33	26.92	0	0	0	18	12
D12_O1.14	medium	2209339	577	3829.01	4804	18415	no	no	f__Xanthomonadaceae (UID4214)	89.34	1.43	30.77	0	0	1	27	16
D12_O1.38	medium	2385858	199	11989.2	14795	38982	no	no	o__Actinomycetales (UID1663)	79.88	1.67	40	0	0	1	29	13
D12_O2.3	medium	3623747	911	3977.77	5761	33225	no	no	p__Bacteroidetes (UID2591)	90.36	7.82	54.55	1	0	1	14	10
D12_O2.5.2.2	medium	4836709	726	6662.13	10526	51983	no	no	k__Bacteria (UID2495)	79.95	1.84	66.67	0	0	0	16	10
D12_O4	medium	4589617	1053	4358.61	6495	48506	no	no	k__Bacteria (UID203)	76.68	3.45	50	0	0	0	18	13
D12_O8	medium	3762980	1827	2059.65	2216	19394	no	no	p__Bacteroidetes (UID2591)	67.84	2.13	16.67	0	0	0	29	19
D12_O9	medium	3979867	586	6791.58	10094	41713	no	no	p__Bacteroidetes (UID2591)	94.46	2.09	14.29	0	0	1	24	14
D13_G1.48	medium	3780790	318	11889.3	15486	67677	no	no	k__Bacteria (UID1453)	72.48	3.42	0	0	0	1	35	18
D13_G1.61	medium	4110492	418	9833.71	18763	89586	no	no	p__Bacteroidetes (UID2591)	90.26	6.11	0	1	0	0	31	17
D13_G1.8	medium	3669892	1630	2251.47	2578	12666	no	no	p__Bacteroidetes (UID2605)	73	8.74	8.11	0	0	0	13	9
D13_G15	medium	2635605	130	20273.9	27533	72188	no	no	o__Actinomycetales (UID1663)	87.76	0.18	100	0	0	1	37	15
D13_G2	medium	2691534	629	4279.07	5979	32879	no	no	p__Bacteroidetes (UID2591)	94.14	4.26	38.46	0	0	1	22	15
D13_G9	high	3759151	499	7533.37	11778	54090	no	no	k__Bacteria (UID3187)	90.45	3.64	0	1	1	2	32	16
D13_L1.111	low	335107	239	1402.12	1363	5791	yes	no	k__Bacteria (UID2569)	15.47	3.29	25	0	0	0	0	0
D13_L1.17.5	low	406932	169	2407.88	2651	16941	no	no	k__Bacteria (UID1452)	16.58	0.45	0	0	0	0	0	0
D13_L1.36	medium	621004	299	2076.94	2273	15861	no	no	k__Bacteria (UID1452)	51.96	1.16	100	0	0	0	6	6
D13_L1.37	medium	2206020	734	3005.48	3609	14036	no	no	p__Bacteroidetes (UID2591)	72.1	3.05	37.5	0	0	0	21	14
D13_L1.42	low	494714	254	1947.69	2050	7410	yes	no	k__Bacteria (UID1452)	32.25	0.17	0	0	0	0	7	6
D13_L1.94	low	145865	86	1696.1	1714	4872	no	no	k__Bacteria (UID3060)	9.84	0.77	10	0	0	0	0	0
D13_L3.1.2	low	757924	554	1368.09	1358	2755	no	no	k__Bacteria (UID2570)	27.04	0.07	0	0	0	0	8	7
D13_O1.18.1.1	medium	1267289	254	4989.33	5813	26695	no	no	k__Bacteria (UID1453)	61.32	9.91	27.78	0	0	0	16	12
D13_O1.21	medium	2776645	1027	2703.65	3295	20091	no	no	p__Bacteroidetes (UID2591)	76.23	6.32	87.5	0	0	0	10	7
D13_O1.24	medium	3014509	779	3869.72	4787	28340	no	no	p__Bacteroidetes (UID2591)	77.89	3.22	55.56	0	0	0	20	14
D13_O1.45	low	1846010	1011	1825.92	1885	10049	no	no	p__Bacteroidetes (UID2591)	49.05	3.8	21.05	0	0	0	13	9
D13_O1.52	medium	1159008	588	1971.1	2107	23485	no	no	k__Bacteria (UID1453)	61.69	5.85	61.11	0	0	1	16	11
D13_O1.55	medium	657504	162	4058.67	6016	22906	no	no	k__Bacteria (UID2495)	67.69	7.87	44.44	0	0	0	26	15
D13_O1.6.1	low	2360332	437	5401.22	6796	120823	no	no	c__Betaproteobacteria (UID3971)	56.46	18.51	42.11	0	0	0	14	9
D13_O11	low	1337925	851	1572.18	1521	8942	no	no	p__Bacteroidetes (UID2591)	30.21	1.25	0	0	0	0	8	7
D13_O12	medium	3029346	380	7971.96	10690	38376	no	no	o__Burkholderiales (UID4105)	83.37	0.24	33.33	0	0	0	30	17
D13_O4	medium	3939416	546	7215.05	11008	58999	no	no	k__Bacteria (UID203)	77.07	3.45	0	0	0	0	19	12
D13_O8	low	2048763	1187	1726	1766	9221	no	no	k__Bacteria (UID1453)	46.14	0.95	50	0	0	0	7	5
D14_G1.12	low	3797765	792	4795.16	5928	27255	no	no	o__Actinomycetales (UID1663)	86.9	46.28	11.29	0	0	2	41	17
D14_G1.14.2	low	6202671	1011	6135.18	10334	58627	no	no	k__Bacteria (UID2495)	84.97	16.46	81.82	0	0	1	38	16
D14_G1.23.4	medium	2388551	482	4955.5	5809	21366	no	no	c__Betaproteobacteria (UID3971)	72.64	4.86	16.67	0	0	0	18	10
D14_G3	medium	4624485	1099	4207.9	6173	50494	no	no	p__Bacteroidetes (UID2591)	84.28	6.46	85	0	0	0	17	11
D14_G6	medium	4034277	499	8084.72	12790	40070	no	no	p__Bacteroidetes (UID2591)	91.6	4.56	45.45	1	0	1	17	11
D14_L1.15	low	1410864	661	2134.44	2304	10230	no	no	k__Bacteria (UID203)	41.72	0	0	0	0	0	7	5
D14_L1.16	low	683900	477	1433.75	1375	4762	no	no	p__Bacteroidetes (UID2591)	17.13	1.16	0	0	0	0	5	3
D14_L1.2.1	low	1001259	503	1990.57	2045	9836	no	no	p__Bacteroidetes (UID2591)	38.3	0.5	0	0	0	0	2	2
D14_L1.27.1.3	low	48671	24	2027.96	2706	9552	no	no	0	0	0	0	0	0	0	1	1
D14_L1.3.1	low	1353123	309	4379.04	5469	20629	no	no	k__Bacteria (UID203)	48.75	3.45	33.33	0	0	0	17	12
D14_L1.4	low	3194082	1513	2111.09	2320	11501	no	no	k__Bacteria (UID2570)	66.82	24.25	69.84	0	0	0	7	3
D14_L1.47	low	2394327	144	16627.3	18561	55744	no	no	k__Bacteria (UID203)	44.83	0	0	0	0	0	17	11
D14_L1.63	low	159918	88	1817.25	1878	17720	no	no	k__Bacteria (UID2570)	8.26	0	0	0	0	0	1	1
D14_L1.8	medium	2883678	846	3408.6	4346	21762	no	no	k__Bacteria (UID203)	69.83	5.17	0	0	0	0	9	9
D14_L4	low	341394	203	1681.74	1659	5120	no	no	k__Bacteria (UID1452)	27.51	1.39	50	0	0	0	7	7
D14_L8	low	1125233	749	1502.31	1495	4542	no	no	k__Bacteria (UID1453)	26.12	0.31	50	0	0	0	6	6
D14_O1.11	medium	2982760	550	5423.2	6983	40676	no	no	o__Actinomycetales (UID1663)	86.36	1.89	50	0	0	2	31	18
D14_O1.18.1	medium	777313	371	2095.18	2281	8624	no	no	c__Gammaproteobacteria (UID4266)	57.22	0.65	33.33	0	0	0	13	10
D14_O1.9	low	2762409	1497	1845.3	1915	8735	no	no	p__Bacteroidetes (UID2591)	68.59	11.75	25	0	0	0	17	12
D14_O2	medium	2589898	263	9847.52	12687	52631	no	no	o__Actinomycetales (UID1663)	87.62	3.48	50	0	0	1	48	21
D14_O5	medium	2542775	1453	1750.02	1763	11843	no	no	p__Bacteroidetes (UID2591)	55.94	0.44	33.33	0	0	0	18	14
D15_G1.20	medium	3192930	430	7425.42	8918	48822	no	no	k__Bacteria (UID1453)	82.42	1.71	50	0	0	1	41	20
D15_G1.25	medium	2510450	232	10820.9	17248	84025	no	no	f__Xanthomonadaceae (UID4214)	97.9	1.6	53.85	0	0	0	37	17
D15_L1.12.9	low	81592	35	2331.2	2474	12741	no	no	k__Bacteria (UID2569)	4.16	5.15	19.05	0	0	0	3	3
D15_L1.45	low	705107	467	1509.87	1468	6660	no	no	k__Bacteria (UID1453)	31.27	1.24	0	0	0	0	6	6
D15_L1.6	medium	1730790	648	2670.97	3093	12588	no	no	c__Gammaproteobacteria (UID4443)	73.02	1.41	16.67	1	0	0	8	6
D15_L1.7.1.2.2	low	7937694	2028	3914.05	5748	36673	no	no	k__Bacteria (UID2495)	71.27	23.09	69.57	0	0	0	23	12
D15_L1.9.2.2	medium	1163695	579	2009.84	2177	8786	no	no	k__Bacteria (UID3060)	69.94	2.44	50	1	0	1	17	12
D15_L12	low	395700	248	1595.56	1580	8874	no	no	o__Burkholderiales (UID4000)	14.54	0.62	0	0	0	0	2	2
D15_L2.1	low	686517	404	1699.3	1699	7437	no	no	k__Bacteria (UID2329)	33.26	2.25	0	0	0	1	8	7
D15_L21	low	296333	170	1743.14	1728	21302	no	no	p__Bacteroidetes (UID2591)	8.54	0.21	5.88	0	0	0	5	4
D15_O1.13	medium	2877695	143	20123.7	28263	102009	no	no	k__Bacteria (UID203)	72.41	1.72	100	0	0	0	33	17
D15_O1.2.1	medium	1379736	409	3373.44	3461	10213	no	no	o__Actinomycetales (UID1697)	52.2	0.52	20	0	0	0	14	9
D15_O1.4	low	789930	411	1921.97	1899	17061	yes	no	f__Rhodocyclaceae (UID3972)	9.23	0.83	15.38	0	0	0	15	10
D15_O1.5	medium	2338332	1051	2224.86	2531	10153	no	no	o__Actinomycetales (UID1663)	71.58	2.97	0	0	0	0	14	9
D15_O5	medium	3079959	1699	1812.81	1872	31300	no	no	c__Deltaproteobacteria (UID3216)	50.6	4.06	38.46	0	0	0	15	10
D16_G1.5.2	medium	3041759	415	7329.54	14877	77343	no	no	k__Bacteria (UID1453)	80.1	0.85	0	1	0	1	19	13
D16_G2.2.1.2.1	high	1396856	201	6949.53	9105	48758	no	no	k__Bacteria (UID1453)	86.01	2.94	40	1	1	1	24	16
D16_G2.2.1.2.3	low	4966619	994	4996.6	14285	95566	no	no	p__Bacteroidetes (UID2591)	78.1	18.27	17.39	0	0	5	17	11
D16_G4	medium	2781144	186	14952.4	19843	59171	no	no	o__Actinomycetales (UID1663)	90.98	0.18	100	0	0	1	37	16
D16_G5	medium	3887883	373	10423.3	16633	78857	no	no	p__Bacteroidetes (UID2591)	93.46	3.82	40	1	0	1	18	13
D16_G6	medium	3278491	1334	2457.64	2914	11194	no	no	k__Bacteria (UID1453)	78.68	5.65	8.33	0	0	0	18	13
D16_G9	low	3096290	965	3208.59	4650	36012	no	no	o__Burkholderiales (UID4000)	91.38	23.21	78.1	0	0	0	28	17
D16_L1.13	low	1434650	861	1666.26	1617	8090	no	no	k__Bacteria (UID3187)	49.87	1.14	33.33	0	0	0	6	4
D16_L1.14	low	723017	481	1503.15	1428	6407	no	no	c__Deltaproteobacteria (UID3216)	20.56	2.02	66.67	0	0	0	5	4
D16_L1.3.1	medium	1598713	522	3062.67	3416	13304	no	no	o__Burkholderiales (UID4000)	51.1	3.04	0	0	0	0	14	10
D16_L1.9.3	low	349084	230	1517.76	1418	12869	no	no	k__Bacteria (UID2570)	10	0.05	0	0	0	0	0	0
D16_L2.2.1.1.18	low	318174	215	1479.88	1392	8805	no	no	k__Bacteria (UID203)	28.92	7.59	0	0	0	0	3	3
D16_L2.2.1.1.24	low	249891	152	1644.02	1617	9395	no	no	p__Bacteroidetes (UID2591)	7.39	0.16	0	0	0	0	0	0
D16_L2.2.1.1.6.1	medium	3706726	550	6739.5	8280	29053	no	no	k__Bacteria (UID203)	51.85	0	0	0	0	0	30	16
D16_L2.2.1.1.8	medium	2029820	762	2663.81	3042	13271	no	no	k__Bacteria (UID203)	68.1	0	0	0	0	0	16	10
D16_L2.2.1.1.9.1	medium	514901	249	2067.88	2297	7435	yes	no	k__Bacteria (UID203)	52.21	0.34	0	0	0	0	10	6
D16_L2.2.1.2.2.1	low	2053349	1034	1985.83	2130	13211	no	no	k__Bacteria (UID203)	42.27	13.79	87.5	0	0	0	20	9
D16_O1.12.1	medium	2071454	394	5257.5	6142	19271	no	no	k__Bacteria (UID203)	68.89	8.33	25	0	0	0	32	20
D16_O1.2	low	4358494	1740	2504.88	3091	19716	no	no	o__Burkholderiales (UID4105)	88.08	35.79	20.9	0	0	0	26	14
D16_O2.2.1.1.20	medium	1731409	914	1894.32	1957	10925	no	no	f__Moraxellaceae (UID4680)	58.96	1.83	15.38	0	0	1	8	6
D16_O2.2.1.1.9.2	medium	712909	295	2416.64	2864	12037	no	no	k__Bacteria (UID2495)	61.8	0.13	100	0	0	0	14	11
D16_O2.2.1.2.5	low	1227730	290	4233.55	5463	21408	no	no	p__Bacteroidetes (UID2591)	37.66	0.82	33.33	0	0	0	2	1
D16_O2.2.2	medium	2764290	706	3915.42	5528	40311	no	no	p__Bacteroidetes (UID2591)	50.75	0.49	0	4	6	0	16	13
D16_O7	medium	2790806	499	5592.8	7291	35754	no	no	o__Actinomycetales (UID1663)	81.31	1.42	33.33	0	0	0	31	18
D16_O8	medium	2101190	1199	1752.45	1806	10185	no	no	p__Bacteroidetes (UID2591)	51.43	2.69	62.5	0	0	0	9	6
D17_G2.10.1	medium	4069675	367	11089	18766	114924	no	no	p__Bacteroidetes (UID2591)	90.67	2.99	50	0	0	0	22	14
D17_G6	low	3370190	1251	2694	3478	17521	no	no	o__Burkholderiales (UID4000)	90.94	34	64.24	0	0	0	26	12
D17_G7	medium	3998775	475	8418.47	13734	52058	no	no	p__Bacteroidetes (UID2591)	95.07	3.46	60	1	0	1	23	16
D17_L1.12.1	medium	2146088	177	12124.8	14284	45424	no	no	k__Bacteria (UID1453)	65.81	3.13	20	1	0	1	19	12
D17_L1.13	low	167490	96	1744.69	1794	6652	no	no	k__Bacteria (UID1452)	16.34	0	0	0	0	0	0	0
D17_L1.2.3	low	3035115	924	3284.76	3456	13798	no	no	k__Bacteria (UID203)	45.16	15.52	36.36	0	0	0	13	11
D17_L1.2.4	medium	2055354	362	5677.77	6567	34400	no	no	o__Burkholderiales (UID4000)	65.92	1.46	20	0	0	0	10	7
D17_L1.27	low	2361598	151	15639.7	16788	52137	no	no	k__Bacteria (UID203)	43.1	1.72	100	0	0	0	22	14
D17_L1.36	low	926718	207	4476.9	4771	15603	no	no	o__Actinomycetales (UID1663)	25.74	2.61	37.5	0	0	0	16	14
D17_L1.53.1.1	low	71105	32	2222.03	2381	14734	no	no	k__Bacteria (UID2570)	7	0.55	0	0	0	0	0	0
D17_L2.7.1	low	210550	121	1740.08	1746	4224	no	no	k__Bacteria (UID1452)	20.12	0.59	0	0	0	0	6	5
D17_L3	medium	1916665	1101	1740.84	1769	10112	no	no	p__Bacteroidetes (UID2591)	50.78	2.98	57.14	0	0	0	8	5
D17_L5.1.1	low	2446383	1224	1998.68	2134	9184	no	no	k__Bacteria (UID203)	49.45	13.79	90	0	0	1	8	4
D17_O1.3	medium	2676510	598	4475.77	5248	17620	no	no	o__Actinomycetales (UID1663)	74.68	4.86	5.88	0	0	1	24	14
D17_O1.4	medium	2873218	1262	2276.72	2525	11284	no	no	k__Bacteria (UID1453)	66.09	2.14	66.67	0	0	0	13	10
D17_O1.6	low	1704765	1059	1609.79	1595	11272	no	no	p__Bacteroidetes (UID2591)	36.93	1.31	16.67	0	0	0	8	6
D17_O10	low	4755611	1466	3243.94	4441	36788	no	no	p__Bacteroidetes (UID2591)	80.94	15.6	79.07	0	0	2	18	10
D17_O19	medium	2611048	118	22127.5	25811	68136	no	no	o__Actinomycetales (UID1663)	84.86	0	0	0	0	1	31	15
D17_O2.11	low	2965902	881	3366.52	4424	21423	no	no	p__Bacteroidetes (UID2591)	88.43	11.12	51.61	0	0	1	11	8
D17_O4	low	1367055	855	1598.89	1550	21678	no	no	p__Bacteroidetes (UID2591)	26.16	0.76	12.5	0	0	0	6	6
D17_O8	medium	2079807	201	10347.3	11385	46955	no	no	o__Actinomycetales (UID1663)	66.76	0.14	100	0	0	0	20	10
D17_P2.4.1	medium	1637465	341	4801.95	6617	34465	no	no	k__Bacteria (UID203)	90.57	6	0	1	0	0	20	13
D18_G2.30.1	medium	3013164	176	17120.2	19349	82888	no	no	k__Bacteria (UID1453)	76.5	1.71	0	0	0	0	30	16
D18_G2.37	medium	3736866	455	8212.89	12420	54321	no	no	k__Bacteria (UID3187)	93.33	4.09	16.67	0	0	0	28	14
D18_G2.4.2	medium	3101810	169	18353.9	34138	113847	no	no	p__Bacteroidetes (UID2591)	96.86	1.43	33.33	1	0	1	30	19
D18_G2.6.2	low	6237508	1304	4783.37	8080	77526	no	no	k__Bacteria (UID2495)	83.19	12.35	91.67	0	0	1	23	15
D18_G3	medium	3751586	826	4541.87	6239	35241	no	no	p__Bacteroidetes (UID2591)	85.73	3.69	30	0	0	0	15	10
D18_G4	medium	3993794	1253	3187.39	4182	32898	no	no	p__Bacteroidetes (UID2591)	84.86	3.33	27.27	0	0	0	22	13
D18_G6	medium	2699284	485	5565.53	6861	29138	no	no	o__Actinomycetales (UID1663)	86.77	1.22	28.57	0	0	1	21	14
D18_L1.1.3	low	354424	101	3509.15	4101	13147	yes	no	o__Burkholderiales (UID4000)	9.67	2.45	62.5	0	0	0	3	3
D18_L12	low	293883	192	1530.64	1526	3343	no	no	k__Bacteria (UID2495)	33.59	2.33	0	0	0	0	15	10
D18_L14	low	132553	81	1636.46	1596	6089	no	no	k__Bacteria (UID1452)	12.25	0.31	50	0	0	0	0	0
D18_L2.10	medium	1701477	839	2027.98	2094	17963	no	no	f__Moraxellaceae (UID4680)	53.11	0.88	45.45	0	0	0	7	5
D18_L2.102	low	167267	96	1742.36	1808	4798	no	no	p__Bacteroidetes (UID2591)	11.33	2	75	0	0	0	0	0
D18_L2.11	low	1507943	430	3506.84	3563	13821	no	no	o__Burkholderiales (UID4000)	38.4	2.76	7.14	0	0	0	12	9
D18_L2.110.1	low	83983	39	2153.41	2386	10711	no	no	p__Bacteroidetes (UID2591)	3.72	0.08	25	0	0	0	2	1
D18_L2.24.2	medium	2346442	187	12547.8	14724	50305	no	no	o__Burkholderiales (UID4105)	64.37	0.51	100	0	0	0	24	14
D18_L2.4.1.2	low	418814	289	1449.18	1381	10405	no	no	p__Bacteroidetes (UID2591)	12.57	0.44	0	0	0	0	1	1
D18_L2.5.2.7	low	465947	309	1507.92	1481	3795	no	no	k__Bacteria (UID1452)	24.08	2.91	72.73	0	0	0	7	6
D18_L2.7	medium	1943931	1175	1654.41	1653	6154	no	no	f__Xanthomonadaceae (UID4214)	54.54	6.77	3.92	0	0	0	11	10
D18_L2.96.1	low	384203	209	1838.29	1805	21850	no	no	k__Bacteria (UID2495)	33.75	5.84	35	0	0	0	7	6
D18_L5.2	low	560693	375	1495.18	1471	5988	no	no	p__Bacteroidetes (UID2591)	20.35	0.57	25	0	0	0	2	2
D18_L7	low	338537	213	1589.38	1544	10815	no	no	p__Bacteroidetes (UID2591)	9.95	0.26	16.67	0	0	0	9	3
D18_L8.1.1	low	319732	193	1656.64	1646	5271	no	no	k__Bacteria (UID3060)	22.53	0.67	75	0	0	0	0	0
D18_L9	low	631378	372	1697.25	1726	6522	no	no	k__Bacteria (UID2495)	48.09	1.04	16.67	0	0	0	9	7
D18_O2.14	medium	2662564	1246	2136.89	2286	19118	no	no	k__Bacteria (UID1452)	69.02	1.82	0	0	0	0	16	11
D18_O2.6.1	low	5251201	2558	2052.85	2197	13034	no	no	k__Bacteria (UID2495)	69.52	27.13	48.89	0	0	1	33	15
D18_P15	medium	2882270	66	43670.8	84397	200200	no	no	p__Bacteroidetes (UID2591)	98.52	0.02	100	0	0	1	36	19
D19_G1.28	medium	3242379	607	5341.65	7255	46684	no	no	o__Actinomycetales (UID1663)	89.76	3.15	88.89	0	0	0	32	19
D19_G1.47	medium	1605248	362	4434.39	5972	21493	no	no	k__Bacteria (UID1453)	77.95	8.24	5.26	0	1	1	20	13
D19_G14	medium	2694455	161	16735.7	21651	89459	no	no	o__Actinomycetales (UID1663)	88.6	0.27	100	0	0	1	33	15
D19_G2	medium	3207480	1220	2629.08	3016	14779	no	no	k__Bacteria (UID1453)	77.02	3.42	16.67	0	0	0	21	14
D19_G3.1.2	medium	3293744	282	11679.9	16841	92189	no	no	o__Burkholderiales (UID4000)	88.86	2.29	50	0	0	1	34	16
D19_G5	medium	3131223	1542	2030.62	2183	12375	no	no	p__Bacteroidetes (UID2591)	69.26	2.64	85.71	0	0	0	13	12
D19_L1.15	medium	4403443	1400	3145.32	4142	38524	no	no	k__Bacteria (UID203)	72.41	6.9	100	0	0	1	13	8
D19_L1.16.4	low	1024376	275	3725	3950	11461	no	no	o__Actinomycetales (UID1663)	42.68	1.09	0	0	0	0	18	12
D19_L1.21	medium	2398689	1171	2048.41	2189	12768	no	no	k__Bacteria (UID203)	52.93	5.17	20	0	0	1	20	12
D19_L1.23	low	3838334	2233	1718.91	1719	23334	no	no	p__Bacteroidetes (UID2605)	58.43	14.45	15.03	0	0	1	19	7
D19_L1.3.16	low	232499	146	1592.46	1520	10161	no	no	k__Bacteria (UID2570)	11.95	0.2	0	0	0	0	1	1
D19_L1.3.9	low	2596895	843	3080.54	3498	24896	no	no	k__Bacteria (UID203)	54.78	16.38	18.18	0	0	0	16	10
D19_L1.30	low	270132	164	1647.15	1617	5804	no	no	k__Bacteria (UID1452)	16.69	0.94	0	0	0	0	0	0
D19_L1.41.2	medium	2540801	213	11928.6	17876	46202	no	no	k__Bacteria (UID1453)	51.76	0	0	0	0	0	23	13
D19_L1.58	low	902929	582	1551.42	1520	7291	no	no	k__Bacteria (UID3187)	39.94	1.92	0	0	0	0	3	3
D19_L1.7	medium	853323	499	1710.07	1722	9864	no	no	k__Bacteria (UID1453)	50.78	7.2	0	0	0	0	14	11
D19_L1.8.1	low	1082360	633	1709.89	1741	6831	no	no	p__Bacteroidetes (UID2591)	37.4	4.63	31.03	0	0	0	4	3
D19_L3.1.1	low	2484223	461	5388.77	7796	34583	no	no	k__Bacteria (UID203)	40.67	3.45	66.67	0	0	0	8	6
D19_L9.1.1.1	medium	952686	262	3636.21	4575	17100	no	no	k__Bacteria (UID203)	62.43	0	0	0	0	0	8	7
D19_O1.1	medium	2716167	523	5193.44	6200	23097	no	no	o__Actinomycetales (UID1663)	77.96	5.41	7.14	0	0	0	26	14
D19_O1.41.1	medium	3113086	515	6044.83	7489	61228	no	no	k__Bacteria (UID1453)	76.83	9.97	42.11	1	0	1	36	18
D19_O10	medium	3850369	548	7026.22	11098	43549	no	no	k__Bacteria (UID203)	79.47	5.17	33.33	0	0	0	12	10
D19_O4	medium	3340239	1861	1794.86	1821	10283	no	no	k__Bacteria (UID203)	74.63	8.29	6.9	0	0	0	10	7
D19_O6	medium	2625040	1504	1745.37	1790	18195	no	no	p__Bacteroidetes (UID2591)	50.37	1.48	14.29	0	0	0	18	14
D19_O7.1.1	low	1721108	988	1742.01	1747	8436	no	no	p__Bacteroidetes (UID2591)	48.8	4.98	5.26	0	0	0	6	5
D19_O7.2	medium	3069383	902	3402.86	4298	20567	no	no	p__Bacteroidetes (UID2591)	84.79	6.53	60	0	0	0	13	9
D20_G1.10.2	low	4430729	1095	4046.33	7307	45235	no	no	o__Actinomycetales (UID1663)	93.4	11.74	15.91	0	0	2	45	17
D20_G1.20.1	medium	2429660	503	4830.34	7761	47877	no	no	c__Gammaproteobacteria (UID4443)	86.31	4.1	26.92	0	0	0	18	10
D20_G2.4	medium	3915783	998	3923.63	5317	37076	no	no	p__Bacteroidetes (UID2591)	88.07	3.2	62.5	1	0	1	18	12
D20_G3	low	2749671	1097	2506.54	2886	21605	no	no	o__Burkholderiales (UID4000)	86.21	16.83	63.44	0	0	0	24	12
D20_G5	medium	2908132	724	4016.76	5407	22088	no	no	c__Gammaproteobacteria (UID4201)	95.11	3.08	50	0	0	2	22	14
D20_L1.1.1	low	1722926	480	3589.43	3926	12489	no	no	o__Burkholderiales (UID4000)	46.28	1.31	0	0	0	0	5	5
D20_L1.104	low	46948	16	2934.25	3959	9999	no	no	0	0	0	0	0	0	0	0	0
D20_L1.11	low	488822	340	1437.71	1365	4316	no	no	p__Bacteroidetes (UID2591)	14.21	0.65	0	0	0	0	4	4
D20_L1.18.3	medium	2422682	100	24226.8	27761	79549	no	no	k__Bacteria (UID203)	58.62	0	0	0	0	1	20	12
D20_L1.44	low	391006	212	1844.37	1680	15228	yes	no	c__Gammaproteobacteria (UID4443)	3.46	0.58	0	3	1	0	6	5
D20_L10	low	142309	99	1437.46	1496	2755	no	no	k__Bacteria (UID1453)	19.74	0	0	0	0	0	4	4
D20_L12.1.1.1.4	low	94247	33	2855.97	2978	8214	yes	no	k__Bacteria (UID2329)	11.8	1.38	0	0	0	0	1	1
D20_L12.2	medium	2243093	848	2645.16	2997	42459	no	no	k__Bacteria (UID3060)	73.58	7.15	26.67	0	0	2	7	5
D20_L13	low	396979	253	1569.09	1504	14686	no	no	p__Bacteroidetes (UID2591)	10.37	0.34	28.57	0	0	0	2	2
D20_O1.23	low	820525	516	1590.16	1536	7107	no	no	k__Bacteria (UID3187)	32.05	1.22	0	0	0	1	5	5
D20_O1.5	medium	1776681	1030	1724.93	1742	9989	no	no	k__Bacteria (UID1453)	65.32	1.71	0	0	0	0	16	12
D20_O1.7	low	3659938	597	6130.55	7703	63781	no	no	k__Bacteria (UID1453)	79.06	15.1	51.85	1	0	1	48	20
D20_O12.1.1.1.1	low	263566	158	1668.14	1524	9736	yes	no	o__Clostridiales (UID1120)	13.68	1.43	0	0	0	0	5	5
D20_O2.2.1	low	1006321	504	1996.67	2109	8348	no	no	p__Bacteroidetes (UID2591)	37.72	1.07	0	0	0	0	9	9
D20_O2.2.3	low	2974245	771	3857.65	4191	19667	no	no	k__Bacteria (UID203)	56.03	17.24	41.67	0	0	1	6	6
D20_O2.3	low	3390669	1299	2610.21	3299	14481	no	no	k__Bacteria (UID203)	81.96	27.59	80	1	0	0	16	9
D20_O2.5	medium	3157006	1147	2752.4	3302	15905	no	no	p__Bacteroidetes (UID2591)	76.39	1.97	25	0	1	1	9	7
D20_P15	medium	2872840	208	13811.7	22795	82379	no	no	p__Bacteroidetes (UID2591)	98.85	0	0	0	0	1	31	19
D21_G1.1.2	medium	3846767	525	7327.18	11444	68037	no	no	k__Bacteria (UID203)	91.38	3.92	13.64	1	1	0	19	14
D21_G2.1.9	low	2473709	380	6509.76	7290	25538	no	no	k__Bacteria (UID203)	84.91	14.5	46.34	0	0	0	30	18
D21_G2.2	medium	3613446	601	6012.39	11923	63739	no	no	k__Bacteria (UID1453)	86.75	2.14	33.33	1	0	1	32	18
D21_G5	low	3281904	1233	2661.72	3306	24430	no	no	o__Burkholderiales (UID4000)	87.94	31.83	69.23	0	0	0	34	16
D21_L1.10	medium	4055202	1143	3547.86	4914	37304	no	no	k__Bacteria (UID203)	74.14	3.45	100	1	0	2	23	15
D21_L1.13	low	3273344	1128	2901.9	3995	17886	no	no	k__Bacteria (UID203)	70.17	14.66	72.73	0	0	0	12	8
D21_L1.14	low	1858338	1129	1646	1667	6254	no	no	p__Bacteroidetes (UID2591)	37.48	3.2	15.38	0	0	0	5	4
D21_L1.18	low	1217559	805	1512.5	1475	6017	no	no	p__Bacteroidetes (UID2605)	23.87	3.83	31.43	0	0	0	0	0
D21_L1.25	low	1293236	795	1626.71	1645	6105	no	no	p__Bacteroidetes (UID2591)	36.12	2.35	0	0	0	0	5	5
D21_L1.26	low	734807	462	1590.49	1578	6227	yes	no	k__Bacteria (UID1453)	35.34	3.11	0	0	0	0	16	12
D21_L1.28.1.1	low	666473	276	2414.76	2643	10145	no	no	k__Bacteria (UID203)	42.41	0	0	0	0	0	3	3
D21_L1.30	low	377559	237	1593.08	1562	7279	no	no	f__Moraxellaceae (UID4680)	15.63	0.72	30	0	0	0	0	0
D21_L1.9.2	medium	2138820	435	4916.83	5669	22666	no	no	o__Burkholderiales (UID4000)	61.8	1.52	0	0	0	0	15	10
D21_L1.9.4	low	2313787	334	6927.51	8259	31722	no	no	k__Bacteria (UID203)	44.44	3.45	66.67	0	0	0	10	8
D21_L14	medium	2773557	391	7093.5	8569	43238	no	no	k__Bacteria (UID203)	81.03	1.72	100	0	0	1	34	16
D21_L2.1.13	medium	1818516	190	9571.14	10761	36672	no	no	k__Bacteria (UID1453)	59.12	0.85	0	1	0	0	21	14
D21_L2.1.4	low	3233232	1212	2667.68	3541	27736	no	no	o__Actinomycetales (UID1663)	20.33	2.53	20	1	1	2	34	16
D21_O17	medium	2725262	158	17248.5	24526	70571	no	no	o__Actinomycetales (UID1663)	88.4	0.54	0	0	0	1	37	17
D21_O2.1.2	medium	1946581	435	4474.9	5107	18962	no	no	o__Actinomycetales (UID1663)	73.98	2.18	37.5	0	0	0	27	19
D21_O4	medium	3953956	485	8152.49	12658	58771	no	no	p__Bacteroidetes (UID2591)	90.6	2.75	62.5	0	1	1	15	11
D21_O6	medium	2116636	1234	1715.26	1750	10748	no	no	p__Bacteroidetes (UID2591)	51.44	1.36	25	0	0	0	13	8
D21_O7	medium	2898037	1250	2318.43	2630	15768	no	no	k__Bacteria (UID1453)	70.66	2.99	25	0	0	0	13	8
D21_O9	low	1874129	1101	1702.21	1699	20307	no	no	p__Bacteroidetes (UID2591)	41.09	2.07	27.27	0	0	1	18	14
D22_G1.27	medium	4270352	357	11961.8	26980	107368	no	no	p__Bacteroidetes (UID2591)	91.01	2.5	20	0	0	0	24	14
D22_G1.33	medium	989120	149	6638.39	19381	52266	no	no	k__Bacteria (UID2495)	83.9	9.51	15.38	1	1	1	45	19
D22_G1.69.1	low	969370	348	2785.55	3380	18027	no	no	k__Bacteria (UID1453)	57.14	12.84	54.84	1	1	0	23	13
D22_G1.83	medium	2843832	164	17340.4	23397	109665	no	no	o__Actinomycetales (UID1663)	90.86	3.24	55.56	0	0	1	44	20
D22_G10	medium	4000315	670	5970.62	8881	44025	no	no	p__Bacteroidetes (UID2591)	93.65	3.87	42.86	1	0	1	15	10
D22_L1.10.2	medium	2055506	1051	1955.76	2049	16094	no	no	p__Bacteroidetes (UID2591)	51.33	2.79	55.56	0	0	0	7	5
D22_L1.15.4	low	144348	93	1552.13	1510	6046	no	no	p__Bacteroidetes (UID2591)	7.04	0.11	0	0	0	0	1	1
D22_L1.17.1	low	476624	280	1702.23	1633	12808	no	no	k__Bacteria (UID2570)	11.52	1.04	0	0	0	0	9	8
D22_L1.2	medium	2082906	708	2941.96	3577	18823	no	no	k__Bacteria (UID203)	57.76	1.72	100	0	0	0	16	9
D22_L1.26	low	2774718	945	2936.21	3556	15532	no	no	k__Bacteria (UID203)	74.8	12.93	87.5	0	0	0	8	6
D22_L1.34.2	low	4067089	463	8784.21	11171	44488	no	no	k__Bacteria (UID203)	38.89	1.85	0	0	0	0	30	16
D22_L1.4	medium	1336604	790	1691.9	1674	10528	no	no	k__Bacteria (UID3187)	50.76	3.84	0	0	0	0	14	9
D22_L1.40	medium	1322529	702	1883.94	1972	10591	no	no	f__Xanthomonadaceae (UID4214)	53.99	1	22.22	0	0	0	6	5
D22_L1.41	medium	1799642	429	4194.97	4543	16629	no	no	o__Actinomycetales (UID1663)	55.48	0.54	0	0	0	0	22	14
D22_L1.7.3	low	767104	179	4285.5	4887	18045	no	no	k__Bacteria (UID203)	40.35	10.53	57.14	0	0	0	12	7
D22_L1.9	low	1806311	1315	1373.62	1349	4915	no	no	o__Burkholderiales (UID4000)	34.97	6.69	29.27	0	0	0	11	6
D22_L2.1.1	low	618464	364	1699.08	1747	9451	no	no	k__Bacteria (UID2495)	34.73	5.31	14.29	0	0	0	6	4
D22_L2.1.3	low	587785	171	3437.34	3689	11287	no	no	k__Bacteria (UID2495)	45.84	1.12	0	0	0	0	9	6
D22_L4	low	1464687	257	5699.17	5621	19218	no	no	k__Bacteria (UID1453)	35.87	0.43	0	0	0	0	11	8
D22_L8	low	278626	183	1522.55	1524	5995	no	no	p__Bacteroidetes (UID2591)	9.31	0.22	0	0	0	0	1	1
D22_O1.12	medium	2777030	830	3345.82	4051	17874	no	no	p__Bacteroidetes (UID2591)	81.58	3.56	46.67	0	0	0	13	10
D22_O1.24	low	3242895	1170	2771.71	3352	26858	no	no	o__Burkholderiales (UID4000)	85.1	35.96	81.68	0	0	0	25	11
D22_O1.46	medium	2507032	493	5085.26	5953	25761	no	no	o__Actinomycetales (UID1663)	74.23	1.98	40	0	0	1	29	15
D22_O1.48	medium	5048296	518	9745.75	13645	72152	no	no	k__Bacteria (UID2495)	75.78	0	0	0	0	0	25	17
D22_O1.51	low	1807858	1011	1788.19	1893	8052	no	no	p__Bacteroidetes (UID2605)	48.62	5.13	25	0	0	0	7	5
D22_O1.68	low	551778	241	2289.54	2707	9773	no	no	k__Bacteria (UID1453)	45.01	4.37	13.33	1	2	2	28	17
D22_O12.2	low	708230	390	1815.97	1884	8544	yes	no	k__Bacteria (UID3060)	34.99	0.54	16.67	0	0	0	6	5
D22_O3	low	4827271	1657	2913.26	3630	40493	no	no	p__Bacteroidetes (UID2591)	74.03	19.28	88.52	0	0	1	13	8
D22_O5	low	1923231	1143	1682.62	1650	11691	no	no	c__Deltaproteobacteria (UID3216)	34.2	3.65	81.25	0	0	0	6	5
D23_G1.28.1	low	2593297	556	4664.2	8185	39873	no	no	k__Bacteria (UID1452)	91.36	12.36	0	0	0	0	23	13
D23_G1.39	medium	3047269	238	12803.7	15475	87989	no	no	k__Bacteria (UID1453)	69.7	5.13	50	0	0	1	30	15
D23_G6	low	2827845	1097	2577.8	3067	16537	no	no	o__Burkholderiales (UID4000)	86.25	23.28	75	0	0	0	16	13
D23_L1.1	medium	1911068	976	1958.06	2014	11133	no	no	k__Bacteria (UID3187)	68.41	5.69	20	0	0	0	11	9
D23_L1.15.2	low	484196	269	1799.99	1830	13816	no	no	k__Bacteria (UID1452)	33.39	7.36	0	0	1	0	12	11
D23_L1.16.2.1	low	63515	36	1764.31	1833	5459	no	no	k__Bacteria (UID2570)	4.89	0.29	0	0	0	0	5	4
D23_L1.29	medium	2071566	850	2437.14	2700	18744	no	no	k__Bacteria (UID203)	50.73	3.45	50	0	0	1	4	4
D23_L1.3	medium	5391530	548	9838.56	14030	59806	no	no	k__Bacteria (UID203)	59.63	1.85	0	0	0	1	43	20
D23_L1.47	medium	2384477	231	10322.4	11811	65196	no	no	k__Bacteria (UID203)	56.03	1.72	100	1	0	0	24	16
D23_L1.5.1	medium	1573681	280	5620.29	6108	17106	no	no	p__Bacteroidetes (UID2591)	50.69	0	0	0	0	0	5	4
D23_L1.6	low	2584915	1406	1838.49	1936	7619	yes	no	k__Bacteria (UID1453)	43.33	13.92	47.37	0	0	1	22	11
D23_L1.9	medium	2192360	877	2499.84	2851	14645	no	no	k__Bacteria (UID203)	53.45	3.45	100	0	0	0	14	10
D23_L29	low	66089	42	1573.55	1398	10178	no	no	c__Deltaproteobacteria (UID3216)	4.19	0	0	0	0	0	0	0
D23_L4.2	low	804265	293	2744.93	3290	13093	no	no	k__Bacteria (UID2495)	43	0.1	100	0	0	0	14	11
D23_L8.1	low	250024	161	1552.94	1487	5748	no	no	p__Bacteroidetes (UID2591)	5.72	0.26	0	0	0	0	1	1
D23_O1.10.1	medium	1510517	720	2097.94	2231	14367	no	no	p__Bacteroidetes (UID2591)	55.13	1.91	0	0	0	0	8	7
D23_O1.17	medium	2903070	1200	2419.22	2733	16478	no	no	p__Bacteroidetes (UID2591)	67.13	3.46	11.11	0	0	1	6	6
D23_O1.23	medium	2140579	1025	2088.37	2276	13364	no	no	o__Burkholderiales (UID4000)	61.56	1.52	54.55	0	0	0	15	10
D23_O1.7.1	low	4076067	1829	2228.58	2456	26086	no	no	k__Bacteria (UID203)	68.42	19.31	12.5	0	1	0	20	11
D23_O1.7.2	medium	3526518	630	5597.65	9099	43814	no	no	k__Bacteria (UID203)	75	3.45	0	0	0	1	20	13
D23_O2	medium	4407277	1171	3763.69	5416	48974	no	no	k__Bacteria (UID203)	82.76	1.72	100	0	0	0	22	12
D23_O3	medium	3866122	1941	1991.82	2096	11223	no	no	c__Deltaproteobacteria (UID3216)	62.63	4.57	38.46	0	0	0	8	8
D23_O5	medium	1621483	842	1925.75	2044	7990	no	no	f__Xanthomonadaceae (UID4214)	63.55	1.03	33.33	0	0	0	13	11
D24_G1.20	medium	2526199	644	3922.67	4907	22285	no	no	p__Bacteroidetes (UID2591)	83.22	4.35	21.43	0	0	0	19	13
D24_G1.31	medium	3166278	779	4064.54	5652	47497	no	no	k__Bacteria (UID3187)	88	4.55	16.67	0	0	0	22	13
D24_G1.55.1	medium	1414708	350	4042.02	5208	18743	no	no	k__Bacteria (UID1453)	79.74	7.46	11.11	0	0	0	17	10
D24_G1.9.2	medium	3516013	254	13842.6	26244	106132	no	no	p__Bacteroidetes (UID2591)	78.96	0.76	33.33	0	0	0	20	13
D24_G12	medium	2717474	163	16671.6	22729	82134	no	no	o__Actinomycetales (UID1663)	91.19	0	0	0	0	1	42	19
D24_G17	medium	3658272	305	11994.3	18055	76152	no	no	k__Bacteria (UID203)	75.24	5.8	81.82	0	0	1	32	19
D24_L1.12.3	low	1039624	201	5172.26	7039	19538	no	no	o__Burkholderiales (UID4000)	28.56	0.74	33.33	0	0	0	16	12
D24_L1.14.2	low	1751447	480	3648.85	5313	34407	no	no	k__Bacteria (UID1453)	33.69	6.84	87.5	0	0	0	14	10
D24_L1.15	medium	2311282	993	2327.58	2574	10913	no	no	p__Bacteroidetes (UID2591)	58.94	3.04	30	0	0	0	7	6
D24_L1.17.1	low	3326144	303	10977.4	13435	51775	no	no	k__Bacteria (UID203)	42.68	1.85	100	0	0	0	20	14
D24_L1.25	low	860047	233	3691.19	4712	64305	no	no	k__Bacteria (UID203)	48.2	3.28	0	0	0	0	14	10
D24_L1.38	low	735861	134	5491.5	7110	26496	no	no	f__Rhodocyclaceae (UID3972)	13.47	0.93	0	0	0	0	15	10
D24_L1.43	low	560826	377	1487.6	1409	10551	no	no	k__Bacteria (UID2570)	16.95	1.77	62.5	0	0	0	7	6
D24_L1.6.2.1	low	1952890	276	7075.69	8171	26116	yes	no	k__Bacteria (UID203)	34.48	1.72	0	0	0	0	5	4
D24_L1.6.6.1	low	1491223	131	11383.4	35305	87702	no	no	k__Bacteria (UID203)	40.69	6.38	50	0	0	0	14	8
D24_L1.7.1	medium	2442757	489	4995.41	5766	31420	no	no	k__Bacteria (UID203)	50.86	1.72	0	0	0	0	8	8
D24_L1.92	low	350206	190	1843.19	1741	13912	no	no	p__Bacteroidetes (UID2591)	16.87	1.73	14.29	0	0	0	1	1
D24_L16.1	low	430587	283	1521.51	1452	7920	no	no	p__Bacteroidetes (UID2591)	9	1.06	12.5	0	0	0	5	5
D24_L19	low	569684	402	1417.12	1341	5656	no	no	k__Bacteria (UID2495)	33.3	8.51	13.33	0	0	0	15	8
D24_L20	medium	2342177	139	16850.2	18287	60150	no	no	k__Bacteria (UID203)	50	1.72	0	0	0	0	15	10
D24_L24	medium	354443	164	2161.24	2391	6956	yes	no	k__Bacteria (UID2495)	54.28	1.69	0	1	0	0	16	12
D24_L5.2	medium	2216526	1054	2102.97	2243	15310	no	no	k__Bacteria (UID203)	62.07	1.72	0	0	0	0	7	6
D24_O1.10.2	medium	2824776	538	5250.51	6268	29988	no	no	o__Actinomycetales (UID1663)	79.17	3.19	35.71	0	0	0	31	15
D24_O1.11	low	964648	449	2148.44	2399	17148	no	no	k__Bacteria (UID1452)	44.12	3.87	22.22	2	0	0	29	18
D24_O1.14.1	medium	1967631	958	2053.89	2216	10657	no	no	k__Bacteria (UID1453)	63.27	2.28	0	0	0	0	13	9
D24_O1.18	medium	3887223	1855	2095.54	2248	24622	no	no	p__Bacteroidetes (UID2591)	69.66	6.22	35.29	1	0	0	5	4
D24_O1.19	low	1404187	726	1934.14	1990	12717	no	no	k__Bacteria (UID1452)	46.72	2.73	0	0	0	0	9	7
D24_O1.53	low	1178756	645	1827.53	1896	11900	no	no	p__Bacteroidetes (UID2591)	44.09	0.99	20	0	0	0	9	8
D24_O15	high	4043951	560	7221.34	11489	48490	no	no	p__Bacteroidetes (UID2591)	93.28	2.38	28.57	1	2	1	26	14
D24_O3	medium	3179789	1298	2449.76	2806	16873	no	no	k__Bacteria (UID1453)	74.8	2.99	25	0	0	0	22	14
D24_O5.1	low	1551980	772	2010.34	2152	8433	no	no	p__Bacteroidetes (UID2591)	49.89	0.99	0	0	0	0	7	6
D24_O6	medium	612931	204	3004.56	3662	10261	no	no	k__Bacteria (UID1453)	50.4	2.14	66.67	1	1	0	22	16
D24_O8	medium	3231212	432	7479.66	9667	47052	no	no	o__Burkholderiales (UID4105)	89.12	7.07	55.56	0	0	0	41	18
D25_G1.18	medium	2315700	1186	1952.53	2066	16622	no	no	k__Bacteria (UID3187)	75.17	4.09	0	1	0	0	22	13
D25_G1.22	medium	2575868	824	3126.05	4089	20857	no	no	p__Bacteroidetes (UID2591)	83.22	8.81	15.62	0	0	1	21	15
D25_G1.23.2	medium	3472319	294	11810.6	24556	86026	no	no	p__Bacteroidetes (UID2591)	82.56	0.5	0	0	0	0	25	14
D25_G1.31	medium	3765391	298	12635.5	17458	97954	no	no	k__Bacteria (UID1453)	86.28	1.71	0	0	0	1	42	20
D25_G1.32.1	medium	1405354	300	4684.51	5754	18655	no	no	k__Bacteria (UID1453)	83.29	4.02	54.55	0	0	0	23	16
D25_G1.7	medium	2900197	282	10284.4	14703	51415	no	no	o__Actinomycetales (UID1663)	93.45	1.26	20	0	0	1	43	20
D25_G3	low	3367719	1366	2465.39	2778	22601	no	no	o__Burkholderiales (UID4000)	88.2	34.72	75.44	0	0	1	24	13
D25_G5	medium	4079655	640	6374.46	9292	38345	no	no	p__Bacteroidetes (UID2591)	93.51	3.06	16.67	0	1	1	22	13
D25_L1.10	low	272293	170	1601.72	1536	6623	no	no	k__Bacteria (UID3060)	20.32	1.42	38.46	0	0	0	0	0
D25_L1.14.1	low	416095	273	1524.16	1443	6913	no	no	k__Bacteria (UID2570)	13.56	0.05	0	0	0	0	2	2
D25_L1.17	medium	1965736	953	2062.68	2205	8755	no	no	p__Bacteroidetes (UID2591)	53.2	0.85	0	0	0	0	7	6
D25_L1.19	low	2262877	1376	1644.53	1621	9193	no	no	p__Bacteroidetes (UID2591)	49.88	2.33	16.67	1	0	0	7	6
D25_L1.20	low	813428	307	2649.6	3126	10640	no	no	k__Bacteria (UID203)	49.66	0	0	0	0	0	19	14
D25_L1.23.1.2	medium	2380796	503	4733.19	5334	23016	no	no	k__Bacteria (UID203)	56.03	1.72	0	0	0	0	4	4
D25_L1.3	low	1044193	693	1506.77	1484	4984	no	no	k__Bacteria (UID1452)	38.9	4.27	54.55	0	0	0	15	10
D25_L1.30.1.1.1	low	346580	227	1526.78	1406	11991	no	no	k__Bacteria (UID1452)	23.14	2.58	0	0	0	0	1	1
D25_L4.1.1	low	2045438	1228	1665.67	1680	6958	yes	no	k__Bacteria (UID203)	57.55	13.79	77.78	0	0	0	8	7
D25_L6	low	617311	398	1551.03	1538	6988	no	no	p__Bacteroidetes (UID2591)	12.84	0.85	11.11	0	0	0	0	0
D25_O1.2	medium	5034807	523	9626.78	13689	65810	no	no	k__Bacteria (UID2495)	77.74	0	0	0	0	0	28	13
D25_O1.30.2	low	3492971	1614	2164.17	2390	10661	no	no	o__Burkholderiales (UID4000)	73.91	10.93	6.67	0	0	0	28	11
D25_O1.35	medium	2329244	1062	2193.26	2424	11366	no	no	p__Bacteroidetes (UID2591)	68.98	4.19	22.22	0	0	1	11	10
D25_O1.37	medium	838638	394	2128.52	2193	18043	no	no	k__Bacteria (UID1452)	57.26	5.91	52.63	1	0	1	18	12
D25_O1.38	medium	535196	233	2296.98	2679	9931	no	no	k__Bacteria (UID1452)	50.05	0.49	50	2	2	0	14	11
D25_O1.6	medium	2333848	1015	2299.36	2593	13897	no	no	o__Burkholderiales (UID4105)	69.56	4.46	8.7	0	0	0	7	2
D25_O1.9	medium	1952595	907	2152.81	2308	20112	no	no	p__Bacteroidetes (UID2591)	59.64	1.78	0	0	0	0	5	4
D25_O12	medium	3614067	316	11436.9	16159	54542	no	no	p__Bacteroidetes (UID2591)	94.61	2.27	33.33	0	0	1	29	19
D26_G1.11.2	low	2828441	470	6017.96	7648	35818	no	no	k__Bacteria (UID203)	88.45	11.76	48.39	0	0	0	28	13
D26_G1.60	medium	3299840	975	3384.45	4576	34611	no	no	p__Bacteroidetes (UID2591)	87.76	6.24	42.11	0	0	0	18	12
D26_G10	medium	3949656	486	8126.86	12687	66387	no	no	p__Bacteroidetes (UID2591)	93.78	1.35	25	0	0	1	16	12
D26_G2	low	3302084	1258	2624.87	3151	24836	no	no	o__Burkholderiales (UID4000)	86.48	35.13	74.86	0	0	0	27	13
D26_G6	low	2903745	1693	1715.15	1687	12729	no	no	k__Bacteria (UID203)	68.1	17.06	7.84	0	0	2	7	6
D26_G7	medium	3632584	951	3819.75	4748	23852	no	no	k__Bacteria (UID1453)	81.51	4.7	12.5	0	0	1	14	9
D26_L1.11.1.2	low	1628767	724	2249.68	2291	4276	yes	no	o__Actinomycetales (UID1663)	39.32	8.56	4.55	0	0	1	8	7
D26_L1.15.1	low	1589800	324	4906.79	5180	22046	no	no	k__Bacteria (UID203)	49.14	0	0	0	0	1	11	8
D26_L1.22	low	1022325	620	1648.91	1642	7445	no	no	k__Bacteria (UID3187)	40.41	3.64	11.11	0	0	0	6	5
D26_L1.27	low	1180723	788	1498.38	1482	4862	no	no	p__Bacteroidetes (UID2605)	36.07	5.38	54.55	0	0	0	2	2
D26_L1.35	low	2074746	1055	1966.58	2022	15077	no	no	k__Bacteria (UID203)	48.78	0.86	0	0	0	2	12	7
D26_L1.56	low	752089	459	1638.54	1618	5776	no	no	k__Bacteria (UID1453)	33.06	0.34	0	0	0	0	9	6
D26_L1.81	low	301330	194	1553.25	1554	4022	yes	no	k__Bacteria (UID209)	37.35	0.15	0	0	0	0	7	7
D26_L11	low	568490	325	1749.2	1754	6374	no	no	k__Bacteria (UID2495)	37.73	1	0	0	0	0	12	9
D26_O1.13	medium	2928375	402	7284.51	9454	52537	no	no	k__Bacteria (UID203)	61.21	5.17	75	0	0	0	20	13
D26_O1.31	medium	3399666	866	3925.71	6283	41458	no	no	o__Actinomycetales (UID1663)	84.57	8.56	59.09	0	0	0	33	16
D26_O1.33	medium	2337144	1202	1944.38	2046	12617	no	no	p__Bacteroidetes (UID2591)	54.53	1.02	75	0	0	0	6	5
D26_O1.7.1	medium	2171738	311	6983.08	8099	34697	no	no	o__Actinomycetales (UID1663)	73.24	1.8	50	0	0	0	23	14
D26_O1.7.2	medium	2631883	140	18799.2	23677	60168	no	no	o__Actinomycetales (UID1663)	85.32	0	0	0	0	0	38	18
D26_O1.82	medium	2469577	135	18293.2	20596	52800	no	no	k__Bacteria (UID1453)	61.11	3.42	33.33	0	0	1	21	14
D26_O12	medium	2378651	179	13288.6	14711	45142	no	no	o__Actinomycetales (UID1663)	81.6	1.28	0	0	0	1	41	18
D26_O3	medium	2844039	1583	1796.61	1832	10210	no	no	p__Bacteroidetes (UID2591)	58.05	2.18	11.11	0	0	0	21	13
D26_O4	medium	1695130	938	1807.17	1869	8492	no	no	k__Bacteria (UID3187)	63.18	0.98	33.33	0	0	1	12	11
D26_O5	low	5191758	1385	3748.56	5544	46868	no	no	p__Bacteroidetes (UID2591)	85.32	13.15	85	0	0	1	21	14
D26_P1.16	low	4055042	578	7015.64	10647	53833	no	no	k__Bacteria (UID203)	87.93	12.05	0	0	0	0	17	14
D27_G1.16	medium	3971126	333	11925.3	16652	78964	no	no	k__Bacteria (UID1453)	76.97	6.84	50	0	0	0	43	20
D27_G1.6.1	medium	1857816	436	4261.05	5078	21988	no	no	p__Bacteroidetes (UID2591)	67.93	2.79	9.52	0	0	0	9	8
D27_G1.8	medium	3897704	636	6128.47	8411	38198	no	no	p__Bacteroidetes (UID2591)	90.51	2.63	22.22	0	0	0	27	15
D27_G1.87	medium	2890223	244	11845.2	15551	61763	no	no	o__Actinomycetales (UID1663)	96.34	0.41	0	0	0	0	45	20
D27_G2.2	medium	3451036	1310	2634.38	3098	16720	no	no	k__Bacteria (UID2570)	80.78	5.02	50	0	1	0	18	11
D27_G3	medium	2926507	540	5419.46	7500	29423	no	no	p__Bacteroidetes (UID2591)	91.71	2.23	66.67	0	0	0	19	14
D27_G8	medium	3678497	616	5971.59	8500	38287	no	no	k__Bacteria (UID3187)	90.45	4.09	20	0	0	0	26	16
D27_G9	medium	3870271	1179	3282.67	4110	27642	no	no	p__Bacteroidetes (UID2591)	83.28	1.48	25	1	0	0	12	9
D27_L1.1.4	low	3167662	511	6198.95	8296	44696	no	no	k__Bacteria (UID203)	45.69	7.76	40	0	0	0	22	11
D27_L1.11.6	medium	3814870	324	11774.3	14895	57786	no	no	k__Bacteria (UID203)	50.84	5.19	100	0	0	0	21	13
D27_L1.2	low	1983787	1352	1467.3	1408	8486	no	no	p__Bacteroidetes (UID2591)	40.35	7.31	48.39	0	0	0	11	6
D27_L1.28.1	low	675412	397	1701.29	1718	6807	no	no	k__Bacteria (UID203)	37	9.36	16.67	0	0	0	5	4
D27_L1.3.1	low	3195504	1837	1739.52	1760	20294	yes	no	c__Gammaproteobacteria (UID4443)	62.33	14.25	66.15	0	0	0	11	9
D27_L1.32	low	417244	267	1562.71	1436	13544	yes	no	o__Burkholderiales (UID4000)	10.77	1.02	25	0	0	0	3	3
D27_L1.35	low	982118	699	1405.03	1342	5758	no	no	p__Bacteroidetes (UID2591)	23.89	2.85	6.67	0	0	0	4	4
D27_L1.38.1	low	262130	167	1569.64	1502	5857	yes	no	k__Bacteria (UID1452)	14.89	2.46	35.71	0	0	0	0	0
D27_L1.39.1.1	low	885399	238	3720.16	4097	10374	no	no	k__Bacteria (UID2495)	44.38	2.26	33.33	0	1	1	5	5
D27_L1.57.1	low	206580	128	1613.91	1481	9069	no	no	p__Bacteroidetes (UID2591)	5.5	1.26	8.33	0	0	0	1	1
D27_L1.64.1.1	low	226371	139	1628.57	1543	11197	no	no	k__Bacteria (UID2570)	12.71	0.84	88.89	0	0	0	1	1
D27_L2.1.1.1	low	936400	675	1387.26	1351	3867	yes	no	k__Bacteria (UID2570)	25.9	4.58	13.64	0	0	0	3	3
D27_L5.1.1	medium	2993004	924	3239.18	4139	21998	no	no	p__Bacteroidetes (UID2591)	86.43	4.13	36.36	0	0	0	13	8
D27_L5.2	medium	1605469	539	2978.61	3478	16505	no	no	p__Bacteroidetes (UID2591)	52.89	1	33.33	0	0	0	9	6
D27_O1.12	medium	669936	176	3806.45	5811	17588	no	no	k__Bacteria (UID2495)	60.38	2.5	75	1	0	0	21	13
D27_O1.17	medium	2268998	1150	1973.04	2072	18603	no	no	k__Bacteria (UID1452)	64.27	0	0	0	0	0	16	14
D27_O1.18	low	995082	514	1935.96	2009	14330	no	no	k__Bacteria (UID1453)	50.39	14.95	16.13	0	1	2	14	11
D27_P12	medium	2888040	83	34795.7	66735	182382	no	no	p__Bacteroidetes (UID2591)	99.51	0.99	50	0	0	1	37	19
D27_P7	low	3411541	522	6535.52	8483	34951	no	no	k__Bacteria (UID203)	88.79	15.1	30	0	0	0	30	16
D28_G18	medium	2212789	133	16637.5	23541	65007	no	no	f__Xanthomonadaceae (UID4214)	89.87	1.13	33.33	0	0	0	42	18
D28_G2.12	medium	4285935	403	10635.1	14120	65021	no	no	k__Bacteria (UID1453)	73.08	7.09	70	1	0	0	45	19
D28_G2.5	medium	2628775	477	5511.06	11118	63964	no	no	c__Gammaproteobacteria (UID4443)	92.96	8.83	14.81	0	0	0	34	15
D28_G2.6	medium	3555386	973	3654.05	4475	51753	no	no	k__Bacteria (UID1453)	85.47	3.16	42.86	0	0	0	28	19
D28_G3	low	2825032	1198	2358.12	2615	18016	no	no	o__Burkholderiales (UID4000)	86.96	26.91	76.58	0	0	0	25	13
D28_L1.13	low	2612303	1241	2105	2274	14214	no	no	k__Bacteria (UID203)	49.14	1.72	100	0	0	0	4	4
D28_L1.4.1	low	4058250	566	7170.05	9182	38972	no	no	k__Bacteria (UID203)	49.44	1.85	0	0	0	0	26	12
D28_L1.4.6.3	low	2370026	200	11850.1	14554	41756	no	no	k__Bacteria (UID203)	31.48	0.84	100	0	0	0	14	9
D28_L1.5	low	3266788	1308	2497.54	2952	16779	no	no	p__Bacteroidetes (UID2591)	79.26	22.73	62.07	0	0	0	7	6
D28_L1.6	medium	2579075	532	4847.89	5375	18745	no	no	p__Bacteroidetes (UID2591)	73.98	1.64	25	0	0	0	15	12
D28_L2.2.2.1	low	1605849	222	7233.55	7474	24794	no	no	k__Bacteria (UID203)	49.31	8.62	40	0	0	0	16	11
D28_L2.21	medium	1977054	610	3241.07	3615	16370	no	no	o__Actinomycetales (UID1697)	73.7	1.59	44.44	0	0	0	14	11
D28_L2.26	medium	2868756	992	2891.89	3358	12877	no	no	o__Burkholderiales (UID4000)	66.73	4.76	25.93	0	0	1	11	10
D28_L4	low	2356039	1450	1624.85	1644	7153	yes	no	c__Deltaproteobacteria (UID3216)	44.46	0.81	14.29	0	0	1	15	9
D28_L6.3	low	52164	20	2608.2	4737	14539	yes	no	p__Bacteroidetes (UID2591)	3.18	0.03	0	0	0	0	6	5
D28_O1.14.1	medium	1907178	494	3860.68	4499	14375	no	no	f__Moraxellaceae (UID4680)	69.85	2.1	36.36	0	0	0	12	9
D28_O1.17	medium	2268117	1073	2113.81	2335	13034	no	no	p__Bacteroidetes (UID2591)	66.37	3.28	0	0	0	0	16	11
D28_O2.24	medium	2985130	256	11660.7	15060	47831	no	no	o__Actinomycetales (UID1663)	80.64	1.35	100	0	0	1	41	19
D28_O2.3.1	medium	1456645	619	2353.22	2638	19706	no	no	o__Actinomycetales (UID1697)	59.6	1.82	18.18	0	0	0	19	13
D28_O2.32	medium	1824069	315	5790.7	6500	35699	no	no	o__Actinomycetales (UID1663)	68.87	1.07	50	0	0	0	32	20
D28_O6.1	low	1328896	819	1622.58	1574	20727	no	no	p__Bacteroidetes (UID2591)	38.68	0.5	50	0	0	0	3	3
D29_G1.12.2	medium	970946	210	4623.55	7169	24415	no	no	k__Bacteria (UID1452)	61.83	3.66	60	1	0	0	27	16
D29_G1.30	medium	3405493	376	9057.16	12971	51790	no	no	o__Burkholderiales (UID4105)	90.21	7.85	30	0	0	0	39	18
D29_G1.35	medium	2177888	632	3446.03	3796	17215	no	no	p__Bacteroidetes (UID2591)	77.61	2.49	50	1	0	0	7	5
D29_G10	medium	3953340	649	6091.43	8019	47285	no	no	p__Bacteroidetes (UID2591)	93.77	2.94	18.18	1	0	0	16	9
D29_G14	medium	1879931	227	8281.63	12020	33351	no	no	o__Actinomycetales (UID1697)	86.7	1.24	18.18	0	0	1	33	18
D29_G15	medium	3811352	359	10616.6	17823	68466	no	no	k__Bacteria (UID3187)	90.1	6.36	12.5	0	0	0	31	17
D29_G20	medium	2041634	241	8471.51	9841	31664	no	no	f__Xanthomonadaceae (UID4214)	82.2	0.85	40	0	0	0	34	17
D29_G3	medium	2776441	234	11865.1	16355	94264	no	no	p__Bacteroidetes (UID2591)	97.89	1.35	50	0	0	1	28	16
D29_G4.2	medium	3679390	341	10790	17502	102627	no	no	o__Burkholderiales (UID4000)	92.22	0.33	66.67	0	0	1	35	18
D29_G7.1.2	low	5149418	899	5727.94	7495	58980	no	no	k__Bacteria (UID1453)	86.75	14.39	25	1	0	1	33	18
D29_G7.2	medium	3284066	413	7951.73	12113	57051	no	no	k__Bacteria (UID1453)	81.15	1.71	50	1	0	0	25	17
D29_L1.1	low	3495680	2130	1641.16	1650	7122	no	no	o__Actinomycetales (UID1697)	59.43	11.92	2.13	0	0	1	20	8
D29_L1.11	medium	3529263	1989	1774.39	1821	10131	no	no	c__Deltaproteobacteria (UID3216)	51.42	0.86	0	0	0	0	14	12
D29_L1.18.5	low	789570	168	4699.82	4760	17884	no	no	k__Bacteria (UID2569)	19.51	0	0	0	0	0	6	5
D29_L1.18.9	low	326654	111	2942.83	3026	11815	no	no	p__Bacteroidetes (UID2591)	7.38	0.56	80	0	0	0	0	0
D29_L1.27	low	1117978	628	1780.22	1777	21779	no	no	c__Betaproteobacteria (UID3888)	39.63	3.69	0	0	0	0	7	4
D29_L1.43	low	389051	215	1809.54	1867	6467	no	no	k__Bacteria (UID1453)	33.38	3.09	16.67	0	0	0	12	8
D29_L1.7.1	low	1346256	808	1666.16	1681	6601	yes	no	p__Bacteroidetes (UID2591)	28.74	0.5	0	0	0	0	4	4
D29_L18.1.1	low	1692250	932	1815.72	1890	6546	no	no	p__Bacteroidetes (UID2591)	39.22	3.51	33.33	0	0	0	7	7
D29_L19	low	871031	473	1841.5	1858	7038	yes	no	k__Bacteria (UID2495)	42.86	3.47	40	0	0	0	15	13
D29_L24	low	354656	163	2175.8	2472	6960	yes	no	k__Bacteria (UID1452)	40.47	1.49	50	0	0	0	10	8
D29_L6.1	low	1128446	692	1630.7	1544	16396	no	no	p__Bacteroidetes (UID2591)	20.08	0.67	11.11	0	0	0	2	2
D29_L6.2	low	385221	242	1591.82	1553	9248	no	no	p__Bacteroidetes (UID2591)	8.73	0.42	0	0	0	0	3	3
D29_O1.17	low	803072	243	3304.82	4214	36151	no	no	k__Bacteria (UID2495)	69.75	10.49	33.33	1	0	0	18	12
D29_O1.21	low	4480256	1436	3119.96	4195	40341	no	no	p__Bacteroidetes (UID2591)	77.41	17.45	88	1	0	1	16	8
D29_O1.3.2.1	medium	2672231	285	9376.25	14520	55545	no	no	c__Betaproteobacteria (UID3971)	71.14	1.42	66.67	0	0	0	25	12
D29_O1.7.3	low	1239710	394	3146.47	3327	17810	no	no	p__Bacteroidetes (UID2591)	37.35	2.08	35.71	0	0	0	4	3
D29_O13	medium	639241	266	2403.16	2739	11182	no	no	k__Bacteria (UID1452)	52.41	3.81	20	0	0	0	17	12
D29_O7.1.1.1	medium	2624992	708	3707.62	4062	23622	no	no	o__Actinomycetales (UID1697)	73.2	2.28	20	0	0	1	21	11
D29_O8	medium	2717446	1221	2225.59	2486	10190	no	no	k__Bacteria (UID1453)	73.09	3.3	16.67	0	0	0	16	13
D29_O9	medium	2833659	1305	2171.39	2283	42158	no	no	k__Bacteria (UID2569)	70.84	3.15	54.55	0	0	0	18	12
D30_G11	low	4990133	1494	3340.12	4394	61017	no	no	p__Bacteroidetes (UID2591)	79.14	14.77	87.5	0	1	1	18	14
D30_G13	medium	2990863	540	5538.64	6110	27026	no	no	p__Bacteroidetes (UID2591)	79.31	4.15	41.67	0	0	0	26	16
D30_G14	medium	2894881	623	4646.68	6159	32786	no	no	p__Bacteroidetes (UID2591)	89.73	2.25	14.29	0	0	0	14	10
D30_G18	medium	3983640	714	5579.33	8302	36180	no	no	p__Bacteroidetes (UID2591)	93.73	3.88	8.33	1	0	1	14	11
D30_G2.13	low	4186471	1268	3301.63	5266	33217	no	no	o__Burkholderiales (UID4105)	90.6	31.12	24.66	0	0	0	32	14
D30_G2.14	medium	4309435	1259	3422.9	4233	22238	no	no	k__Bacteria (UID1452)	84.27	1.11	33.33	0	0	0	20	14
D30_G2.23	low	3974929	2057	1932.39	2020	12892	no	no	p__Bacteroidetes (UID2591)	77	35.42	57.02	0	0	1	11	8
D30_G2.41	medium	693174	130	5332.11	8492	27472	no	no	k__Bacteria (UID2495)	69	7.12	37.5	1	0	0	23	14
D30_G2.42	low	821618	324	2535.86	2920	15260	no	no	k__Bacteria (UID203)	74.51	13.32	9.52	0	0	0	23	15
D30_G7	medium	2478201	764	3243.72	4155	15899	no	no	p__Bacteroidetes (UID2591)	86.22	2.75	55.56	1	0	1	19	13
D30_G9	medium	3661620	296	12370.3	19098	71342	no	no	k__Bacteria (UID3187)	86.97	5.91	11.11	0	0	0	31	15
D30_L1.1.2	low	2068096	1052	1965.87	2080	12566	yes	no	k__Bacteria (UID203)	45.69	8.62	100	0	0	0	12	7
D30_L2.10	medium	2876726	1169	2460.84	2769	13347	no	no	k__Bacteria (UID1453)	69.25	2.56	33.33	1	0	0	16	12
D30_L2.21	low	2334272	121	19291.5	22087	86813	no	no	k__Bacteria (UID203)	46.55	0	0	0	0	1	17	10
D30_L2.24	low	315965	206	1533.81	1482	7665	no	no	c__Deltaproteobacteria (UID3216)	8.44	0.35	76.92	0	0	0	3	3
D30_L2.30.1	low	2593118	1176	2205.03	2353	45746	no	no	k__Bacteria (UID1453)	42.02	10.54	33.33	1	0	0	22	13
D30_L2.30.2	low	1021274	246	4151.52	5887	25929	no	no	k__Bacteria (UID1453)	25.5	0	0	0	0	0	14	9
D30_L2.4.2.1.7	low	1929758	396	4873.13	4957	88070	no	no	c__Betaproteobacteria (UID3971)	48.6	7.25	37.04	0	0	0	12	9
D30_L2.45	medium	2498149	259	9645.36	11259	73118	no	no	k__Bacteria (UID1453)	68.38	3.42	0	0	0	0	30	18
D30_L2.6.3	low	1264532	611	2069.61	2194	12110	no	no	p__Bacteroidetes (UID2591)	38.53	3.31	0	0	0	0	5	3
D30_L2.8.1.1	low	1563273	256	6106.54	7970	35743	no	no	k__Bacteria (UID203)	48.25	3.51	50	0	0	0	13	7
D30_L21	low	243281	159	1530.07	1432	6617	no	no	c__Deltaproteobacteria (UID3216)	6.59	0.2	25	0	0	0	1	1
D30_L8.1	low	878409	547	1605.87	1569	18740	no	no	p__Bacteroidetes (UID2591)	23.59	0.1	0	0	0	0	6	5
D30_O15	low	1053544	687	1533.54	1474	9216	no	no	p__Bacteroidetes (UID2591)	31.16	1.75	5.26	0	0	0	8	7
D30_O2.12	medium	2493709	1368	1822.89	1877	9647	no	no	p__Bacteroidetes (UID2591)	57.14	5.41	8.7	0	0	0	8	8
D30_O2.32	medium	2459863	483	5092.88	5421	25277	no	no	o__Burkholderiales (UID4000)	64.09	1.54	21.43	0	0	0	17	14
D30_O2.6.1	medium	2018667	877	2301.79	2658	11113	no	no	p__Bacteroidetes (UID2591)	64.87	1.02	16.67	0	0	1	7	7
D31_G10	medium	3597317	652	5517.36	7877	75257	no	no	p__Bacteroidetes (UID2591)	95.81	3.94	22.22	0	0	0	22	12
D31_L1.20	low	842961	533	1581.54	1557	6401	yes	no	k__Bacteria (UID2982)	40.12	1.73	0	0	0	0	9	8
D31_L1.3.1	medium	1855743	1098	1690.11	1659	19139	no	no	k__Bacteria (UID2495)	56.47	3.97	11.11	0	0	0	6	6
D31_L1.30.2	medium	3096836	329	9412.88	12853	69778	no	no	o__Burkholderiales (UID4105)	84.62	1.93	44.44	0	0	0	27	13
D31_L1.35	medium	1292012	602	2146.2	2296	15506	no	no	c__Betaproteobacteria (UID3888)	51.37	0.68	20	0	0	0	15	11
D31_L1.39	medium	3319107	700	4741.58	7003	32944	no	no	c__Betaproteobacteria (UID3971)	79.96	8.43	29.17	0	0	0	23	12
D31_L1.92	low	165629	107	1547.93	1549	4641	no	no	k__Bacteria (UID1452)	20.07	1.52	0	0	0	0	1	1
D31_L11	low	280380	134	2092.39	2087	22764	yes	no	k__Bacteria (UID1453)	21.32	0	0	0	0	0	5	5
D31_L12	medium	671904	403	1667.26	1674	8555	yes	no	k__Bacteria (UID203)	55.9	5.44	0	1	0	0	6	6
D31_L19	medium	1055193	68	15517.5	25317	69658	yes	no	k__Bacteria (UID203)	68.89	0	0	1	1	0	40	21
D31_L3	low	1590699	947	1679.72	1699	5954	no	no	k__Bacteria (UID2569)	48.77	1.23	14.29	0	0	0	8	6
D31_O1.10.2	low	2032069	123	16520.9	18171	47262	no	no	k__Bacteria (UID1453)	46.15	2.56	40	0	0	0	17	11
D31_O1.12	medium	3610067	1399	2580.46	2950	17310	no	no	k__Bacteria (UID1452)	79.2	3.79	16.67	0	0	0	17	13
D31_O1.19	medium	3128467	527	5936.37	7640	60952	no	no	o__Burkholderiales (UID4000)	85.02	5.71	36.84	0	0	0	24	14
D31_O1.28	medium	3812787	338	11280.4	19277	71940	no	no	k__Bacteria (UID3187)	90.56	3.18	0	0	0	0	28	14
D31_O1.31	low	693747	189	3670.62	5131	14933	no	no	k__Bacteria (UID203)	74.48	10.03	5.26	1	0	0	19	14
D31_O1.32.1	low	1126899	343	3285.42	4678	18303	no	no	k__Bacteria (UID203)	78.29	15.75	27.78	1	0	0	28	16
D31_O14	medium	1745616	871	2004.15	2119	11096	no	no	p__Bacteroidetes (UID2591)	66.14	1.34	16.67	0	0	0	9	7
D31_O4	medium	2573818	1048	2455.93	2756	15263	no	no	p__Bacteroidetes (UID2591)	78.6	6.05	39.47	0	0	0	8	7
D31_O7	low	4516066	1228	3677.58	5603	46811	no	no	p__Bacteroidetes (UID2591)	84.41	10.73	80	0	0	0	15	10
D31_O8	medium	3151607	1466	2149.8	2345	10569	no	no	o__Actinomycetales (UID1815)	70.76	1.49	40	0	0	0	12	10
D31_O9	medium	2666324	1216	2192.7	2368	12708	no	no	k__Bacteria (UID1453)	69.25	1.81	16.67	0	0	0	15	11
D32_G1.16.2	medium	3426054	323	10607	17739	56232	no	no	o__Burkholderiales (UID4000)	88.81	3.01	45.45	0	0	1	38	19
D32_G1.19	medium	2556282	336	7607.98	10004	30148	no	no	o__Actinomycetales (UID1697)	89.56	2.03	16.67	0	0	1	37	18
D32_G1.43	medium	604717	212	2852.44	3307	11130	yes	no	k__Bacteria (UID203)	61.31	9.72	11.76	0	0	0	14	10
D32_G1.8	high	3867122	690	5604.52	9193	63727	no	no	k__Bacteria (UID3187)	95.57	6.72	0	1	1	1	30	17
D32_G13	medium	2228957	295	7555.79	8733	36358	no	no	f__Xanthomonadaceae (UID4214)	88.13	1.44	36.36	0	0	0	42	19
D32_G18	medium	691478	248	2788.22	3279	9214	no	no	k__Bacteria (UID1452)	58.8	4.17	33.33	0	0	1	14	11
D32_G3	medium	3662197	803	4560.64	5980	33795	no	no	p__Bacteroidetes (UID2591)	85.47	2.46	12.5	0	0	0	10	10
D32_L1.22.2	low	300261	180	1668.12	1669	9006	yes	no	k__Bacteria (UID1452)	29.91	0.93	0	0	0	0	7	4
D32_L1.29	medium	2397754	282	8502.67	10356	57310	no	no	k__Bacteria (UID1453)	69.99	5.13	50	1	0	0	24	16
D32_L1.31.2.1	low	330762	106	3120.4	3136	9250	yes	no	p__Bacteroidetes (UID2591)	5.8	0	0	0	0	0	1	1
D32_L1.31.3	low	559556	278	2012.79	2070	11145	no	no	p__Bacteroidetes (UID2591)	26.36	2.04	12.5	0	0	0	0	0
D32_L1.4.2.2	medium	2002230	872	2296.14	2621	16050	no	no	k__Bacteria (UID203)	52.15	5.17	33.33	0	0	0	14	10
D32_L1.48	low	326980	211	1549.67	1529	9063	yes	no	p__Bacteroidetes (UID2605)	10.89	0.51	0	0	0	0	0	0
D32_L1.55	medium	2352386	157	14983.4	17609	64715	no	no	k__Bacteria (UID203)	53.45	0	0	0	0	0	20	13
D32_L1.7	medium	2177259	850	2561.48	3079	13919	no	no	p__Bacteroidetes (UID2591)	65.17	2.48	14.29	0	0	0	8	8
D32_L11.1	medium	959224	352	2725.07	3424	19504	no	no	k__Bacteria (UID203)	60.55	1.72	0	0	0	0	9	7
D32_L11.2	medium	772637	277	2789.3	3350	16748	yes	no	k__Bacteria (UID203)	56.4	1.72	0	0	0	0	17	14
D32_L14.1.1	low	1119476	565	1981.37	2107	11504	no	no	k__Bacteria (UID2495)	49.23	8.04	4.55	0	0	1	16	10
D32_L17.1.4	low	534935	157	3407.23	3944	19246	no	no	o__Burkholderiales (UID4000)	12.28	4.81	79.31	0	0	0	2	2
D32_L23	low	163916	102	1607.02	1536	6201	yes	no	c__Deltaproteobacteria (UID3216)	6.07	0.02	0	0	0	0	1	1
D32_L7	medium	4312691	2518	1712.74	1747	10294	no	no	k__Bacteria (UID1452)	60.17	2.83	9.09	1	0	0	13	10
D32_L8	medium	1847345	1073	1721.66	1725	9791	no	no	k__Bacteria (UID2569)	57.47	1.48	0	0	0	0	3	3
D32_O1.22.1	medium	926474	332	2790.58	3481	18704	no	no	k__Bacteria (UID1452)	60.31	4.89	10	1	0	1	19	12
D32_O1.42	medium	2307615	280	8241.48	9696	56268	no	no	o__Actinomycetales (UID1663)	80.41	2.25	25	0	0	1	45	22
D32_O1.47	medium	728288	220	3310.4	4220	19326	no	no	k__Bacteria (UID1453)	53.65	4.87	37.5	1	1	0	16	11
D32_O1.66	medium	2593479	572	4534.05	4951	21518	no	no	o__Burkholderiales (UID4000)	68.42	2.34	20	0	0	0	21	15
D32_O10	medium	3774762	1967	1919.05	2006	8981	no	no	c__Deltaproteobacteria (UID3216)	59.01	5.38	53.33	0	0	0	13	9
D32_O12	medium	2892570	507	5705.27	7130	36070	no	no	p__Bacteroidetes (UID2591)	90.44	3.04	0	0	0	0	15	11
D32_O4	medium	5466480	2731	2001.64	2137	11988	no	no	c__Deltaproteobacteria (UID3216)	65.57	2.26	0	0	0	0	20	12
D32_O5	low	4862808	1501	3239.71	4102	36209	no	no	p__Bacteroidetes (UID2591)	76.49	11.47	78.38	0	1	1	18	10
D32_P24	medium	2818054	76	37079.7	69861	238679	no	no	p__Bacteroidetes (UID2591)	98.89	0.49	0	0	0	1	35	19
D33_G1.10	medium	3751903	272	13793.8	25981	81293	no	no	k__Bacteria (UID3187)	94.09	3.18	0	0	0	0	32	15
D33_G1.17.2.2	medium	4007481	355	11288.7	35027	114202	no	no	c__Betaproteobacteria (UID3971)	96.01	0.31	25	0	0	1	37	18
D33_G1.24	low	3370389	365	9233.94	20925	91526	no	no	o__Actinomycetales (UID1663)	94.09	11.89	0	0	0	2	35	16
D33_G1.33	medium	1083192	472	2294.9	2593	13725	no	no	k__Bacteria (UID1453)	58.89	8.21	35	0	0	0	24	13
D33_G1.45	medium	690621	184	3753.38	4798	21810	no	no	k__Bacteria (UID2495)	65.68	6.74	57.14	0	0	0	26	15
D33_G1.5	medium	2817750	644	4375.39	6131	30699	no	no	k__Bacteria (UID2570)	88.93	2.19	40	0	0	0	12	9
D33_G1.7	medium	3065503	880	3483.53	4321	42487	no	no	o__Burkholderiales (UID4105)	85.66	3.75	19.05	0	0	0	20	13
D33_G3	low	3359956	1229	2733.89	3376	18525	no	no	k__Bacteria (UID203)	93.03	15.72	28.57	0	0	0	15	11
D33_G5	low	5794944	851	6809.57	9959	52137	no	no	k__Bacteria (UID1453)	83.59	14.61	68.42	0	0	0	42	17
D33_G6	medium	4060824	583	6965.39	10316	42643	no	no	p__Bacteroidetes (UID2591)	94.47	3.98	9.09	1	0	1	18	12
D33_L1.1	low	1976439	1105	1788.63	1883	5999	no	no	p__Bacteroidetes (UID2605)	45.99	0.83	25	0	0	0	3	3
D33_L1.11.2	medium	2410500	605	3984.3	4654	24975	no	no	p__Bacteroidetes (UID2591)	56.61	2.37	0	0	0	0	6	5
D33_L1.14.1	low	1257697	800	1572.12	1555	7665	no	no	k__Bacteria (UID1452)	36.06	5.1	46.15	0	0	0	12	8
D33_L1.15.1.2	low	750121	236	3178.48	3610	11765	no	no	k__Bacteria (UID203)	51.96	12.64	22.22	0	0	0	5	5
D33_L1.47	low	527370	256	2060.04	2223	11453	no	no	k__Bacteria (UID1453)	47.26	1.71	33.33	1	0	0	7	6
D33_L1.65	low	67984	38	1789.05	1779	5052	no	no	k__Bacteria (UID2570)	4.59	0.07	100	0	0	0	4	3
D33_O1.17.1.2	low	1265220	714	1772.02	1798	16218	no	no	k__Bacteria (UID1452)	47.51	0.45	0	0	0	0	5	4
D33_O1.17.2.1.1	low	2862038	853	3355.26	3851	47241	no	no	c__Betaproteobacteria (UID3971)	74.85	20.69	50.5	0	0	0	23	11
D33_O1.21	medium	4859229	519	9362.68	12763	80023	no	no	k__Bacteria (UID2495)	84.71	2.35	50	0	0	0	39	20
D33_O2.2	medium	3312056	1267	2614.09	3056	14415	no	no	k__Bacteria (UID2570)	85.89	2.64	75	0	0	0	13	7
D33_O8	medium	3029707	1407	2153.31	2296	19446	no	no	p__Bacteroidetes (UID2591)	65.15	2.73	41.67	0	0	0	9	8
D33_P11	medium	2898380	107	27087.7	46527	214788	no	no	p__Bacteroidetes (UID2591)	99.51	0.49	0	1	0	1	35	19
D34_G10	medium	3793528	803	4724.19	6317	28085	no	no	p__Bacteroidetes (UID2591)	90.01	3.82	44.44	1	0	1	17	9
D34_G2.10	medium	4358868	1311	3324.84	4071	18156	no	no	k__Bacteria (UID1452)	84	2.12	33.33	0	0	0	24	12
D34_G2.11	medium	3144121	775	4056.93	5684	22977	no	no	p__Bacteroidetes (UID2591)	92.87	7.68	58.33	0	0	1	17	11
D34_G2.24	low	2269598	895	2535.86	3055	20847	no	no	k__Bacteria (UID203)	84.21	27.51	72.22	0	0	0	23	14
D34_G3	medium	4679094	1210	3867.02	5442	48861	no	no	p__Bacteroidetes (UID2591)	86.56	8.54	70.83	0	0	1	19	12
D34_G8	medium	2517489	828	3040.45	3598	19603	no	no	p__Bacteroidetes (UID2591)	87.55	2.11	42.86	1	0	0	10	8
D34_L11.1	low	1494713	828	1805.21	1859	9594	no	no	k__Bacteria (UID1453)	35.61	7.01	71.43	0	0	0	15	11
D34_L18.1	low	413935	253	1636.11	1598	21894	no	no	k__Bacteria (UID1452)	37.6	9.36	4.55	1	0	0	12	9
D34_L2.15	low	799328	493	1621.35	1582	10424	yes	no	p__Bacteroidetes (UID2591)	18.28	0.03	100	0	0	0	12	9
D34_L2.16	low	975790	637	1531.85	1504	5207	no	no	k__Bacteria (UID1453)	37.81	0.43	0	0	0	0	11	9
D34_L2.28	medium	2718198	1165	2333.22	2607	13542	no	no	k__Bacteria (UID1453)	69.86	2.14	0	0	0	0	11	9
D34_L2.3	medium	1764146	903	1953.65	2123	8137	no	no	k__Bacteria (UID203)	60.42	3.45	0	0	0	0	10	8
D34_L2.41.2	low	128630	78	1649.1	1595	6458	no	no	k__Bacteria (UID1452)	15.07	2.71	11.11	0	0	0	0	0
D34_L2.42	low	185029	117	1581.44	1497	6175	no	no	k__Bacteria (UID1452)	13.41	0	0	0	0	0	0	0
D34_L2.48	low	242116	162	1494.54	1415	5379	yes	no	k__Bacteria (UID2569)	15.8	2.16	0	0	0	0	0	0
D34_L2.56.1.1	low	1815634	86	21112	23801	46168	no	no	k__Bacteria (UID203)	43.1	0	0	0	0	0	13	9
D34_L2.7.1	low	971484	357	2721.24	2886	15593	no	no	p__Bacteroidetes (UID2591)	29.83	0.5	0	0	0	0	8	7
D34_L2.7.2	low	1236565	704	1756.48	1782	8033	no	no	p__Bacteroidetes (UID2591)	25.97	0.02	0	0	0	0	1	1
D34_L2.8.2	medium	4978948	924	5388.47	7975	33933	no	no	k__Bacteria (UID203)	67.17	3.7	50	0	0	0	16	13
D34_L5.2	low	532901	335	1590.75	1561	12488	yes	no	p__Bacteroidetes (UID2591)	15.54	0	0	0	0	0	1	1
D34_L6	low	448504	296	1515.22	1436	5935	no	no	p__Bacteroidetes (UID2591)	13.82	0.54	0	0	0	0	5	4
D34_O11.2.1	medium	897567	183	4904.74	6643	19663	yes	no	k__Bacteria (UID2495)	54.22	0	0	0	1	1	24	17
D34_O14	medium	3694111	398	9281.69	13096	56611	no	no	k__Bacteria (UID3187)	90.91	4.55	0	0	0	0	33	17
D34_O18.2	high	619688	105	5901.79	8531	33091	no	no	k__Bacteria (UID1453)	52.68	1.28	50	1	1	1	23	16
D34_O2.12	low	2865306	1266	2263.27	2568	10465	no	no	p__Bacteroidetes (UID2591)	80.7	14.71	64.71	0	0	0	5	5
D34_O2.4.10	medium	3029437	449	6747.08	8534	32166	no	no	c__Betaproteobacteria (UID3971)	78.43	7.91	51.72	0	0	0	20	11
D34_O2.45	medium	845199	335	2522.98	3001	15248	no	no	k__Bacteria (UID1452)	61.06	4.31	20	0	1	0	15	10
D34_O2.9	medium	2504069	1214	2062.66	2234	8526	no	no	o__Actinomycetales (UID1815)	53.52	0.59	28.57	0	0	0	9	8
D34_O5.4	low	1717791	898	1912.91	1980	16118	no	no	p__Bacteroidetes (UID2591)	49.88	1	33.33	0	0	0	14	10
D35_G1.2	high	3550670	438	8106.55	15019	72517	no	no	k__Bacteria (UID1453)	92.12	1.28	50	1	1	1	36	19
D35_G11	medium	2817181	153	18412.9	22832	77897	no	no	o__Actinomycetales (UID1663)	94.77	0.22	50	0	0	1	43	19
D35_G2.28.1.1	medium	1117262	222	5032.71	5938	15804	no	no	k__Bacteria (UID203)	68.1	2.19	0	0	0	0	17	13
D35_G2.9.2.1	low	5124547	1278	4009.82	6329	62003	no	no	p__Bacteroidetes (UID2591)	88.85	12.18	10.64	0	0	1	26	14
D35_G2.9.2.2	medium	3856440	309	12480.4	29083	93123	no	no	p__Bacteroidetes (UID2591)	85.26	0.51	0	0	0	0	23	13
D35_G6.2	medium	5349358	537	9961.56	13356	77609	no	no	k__Bacteria (UID2495)	82.83	2.94	66.67	0	0	0	35	18
D35_L1.1.1.1	low	2525906	1378	1833.02	1864	8031	no	no	o__Actinomycetales (UID1663)	56.23	10.81	21.05	0	0	0	18	13
D35_L10	low	627704	413	1519.86	1425	8664	no	no	p__Bacteroidetes (UID2591)	11.48	0.49	0	0	0	0	3	3
D35_L13	medium	989649	246	4022.96	5254	38650	no	no	k__Bacteria (UID203)	60.55	0.16	0	0	0	0	27	18
D35_L2.1	low	1446762	974	1485.38	1456	4643	no	no	k__Bacteria (UID2570)	30.97	3.81	38.1	0	0	0	5	4
D35_L2.17	low	573175	372	1540.79	1497	9245	yes	no	k__Bacteria (UID2570)	19.6	1.18	0	0	0	0	2	2
D35_L2.2.84	low	116132	31	3746.19	3679	18647	yes	no	k__Bacteria (UID1452)	15.45	0.45	0	0	0	0	2	2
D35_L2.26	medium	2779321	923	3011.18	3738	16261	no	no	p__Bacteroidetes (UID2591)	80.77	7.06	66.67	0	0	0	6	5
D35_L2.3	low	1574043	956	1646.49	1650	7742	yes	no	k__Bacteria (UID1452)	48.11	2.36	0	0	0	0	11	10
D35_L2.35	low	1113510	731	1523.27	1483	11425	no	no	p__Bacteroidetes (UID2591)	26.87	2.76	12.5	1	0	0	4	4
D35_L2.6	medium	2166500	1033	2097.29	2275	11549	no	no	k__Bacteria (UID3187)	66.81	2.05	25	0	0	0	11	9
D35_L2.8	low	357414	220	1624.61	1602	5076	no	no	k__Bacteria (UID3060)	33.77	0.61	70	0	0	0	3	3
D35_L3	medium	3034323	508	5973.08	7586	29431	no	no	o__Burkholderiales (UID4105)	80.2	3.8	26.32	0	0	0	19	13
D35_L4	low	1057390	722	1464.53	1438	5425	no	no	k__Bacteria (UID2982)	24.56	0.23	0	0	0	0	9	7
D35_L5.1	low	2654372	1345	1973.51	2084	10469	no	no	k__Bacteria (UID203)	55.34	12.07	85.71	0	0	1	15	11
D35_L9	low	836772	597	1401.63	1373	4406	no	no	k__Bacteria (UID1453)	23.66	0.82	20	0	0	0	2	2
D35_O15	medium	648500	183	3543.72	4891	17879	no	no	k__Bacteria (UID2495)	67.88	6.09	25	1	0	0	22	13
D35_O2.10	medium	2927467	782	3743.56	4798	18070	no	no	p__Bacteroidetes (UID2591)	84.48	2.75	28.57	0	0	0	18	12
D35_O2.11.2	medium	2050073	143	14336.2	27658	78742	no	no	c__Betaproteobacteria (UID3971)	70.36	2.38	33.33	0	0	0	11	8
D35_O2.32	low	638130	321	1987.94	2145	13190	no	no	k__Bacteria (UID1452)	46.21	4.78	9.52	1	0	0	12	10
D35_O2.7	medium	2541357	887	2865.11	3387	15353	no	no	p__Bacteroidetes (UID2591)	68.34	4.15	33.33	0	0	0	17	13
D36_G11	medium	1735707	443	3918.07	4465	20956	no	no	k__Bacteria (UID2565)	76.88	2.15	50	0	0	0	8	6
D36_G2.2.1	medium	2499428	567	4408.16	5640	21850	no	no	p__Bacteroidetes (UID2591)	69.73	1.89	20	0	0	1	10	7
D36_G20	medium	2440661	282	8654.83	12240	51572	no	no	f__Xanthomonadaceae (UID4214)	95.56	2.12	9.09	1	1	0	34	16
D36_G6	medium	4689510	1084	4326.12	6831	55105	no	no	p__Bacteroidetes (UID2591)	88.34	7.14	59.09	0	0	0	15	11
D36_G9	medium	4078930	681	5989.62	8871	37464	no	no	p__Bacteroidetes (UID2591)	93.61	4.68	36.36	0	0	0	15	11
D36_L1.10	medium	2202814	386	5706.77	6129	28797	no	no	o__Actinomycetales (UID1663)	58.71	1.62	50	0	0	0	25	17
D36_L1.11	low	1469542	876	1677.56	1678	6131	no	no	k__Bacteria (UID1453)	45.66	2.56	0	0	0	0	7	6
D36_L1.16	medium	2504478	256	9783.12	10799	33699	no	no	o__Burkholderiales (UID4000)	55.97	1.44	57.14	0	0	1	24	13
D36_L1.24.1	low	1752933	86	20382.9	21150	57886	no	no	k__Bacteria (UID203)	43.1	0	0	0	0	1	11	9
D36_L1.26	medium	2671470	433	6169.68	7090	51716	no	no	o__Actinomycetales (UID1663)	69.66	1.08	100	0	0	1	39	19
D36_L10	low	1246814	641	1945.11	2078	24078	no	no	k__Bacteria (UID2495)	48.73	8.25	11.11	2	1	1	14	9
D36_L12	medium	1164862	351	3318.7	4261	18638	yes	no	k__Bacteria (UID203)	67.45	0	0	0	1	0	27	17
D36_L17	low	270410	162	1669.2	1721	5104	no	no	k__Bacteria (UID1452)	31.8	0.62	100	0	0	0	8	7
D36_L2.1.2.1	low	1578147	722	2185.8	2505	11445	yes	no	p__Bacteroidetes (UID2591)	44.77	1	50	0	0	0	7	6
D36_L2.1.2.2	medium	1899676	507	3746.9	4119	20144	no	no	p__Bacteroidetes (UID2591)	51.57	0.02	0	0	0	0	11	8
D36_L2.1.20.1	low	124268	78	1593.18	1589	6206	no	no	k__Bacteria (UID203)	20.85	5.15	0	0	0	0	11	9
D36_L2.1.3.1	medium	2388091	545	4381.82	5579	22938	no	no	k__Bacteria (UID203)	64.66	1.72	0	0	0	0	9	9
D36_L2.2.3	medium	4767919	738	6460.59	10375	41121	no	no	k__Bacteria (UID203)	60.17	0	0	0	0	0	18	12
D36_L2.2.4	medium	1577431	502	3142.29	4171	21524	no	no	o__Burkholderiales (UID4000)	59.84	2.69	57.14	0	0	0	12	9
D36_L3.2	low	977732	406	2408.21	2707	11350	no	no	p__Bacteroidetes (UID2591)	32.47	0.49	100	0	0	0	5	4
D36_L4	low	1470546	966	1522.3	1514	5238	no	no	c__Deltaproteobacteria (UID3216)	27.64	0.32	0	0	0	0	15	8
D36_L5	medium	2455062	1245	1971.94	2065	10275	no	no	k__Bacteria (UID1453)	55.71	4.27	33.33	0	0	0	15	13
D36_O1.21	medium	2486399	234	10625.6	13646	81237	no	no	o__Actinomycetales (UID1663)	83.45	3.73	10	0	0	1	43	20
D36_O1.22	medium	2676482	165	16221.1	22713	66034	no	no	o__Actinomycetales (UID1663)	85.23	1.08	33.33	0	0	1	36	16
D36_O1.8.1	medium	2308974	522	4423.32	5466	23220	no	no	c__Betaproteobacteria (UID3971)	69.13	3.23	20.69	0	0	0	22	13
D36_O18	medium	803804	281	2860.51	3465	19784	yes	no	k__Bacteria (UID2495)	55.25	0	0	1	1	0	12	11
D36_O2.1.6.1	low	4800688	1593	3013.61	3864	44758	no	no	k__Bacteria (UID2495)	77.87	14.59	61.9	0	0	0	19	13
D36_O3.1	low	4924953	2492	1976.31	2101	19155	no	no	p__Bacteroidetes (UID2591)	83.71	52.06	60.37	0	0	0	14	9
D36_O37	medium	1097154	84	13061.4	18986	78652	no	no	k__Bacteria (UID1453)	60.72	1.71	0	0	0	0	33	18
D37_G1.17	low	3918483	1721	2276.86	2512	26215	no	no	o__Burkholderiales (UID4000)	84.4	50.45	72.1	0	0	0	22	12
D37_G1.18	medium	3670135	440	8341.22	16440	69165	no	no	p__Bacteroidetes (UID2591)	74.22	4.87	14.29	0	0	0	18	11
D37_G1.21	medium	4905940	483	10157.2	13722	64681	no	no	k__Bacteria (UID2495)	83.26	2.35	50	0	0	0	23	15
D37_G1.25.2	medium	2913344	219	13302.9	15121	64476	no	no	k__Bacteria (UID1453)	71.7	1.71	0	0	0	0	24	14
D37_G1.29.1	medium	1227256	404	3037.76	3618	17176	no	no	k__Bacteria (UID1453)	85.59	6.72	3.57	0	0	0	13	9
D37_G1.3.2.2	medium	3591789	314	11438.8	37193	108382	no	no	c__Betaproteobacteria (UID3971)	93.1	0.24	100	0	0	0	38	17
D37_G1.60	medium	3268232	328	9964.12	13649	56918	no	no	o__Burkholderiales (UID4105)	92.57	1.64	66.67	0	0	0	39	19
D37_G3	medium	2499174	158	15817.6	22946	63293	no	no	o__Actinomycetales (UID1663)	86.76	0.81	100	0	0	1	33	14
D37_G6	medium	4112263	581	7077.91	12023	76846	no	no	p__Bacteroidetes (UID2591)	93.84	3.46	55.56	0	0	0	24	14
D37_L1.22.2	low	3430158	488	7029.01	8596	34367	no	no	k__Bacteria (UID203)	40.74	2.78	100	0	0	0	27	15
D37_L1.24	medium	3175422	653	4862.82	5744	21719	no	no	p__Bacteroidetes (UID2591)	64.06	2.37	42.86	0	0	0	11	7
D37_L1.37	low	1703404	820	2077.32	2241	14544	no	no	p__Bacteroidetes (UID2591)	46.73	0.99	0	0	0	0	5	5
D37_L1.4	low	801597	517	1550.48	1505	6791	no	no	k__Bacteria (UID1452)	28.15	0.7	0	0	0	0	9	8
D37_L2	low	639982	414	1545.85	1496	9211	no	no	p__Bacteroidetes (UID2591)	15.54	0	0	0	0	0	6	5
D37_L4	medium	3269265	426	7674.33	10328	64033	no	no	k__Bacteria (UID203)	52.59	3.45	0	0	0	0	28	14
D37_O1.1	low	4412457	1692	2607.84	3297	20711	no	no	o__Burkholderiales (UID4000)	85.83	24.1	26	0	0	0	28	15
D37_O1.15	medium	603344	216	2793.26	3459	15208	no	no	k__Bacteria (UID1453)	50.14	2.76	0	3	0	0	23	15
D37_O1.19	medium	3148950	1721	1829.72	1883	10374	no	no	p__Bacteroidetes (UID2591)	59.72	5.04	25	0	0	0	6	5
D37_O1.50	medium	2854283	489	5836.98	7478	36629	no	no	o__Actinomycetales (UID1663)	79	1.86	100	0	0	0	41	19
D37_O1.53	medium	3360998	302	11129.1	15400	57772	no	no	p__Bacteroidetes (UID2591)	91.19	5.69	21.43	0	0	1	29	17
D37_O1.7	medium	3318467	937	3541.59	4390	26786	no	no	k__Bacteria (UID3187)	85.91	5.45	0	0	0	0	24	14
D37_O7	medium	1002173	73	13728.4	20010	42854	yes	no	k__Bacteria (UID203)	67.79	0	0	1	0	1	35	19
D38_G1.1.2	low	3523026	579	6084.67	11179	53915	no	no	o__Actinomycetales (UID1663)	91.27	15.44	25.49	0	0	2	38	18
D38_G1.11	medium	2803764	178	15751.5	17822	74021	no	no	k__Bacteria (UID1453)	71.79	4.27	28.57	0	0	0	25	14
D38_G1.18	medium	2372321	213	11137.7	14627	59280	no	no	o__Actinomycetales (UID1663)	85.1	3.58	41.67	0	0	1	43	21
D38_G4	medium	2328252	677	3439.07	4303	17301	no	no	f__Xanthomonadaceae (UID4214)	88.64	4.66	30.43	0	0	0	21	15
D38_L1.1.1.1	low	1862734	593	3141.2	3491	16827	no	no	k__Bacteria (UID203)	48.06	3.45	0	0	0	0	18	13
D38_L1.10.1	low	1708610	914	1869.38	1955	8592	no	no	c__Betaproteobacteria (UID3971)	49.92	5.01	10	0	0	0	7	5
D38_L1.5	low	929527	600	1549.21	1526	8502	no	no	k__Bacteria (UID1453)	34.43	0	0	0	0	0	8	7
D38_L1.7	medium	2578822	888	2904.08	3519	17861	no	no	o__Burkholderiales (UID4000)	60.05	1.79	60	0	0	0	5	4
D38_L1.8	low	613552	444	1381.87	1315	5552	no	no	c__Deltaproteobacteria (UID3216)	16.16	1.64	0	0	0	0	5	5
D38_L3.1.1.1	medium	3760266	1642	2290.05	2544	16094	no	no	k__Bacteria (UID2495)	72.19	4.81	57.14	0	0	0	23	12
D38_L3.2.1.1.1	low	3135996	251	12494	15537	48878	no	no	k__Bacteria (UID203)	34.34	1.85	0	0	0	0	16	12
D38_L5.1.1	low	1865685	721	2587.64	3011	20803	no	no	k__Bacteria (UID203)	46.32	8.62	100	0	0	0	10	7
D38_L6.1	medium	3498121	1164	3005.26	3580	35272	no	no	k__Bacteria (UID203)	65.86	1.72	0	0	0	1	11	7
D38_O1.4.1	medium	2353000	407	5781.33	6799	44676	no	no	o__Burkholderiales (UID4000)	69.63	1.67	50	0	0	0	14	10
D38_O1.9	medium	2284112	198	11535.9	13829	41007	no	no	o__Actinomycetales (UID1663)	74.27	5.23	13.33	0	0	1	27	11
D38_O10	low	1686518	1013	1664.87	1647	17494	no	no	p__Bacteroidetes (UID2591)	38.96	1.07	50	0	0	0	10	8
D38_O11	medium	2460007	377	6525.22	6923	19702	no	no	p__Bacteroidetes (UID2591)	69.27	2.75	50	0	0	0	15	12
D38_O15	medium	1049922	92	11412.2	14692	55962	yes	no	k__Bacteria (UID203)	73.82	0	0	0	0	0	31	20
D38_O2.4	medium	2149899	880	2443.07	2767	12132	no	no	f__Moraxellaceae (UID4680)	70.11	3.64	17.65	0	0	1	12	8
D38_O6.2	medium	2903816	1159	2505.45	2848	20238	no	no	p__Bacteroidetes (UID2591)	68.14	3.15	37.5	0	0	0	6	5
D38_O7.1	low	1278523	680	1880.18	1941	8858	no	no	k__Bacteria (UID2495)	61.14	12.92	20	0	0	0	21	17
D39_G1.14.1	low	4551549	897	5074.19	7869	43653	no	no	k__Bacteria (UID1453)	89.97	12.47	47.37	0	0	1	39	19
D39_G1.23	medium	3528255	436	8092.33	15494	63355	no	no	p__Bacteroidetes (UID2591)	74.57	7.05	14.71	0	0	0	15	11
D39_G1.7.1	low	1667308	319	5226.67	7527	28366	no	no	k__Bacteria (UID1453)	91.38	11.32	20.69	0	0	0	27	16
D39_G11	low	697177	206	3384.35	4687	17110	no	no	k__Bacteria (UID203)	74.38	15.74	4	2	0	0	19	14
D39_G12	medium	2713507	201	13500	20343	62206	no	no	o__Actinomycetales (UID1663)	90.76	0.05	100	0	0	1	36	14
D39_G2	medium	3693823	947	3900.55	5167	47150	no	no	k__Bacteria (UID1453)	86.1	3.42	12.5	0	0	0	27	14
D39_G6	low	4266751	2454	1738.69	1776	8804	no	no	c__Gammaproteobacteria (UID4443)	77.53	40.05	69.06	0	0	0	32	13
D39_G8	medium	671534	125	5372.27	7354	27511	no	no	k__Bacteria (UID2329)	69.99	2.92	50	1	0	0	23	13
D39_L1.10.3	low	1235015	447	2762.9	2926	10792	no	no	p__Bacteroidetes (UID2591)	32.3	0.07	50	0	0	0	6	6
D39_L1.11	low	440918	270	1633.03	1590	13218	no	no	p__Bacteroidetes (UID2591)	19.94	0.18	25	0	0	0	2	2
D39_L1.15	medium	624990	314	1990.41	2129	18975	no	no	k__Bacteria (UID2495)	50.58	5.33	43.75	1	0	0	10	5
D39_L1.2.5.2	low	1889928	98	19285	29321	90133	no	no	k__Bacteria (UID203)	47.41	3.45	50	0	0	0	16	8
D39_L1.28	medium	2361036	685	3446.77	4137	23404	no	no	p__Bacteroidetes (UID2591)	79	3.63	55.56	0	0	1	8	6
D39_L1.41	low	511556	312	1639.6	1657	5030	no	no	k__Bacteria (UID3060)	42.81	2.72	30.77	0	0	0	1	1
D39_L1.59	low	524285	96	5461.3	6500	22756	yes	no	f__Rhodocyclaceae (UID3972)	18.56	0.07	0	0	0	0	11	7
D39_L1.9.1.1	low	3107023	1810	1716.59	1752	9037	no	no	p__Bacteroidetes (UID2591)	61.07	21.51	20.97	0	0	0	11	7
D39_L10	low	690734	470	1469.65	1394	8769	no	no	k__Bacteria (UID2982)	20.59	1.01	42.86	0	0	0	5	5
D39_L14.1.1	low	514717	328	1569.26	1516	14335	no	no	p__Bacteroidetes (UID2591)	13.26	0.82	14.29	0	0	0	4	4
D39_L15	medium	4038653	563	7173.45	11001	47977	no	no	k__Bacteria (UID203)	72.76	3.45	50	0	0	0	18	12
D39_L5.1.1	low	538765	270	1995.43	2109	10148	yes	no	k__Bacteria (UID2495)	41.31	1.12	0	0	0	0	8	6
D39_L7.1.1	medium	1671878	874	1912.9	1937	12089	no	no	p__Bacteroidetes (UID2591)	52.71	2.87	28.57	0	0	0	4	4
D39_O1.13	low	4308004	2288	1882.87	1974	15703	no	no	p__Bacteroidetes (UID2591)	79.88	15.59	25.4	0	0	1	7	5
D39_O1.14.2	medium	2349263	390	6023.75	8669	57886	no	no	k__Bacteria (UID1453)	62.62	1.71	50	1	0	0	23	15
D39_O1.3.2	medium	4374763	391	11188.7	15266	55942	no	no	k__Bacteria (UID2495)	82.3	1.76	100	0	0	0	33	19
D39_O1.4	low	4465123	1346	3317.33	5183	32776	no	no	o__Burkholderiales (UID4000)	91.72	22.12	21.95	0	0	1	25	15
D39_O1.5	medium	3215439	389	8265.91	11389	37729	no	no	o__Burkholderiales (UID4105)	88.19	2.16	70	0	0	0	33	16
D39_O1.8	medium	3333966	908	3671.77	4785	21251	no	no	k__Bacteria (UID3187)	86.36	3.86	20	1	0	0	30	16
D39_O1.9.2	medium	3708631	597	6212.11	13583	58767	no	no	p__Bacteroidetes (UID2591)	90.59	7.43	9.52	0	0	1	28	16
D39_O19	medium	471309	94	5013.93	6707	30132	no	no	k__Bacteria (UID2495)	64.22	0.1	100	0	1	0	20	14
D39_O22	high	988512	71	13922.7	23612	94116	no	no	k__Bacteria (UID203)	66.24	0	0	1	1	1	35	19
D39_O3.1	low	3412171	1675	2037.12	2135	30219	no	no	o__Burkholderiales (UID4000)	69.11	33.49	75.17	0	0	0	13	8
D39_O3.2	medium	1242022	454	2735.73	3227	16535	no	no	o__Burkholderiales (UID4000)	50.19	1.71	83.33	0	0	0	8	6
D39_O9	medium	2091959	1226	1706.33	1758	6293	no	no	k__Bacteria (UID203)	64	9.86	37.04	0	0	0	9	8
D40_G1.1	low	6167864	1330	4637.49	10538	73746	no	no	k__Bacteria (UID1453)	92.21	10.78	53.33	1	1	0	54	19
D40_G1.18	high	685843	163	4207.63	6274	27890	no	no	k__Bacteria (UID2495)	69.75	3.44	50	1	1	1	23	16
D40_G1.23	medium	3795286	921	4120.83	5349	34733	no	no	p__Bacteroidetes (UID2591)	85.81	7.43	12.5	1	0	0	18	11
D40_G1.4	medium	3834374	634	6047.91	9775	43954	no	no	k__Bacteria (UID3187)	91.31	3.69	16.67	0	0	0	35	17
D40_G3.1	low	2467986	1177	2096.84	2312	10303	no	no	k__Bacteria (UID203)	88.17	16.88	30.56	0	0	0	16	10
D40_G4	medium	2943487	206	14288.8	21499	103672	no	no	o__Actinomycetales (UID1663)	93.39	0.81	28.57	0	0	1	41	18
D40_G7	medium	4103310	596	6884.75	10398	59505	no	no	p__Bacteroidetes (UID2591)	94.53	2.67	44.44	1	0	0	25	15
D40_L1.14	low	751881	457	1645.25	1625	7971	no	no	k__Bacteria (UID2495)	36.8	10.27	8.33	0	0	0	21	9
D40_L1.30.1.1	low	670133	296	2263.96	2499	7734	no	no	c__Betaproteobacteria (UID3959)	31.63	2.73	23.08	0	0	0	4	4
D40_L1.6	low	474173	326	1454.52	1391	6435	no	no	p__Bacteroidetes (UID2591)	8.3	0.64	10	0	0	0	2	2
D40_O1.11	medium	2578007	940	2742.56	3137	60749	no	no	k__Bacteria (UID203)	75.86	1.72	0	0	0	0	11	8
D40_O1.26	medium	3005133	963	3120.6	3776	16728	no	no	o__Burkholderiales (UID4105)	81.86	6.5	8.33	0	0	0	26	14
D40_O1.3.1	medium	3565135	737	4837.36	5686	20992	no	no	k__Bacteria (UID2495)	71.96	1.6	80	0	0	0	15	12
D40_O1.9	medium	1781563	1102	1616.66	1591	11417	no	no	k__Bacteria (UID203)	54.94	8.06	20	0	0	0	10	9
D40_O5	medium	3002725	1417	2119.07	2332	8803	no	no	p__Bacteroidetes (UID2605)	62.79	2.8	26.67	0	0	0	15	8
D40_O6	medium	2967603	1069	2776.06	3441	29492	no	no	p__Bacteroidetes (UID2591)	86.41	8.41	62.5	0	0	1	14	11
D40_P1.2.2.2	low	4012442	379	10586.9	32778	137689	no	no	k__Bacteria (UID203)	92.6	13.32	80	17	20	3	53	18
D40_P8	medium	2827439	217	13029.7	22860	88870	no	no	p__Bacteroidetes (UID2591)	97.54	2.22	40	0	0	1	24	16
D41_G1.7	medium	4334253	345	12563.1	25917	116254	no	no	p__Bacteroidetes (UID2591)	93.32	1.91	9.09	0	0	0	27	16
D41_G2.12.1	medium	2086055	358	5826.97	6508	22042	no	no	o__Actinomycetales (UID1663)	75.77	6.55	14.29	0	0	0	23	15
D41_G2.30	medium	3145751	303	10382	14137	65350	no	no	o__Burkholderiales (UID4000)	87.75	1.64	50	0	0	1	28	16
D41_G7	medium	2558953	309	8281.4	9786	42173	no	no	o__Actinomycetales (UID1663)	81.56	1.32	75	1	0	1	31	18
D41_G8	medium	4021165	488	8240.09	12908	70633	no	no	p__Bacteroidetes (UID2591)	91.01	2.34	37.5	1	0	1	15	11
D41_L1.1.2	low	3141151	481	6530.46	7815	31729	no	no	k__Bacteria (UID203)	47.22	3.7	100	0	0	0	23	15
D41_L1.12	low	3361734	1622	2072.59	2278	12212	no	no	p__Bacteroidetes (UID2605)	70.81	13.34	23.64	1	0	1	8	7
D41_L1.2.2	low	2764337	714	3871.62	4128	24632	no	no	k__Bacteria (UID203)	51.65	10.34	71.43	0	0	0	18	11
D41_L1.4.1	low	2741055	1340	2045.56	2254	11867	yes	no	k__Bacteria (UID203)	61.21	16.38	54.55	0	0	0	14	10
D41_L1.6	low	469455	249	1885.36	1973	8068	no	no	k__Bacteria (UID2495)	43.53	1.19	50	0	0	1	15	10
D41_L2.14	medium	2302740	218	10563	13369	76875	no	no	k__Bacteria (UID1453)	68.47	1.71	0	1	0	0	25	15
D41_L2.23	medium	2207252	283	7799.48	8476	37643	no	no	o__Actinomycetales (UID1663)	63.64	1.35	100	0	0	0	22	14
D41_L2.4.3	medium	2105306	326	6457.99	7914	23315	no	no	k__Bacteria (UID203)	53.45	0.86	100	0	0	0	14	9
D41_L2.5.58	low	92063	62	1484.89	1368	9261	no	no	k__Bacteria (UID2570)	6.6	0.09	0	0	0	0	1	1
D41_L2.6.6	medium	2526035	300	8420.12	9571	40487	no	no	o__Burkholderiales (UID4105)	64.04	5.61	32.35	0	0	0	22	11
D41_L2.9	low	1047584	657	1594.5	1534	8670	no	no	k__Bacteria (UID3187)	41.23	0.61	25	0	0	0	8	8
D41_O1.13	low	3347218	1083	3090.69	4148	19847	no	no	p__Bacteroidetes (UID2591)	91.39	13.11	57.89	0	0	0	14	8
D41_O1.29	medium	774710	372	2082.55	2230	10197	yes	no	k__Bacteria (UID1453)	52.41	2.64	12.5	0	0	0	15	12
D41_O1.5	low	4416995	1406	3141.53	4086	42694	no	no	p__Bacteroidetes (UID2591)	71.86	16.17	81.82	1	0	2	16	8
D41_O10	low	1002874	645	1554.84	1518	10416	no	no	p__Bacteroidetes (UID2591)	27.45	0.74	50	0	0	0	21	16
D41_O12	medium	3278068	1228	2669.44	3146	14385	no	no	k__Bacteria (UID1453)	80.77	1.38	33.33	0	0	0	20	14
D41_O15	medium	2663485	126	21138.8	28968	71952	no	no	o__Actinomycetales (UID1663)	85.86	1.08	100	0	0	1	32	14
D41_O5.1	medium	3095034	1665	1858.88	1910	8075	no	no	p__Bacteroidetes (UID2591)	54.12	3.91	21.74	0	0	0	14	11
D41_P1.10.1	medium	1712508	300	5708.36	9350	31324	no	no	k__Bacteria (UID1453)	93.56	5.9	17.65	1	0	0	27	17
D42_G1.22	medium	3104842	1321	2350.37	2679	15350	no	no	k__Bacteria (UID1452)	74.63	0.36	0	0	0	0	21	14
D42_G1.37.1.1	medium	1252942	224	5593.49	6891	23182	no	no	k__Bacteria (UID1453)	76.15	2.05	25	0	0	1	19	13
D42_G12	high	690688	171	4039.11	5986	29956	no	no	k__Bacteria (UID1452)	60.62	2.95	0	1	1	1	26	16
D42_G13	low	4483921	469	9560.6	14301	78044	no	no	k__Bacteria (UID1453)	85.52	10.26	50	0	0	1	39	19
D42_G5	medium	2925625	588	4975.55	7270	29319	no	no	p__Bacteroidetes (UID2591)	88.67	3.81	50	0	0	0	24	16
D42_G7	medium	3407857	1159	2940.34	3473	27155	no	no	p__Bacteroidetes (UID2591)	77.99	2.22	66.67	0	0	0	13	10
D42_G8	medium	3351320	462	7253.94	10143	43720	no	no	o__Burkholderiales (UID4105)	91.58	4.44	50	0	0	0	40	19
D42_G9	medium	3904476	607	6432.42	8875	40578	no	no	p__Bacteroidetes (UID2591)	91.68	1.77	16.67	0	0	1	17	12
D42_L1.1.1.1	low	1674348	1052	1591.59	1540	7961	no	no	p__Bacteroidetes (UID2591)	39.46	6.11	3.33	0	0	0	7	4
D42_L1.12	medium	1434248	633	2265.79	2544	12584	no	no	c__Betaproteobacteria (UID3959)	60.8	3.75	38.89	0	0	0	8	8
D42_L1.13	medium	2473810	419	5904.08	6470	20427	no	no	p__Bacteroidetes (UID2591)	78.21	2.38	62.5	0	0	0	11	9
D42_L1.23.1	low	539588	322	1675.74	1621	12607	no	no	k__Bacteria (UID1452)	18.41	2.13	50	0	0	0	1	1
D42_L1.3.3	low	368283	173	2128.8	2145	13175	yes	no	k__Bacteria (UID203)	28.87	8.6	11.11	0	0	0	5	4
D42_L1.3.4	low	1636352	423	3868.44	4626	37236	no	no	k__Bacteria (UID203)	31.21	4.48	20	0	0	0	18	9
D42_L1.31	low	1537087	972	1581.37	1590	7035	no	no	c__Deltaproteobacteria (UID3216)	28.93	3.17	54.55	0	0	0	4	3
D42_L1.33.1.1	low	41868	23	1820.35	1842	7220	no	no	0	0	0	0	0	0	0	0	0
D42_L1.5	low	91257	56	1629.59	1618	5351	no	no	k__Bacteria (UID2570)	7.05	0.81	72.73	0	0	0	0	0
D42_L1.68	low	994871	235	4233.49	10897	53932	no	no	k__Bacteria (UID3187)	17.06	0	0	1	1	1	21	13
D42_L1.7.2	medium	4335850	416	10422.7	13040	57762	no	no	k__Bacteria (UID203)	60.69	0	0	0	0	0	29	15
D42_L17.1	low	764019	486	1572.06	1528	12414	no	no	p__Bacteroidetes (UID2591)	17.42	1.31	9.09	0	0	0	2	2
D42_L6.1	low	822468	490	1678.51	1703	6316	yes	no	p__Bacteroidetes (UID2591)	27.38	1.43	0	0	0	0	2	2
D42_O1.21	low	1914994	1179	1624.25	1620	7422	no	no	p__Bacteroidetes (UID2591)	40.45	5.05	30.77	1	0	0	6	6
D42_O1.4	medium	2743307	1108	2475.91	2872	14978	no	no	p__Bacteroidetes (UID2591)	72.35	5.65	58.82	0	0	0	9	7
D42_O1.52	low	941698	460	2047.17	2125	15600	no	no	k__Bacteria (UID1452)	52.79	15.7	20	0	0	1	21	15
D42_O11	low	550764	299	1842.02	1889	8348	yes	no	k__Bacteria (UID2495)	42.79	1.85	0	0	0	0	13	9
D42_O2.2	medium	3544638	1253	2828.92	3339	22984	no	no	k__Bacteria (UID2570)	86.62	7.68	66.67	0	0	0	19	11
D42_O24	medium	3240972	237	13675	22434	93255	no	no	k__Bacteria (UID3187)	82.42	1.82	0	0	0	0	24	14
D42_P25	medium	2855935	88	32453.8	51157	148815	no	no	p__Bacteroidetes (UID2591)	99.01	0.25	100	0	0	1	36	19
D43_G1.8	medium	1693459	741	2285.37	2631	19013	no	no	p__Bacteroidetes (UID2591)	57.67	2.67	6.67	2	0	0	11	10
D43_G1.9.1	medium	1783787	520	3430.36	4319	16824	no	no	c__Betaproteobacteria (UID3959)	79.15	5.35	40.91	0	0	0	19	14
D43_G16	medium	624650	195	3203.33	3600	17535	no	no	k__Bacteria (UID2495)	61.88	2.13	0	0	1	0	19	13
D43_G4.17	medium	2211887	571	3873.71	4868	19178	no	no	f__Xanthomonadaceae (UID4214)	91.64	2.72	6.67	1	0	0	28	18
D43_G4.21.2	medium	2631297	193	13633.7	19328	56942	no	no	k__Bacteria (UID1453)	70.94	0.85	0	0	0	1	23	13
D43_L1.16	low	724788	453	1599.97	1560	10682	no	no	k__Bacteria (UID1452)	31.99	3.19	7.14	1	0	0	9	8
D43_L11	low	404956	244	1659.66	1687	5927	yes	no	k__Bacteria (UID1452)	41.07	1.98	28.57	0	0	0	6	5
D43_L21	low	275726	182	1514.98	1425	5219	no	no	k__Bacteria (UID203)	21.39	2.46	0	0	0	0	4	3
D43_L4.14	low	243480	153	1591.37	1662	4430	no	no	k__Bacteria (UID1452)	18.4	1.61	0	0	0	0	1	1
D43_L4.19	medium	2257208	191	11817.8	13271	77319	no	no	k__Bacteria (UID203)	56.9	3.45	50	0	0	0	35	18
D43_L4.21.1	low	1415821	301	4703.72	4757	67813	no	no	k__Bacteria (UID1453)	26.26	1.99	33.33	1	0	0	12	9
D43_L4.3	medium	2798518	1348	2076.05	2278	10213	no	no	o__Actinomycetales (UID1815)	60.19	2.03	9.09	0	0	0	10	9
D43_L4.8	low	1533126	804	1906.87	1993	8400	no	no	f__Xanthomonadaceae (UID4214)	45.67	1.56	8.33	0	0	0	5	4
D43_L4.9.3	medium	1736355	505	3438.33	3558	16768	no	no	k__Bacteria (UID203)	57.76	5.17	33.33	0	0	0	14	8
D43_L5	low	567832	353	1608.59	1551	6633	no	no	k__Bacteria (UID1452)	25.18	2.36	0	0	0	0	1	1
D43_L9.1	medium	3119211	1150	2712.36	3124	16149	no	no	k__Bacteria (UID203)	64.44	1.72	0	0	0	0	11	9
D43_O1.3	low	2586247	1484	1742.75	1792	8951	no	no	p__Bacteroidetes (UID2591)	48.28	9.8	4.08	0	0	0	20	13
D43_O1.6	medium	2055000	932	2204.94	2441	16612	no	no	o__Burkholderiales (UID4000)	78.89	7.33	57.58	0	0	0	22	16
D43_O10	medium	3549057	272	13048	21454	125252	no	no	k__Bacteria (UID3187)	85	2.73	0	1	0	0	28	14
D43_O2	medium	2484066	1373	1809.23	1889	8151	no	no	p__Bacteroidetes (UID2591)	57.97	7.95	39.47	0	0	0	12	8
D43_O4.20	medium	4229142	1260	3356.46	4238	31145	no	no	k__Bacteria (UID1452)	80.36	1.82	50	0	0	0	12	6
D43_O4.24	medium	2511038	509	4933.28	5599	33432	no	no	k__Bacteria (UID1453)	69.62	3.85	60	0	0	1	35	18
D43_O9.2	medium	3255581	1041	3127.36	3741	18926	no	no	k__Bacteria (UID203)	63.45	0	0	0	0	0	11	9
D43_P8	medium	2881254	198	14551.8	25297	77800	no	no	p__Bacteroidetes (UID2591)	99.01	1.99	40	0	0	1	25	17
D44_G1.1.2.2.2.2	low	5331836	1106	4820.83	7621	85289	no	no	k__Bacteria (UID1453)	89	10.97	30	2	1	2	47	20
D44_G1.1.2.2.2.6	medium	1835752	223	8232.07	11907	50104	no	no	c__Gammaproteobacteria (UID4443)	75.74	0.95	50	0	0	0	23	11
D44_G2	medium	3928370	957	4104.88	5667	26404	no	no	p__Bacteroidetes (UID2591)	88.63	3.98	29.41	0	0	0	12	10
D44_G5	medium	4408123	1010	4364.48	6361	49704	no	no	p__Bacteroidetes (UID2591)	84.21	4.8	66.67	0	0	0	24	16
D44_G7	medium	5209859	2272	2293.07	2537	14799	no	no	k__Bacteria (UID203)	82.3	5.95	38.89	0	0	0	22	14
D44_L1.1.2.1.1.4.4	low	206067	152	1355.7	1264	7439	no	no	p__Bacteroidetes (UID2591)	11.16	0.99	33.33	0	0	0	2	2
D44_L1.1.2.2.1.1.1	medium	3290415	1893	1738.2	1765	8941	no	no	k__Bacteria (UID2495)	53.39	8.31	50	0	0	0	15	8
D44_L1.1.2.2.1.1.11	low	966731	668	1447.2	1412	4185	no	no	p__Bacteroidetes (UID2591)	28.51	3.32	50	0	0	0	4	4
D44_L1.1.2.2.1.1.2.4	low	756741	413	1832.3	1853	9501	no	no	c__Gammaproteobacteria (UID4443)	34.6	0.39	50	0	0	0	4	4
D44_L1.1.2.2.1.1.3.1	low	692487	478	1448.72	1405	5881	no	no	p__Bacteroidetes (UID2591)	18.27	1.35	0	0	0	0	5	3
D44_L1.1.2.2.1.1.3.4.1	low	764356	494	1547.28	1548	5306	yes	no	p__Bacteroidetes (UID2605)	29.19	2.22	18.18	0	0	0	5	5
D44_L1.1.2.2.2.3	medium	2537377	972	2610.47	3056	13714	no	no	p__Bacteroidetes (UID2591)	73.52	4.6	61.54	0	0	0	8	7
D44_L10.1	low	429660	274	1568.1	1562	3828	no	no	k__Bacteria (UID3060)	31.18	2.01	60	0	0	0	1	1
D44_L4.1.2	low	964602	507	1902.57	1977	7588	no	no	k__Bacteria (UID2495)	44.01	5.94	12.5	0	0	0	26	16
D44_L8.1.1	low	428378	272	1574.92	1500	9634	no	no	p__Bacteroidetes (UID2591)	11.36	0.54	33.33	0	0	0	3	3
D44_O1.1.2.2.1.1.2.3	medium	1677251	900	1863.61	1928	11475	no	no	k__Bacteria (UID3187)	56.34	2.96	0	0	0	0	13	10
D44_O1.1.2.2.1.1.3.3	low	1442297	362	3984.25	5017	24320	no	no	p__Bacteroidetes (UID2591)	47.15	2.72	16.67	0	0	0	13	11
D44_O1.1.2.2.1.2.1.1	medium	3095756	708	4372.54	5767	32317	no	no	o__Burkholderiales (UID4000)	83.34	2.63	30	0	0	0	23	13
D44_O1.1.2.2.1.2.1.6	medium	1775476	518	3427.56	4256	28126	no	no	f__Xanthomonadaceae (UID4214)	70.37	1.92	7.69	0	0	0	21	12
D44_O1.1.2.2.1.2.2	low	3383060	1566	2160.32	2394	17616	no	no	o__Actinomycetales (UID1663)	65.74	11.36	13.04	0	0	0	24	14
D44_O1.1.2.2.2.11	medium	3289570	529	6218.47	10464	44863	no	no	p__Bacteroidetes (UID2591)	86.41	5.2	9.09	0	0	1	24	15
D44_O1.1.2.2.2.5	low	2375152	860	2761.8	3355	15954	no	no	o__Burkholderiales (UID4000)	83.63	12.62	84.75	0	0	0	15	8
D44_P1.2	high	4302751	822	5234.49	11356	57566	no	no	k__Bacteria (UID203)	90.52	8.15	8	4	1	1	44	20
D44_P13	medium	2862023	70	40886	100668	319631	no	no	p__Bacteroidetes (UID2591)	98.52	0.49	100	0	1	1	36	19
D45_G1.4	medium	3892195	266	14632.3	20979	81120	no	no	k__Bacteria (UID1453)	86.8	8.97	70.59	1	0	0	40	20
D45_G13	medium	3873864	1245	3111.54	4002	22501	no	no	p__Bacteroidetes (UID2591)	84.24	3.94	20	0	0	0	13	9
D45_G16	medium	2395350	393	6095.04	8861	36254	no	no	c__Gammaproteobacteria (UID4443)	90.84	3.15	44.44	0	0	0	20	13
D45_G17	medium	2366252	898	2635.02	3000	18481	no	no	c__Betaproteobacteria (UID3888)	71.44	6.37	10.53	0	0	0	15	11
D45_G20	medium	2352309	190	12380.6	14520	56579	no	no	f__Xanthomonadaceae (UID4214)	95.48	2.49	20	0	0	0	46	19
D45_G5	medium	4404679	1243	3543.59	4339	21246	no	no	k__Bacteria (UID1452)	88.64	3.82	40	0	0	0	31	17
D45_G8	low	2284094	944	2419.59	2726	14578	no	no	o__Burkholderiales (UID4000)	82.43	13.19	76.92	0	0	0	16	10
D45_L1.1.2	medium	2061985	590	3494.89	3730	16849	no	no	p__Bacteroidetes (UID2591)	54.34	2.87	28.57	0	0	0	7	6
D45_L1.10	low	1841523	1123	1639.82	1616	9847	no	no	p__Bacteroidetes (UID2591)	40.17	3.25	13.33	0	0	0	6	4
D45_L1.15.3	low	3809384	588	6478.54	8019	31488	no	no	k__Bacteria (UID203)	49.07	1.85	0	0	0	0	22	15
D45_L1.2.6	medium	2046561	571	3584.17	3911	22825	no	no	k__Bacteria (UID203)	55.17	4.31	100	0	0	0	15	10
D45_L1.24	low	1757059	1056	1663.88	1664	6582	no	no	p__Bacteroidetes (UID2591)	37.84	2.34	18.18	0	0	0	9	6
D45_L1.27	low	1788531	1026	1743.21	1744	13697	no	no	c__Deltaproteobacteria (UID3216)	39.75	2.1	0	0	0	0	13	8
D45_L1.3	medium	1638173	711	2304.04	2593	10109	no	no	c__Betaproteobacteria (UID3959)	64.41	1.66	29.41	0	0	1	11	8
D45_L1.35	low	2365766	566	4179.8	4872	20692	no	no	k__Bacteria (UID203)	47.41	4.31	33.33	0	0	0	5	5
D45_L1.8.1	low	1092165	396	2757.99	2754	7897	no	no	p__Bacteroidetes (UID2591)	31.15	0.99	80	0	0	0	2	2
D45_L1.9	low	3989629	2516	1585.7	1585	5169	no	no	o__Burkholderiales (UID4000)	69.48	25.05	2.63	0	0	0	21	12
D45_L10	low	794625	448	1773.72	1818	8880	no	no	k__Bacteria (UID2495)	39.86	4.7	50	0	0	0	14	10
D45_L15	low	637642	449	1420.14	1383	4862	no	no	c__Deltaproteobacteria (UID3216)	14.49	0.99	6.25	0	0	0	5	4
D45_L2	medium	2551903	1406	1815.01	1916	7295	no	no	k__Bacteria (UID1453)	55.76	6	6.67	0	0	1	15	10
D45_O1.11	medium	2383563	1240	1922.23	1969	17993	no	no	o__Burkholderiales (UID4000)	60.07	5.89	29.03	0	0	0	11	8
D45_O1.43	medium	2634898	437	6029.51	7280	39478	no	no	p__Bacteroidetes (UID2591)	88.56	0.66	50	0	0	0	20	13
D45_O11	low	1989874	1211	1643.17	1649	13387	no	no	k__Bacteria (UID203)	34.01	1.88	8.33	0	0	0	13	10
D45_O25	medium	3325469	247	13463.4	21059	86227	no	no	k__Bacteria (UID3187)	86.82	3.73	0	0	0	0	27	15
D45_O3	medium	2585239	1100	2350.22	2636	12967	no	no	p__Bacteroidetes (UID2591)	72.68	6.19	24	0	1	1	2	1
D45_O9	medium	4011602	543	7387.85	12615	92478	no	no	p__Bacteroidetes (UID2591)	90.85	4.41	16.67	1	0	0	21	13
D45_P21	medium	2865099	61	46968.8	105846	200200	no	no	p__Bacteroidetes (UID2591)	99.01	0.79	80	0	0	1	35	19
D46_G1.1.2	medium	3393059	369	9195.28	19946	57338	no	no	o__Actinomycetales (UID1663)	91.22	1.83	70	0	0	1	40	17
D46_G1.2	medium	4398984	705	6239.69	12348	77319	no	no	k__Bacteria (UID1453)	90.74	4.7	50	1	1	0	36	19
D46_G2.34	medium	2972582	1037	2866.52	3534	17125	no	no	p__Bacteroidetes (UID2591)	82.58	5.21	36.36	0	0	1	17	11
D46_G2.42	medium	4164027	405	10281.5	21001	80741	no	no	p__Bacteroidetes (UID2591)	87.13	5.87	17.39	0	0	0	22	15
D46_G2.6	medium	3399982	349	9742.07	13188	54208	no	no	p__Bacteroidetes (UID2591)	92.3	4.21	22.22	0	1	1	24	15
D46_G2.8.1.1	low	1504459	304	4948.88	6739	24714	no	no	k__Bacteria (UID1453)	78.86	12.05	20	0	0	0	15	12
D46_G4	medium	3935051	746	5274.87	7525	34344	no	no	p__Bacteroidetes (UID2591)	91.22	3.71	28.57	1	0	0	14	10
D46_G6	medium	708395	149	4754.33	7350	30222	no	no	k__Bacteria (UID1453)	58.69	1.88	25	1	0	0	24	15
D46_L1.1.1.1.1	low	1838919	1200	1532.43	1523	6176	no	no	o__Actinomycetales (UID1663)	43.66	5.51	10.34	0	0	0	13	10
D46_L2.16	medium	2647421	584	4533.26	5886	29117	no	no	p__Bacteroidetes (UID2591)	85.36	1.73	50	0	0	1	16	12
D46_L2.19.1	low	6477729	2723	2378.89	2786	21891	no	no	k__Bacteria (UID2495)	75.15	11.03	61.11	0	0	2	17	8
D46_L2.2	medium	2830681	457	6194.05	7516	31142	no	no	o__Burkholderiales (UID4105)	80.04	2.81	37.5	0	0	0	37	17
D46_L2.28	low	485377	344	1410.98	1317	4985	no	no	p__Bacteroidetes (UID2591)	15.52	0.3	33.33	0	0	0	5	4
D46_L2.29	medium	2644949	902	2932.32	3451	17184	no	no	k__Bacteria (UID203)	69.55	4.89	0	0	0	1	10	8
D46_L2.39	low	2312953	1294	1787.44	1856	9181	yes	no	p__Bacteroidetes (UID2605)	41.89	1.9	0	0	0	0	6	6
D46_L2.4.18	low	227523	146	1558.38	1541	6530	no	no	k__Bacteria (UID2570)	13.18	1.13	0	0	0	0	5	5
D46_L2.4.3	low	1856272	1056	1757.83	1749	13644	no	no	k__Bacteria (UID1452)	47.18	1.09	100	0	0	0	17	11
D46_L3.1.2	low	416281	143	2911.06	2973	7967	yes	no	k__Bacteria (UID2570)	27.35	0	0	0	0	0	4	4
D46_L7	low	1220884	812	1503.55	1445	8664	no	no	k__Bacteria (UID2982)	33.57	1.34	12.5	0	0	0	9	7
D46_L8	low	819124	561	1460.11	1411	4982	yes	no	k__Bacteria (UID3187)	21.43	0	0	0	0	0	5	4
D46_L9	low	919260	571	1609.91	1557	19097	no	no	p__Bacteroidetes (UID2591)	16.27	0.84	0	0	0	1	4	4
D46_O2.1	low	2921534	1456	2006.55	2145	11084	no	no	k__Bacteria (UID203)	66.55	15.52	80	0	0	0	15	9
D46_O2.17	medium	2999960	988	3036.4	3762	20165	no	no	k__Bacteria (UID3187)	75.91	1.32	0	0	0	0	13	9
D46_O2.19.2	medium	4733720	555	8529.23	13545	52787	no	no	k__Bacteria (UID2495)	86.85	0	0	0	0	0	26	16
D46_O2.20	medium	2625777	1124	2336.1	2609	21304	no	no	p__Bacteroidetes (UID2591)	66.02	1.53	0	0	0	0	11	8
D46_O2.26	medium	3901484	1347	2896.42	3484	25491	no	no	p__Bacteroidetes (UID2591)	78.16	4.94	0	0	0	0	16	11
D46_O2.30	medium	1631805	826	1975.55	2109	10638	no	no	p__Bacteroidetes (UID2591)	62.75	0.99	0	0	0	0	13	9
D46_O2.37	low	1108346	522	2123.27	2303	21830	no	no	k__Bacteria (UID203)	66.17	22.66	15.91	0	1	0	28	14
D46_O2.9	medium	2888168	1003	2879.53	3624	17302	no	no	p__Bacteroidetes (UID2591)	80.32	8.25	48.28	0	0	1	14	10
D47_G1.1	high	4100696	330	12426.4	24869	132406	no	no	k__Bacteria (UID3187)	93.18	7.18	0	2	1	1	35	18
D47_G1.27	medium	3316587	219	15144.2	25969	118151	no	no	f__Moraxellaceae (UID4680)	98.02	1.44	57.14	0	0	2	57	20
D47_G1.35	medium	3108022	1375	2260.38	2488	20652	no	no	k__Bacteria (UID1452)	78.97	1.82	0	0	0	0	14	9
D47_G1.43.2	medium	2990438	212	14105.8	20210	69672	no	no	k__Bacteria (UID1453)	76.5	0.85	0	0	0	0	27	15
D47_G1.51	medium	2122962	508	4179.06	5679	18239	no	no	c__Betaproteobacteria (UID3959)	86.23	7.94	39.53	0	0	0	23	14
D47_G1.7.2.2	medium	3466902	326	10634.7	32309	126935	no	no	p__Bacteroidetes (UID2591)	95.51	2.16	28.57	1	0	1	36	19
D47_G13	medium	2818837	200	14094.2	19951	53705	no	no	o__Actinomycetales (UID1663)	93.43	0.81	100	0	0	1	43	19
D47_G6	medium	4015856	661	6075.43	8906	45437	no	no	p__Bacteroidetes (UID2591)	92.93	3.08	57.14	0	0	0	20	13
D47_G7.1.1	medium	604082	199	3035.59	3781	13764	no	no	k__Bacteria (UID203)	63.62	6.03	6.25	1	0	0	16	13
D47_G9	medium	2384668	486	4906.72	6642	28150	no	no	c__Gammaproteobacteria (UID4443)	89.8	3.81	21.43	0	0	0	21	14
D47_L1.136	low	50258	28	1794.93	1826	3566	yes	no	p__Bacteroidetes (UID2591)	2.81	0.9	0	0	0	0	0	0
D47_L1.21	medium	2295406	924	2484.21	2849	16727	no	no	p__Bacteroidetes (UID2591)	69.59	3.05	71.43	0	0	0	8	6
D47_L1.24	low	2096739	1078	1945.03	2070	8680	no	no	c__Deltaproteobacteria (UID3216)	46.11	1.94	0	0	0	0	14	11
D47_L1.32	low	844268	560	1507.62	1522	4524	no	no	p__Bacteroidetes (UID2605)	33.76	3.74	21.21	0	0	0	2	2
D47_L1.4	low	1495299	904	1654.09	1668	8553	no	no	f__Xanthomonadaceae (UID4214)	42.48	3.77	4	0	0	0	11	9
D47_L1.43.1	low	843107	132	6387.17	7577	37511	yes	no	k__Bacteria (UID1453)	23.08	1.86	25	0	0	0	7	4
D47_L1.48	medium	2169837	1146	1893.4	1937	10397	no	no	k__Bacteria (UID1453)	68.09	2.14	33.33	0	0	0	5	5
D47_L1.5	low	2786788	1843	1512.09	1501	5506	no	no	o__Burkholderiales (UID4000)	46.32	11.42	10.71	0	0	0	9	7
D47_L1.6	low	770959	517	1491.22	1447	5247	no	no	k__Bacteria (UID1453)	32.71	1.01	0	0	0	0	3	3
D47_L1.7.1.4	low	1610763	1129	1426.72	1372	6800	no	no	p__Bacteroidetes (UID2591)	39.67	12.49	2.13	0	0	0	4	4
D47_L12	low	200305	133	1506.05	1406	4813	no	no	p__Bacteroidetes (UID2591)	6.74	0.51	0	0	0	0	3	3
D47_L3.1.2.2	low	4074783	1310	3110.52	4201	20288	no	no	k__Bacteria (UID2495)	71.82	15.88	82.35	0	0	0	18	12
D47_L8	low	645867	424	1523.27	1526	12582	no	no	p__Bacteroidetes (UID2591)	13.6	0.56	20	0	0	0	9	7
D47_O1.10.1	medium	878569	345	2546.58	2917	15843	no	no	k__Bacteria (UID1452)	56.05	6.3	50	1	0	0	16	12
D47_O1.12.1	medium	2633555	225	11704.7	13080	45626	no	no	o__Burkholderiales (UID4105)	71.71	3.49	48	0	0	0	30	15
D47_O3.2	medium	4419851	789	5601.84	8540	38845	no	no	k__Bacteria (UID2495)	71.11	3.6	75	0	0	0	20	12
D47_O4	low	1133688	546	2076.35	2223	19362	no	no	k__Bacteria (UID203)	62.3	11.59	0	0	0	0	12	9
D47_P11	medium	2841306	88	32287.6	69499	162338	no	no	p__Bacteroidetes (UID2591)	99.01	0.04	50	0	0	1	35	19
D48_G1.20	medium	1118931	240	4662.21	7518	37519	no	no	k__Bacteria (UID1452)	63.94	7.42	7.69	0	0	0	30	17
D48_G2.9	medium	4134461	360	11484.6	24265	91435	no	no	p__Bacteroidetes (UID2591)	93.07	3.1	6.67	0	1	1	23	13
D48_G4	medium	3069097	669	4587.59	5835	37364	no	no	f__Moraxellaceae (UID4680)	93.99	1.99	50	0	0	2	25	14
D48_G9	medium	2610604	149	17520.8	22522	58459	no	no	o__Actinomycetales (UID1663)	83.82	0.45	100	0	0	1	33	14
D48_L1.11	low	3133721	1231	2545.67	2751	29911	no	no	k__Bacteria (UID1453)	45.58	13.08	52.38	0	0	0	22	12
D48_L1.17	low	639260	407	1570.66	1514	8775	no	no	k__Bacteria (UID3187)	31.27	1.11	0	0	0	0	7	7
D48_L1.23	medium	1635410	375	4361.09	4739	12436	no	no	k__Bacteria (UID203)	53.45	0	0	0	0	0	17	14
D48_L1.26	low	2137063	137	15599	16920	52137	no	no	k__Bacteria (UID203)	48.28	1.72	0	0	0	0	15	12
D48_L1.31	low	446744	206	2168.66	2471	9631	no	no	k__Bacteria (UID1453)	42.71	1.45	25	0	1	0	10	6
D48_L1.4	medium	2215780	812	2728.79	3160	16224	no	no	k__Bacteria (UID203)	58.97	0	0	0	0	0	10	10
D48_L2.12.1	low	652028	192	3395.98	3549	16079	no	no	k__Bacteria (UID203)	46.41	6.14	0	0	0	0	10	9
D48_L2.16	medium	954363	167	5714.75	7149	20901	no	no	k__Bacteria (UID203)	63.18	1.72	100	0	0	0	23	13
D48_L3	low	541228	366	1478.77	1497	4443	no	no	k__Bacteria (UID2570)	24.32	0.91	42.86	0	0	0	4	4
D48_O1.15	medium	1686312	504	3345.86	3567	13294	no	no	o__Actinomycetales (UID1663)	51.89	2.16	0	0	0	0	13	12
D48_O2.13	low	2552680	1520	1679.39	1689	12940	yes	no	p__Bacteroidetes (UID2591)	63.49	14.77	49.09	0	0	0	13	9
D48_O2.4	low	4320449	1216	3553	5007	45701	no	no	p__Bacteroidetes (UID2591)	77.57	13.88	91.18	0	0	0	14	12
D48_O2.7	medium	3992563	523	7633.96	10561	79623	no	no	p__Bacteroidetes (UID2591)	88.26	1.69	33.33	0	0	0	16	10
D48_O5.1.2	low	3536652	1422	2487.1	2993	17726	no	no	p__Bacteroidetes (UID2591)	87.18	18.5	30.43	0	0	0	12	8
D48_O5.2.1	medium	1848211	678	2725.97	3237	17161	no	no	p__Bacteroidetes (UID2591)	59.18	1.72	50	0	0	0	8	7
D48_O6	medium	716830	249	2878.84	3805	12818	yes	no	k__Bacteria (UID2495)	68.53	0.17	0	1	0	0	20	11
D48_O7	medium	2555525	1256	2034.65	2222	8077	no	no	k__Bacteria (UID1453)	66.22	3.61	0	0	0	0	11	8
D49_G14	medium	2423358	213	11377.3	16220	53449	no	no	f__Xanthomonadaceae (UID4214)	96.08	2.26	41.67	0	0	0	44	18
D49_G2.35	high	3919653	661	5929.88	9214	86572	no	no	k__Bacteria (UID3187)	94.39	5.56	6.25	1	1	3	35	17
D49_G2.91	medium	3589956	216	16620.2	28062	130743	no	no	o__Burkholderiales (UID4000)	95.95	1.4	60	0	0	0	34	17
D49_G7	medium	3970898	618	6425.4	9533	38958	no	no	p__Bacteroidetes (UID2591)	92.07	2.04	21.43	1	0	1	23	12
D49_L2.10	medium	1857092	765	2427.57	2808	13447	no	no	k__Bacteria (UID203)	56.44	0.47	0	0	0	0	12	10
D49_L2.14	low	1319840	825	1599.81	1599	5375	no	no	p__Bacteroidetes (UID2591)	33.83	2.55	77.78	0	1	1	7	4
D49_L2.2.1	low	2204280	455	4844.57	5616	18596	no	no	k__Bacteria (UID203)	39.66	0	0	0	0	0	14	11
D49_L2.31	low	2211852	833	2655.28	3226	12603	no	no	k__Bacteria (UID203)	48.28	8.62	100	0	0	0	15	10
D49_L2.4.1	low	674043	355	1898.71	1929	10908	yes	no	p__Bacteroidetes (UID2591)	17.73	0.99	7.14	0	0	0	11	9
D49_L2.42	medium	1970865	990	1990.77	2064	8341	no	no	o__Actinomycetales (UID1697)	59.82	5.71	9.52	0	0	1	23	13
D49_L2.90	low	579335	363	1595.96	1549	13146	no	no	c__Deltaproteobacteria (UID3216)	17.32	1.61	83.33	0	0	0	1	1
D49_L2.96	low	189698	123	1542.26	1482	5973	no	no	k__Bacteria (UID1452)	20.13	1.61	33.33	0	0	0	0	0
D49_L4	low	858395	478	1795.81	1901	7824	no	no	k__Bacteria (UID2495)	41.31	4	0	0	0	1	6	5
D49_O11	low	3789450	1859	2038.43	2131	21317	no	no	k__Bacteria (UID203)	77.07	20.69	34.62	0	0	0	11	8
D49_O12	medium	2246294	533	4214.44	5667	34941	no	no	c__Gammaproteobacteria (UID4443)	86.01	3.89	41.67	0	0	0	12	11
D49_O17	low	672727	268	2510.18	2869	9803	no	no	k__Bacteria (UID1453)	49.62	1.99	60	0	0	1	16	9
D49_O2.104	medium	2715577	137	19821.7	23033	64799	no	no	k__Bacteria (UID1453)	56.98	1.28	50	0	0	0	28	17
D49_O2.15	low	4278332	1357	3152.79	4314	40422	no	no	p__Bacteroidetes (UID2591)	76.55	15.76	82.22	0	0	1	18	9
D49_O2.17	medium	1473599	631	2335.34	2642	11979	no	no	o__Actinomycetales (UID1697)	56.63	1.38	0	0	0	1	16	13
D49_O2.24	medium	1807027	1011	1787.37	1758	13809	yes	no	k__Bacteria (UID2569)	53.77	4.37	11.76	1	0	0	21	13
D49_O2.51	medium	822249	335	2454.47	2880	12254	no	no	k__Bacteria (UID1452)	50.17	4.09	22.22	0	0	1	20	13
D49_O2.8.1	low	1900109	908	2092.63	2270	8456	no	no	p__Bacteroidetes (UID2591)	46.55	1.57	50	1	0	0	7	7
D49_O24	medium	671953	206	3261.91	3974	26838	no	no	k__Bacteria (UID1453)	52.71	1.99	0	0	0	1	21	17
D49_O6	medium	595167	217	2742.71	3358	12381	yes	no	k__Bacteria (UID1452)	54.24	3.43	20	0	0	1	17	12
D49_P20	medium	2866704	85	33725.9	62410	162935	no	no	p__Bacteroidetes (UID2591)	98.52	0.36	33.33	1	0	1	36	19
D50_G1.27	low	1162296	343	3388.62	5047	27485	no	no	k__Bacteria (UID203)	74.37	13.01	29.03	0	1	1	31	18
D50_G1.6.2.2	low	1849818	328	5639.69	7800	31747	no	no	k__Bacteria (UID1453)	86.75	16.24	23.81	0	0	0	24	15
D50_G13	medium	783383	94	8333.86	15951	44059	no	no	k__Bacteria (UID2495)	76.03	1.69	100	0	0	0	30	15
D50_G4	low	3134535	992	3159.81	4520	36082	no	no	o__Burkholderiales (UID4000)	88.74	26.51	70.91	0	0	0	28	12
D50_G5	medium	2725574	152	17931.4	23124	94203	no	no	o__Actinomycetales (UID1663)	90.02	1.46	33.33	0	0	1	32	15
D50_L1.14	medium	1959973	1217	1610.5	1593	7468	no	no	p__Bacteroidetes (UID2591)	52.84	7.48	59.09	0	1	1	9	7
D50_L1.16.2	low	4957534	1520	3261.54	4577	19243	no	no	k__Bacteria (UID203)	65.08	12.71	86.67	0	0	0	32	17
D50_L1.2	low	1125216	750	1500.29	1472	7824	no	no	p__Bacteroidetes (UID2591)	28.11	1.07	0	0	0	0	7	5
D50_L1.20	low	3304399	1422	2323.77	2537	9807	no	no	k__Bacteria (UID1453)	63.68	19.47	42.42	0	0	1	14	9
D50_L1.24	low	408432	289	1413.26	1402	7284	no	no	p__Bacteroidetes (UID2591)	11.93	0.02	0	0	0	0	2	2
D50_L1.29	low	989317	616	1606.03	1595	4889	no	no	f__Xanthomonadaceae (UID4214)	42.83	1.37	12.5	0	0	0	4	4
D50_L1.30	low	1082367	632	1712.61	1725	9964	no	no	k__Bacteria (UID3187)	46.29	1.22	0	0	0	0	7	7
D50_L1.4	medium	3002647	1186	2531.74	2986	22755	no	no	k__Bacteria (UID203)	60.16	2.3	50	0	0	0	30	16
D50_L1.5	medium	4847002	673	7202.08	9782	36421	no	no	k__Bacteria (UID2495)	75	2.35	50	0	0	0	18	13
D50_L1.8	medium	2172666	925	2348.83	2641	15912	no	no	k__Bacteria (UID203)	51.13	5.17	60	0	0	0	12	9
D50_L11	low	280752	183	1534.16	1439	5678	no	no	k__Bacteria (UID2570)	16.67	0.42	28.57	0	0	0	4	4
D50_O1.11	medium	4261130	1120	3804.58	5418	45779	no	no	k__Bacteria (UID203)	69.83	3.45	100	0	1	1	16	11
D50_O1.18.1	low	3460136	1849	1871.36	1933	18453	no	no	p__Bacteroidetes (UID2591)	68.91	16.65	3.64	1	0	2	16	12
D50_O1.18.2	medium	4061321	421	9646.84	18186	83603	no	no	p__Bacteroidetes (UID2591)	83.75	0.99	0	0	0	0	21	13
D50_O1.43	medium	2527969	723	3496.5	4307	18512	no	no	f__Moraxellaceae (UID4680)	86.46	2.19	16.67	0	0	2	10	9
D50_O1.6.2.1	medium	1218923	341	3574.55	4526	21660	no	no	k__Bacteria (UID1453)	69.83	3.25	25	0	0	0	15	10
D50_O1.7	medium	2751454	766	3591.98	4703	15967	no	no	p__Bacteroidetes (UID2591)	81.28	2.04	33.33	0	0	0	11	7
D50_O10	medium	565412	243	2326.8	2721	11721	no	no	k__Bacteria (UID203)	67.55	9.94	0	1	1	2	20	14
D50_O3	medium	2386231	1247	1913.58	1993	8662	no	no	k__Bacteria (UID1453)	60.25	4.55	14.29	0	0	0	9	9
D51_G1.11	medium	4167609	1156	3605.2	4663	19296	no	no	k__Bacteria (UID1452)	85.45	2.1	25	0	0	0	26	15
D51_G16	medium	2436129	310	7858.48	10774	39647	no	no	f__Xanthomonadaceae (UID4214)	95.16	2.26	23.08	0	0	0	38	17
D51_G2	medium	2282845	647	3528.35	4482	21045	no	no	c__Gammaproteobacteria (UID4443)	91.42	2.79	41.67	0	0	0	19	12
D51_G5	medium	3991907	604	6609.12	10025	44091	no	no	p__Bacteroidetes (UID2591)	93.18	2.89	22.22	0	1	1	24	13
D51_G7	medium	3675746	354	10383.5	15136	62345	no	no	k__Bacteria (UID3187)	91.36	4.55	0	0	0	0	27	15
D51_L1.1.1	low	2236565	605	3696.8	3892	20593	no	no	k__Bacteria (UID1453)	36.33	2.37	0	0	0	0	15	9
D51_L1.115	low	37847	11	3440.64	4193	12272	no	no	0	0	0	0	0	0	0	1	1
D51_L1.13	low	2354745	1452	1621.73	1616	7027	no	no	o__Actinomycetales (UID1663)	66.43	19.08	8.86	0	0	0	24	14
D51_L1.19	medium	3095494	1944	1592.33	1565	8865	yes	no	k__Bacteria (UID1452)	50.73	1.54	0	0	0	0	12	9
D51_L1.23	low	307134	181	1696.87	1689	5292	no	no	k__Bacteria (UID2495)	33.62	1.19	0	0	0	0	8	7
D51_L1.25	low	3036766	1861	1631.79	1613	8543	no	no	k__Bacteria (UID203)	42.01	9.48	0	0	0	0	15	8
D51_L1.3.1.6	low	89206	45	1982.36	2185	5215	yes	no	k__Bacteria (UID203)	17.32	2.85	36.84	0	0	0	0	0
D51_L1.36	medium	1785266	608	2936.29	3527	14590	no	no	c__Betaproteobacteria (UID3959)	75.1	3.91	38.46	0	0	0	22	15
D51_L1.6.1	medium	1764366	669	2637.32	3058	11314	no	no	k__Bacteria (UID203)	57.24	8.09	30	0	0	0	9	9
D51_L14.1.1	medium	2308735	464	4975.72	5948	33820	no	no	k__Bacteria (UID203)	60.34	0	0	0	0	1	12	9
D51_O1.9	medium	2959741	1330	2225.37	2448	25578	no	no	p__Bacteroidetes (UID2591)	63.64	1.77	33.33	0	0	0	6	4
D51_O3	medium	2688325	1202	2236.54	2482	12290	no	no	k__Bacteria (UID1453)	66.42	5.86	20	0	0	0	16	11
D51_O4	medium	3784854	1241	3049.84	3902	22842	no	no	p__Bacteroidetes (UID2591)	82.08	2.63	28.57	0	0	0	10	8
D51_P10	medium	2834635	65	43609.8	93186	224219	no	no	p__Bacteroidetes (UID2591)	98.01	0.02	100	0	0	0	29	18

## Sheet: rMAG stability MG
rMAG-identifier	mean_proportion	sd_proportion	min_proportion	max_proportion	var_proportion	stability	stability_no_november	diff_nonov	stability_before_november	stability_after_november
D15_G1.8	0.922855	0.243019	0.525896	1.68653	0.0590583	3.79746	3.94934	-0.151877	3.54043	4.13043
D11_O1.7	2.16239	0.667734	0.222189	3.51866	0.445869	3.2384	1.20892	2.02948	6.13581	4.65276
D51_G9	3.41596	1.11968	0.622082	5.1445	1.25369	3.05083	1.41304	1.63779	3.79086	4.43534
D51_G1.1.2	23.8338	7.92733	1.36683	36.3374	62.8425	3.00654	1.03416	1.97237	4.95955	4.21532
D11_O1.27.3	1.98174	0.74287	0.537674	3.78283	0.551856	2.66768	2.32699	0.340687	3.7275	4.17657
D35_G2.23	1.97655	0.766561	0.285337	3.58651	0.587616	2.57846	1.71807	0.860391	4.31288	2.20275
D37_G11	1.11835	0.446785	0.16232	2.17764	0.199617	2.50311	2.95808	-0.454968	2.51889	6.10542
D08_G1.16	0.943369	0.377691	0.16009	2.06226	0.142651	2.49772	1.54718	0.950548	3.43852	2.2866
D08_O6	0.590357	0.241751	0.102763	1.08984	0.0584435	2.442	1.82953	0.612469	5.72245	1.83911
D16_L3.1.1	0.669776	0.295465	0.141368	1.31174	0.0872996	2.26686	2.19038	0.0764787	2.25921	2.83255
D16_O2.2.1.1.14	0.940233	0.420284	0.205234	1.95298	0.176638	2.23714	1.84693	0.390205	2.15643	3.09199
D20_P23	1.54657	0.69755	0.52365	3.34031	0.486576	2.21715	5.20922	-2.99208	1.92027	2.74651
D29_O1.25	0.686159	0.316708	0.290168	1.53537	0.100304	2.16654	6.31166	-4.14512	2.34885	1.79666
D37_G1.25.1	2.70519	1.34652	0.344621	5.64926	1.81313	2.00902	1.23678	0.772236	2.14439	2.73647
D39_O1.57	1.43406	0.733136	0.162264	3.30744	0.537488	1.95607	2.07976	-0.123692	1.77847	3.7944
D42_G14	2.53615	1.29956	0.180697	5.52663	1.68886	1.95155	1.74209	0.209461	1.91208	5.48322
D47_O14	1.0933	0.593772	0.349929	2.67285	0.352566	1.84127	3.05405	-1.21278	1.8815	3.667
D36_L1.15	1.34132	0.733267	0.218188	3.79136	0.53768	1.82924	1.19916	0.630077	1.61433	2.87138
D36_G7	0.489517	0.274217	0.0734068	1.13751	0.0751947	1.78515	4.09103	-2.30588	2.07064	1.85957
D26_L1.23	2.83296	1.58947	0.548051	9.89835	2.52641	1.78233	2.06933	-0.286996	1.34797	3.31138
D44_O1.1.2.2.1.2.7	0.590214	0.34691	0.138466	1.59328	0.120346	1.70135	1.26458	0.436765	2.12604	3.39629
D04_L6	0.404999	0.238074	0.156989	1.07193	0.0566793	1.70115	1.91713	-0.21598	1.94586	9.87059
D30_O2.4.2.2.2	2.35756	1.40797	0.404112	5.89467	1.98239	1.67443	3.28462	-1.61019	2.66908	2.94566
D10_O1.45	1.27999	0.773225	0.342206	3.37054	0.597877	1.6554	2.1191	-0.463706	1.58267	1.97409
D13_G1.3.2	2.47285	1.50522	0.0223125	7.38881	2.26568	1.64285	1.26338	0.37947	1.93703	1.90403
D36_L1.41	0.821309	0.522597	0.132465	1.91067	0.273107	1.57159	2.9815	-1.40991	1.57175	3.95693
D04_G2.13	1.36867	0.908456	0.218893	3.01608	0.825292	1.50659	1.67933	-0.172736	3.51884	4.10423
D20_O1.13	0.530549	0.356696	0.103553	1.94846	0.127232	1.4874	2.36249	-0.875089	1.73513	3.05051
D47_O5	2.4391	1.66423	0.32334	6.23907	2.76965	1.46561	1.61296	-0.147351	1.26027	2.2264
D41_O4	0.558742	0.386444	0.0611411	1.43525	0.149339	1.44585	2.10383	-0.657975	2.18091	1.91821
D24_L14	0.765337	0.547737	0.0991859	2.4456	0.300016	1.39727	2.56337	-1.1661	1.60202	2.78
D47_G1.71.2	0.948415	0.67938	0.157924	3.68483	0.461558	1.396	1.06195	0.334048	1.37768	1.71359
D37_G5	0.345357	0.253059	0.0639497	1.21611	0.0640387	1.36473	1.73311	-0.368383	1.35045	2.12988
D35_G2.61	1.09205	0.802967	0.110811	3.34055	0.644756	1.36002	1.07583	0.284187	1.46236	5.09128
D03_O1.31.2	0.540631	0.405608	0.0948644	1.56939	0.164518	1.33289	1.52253	-0.189642	2.13416	4.92789
D33_L1.8.2	0.533162	0.400517	0.0243483	1.43592	0.160414	1.33118	1.79092	-0.459736	1.41574	1.60203
D08_P1.44	0.448059	0.344016	0.120084	1.42224	0.118347	1.30244	5.3314	-4.02896	1.85456	1.56396
D51_L1.24	0.555396	0.427012	0.124817	1.88576	0.182339	1.30066	2.269	-0.968343	1.88806	5.05832
D09_G1.28	1.14518	0.912603	0.126267	4.00024	0.832845	1.25485	1.48125	-0.226406	2.00462	1.82113
D49_O1	0.350989	0.280223	0.0473625	1.50167	0.078525	1.25253	1.37867	-0.126136	0.847981	3.77785
D46_L2.48	0.228846	0.185289	0.109239	1.06778	0.0343322	1.23507	3.04131	-1.80624	1.09853	2.10436
D43_G6	0.667828	0.550119	0.115443	2.34003	0.302631	1.21397	1.62584	-0.411865	1.84742	3.37601
D05_L3.17	0.361686	0.298045	0.100402	1.54254	0.0888306	1.21353	1.78777	-0.574244	1.92834	4.20033
D12_L1.3	1.92423	1.61329	0.598715	8.10396	2.60269	1.19274	5.98001	-4.78727	3.35636	1.90874
D22_G1.42.2	1.1195	0.946092	0.0742917	3.77136	0.895091	1.18329	1.49786	-0.314575	1.29365	1.4425
D15_O1.7.1.2.1	0.294656	0.250814	0.0849522	1.46232	0.0629079	1.1748	1.77612	-0.601326	2.72618	2.02982
D39_G1.35	0.619589	0.540339	0.0695429	2.00289	0.291966	1.14667	2.11575	-0.969084	1.6012	1.10368
D36_L2.1.6.2	0.827313	0.758729	0.0126	2.72029	0.57567	1.09039	1.30025	-0.209856	1.30085	1.15485
D13_L7	0.304721	0.28374	0.0587337	1.27208	0.0805082	1.07395	5.19397	-4.12003	1.13977	1.80085
D20_G1.24	0.354651	0.33388	0.116251	2.16673	0.111476	1.06221	1.84005	-0.777846	2.21496	5.81065
D15_L1.3	0.32654	0.308743	0.0783734	1.51553	0.0953222	1.05764	1.60086	-0.543212	1.33362	1.86248
D23_P13	1.4957	1.41831	0.271324	5.17904	2.01161	1.05456	1.31281	-0.258247	1.71672	9.04304
D28_L2.9	0.156623	0.150058	0.083528	1.0754	0.0225174	1.04375	5.75176	-4.70801	2.9122	0.905198
D20_O1.17	0.2632	0.253039	0.065567	1.33488	0.0640286	1.04016	3.09629	-2.05613	1.28358	3.29873
D35_G2.27	0.560013	0.542594	0.144957	2.29816	0.294409	1.0321	3.31028	-2.27818	1.11215	4.95633
D28_O5	0.146781	0.143484	0.0532502	0.943247	0.0205875	1.02298	1.97402	-0.951037	2.9218	1.02806
D47_P30	0.371464	0.367393	0.0641244	2.30152	0.134977	1.01108	2.90559	-1.8945	1.03678	5.63556
D22_L1.5.4	0.469068	0.464695	0.0457385	1.72549	0.215942	1.00941	2.92553	-1.91612	2.74084	1.94601
D32_O1.57	0.567821	0.590307	0.0538997	2.32269	0.348462	0.961909	3.44326	-2.48135	0.993686	0.895666
D05_G3.14.1	0.416517	0.435329	0.0914457	1.87046	0.189511	0.956788	1.83055	-0.873758	0.881949	1.04517
D04_O2.19	0.426496	0.448892	0.0829294	1.55857	0.201504	0.950109	4.94842	-3.99831	1.0796	1.68105
D19_G1.34.1.1	1.54637	1.64435	0.0412574	6.64814	2.70387	0.940417	1.86422	-0.9238	0.844873	1.94239
D04_G2.5	0.704909	0.764862	0.122484	2.86977	0.585014	0.921615	2.2524	-1.33079	1.45608	4.23089
D05_G3.4	0.338423	0.378226	0.0938884	1.98166	0.143055	0.894764	2.04726	-1.1525	0.725269	1.17206
D30_G5	0.482539	0.54169	0.193537	2.6341	0.293428	0.890801	2.23099	-1.34018	0.900612	6.18111
D42_G1.1.2.3	0.530199	0.632116	0.0834132	3.02075	0.39957	0.838769	1.32662	-0.487854	1.17153	7.84483
D35_G2.16	0.282224	0.338274	0.0504461	1.45817	0.114429	0.834306	4.62431	-3.79001	0.868717	3.35642
D27_L1.3.2	4.03463	4.97032	0.376038	23.8413	24.7041	0.811744	2.24699	-1.43525	1.32293	0.958553
D49_G15	0.288609	0.359931	0.0456506	1.76707	0.12955	0.801844	1.60252	-0.800672	1.04287	4.43944
A01_O1.2.4	2.24844	3.02325	0.0436084	12.6294	9.14005	0.743715	2.25555	-1.51183	0.719054	0.925426
D29_L5	0.168986	0.238547	0.0469174	1.35997	0.0569047	0.708396	4.59947	-3.89108	0.703102	2.58943
D37_L8	0.195743	0.283859	0.0426523	1.32461	0.080576	0.689577	3.07496	-2.38538	0.722753	1.69312
D31_O1.3.2	2.67398	3.91253	0.0806232	21.1594	15.3079	0.68344	1.81277	-1.12933	1.85294	3.56731
D44_G14	0.598966	1.02703	0.013963	6.16257	1.05479	0.583203	0.675402	-0.092199	0.505654	1.34222
D15_G1.18.2	0.783895	1.43306	0.103276	7.38496	2.05367	0.547007	1.73356	-1.18655	1.24113	1.05339
D38_G2.3	0.113169	0.212438	0.0313567	1.04098	0.0451301	0.532717	1.70933	-1.17662	6.13382	0.636355
D15_G4	0.0916458	0.228818	0.0150266	1.19926	0.0523575	0.400519	1.46795	-1.06743	2.16827	1.82041
D30_P23	0.244856	0.80328	0.0139631	4.86307	0.645259	0.30482	1.79234	-1.48752	0.420548	8.69997
						1.43364	2.38958	-0.955943	1.99188	3.12475	means
						0.689184	1.2765	1.45901	1.20635	1.95476	stdev

## Sheet: rMAG stability MT
rMAG-identifer	mean_proportion	sd_proportion	min_proportion	max_proportion	var_proportion	stability	stability_no_november	diff_nov	stability_before_november	stability_after_november
D15_G1.8	1.065	0.264692	0.471203	1.82082	0.0700619	4.02355	3.94319	0.0803659	3.92812	5.56624
D20_P23	0.457204	0.134462	0.284605	0.946315	0.0180799	3.40026	2.59248	0.807773	3.44937	4.58616
D28_O5	0.269248	0.0811711	0.126446	0.550866	0.00658875	3.31704	3.72646	-0.409423	3.56869	3.5861
D51_G9	1.90114	0.625839	0.313564	3.15953	0.391675	3.03775	1.27369	1.76406	4.0332	3.83677
D20_G1.24	0.38782	0.130258	0.208227	0.937929	0.0169672	2.97732	3.02873	-0.0514069	3.04347	4.97913
D08_O6	0.218015	0.0743997	0.0677035	0.418916	0.00553532	2.93032	1.85278	1.07755	5.32536	2.60151
D11_O1.27.3	0.465308	0.159703	0.105706	0.898891	0.0255052	2.91358	1.37681	1.53676	3.71543	3.44821
D51_L1.24	0.16363	0.0591194	0.100803	0.414621	0.00349511	2.76778	6.89751	-4.12972	3.09035	7.45701
D15_O1.7.1.2.1	1.10667	0.411197	0.194192	2.16815	0.169083	2.69135	2.96645	-0.275102	2.66434	3.39546
D08_G1.16	0.437458	0.16773	0.0779942	0.890046	0.0281333	2.60811	1.33894	1.26917	3.84711	2.9217
D10_O1.45	1.09778	0.465586	0.227704	2.30004	0.21677	2.35784	1.93531	0.422536	2.20249	3.83042
D08_P1.44	0.610088	0.259092	0.309408	1.66339	0.0671288	2.35471	4.81102	-2.4563	4.52857	2.05239
D16_L3.1.1	0.556809	0.239665	0.120803	1.0027	0.0574395	2.32327	1.55973	0.763546	3.2852	2.17977
D36_L1.15	0.560101	0.245068	0.126363	1.21278	0.0600585	2.28549	1.40768	0.877803	2.34325	2.74505
D37_G1.25.1	4.63651	2.06809	0.131602	9.03521	4.27698	2.24193	0.786435	1.4555	3.6674	2.68081
D26_L1.23	1.47585	0.662523	0.406378	4.29638	0.438937	2.22762	2.15704	0.0705779	1.7659	4.67195
D11_O1.7	2.38839	1.0725	0.235748	4.70952	1.15027	2.22693	0.961893	1.26504	4.29735	2.67036
D36_L1.41	0.338631	0.155839	0.0498741	0.812883	0.0242857	2.17296	1.05259	1.12037	2.75066	3.46939
D13_L7	1.3399	0.621697	0.361576	2.92739	0.386507	2.15524	1.98185	0.173387	2.63513	3.1304
D39_O1.57	0.380797	0.177044	0.0405334	0.839108	0.0313447	2.15086	0.96407	1.18679	2.29032	3.06208
D29_O1.25	0.412888	0.19341	0.189912	1.34598	0.0374075	2.13478	3.23613	-1.10135	2.2369	2.7482
D44_O1.1.2.2.1.2.7	0.756943	0.359013	0.172119	1.66718	0.128891	2.1084	1.14027	0.968124	2.16205	3.57253
D38_G2.3	0.855317	0.414792	0.321324	2.44312	0.172053	2.06204	2.94033	-0.87829	3.45658	1.68699
D51_G1.1.2	6.11838	3.01311	0.207066	11.9978	9.07882	2.03059	0.747639	1.28295	3.05382	2.62889
D35_G2.23	1.11809	0.551839	0.152914	2.3815	0.304527	2.02611	1.32312	0.702985	4.56754	1.73247
D43_G6	0.241747	0.12292	0.0398195	0.649793	0.0151093	1.9667	1.71342	0.253284	2.71041	4.17174
D13_G1.3.2	6.17844	3.16136	0.224655	14.1637	9.99418	1.95436	1.91413	0.0402326	1.93758	2.01567
D15_L1.3	0.873754	0.452671	0.298917	2.76615	0.204911	1.93022	2.04622	-0.116	1.81078	3.13144
D36_G7	3.00088	1.56029	0.677242	8.19734	2.43452	1.92328	1.9773	-0.0540188	2.18657	2.09648
D37_G11	0.797044	0.414879	0.105399	1.77579	0.172125	1.92115	1.45308	0.468071	2.06187	2.67631
D04_L6	1.99344	1.06071	0.349567	4.80057	1.1251	1.87935	1.21154	0.667807	2.46939	3.36248
D20_O1.13	0.786162	0.423925	0.203511	1.68485	0.179713	1.85448	1.75891	0.0955713	2.05459	1.7378
D30_O2.4.2.2.2	0.765238	0.428809	0.0824569	1.9958	0.183878	1.78457	1.23025	0.554319	2.42043	2.16103
D37_G5	0.320989	0.180882	0.0580153	0.868178	0.0327183	1.77458	1.23964	0.534939	1.97467	2.08773
D04_O2.19	0.211868	0.11988	0.0946604	0.536796	0.0143713	1.76733	3.03168	-1.26435	1.92005	3.01687
D49_G15	0.16786	0.0952907	0.0330149	0.520503	0.00908032	1.76155	1.47169	0.289861	2.4007	3.62274
D03_O1.31.2	1.48914	0.849541	0.154505	3.62887	0.721719	1.75288	1.16266	0.59022	3.47557	2.87898
D41_O4	0.323284	0.188402	0.0469986	0.818237	0.0354953	1.71593	1.13446	0.581466	3.11534	1.80086
D42_G14	0.773546	0.455791	0.0435544	1.95397	0.207745	1.69715	0.727276	0.969875	1.65925	2.95773
D05_L3.17	0.274275	0.165605	0.0839258	0.820205	0.0274251	1.6562	2.23819	-0.581994	2.1981	2.67325
D35_G2.61	1.44063	0.890036	0.150212	4.24336	0.792164	1.61862	0.939282	0.679333	1.58409	3.37861
D36_L2.1.6.2	1.93887	1.21535	0.117299	5.13401	1.47708	1.59532	1.81569	-0.220367	1.60763	1.67379
D04_G2.13	1.54748	0.99038	0.0939012	3.97968	0.980852	1.56251	1.04861	0.513903	3.44132	3.24204
D47_G1.71.2	0.991318	0.636769	0.0869608	2.9678	0.405474	1.55679	0.709283	0.847512	1.67527	1.96721
D33_L1.8.2	0.282201	0.183303	0.0377258	0.977602	0.0336	1.53953	1.2345	0.305033	1.54855	2.01533
D31_O1.3.2	6.00895	3.92817	0.271848	20.1574	15.4305	1.52971	2.98156	-1.45185	2.13733	3.71505
D47_O14	1.10969	0.729604	0.227511	4.01742	0.532323	1.52095	2.70929	-1.18834	1.63947	2.33829
D12_L1.3	0.342165	0.226654	0.129685	1.0309	0.0513722	1.50963	2.35176	-0.842125	3.69623	2.41996
D23_P13	0.625672	0.422993	0.139163	1.4487	0.178923	1.47915	1.23181	0.247339	2.51646	2.05606
D24_L14	0.385466	0.266229	0.0384234	1.14348	0.0708781	1.44787	0.960673	0.487198	1.58848	2.139
D49_O1	0.314633	0.218702	0.0475733	1.16122	0.0478305	1.43864	0.891688	0.54695	1.08722	4.12698
D22_G1.42.2	1.14623	0.825026	0.0820256	3.26577	0.680667	1.38933	0.822747	0.56658	1.57813	1.58918
D09_G1.28	0.440807	0.322634	0.042799	1.22207	0.104092	1.36628	1.10188	0.2644	2.10032	1.93249
D39_G1.35	0.886694	0.655314	0.136556	2.45061	0.429437	1.35308	1.96775	-0.614665	1.82738	1.68513
D47_O5	1.67476	1.24979	0.196152	4.75466	1.56197	1.34003	0.925658	0.414376	1.57385	1.66285
D35_G2.27	0.760849	0.571995	0.207129	2.69263	0.327178	1.33017	2.10369	-0.773525	1.33308	4.71433
D29_L5	0.305032	0.232075	0.146211	1.59195	0.0538586	1.31437	2.95118	-1.63681	1.25502	2.23255
D27_L1.3.2	5.93661	4.55075	0.709325	22.8193	20.7093	1.30453	2.64232	-1.33779	1.61217	1.73357
D05_G3.4	0.35486	0.280455	0.1685	1.91131	0.0786551	1.2653	2.27028	-1.00498	1.03659	1.67564
D32_O1.57	0.444924	0.352047	0.0974095	1.45913	0.123937	1.26382	2.29833	-1.03451	1.29808	1.32386
D05_G3.14.1	0.238807	0.19212	0.089462	0.948804	0.0369103	1.243	2.21588	-0.972877	1.07313	1.51906
D22_L1.5.4	0.214151	0.177375	0.0255233	0.865318	0.031462	1.20733	0.850219	0.357115	3.66158	1.65694
A01_O1.2.4	10.4255	8.82916	0.751281	32.2943	77.954	1.18081	3.51065	-2.32985	0.871192	1.62628
D15_G4	0.281206	0.240294	0.139296	1.40196	0.057741	1.17026	1.8955	-0.72524	2.08581	2.47951
D35_G2.16	0.645851	0.554908	0.0899485	2.49214	0.307923	1.16389	1.63107	-0.467178	1.20629	1.86932
D15_G1.18.2	1.1823	1.04952	0.271437	5.05441	1.1015	1.12651	2.98559	-1.85908	1.84058	1.97243
D30_G5	0.423663	0.379274	0.116271	1.95489	0.143849	1.11704	1.30935	-0.192317	1.14462	1.83319
D20_O1.17	0.890544	0.871458	0.180222	3.75742	0.75944	1.0219	2.20365	-1.18175	1.39012	0.614855
D04_G2.5	1.89671	1.96522	0.173131	8.80592	3.86208	0.965141	1.35026	-0.385115	1.59883	3.22592
D42_G1.1.2.3	0.81464	0.859456	0.13819	3.23517	0.738665	0.947855	1.1246	-0.176749	1.42734	1.1712
D46_L2.48	0.726798	0.773723	0.245351	5.18724	0.598647	0.939353	3.3761	-2.43675	0.900423	1.57711
D37_L8	1.03019	1.16742	0.150256	6.07654	1.36286	0.88245	1.90489	-1.02244	0.919439	1.61835
D28_L2.9	0.420281	0.491239	0.131489	2.7344	0.241316	0.855553	2.442	-1.58644	2.26886	1.02201
D19_G1.34.1.1	1.6867	1.97418	0.0729267	8.28553	3.8974	0.854379	0.777481	0.0768979	0.883424	1.70978
D44_G14	1.58025	2.01619	0.172995	10.8339	4.065	0.783783	0.629155	0.154628	0.604536	1.60324
D16_O2.2.1.1.14	2.26216	3.2338	0.154582	15.3516	10.4575	0.699535	1.07852	-0.378982	0.829726	2.0912
D47_P30	0.349784	0.613772	0.0547815	3.02488	0.376716	0.569892	2.28225	-1.71236	0.709429	2.40711
D30_P23	0.676959	1.86409	0.0655496	10.812	3.47482	0.363158	2.01235	-1.64919	0.478053	3.66815
						1.75235	1.89551	-0.143167	2.26069	2.6528	means
						0.692611	1.05076	1.08586	1.06521	1.13685	stdev
