# Supplementary material for: Integration of time-series meta-omics data reveals how microbial ecosystems respond to disturbance
Source: Nat Commun. 2020 Oct 19;11:5281. doi: 10.1038/s41467-020-19006-2 (PMC7572474; doi:10.1038/s41467-020-19006-2)
Supplement: Supplementary file 6 — Supplementary Data 3 [file 41467_2020_19006_MOESM6_ESM.xlsx]

## Sheet: Abiotic factors - final values
Date	variable	corrected_name	value	zscore	type	fraction	measurement	metabolite_class	retain
2012-04-17	1-monopalmitoylglycerol	1-monopalmitoylglycerol	0.633222	-0.226274	non-polar	intracellular	bnp	lipid related	yes
2012-04-17	1-oleoylglycerol	1-oleoylglycerol	0.656234	-0.189844	non-polar	intracellular	bnp	lipid related	yes
2012-04-17	2-oleoylglycerol	2-oleoylglycerol	0.473456	-0.335243	non-polar	intracellular	bnp	lipid related	yes
2012-04-17	henicosan-1-ol	henicosan-1-ol	1.02303	0.0528949	non-polar	intracellular	bnp	lipid related	yes
2012-04-17	1-monopalmitoylglycerol	1-monopalmitoylglycerol	0.217014	-0.2911	non-polar	extracellular	snp	lipid related	yes
2012-04-17	1-oleoylglycerol	1-oleoylglycerol	0.0236903	-0.348034	non-polar	extracellular	snp	lipid related	yes
2012-04-17	2-oleoylglycerol	2-oleoylglycerol	0.0862949	-0.317533	non-polar	extracellular	snp	lipid related	yes
2012-01-25	1-monopalmitoylglycerol	1-monopalmitoylglycerol	1.12336	0.109807	non-polar	intracellular	bnp	lipid related	yes
2012-01-25	1-oleoylglycerol	1-oleoylglycerol	1.2117	0.205969	non-polar	intracellular	bnp	lipid related	yes
2012-01-25	2-oleoylglycerol	2-oleoylglycerol	1.41607	0.367485	non-polar	intracellular	bnp	lipid related	yes
2012-01-25	henicosan-1-ol	henicosan-1-ol	0.857246	-0.28227	non-polar	intracellular	bnp	lipid related	yes
2012-01-25	1-monopalmitoylglycerol	1-monopalmitoylglycerol	0.18051	-0.306866	non-polar	extracellular	snp	lipid related	yes
2012-01-25	1-oleoylglycerol	1-oleoylglycerol	0.217761	-0.284208	non-polar	extracellular	snp	lipid related	yes
2012-01-25	2-oleoylglycerol	2-oleoylglycerol	0.616774	-0.196007	non-polar	extracellular	snp	lipid related	yes
2012-03-22	1-monopalmitoylglycerol	1-monopalmitoylglycerol	0.406302	-0.381871	non-polar	intracellular	bnp	lipid related	yes
2012-03-22	1-oleoylglycerol	1-oleoylglycerol	0.431348	-0.350094	non-polar	intracellular	bnp	lipid related	yes
2012-03-22	2-oleoylglycerol	2-oleoylglycerol	0.398847	-0.390865	non-polar	intracellular	bnp	lipid related	yes
2012-03-22	henicosan-1-ol	henicosan-1-ol	0.728593	-0.542374	non-polar	intracellular	bnp	lipid related	yes
2012-03-22	1-monopalmitoylglycerol	1-monopalmitoylglycerol	0.348978	-0.234105	non-polar	extracellular	snp	lipid related	yes
2012-03-22	1-oleoylglycerol	1-oleoylglycerol	0.490873	-0.194386	non-polar	extracellular	snp	lipid related	yes
2012-03-22	2-oleoylglycerol	2-oleoylglycerol	0.486459	-0.225861	non-polar	extracellular	snp	lipid related	yes
2012-01-19	1-monopalmitoylglycerol	1-monopalmitoylglycerol	0.568262	-0.270817	non-polar	intracellular	bnp	lipid related	yes
2012-01-19	1-oleoylglycerol	1-oleoylglycerol	0.641761	-0.200158	non-polar	intracellular	bnp	lipid related	yes
2012-01-19	2-oleoylglycerol	2-oleoylglycerol	1.12695	0.151944	non-polar	intracellular	bnp	lipid related	yes
2012-01-19	henicosan-1-ol	henicosan-1-ol	0.769748	-0.459169	non-polar	intracellular	bnp	lipid related	yes
2012-01-19	1-monopalmitoylglycerol	1-monopalmitoylglycerol	0	-0.384829	non-polar	extracellular	snp	lipid related	yes
2012-01-19	1-oleoylglycerol	1-oleoylglycerol	0	-0.355825	non-polar	extracellular	snp	lipid related	yes
2012-01-19	2-oleoylglycerol	2-oleoylglycerol	0.252395	-0.279482	non-polar	extracellular	snp	lipid related	yes
2011-05-13	1-monopalmitoylglycerol	1-monopalmitoylglycerol	0.143936	-0.561771	non-polar	intracellular	bnp	lipid related	yes
2011-05-13	1-oleoylglycerol	1-oleoylglycerol	0.112561	-0.577257	non-polar	intracellular	bnp	lipid related	yes
2011-05-13	2-oleoylglycerol	2-oleoylglycerol	0.174182	-0.558355	non-polar	intracellular	bnp	lipid related	yes
2011-05-13	henicosan-1-ol	henicosan-1-ol	0.468959	-1.06729	non-polar	intracellular	bnp	lipid related	yes
2011-05-13	1-monopalmitoylglycerol	1-monopalmitoylglycerol	0	-0.384829	non-polar	extracellular	snp	lipid related	yes
2011-05-13	1-oleoylglycerol	1-oleoylglycerol	0.00852654	-0.353021	non-polar	extracellular	snp	lipid related	yes
2011-05-13	2-oleoylglycerol	2-oleoylglycerol	0	-0.337302	non-polar	extracellular	snp	lipid related	yes
2012-02-01	1-monopalmitoylglycerol	1-monopalmitoylglycerol	0.888137	-0.051483	non-polar	intracellular	bnp	lipid related	yes
2012-02-01	1-oleoylglycerol	1-oleoylglycerol	1.3178	0.281573	non-polar	intracellular	bnp	lipid related	yes
2012-02-01	2-oleoylglycerol	2-oleoylglycerol	1.76938	0.630884	non-polar	intracellular	bnp	lipid related	yes
2012-02-01	henicosan-1-ol	henicosan-1-ol	0.672898	-0.654975	non-polar	intracellular	bnp	lipid related	yes
2012-02-01	1-monopalmitoylglycerol	1-monopalmitoylglycerol	0.592383	-0.128978	non-polar	extracellular	snp	lipid related	yes
2012-02-01	1-oleoylglycerol	1-oleoylglycerol	0.670943	-0.135164	non-polar	extracellular	snp	lipid related	yes
2012-02-01	2-oleoylglycerol	2-oleoylglycerol	0.916387	-0.12737	non-polar	extracellular	snp	lipid related	yes
2011-11-23	1-monopalmitoylglycerol	1-monopalmitoylglycerol	4.74217	2.59117	non-polar	intracellular	bnp	lipid related	yes
2011-11-23	1-oleoylglycerol	1-oleoylglycerol	4.12935	2.28504	non-polar	intracellular	bnp	lipid related	yes
2011-11-23	2-oleoylglycerol	2-oleoylglycerol	4.89057	2.95777	non-polar	intracellular	bnp	lipid related	yes
2011-11-23	henicosan-1-ol	henicosan-1-ol	1.59314	1.20552	non-polar	intracellular	bnp	lipid related	yes
2011-11-23	1-monopalmitoylglycerol	1-monopalmitoylglycerol	11.4138	4.54479	non-polar	extracellular	snp	lipid related	yes
2011-11-23	1-oleoylglycerol	1-oleoylglycerol	10.5456	3.11244	non-polar	extracellular	snp	lipid related	yes
2011-11-23	2-oleoylglycerol	2-oleoylglycerol	14.1639	2.90747	non-polar	extracellular	snp	lipid related	yes
2012-03-28	1-monopalmitoylglycerol	1-monopalmitoylglycerol	0.353921	-0.417787	non-polar	intracellular	bnp	lipid related	yes
2012-03-28	1-oleoylglycerol	1-oleoylglycerol	0.357258	-0.402889	non-polar	intracellular	bnp	lipid related	yes
2012-03-28	2-oleoylglycerol	2-oleoylglycerol	0.480256	-0.330173	non-polar	intracellular	bnp	lipid related	yes
2012-03-28	henicosan-1-ol	henicosan-1-ol	0.919551	-0.156305	non-polar	intracellular	bnp	lipid related	yes
2012-03-28	1-monopalmitoylglycerol	1-monopalmitoylglycerol	0.06424	-0.357084	non-polar	extracellular	snp	lipid related	yes
2012-03-28	1-oleoylglycerol	1-oleoylglycerol	0.165224	-0.301486	non-polar	extracellular	snp	lipid related	yes
2012-03-28	2-oleoylglycerol	2-oleoylglycerol	0.610651	-0.19741	non-polar	extracellular	snp	lipid related	yes
2012-03-08	1-monopalmitoylglycerol	1-monopalmitoylglycerol	0.312704	-0.446049	non-polar	intracellular	bnp	lipid related	yes
2012-03-08	1-oleoylglycerol	1-oleoylglycerol	0.408659	-0.366262	non-polar	intracellular	bnp	lipid related	yes
2012-03-08	2-oleoylglycerol	2-oleoylglycerol	0.365985	-0.415364	non-polar	intracellular	bnp	lipid related	yes
2012-03-08	henicosan-1-ol	henicosan-1-ol	0.637419	-0.726706	non-polar	intracellular	bnp	lipid related	yes
2012-03-08	1-monopalmitoylglycerol	1-monopalmitoylglycerol	0.182961	-0.305808	non-polar	extracellular	snp	lipid related	yes
2012-03-08	1-oleoylglycerol	1-oleoylglycerol	0.0520783	-0.338697	non-polar	extracellular	snp	lipid related	yes
2012-03-08	2-oleoylglycerol	2-oleoylglycerol	0.0163453	-0.333558	non-polar	extracellular	snp	lipid related	yes
2011-07-08	1-monopalmitoylglycerol	1-monopalmitoylglycerol	0.218985	-0.510311	non-polar	intracellular	bnp	lipid related	yes
2011-07-08	1-oleoylglycerol	1-oleoylglycerol	0.0685019	-0.608652	non-polar	intracellular	bnp	lipid related	yes
2011-07-08	2-oleoylglycerol	2-oleoylglycerol	0.152334	-0.574644	non-polar	intracellular	bnp	lipid related	yes
2011-07-08	henicosan-1-ol	henicosan-1-ol	0.782718	-0.432947	non-polar	intracellular	bnp	lipid related	yes
2011-07-08	1-monopalmitoylglycerol	1-monopalmitoylglycerol	0	-0.384829	non-polar	extracellular	snp	lipid related	yes
2011-07-08	1-oleoylglycerol	1-oleoylglycerol	0.0189101	-0.349606	non-polar	extracellular	snp	lipid related	yes
2011-07-08	2-oleoylglycerol	2-oleoylglycerol	0	-0.337302	non-polar	extracellular	snp	lipid related	yes
2012-02-29	1-monopalmitoylglycerol	1-monopalmitoylglycerol	0.124915	-0.574813	non-polar	intracellular	bnp	lipid related	yes
2012-02-29	1-oleoylglycerol	1-oleoylglycerol	0.180609	-0.528766	non-polar	intracellular	bnp	lipid related	yes
2012-02-29	2-oleoylglycerol	2-oleoylglycerol	0.223486	-0.521599	non-polar	intracellular	bnp	lipid related	yes
2012-02-29	henicosan-1-ol	henicosan-1-ol	0.389837	-1.22726	non-polar	intracellular	bnp	lipid related	yes
2012-02-29	1-monopalmitoylglycerol	1-monopalmitoylglycerol	0.0582539	-0.359669	non-polar	extracellular	snp	lipid related	yes
2012-02-29	1-oleoylglycerol	1-oleoylglycerol	0	-0.355825	non-polar	extracellular	snp	lipid related	yes
2012-02-29	2-oleoylglycerol	2-oleoylglycerol	0	-0.337302	non-polar	extracellular	snp	lipid related	yes
2011-03-29	1-monopalmitoylglycerol	1-monopalmitoylglycerol	0.308364	-0.449025	non-polar	intracellular	bnp	lipid related	yes
2011-03-29	1-oleoylglycerol	1-oleoylglycerol	0.282997	-0.455807	non-polar	intracellular	bnp	lipid related	yes
2011-03-29	2-oleoylglycerol	2-oleoylglycerol	0.260974	-0.493651	non-polar	intracellular	bnp	lipid related	yes
2011-03-29	henicosan-1-ol	henicosan-1-ol	0.574445	-0.854024	non-polar	intracellular	bnp	lipid related	yes
2011-03-29	1-monopalmitoylglycerol	1-monopalmitoylglycerol	0	-0.384829	non-polar	extracellular	snp	lipid related	yes
2011-03-29	1-oleoylglycerol	1-oleoylglycerol	0.0264434	-0.347128	non-polar	extracellular	snp	lipid related	yes
2011-03-29	2-oleoylglycerol	2-oleoylglycerol	0	-0.337302	non-polar	extracellular	snp	lipid related	yes
2011-11-16	1-monopalmitoylglycerol	1-monopalmitoylglycerol	3.00907	1.40281	non-polar	intracellular	bnp	lipid related	yes
2011-11-16	1-oleoylglycerol	1-oleoylglycerol	3.25731	1.66364	non-polar	intracellular	bnp	lipid related	yes
2011-11-16	2-oleoylglycerol	2-oleoylglycerol	2.39356	1.09622	non-polar	intracellular	bnp	lipid related	yes
2011-11-16	henicosan-1-ol	henicosan-1-ol	2.35525	2.74633	non-polar	intracellular	bnp	lipid related	yes
2011-11-16	1-monopalmitoylglycerol	1-monopalmitoylglycerol	0.810349	-0.0348377	non-polar	extracellular	snp	lipid related	yes
2011-11-16	1-oleoylglycerol	1-oleoylglycerol	1.11334	0.0103303	non-polar	extracellular	snp	lipid related	yes
2011-11-16	2-oleoylglycerol	2-oleoylglycerol	1.14565	-0.0748475	non-polar	extracellular	snp	lipid related	yes
2012-02-23	1-monopalmitoylglycerol	1-monopalmitoylglycerol	0.617568	-0.237008	non-polar	intracellular	bnp	lipid related	yes
2012-02-23	1-oleoylglycerol	1-oleoylglycerol	0.62493	-0.212151	non-polar	intracellular	bnp	lipid related	yes
2012-02-23	2-oleoylglycerol	2-oleoylglycerol	0.627814	-0.220167	non-polar	intracellular	bnp	lipid related	yes
2012-02-23	henicosan-1-ol	henicosan-1-ol	0.940394	-0.114165	non-polar	intracellular	bnp	lipid related	yes
2012-02-23	1-monopalmitoylglycerol	1-monopalmitoylglycerol	0	-0.384829	non-polar	extracellular	snp	lipid related	yes
2012-02-23	1-oleoylglycerol	1-oleoylglycerol	0	-0.355825	non-polar	extracellular	snp	lipid related	yes
2012-02-23	2-oleoylglycerol	2-oleoylglycerol	0	-0.337302	non-polar	extracellular	snp	lipid related	yes
2012-04-10	1-monopalmitoylglycerol	1-monopalmitoylglycerol	0.865161	-0.0672376	non-polar	intracellular	bnp	lipid related	yes
2012-04-10	1-oleoylglycerol	1-oleoylglycerol	0.90033	-0.0159053	non-polar	intracellular	bnp	lipid related	yes
2012-04-10	2-oleoylglycerol	2-oleoylglycerol	0.681314	-0.180282	non-polar	intracellular	bnp	lipid related	yes
2012-04-10	henicosan-1-ol	henicosan-1-ol	1.35328	0.720581	non-polar	intracellular	bnp	lipid related	yes
2012-04-10	1-monopalmitoylglycerol	1-monopalmitoylglycerol	0.264353	-0.270655	non-polar	extracellular	snp	lipid related	yes
2012-04-10	1-oleoylglycerol	1-oleoylglycerol	0.233098	-0.279163	non-polar	extracellular	snp	lipid related	yes
2012-04-10	2-oleoylglycerol	2-oleoylglycerol	0.497039	-0.223437	non-polar	extracellular	snp	lipid related	yes
2011-11-02	1-monopalmitoylglycerol	1-monopalmitoylglycerol	0.925558	-0.0258237	non-polar	intracellular	bnp	lipid related	yes
2011-11-02	1-oleoylglycerol	1-oleoylglycerol	0.805228	-0.0836738	non-polar	intracellular	bnp	lipid related	yes
2011-11-02	2-oleoylglycerol	2-oleoylglycerol	0.860241	-0.0468898	non-polar	intracellular	bnp	lipid related	yes
2011-11-02	henicosan-1-ol	henicosan-1-ol	1.76602	1.55505	non-polar	intracellular	bnp	lipid related	yes
2011-11-02	1-monopalmitoylglycerol	1-monopalmitoylglycerol	0.0753504	-0.352285	non-polar	extracellular	snp	lipid related	yes
2011-11-02	1-oleoylglycerol	1-oleoylglycerol	0.0327659	-0.345049	non-polar	extracellular	snp	lipid related	yes
2011-11-02	2-oleoylglycerol	2-oleoylglycerol	0.130841	-0.307328	non-polar	extracellular	snp	lipid related	yes
2011-04-14	1-monopalmitoylglycerol	1-monopalmitoylglycerol	0.346943	-0.422572	non-polar	intracellular	bnp	lipid related	yes
2011-04-14	1-oleoylglycerol	1-oleoylglycerol	0.32714	-0.424351	non-polar	intracellular	bnp	lipid related	yes
2011-04-14	2-oleoylglycerol	2-oleoylglycerol	0.422031	-0.37358	non-polar	intracellular	bnp	lipid related	yes
2011-04-14	henicosan-1-ol	henicosan-1-ol	0.525056	-0.953876	non-polar	intracellular	bnp	lipid related	yes
2011-04-14	1-monopalmitoylglycerol	1-monopalmitoylglycerol	0	-0.384829	non-polar	extracellular	snp	lipid related	yes
2011-04-14	1-oleoylglycerol	1-oleoylglycerol	0	-0.355825	non-polar	extracellular	snp	lipid related	yes
2011-04-14	2-oleoylglycerol	2-oleoylglycerol	0.0300799	-0.330412	non-polar	extracellular	snp	lipid related	yes
2011-04-21	1-monopalmitoylglycerol	1-monopalmitoylglycerol	0.314646	-0.444717	non-polar	intracellular	bnp	lipid related	yes
2011-04-21	1-oleoylglycerol	1-oleoylglycerol	0.27446	-0.46189	non-polar	intracellular	bnp	lipid related	yes
2011-04-21	2-oleoylglycerol	2-oleoylglycerol	0.262604	-0.492436	non-polar	intracellular	bnp	lipid related	yes
2011-04-21	henicosan-1-ol	henicosan-1-ol	0.452158	-1.10126	non-polar	intracellular	bnp	lipid related	yes
2011-04-21	1-monopalmitoylglycerol	1-monopalmitoylglycerol	0	-0.384829	non-polar	extracellular	snp	lipid related	yes
2011-04-21	1-oleoylglycerol	1-oleoylglycerol	0.0402842	-0.342576	non-polar	extracellular	snp	lipid related	yes
2011-04-21	2-oleoylglycerol	2-oleoylglycerol	0.0498513	-0.325882	non-polar	extracellular	snp	lipid related	yes
2012-02-14	1-monopalmitoylglycerol	1-monopalmitoylglycerol	0.709183	-0.174189	non-polar	intracellular	bnp	lipid related	yes
2012-02-14	1-oleoylglycerol	1-oleoylglycerol	0.765434	-0.11203	non-polar	intracellular	bnp	lipid related	yes
2012-02-14	2-oleoylglycerol	2-oleoylglycerol	0.790585	-0.0988188	non-polar	intracellular	bnp	lipid related	yes
2012-02-14	henicosan-1-ol	henicosan-1-ol	1.04584	0.0990235	non-polar	intracellular	bnp	lipid related	yes
2012-02-14	1-monopalmitoylglycerol	1-monopalmitoylglycerol	0.148948	-0.320498	non-polar	extracellular	snp	lipid related	yes
2012-02-14	1-oleoylglycerol	1-oleoylglycerol	0.125405	-0.314582	non-polar	extracellular	snp	lipid related	yes
2012-02-14	2-oleoylglycerol	2-oleoylglycerol	0.207261	-0.289822	non-polar	extracellular	snp	lipid related	yes
2011-06-09	1-monopalmitoylglycerol	1-monopalmitoylglycerol	0.41095	-0.378684	non-polar	intracellular	bnp	lipid related	yes
2011-06-09	1-oleoylglycerol	1-oleoylglycerol	0.291033	-0.45008	non-polar	intracellular	bnp	lipid related	yes
2011-06-09	2-oleoylglycerol	2-oleoylglycerol	0.355769	-0.42298	non-polar	intracellular	bnp	lipid related	yes
2011-06-09	henicosan-1-ol	henicosan-1-ol	0.857557	-0.281641	non-polar	intracellular	bnp	lipid related	yes
2011-06-09	1-monopalmitoylglycerol	1-monopalmitoylglycerol	0	-0.384829	non-polar	extracellular	snp	lipid related	yes
2011-06-09	1-oleoylglycerol	1-oleoylglycerol	0.0333889	-0.344844	non-polar	extracellular	snp	lipid related	yes
2011-06-09	2-oleoylglycerol	2-oleoylglycerol	0	-0.337302	non-polar	extracellular	snp	lipid related	yes
2011-12-21	1-monopalmitoylglycerol	1-monopalmitoylglycerol	7.38881	4.40593	non-polar	intracellular	bnp	lipid related	yes
2011-12-21	1-oleoylglycerol	1-oleoylglycerol	6.9171	4.27154	non-polar	intracellular	bnp	lipid related	yes
2011-12-21	2-oleoylglycerol	2-oleoylglycerol	4.42874	2.61347	non-polar	intracellular	bnp	lipid related	yes
2011-12-21	henicosan-1-ol	henicosan-1-ol	1.85472	1.73438	non-polar	intracellular	bnp	lipid related	yes
2011-12-21	1-monopalmitoylglycerol	1-monopalmitoylglycerol	5.41588	1.9543	non-polar	extracellular	snp	lipid related	yes
2011-12-21	1-oleoylglycerol	1-oleoylglycerol	7.10055	1.97941	non-polar	extracellular	snp	lipid related	yes
2011-12-21	2-oleoylglycerol	2-oleoylglycerol	10.1327	1.98398	non-polar	extracellular	snp	lipid related	yes
2011-09-28	1-monopalmitoylglycerol	1-monopalmitoylglycerol	0.0757464	-0.608528	non-polar	intracellular	bnp	lipid related	yes
2011-09-28	1-oleoylglycerol	1-oleoylglycerol	0	-0.657465	non-polar	intracellular	bnp	lipid related	yes
2011-09-28	2-oleoylglycerol	2-oleoylglycerol	0.0284855	-0.666974	non-polar	intracellular	bnp	lipid related	yes
2011-09-28	henicosan-1-ol	henicosan-1-ol	0.714987	-0.569884	non-polar	intracellular	bnp	lipid related	yes
2011-09-28	1-monopalmitoylglycerol	1-monopalmitoylglycerol	0	-0.384829	non-polar	extracellular	snp	lipid related	yes
2011-09-28	1-oleoylglycerol	1-oleoylglycerol	0.00669112	-0.353624	non-polar	extracellular	snp	lipid related	yes
2011-09-28	2-oleoylglycerol	2-oleoylglycerol	0	-0.337302	non-polar	extracellular	snp	lipid related	yes
2011-06-24	1-monopalmitoylglycerol	1-monopalmitoylglycerol	0.591518	-0.25487	non-polar	intracellular	bnp	lipid related	yes
2011-06-24	1-oleoylglycerol	1-oleoylglycerol	0.581363	-0.243196	non-polar	intracellular	bnp	lipid related	yes
2011-06-24	2-oleoylglycerol	2-oleoylglycerol	0.612579	-0.231525	non-polar	intracellular	bnp	lipid related	yes
2011-06-24	henicosan-1-ol	henicosan-1-ol	1.34128	0.696318	non-polar	intracellular	bnp	lipid related	yes
2011-06-24	1-monopalmitoylglycerol	1-monopalmitoylglycerol	0.166706	-0.312829	non-polar	extracellular	snp	lipid related	yes
2011-06-24	1-oleoylglycerol	1-oleoylglycerol	0.0482249	-0.339965	non-polar	extracellular	snp	lipid related	yes
2011-06-24	2-oleoylglycerol	2-oleoylglycerol	0.231765	-0.284208	non-polar	extracellular	snp	lipid related	yes
2011-09-05	1-monopalmitoylglycerol	1-monopalmitoylglycerol	0.299927	-0.45481	non-polar	intracellular	bnp	lipid related	yes
2011-09-05	1-oleoylglycerol	1-oleoylglycerol	0.126107	-0.567603	non-polar	intracellular	bnp	lipid related	yes
2011-09-05	2-oleoylglycerol	2-oleoylglycerol	0.27144	-0.485848	non-polar	intracellular	bnp	lipid related	yes
2011-09-05	henicosan-1-ol	henicosan-1-ol	0.709096	-0.581793	non-polar	intracellular	bnp	lipid related	yes
2011-09-05	1-monopalmitoylglycerol	1-monopalmitoylglycerol	0	-0.384829	non-polar	extracellular	snp	lipid related	yes
2011-09-05	1-oleoylglycerol	1-oleoylglycerol	0	-0.355825	non-polar	extracellular	snp	lipid related	yes
2011-09-05	2-oleoylglycerol	2-oleoylglycerol	0	-0.337302	non-polar	extracellular	snp	lipid related	yes
2011-09-19	1-monopalmitoylglycerol	1-monopalmitoylglycerol	0.21934	-0.510067	non-polar	intracellular	bnp	lipid related	yes
2011-09-19	1-oleoylglycerol	1-oleoylglycerol	0.0885239	-0.594385	non-polar	intracellular	bnp	lipid related	yes
2011-09-19	2-oleoylglycerol	2-oleoylglycerol	0.205224	-0.535213	non-polar	intracellular	bnp	lipid related	yes
2011-09-19	henicosan-1-ol	henicosan-1-ol	0.773625	-0.451331	non-polar	intracellular	bnp	lipid related	yes
2011-09-19	1-monopalmitoylglycerol	1-monopalmitoylglycerol	0	-0.384829	non-polar	extracellular	snp	lipid related	yes
2011-09-19	1-oleoylglycerol	1-oleoylglycerol	0.0491717	-0.339653	non-polar	extracellular	snp	lipid related	yes
2011-09-19	2-oleoylglycerol	2-oleoylglycerol	0	-0.337302	non-polar	extracellular	snp	lipid related	yes
2011-10-12	1-monopalmitoylglycerol	1-monopalmitoylglycerol	0.392872	-0.391079	non-polar	intracellular	bnp	lipid related	yes
2011-10-12	1-oleoylglycerol	1-oleoylglycerol	0.283703	-0.455303	non-polar	intracellular	bnp	lipid related	yes
2011-10-12	2-oleoylglycerol	2-oleoylglycerol	0.304696	-0.461055	non-polar	intracellular	bnp	lipid related	yes
2011-10-12	henicosan-1-ol	henicosan-1-ol	1.21436	0.439719	non-polar	intracellular	bnp	lipid related	yes
2011-10-12	1-monopalmitoylglycerol	1-monopalmitoylglycerol	0	-0.384829	non-polar	extracellular	snp	lipid related	yes
2011-10-12	1-oleoylglycerol	1-oleoylglycerol	0	-0.355825	non-polar	extracellular	snp	lipid related	yes
2011-10-12	2-oleoylglycerol	2-oleoylglycerol	0	-0.337302	non-polar	extracellular	snp	lipid related	yes
2011-05-27	1-monopalmitoylglycerol	1-monopalmitoylglycerol	0.285728	-0.464546	non-polar	intracellular	bnp	lipid related	yes
2011-05-27	1-oleoylglycerol	1-oleoylglycerol	0.227619	-0.495268	non-polar	intracellular	bnp	lipid related	yes
2011-05-27	2-oleoylglycerol	2-oleoylglycerol	0.312378	-0.455328	non-polar	intracellular	bnp	lipid related	yes
2011-05-27	henicosan-1-ol	henicosan-1-ol	0.728234	-0.5431	non-polar	intracellular	bnp	lipid related	yes
2011-05-27	1-monopalmitoylglycerol	1-monopalmitoylglycerol	0	-0.384829	non-polar	extracellular	snp	lipid related	yes
2011-05-27	1-oleoylglycerol	1-oleoylglycerol	0.0502017	-0.339315	non-polar	extracellular	snp	lipid related	yes
2011-05-27	2-oleoylglycerol	2-oleoylglycerol	0	-0.337302	non-polar	extracellular	snp	lipid related	yes
2011-08-29	1-monopalmitoylglycerol	1-monopalmitoylglycerol	0.0928054	-0.59683	non-polar	intracellular	bnp	lipid related	yes
2011-08-29	1-oleoylglycerol	1-oleoylglycerol	0.0803722	-0.600193	non-polar	intracellular	bnp	lipid related	yes
2011-08-29	2-oleoylglycerol	2-oleoylglycerol	0.198843	-0.53997	non-polar	intracellular	bnp	lipid related	yes
2011-08-29	henicosan-1-ol	henicosan-1-ol	0.467732	-1.06977	non-polar	intracellular	bnp	lipid related	yes
2011-08-29	1-monopalmitoylglycerol	1-monopalmitoylglycerol	0	-0.384829	non-polar	extracellular	snp	lipid related	yes
2011-08-29	1-oleoylglycerol	1-oleoylglycerol	0.0890101	-0.326551	non-polar	extracellular	snp	lipid related	yes
2011-08-29	2-oleoylglycerol	2-oleoylglycerol	0.0369156	-0.328846	non-polar	extracellular	snp	lipid related	yes
2011-04-29	1-monopalmitoylglycerol	1-monopalmitoylglycerol	0.312604	-0.446118	non-polar	intracellular	bnp	lipid related	yes
2011-04-29	1-oleoylglycerol	1-oleoylglycerol	0.151039	-0.549838	non-polar	intracellular	bnp	lipid related	yes
2011-04-29	2-oleoylglycerol	2-oleoylglycerol	0.190677	-0.546058	non-polar	intracellular	bnp	lipid related	yes
2011-04-29	henicosan-1-ol	henicosan-1-ol	0.623676	-0.754492	non-polar	intracellular	bnp	lipid related	yes
2011-04-29	1-monopalmitoylglycerol	1-monopalmitoylglycerol	0.254611	-0.274862	non-polar	extracellular	snp	lipid related	yes
2011-04-29	1-oleoylglycerol	1-oleoylglycerol	0.186902	-0.294356	non-polar	extracellular	snp	lipid related	yes
2011-04-29	2-oleoylglycerol	2-oleoylglycerol	0.00771072	-0.335536	non-polar	extracellular	snp	lipid related	yes
2012-01-11	1-monopalmitoylglycerol	1-monopalmitoylglycerol	2.44461	1.01576	non-polar	intracellular	bnp	lipid related	yes
2012-01-11	1-oleoylglycerol	1-oleoylglycerol	2.53272	1.14731	non-polar	intracellular	bnp	lipid related	yes
2012-01-11	2-oleoylglycerol	2-oleoylglycerol	2.80474	1.40276	non-polar	intracellular	bnp	lipid related	yes
2012-01-11	henicosan-1-ol	henicosan-1-ol	1.51107	1.0396	non-polar	intracellular	bnp	lipid related	yes
2012-01-11	1-monopalmitoylglycerol	1-monopalmitoylglycerol	4.53023	1.57178	non-polar	extracellular	snp	lipid related	yes
2012-01-11	1-oleoylglycerol	1-oleoylglycerol	5.30199	1.3879	non-polar	extracellular	snp	lipid related	yes
2012-01-11	2-oleoylglycerol	2-oleoylglycerol	4.2831	0.643902	non-polar	extracellular	snp	lipid related	yes
2011-03-21	1-monopalmitoylglycerol	1-monopalmitoylglycerol	0.52492	-0.300535	non-polar	intracellular	bnp	lipid related	yes
2011-03-21	1-oleoylglycerol	1-oleoylglycerol	0.535392	-0.275954	non-polar	intracellular	bnp	lipid related	yes
2011-03-21	2-oleoylglycerol	2-oleoylglycerol	0.658423	-0.197348	non-polar	intracellular	bnp	lipid related	yes
2011-03-21	henicosan-1-ol	henicosan-1-ol	0.794421	-0.409287	non-polar	intracellular	bnp	lipid related	yes
2011-03-21	1-monopalmitoylglycerol	1-monopalmitoylglycerol	0	-0.384829	non-polar	extracellular	snp	lipid related	yes
2011-03-21	1-oleoylglycerol	1-oleoylglycerol	0	-0.355825	non-polar	extracellular	snp	lipid related	yes
2011-03-21	2-oleoylglycerol	2-oleoylglycerol	0	-0.337302	non-polar	extracellular	snp	lipid related	yes
2012-01-03	1-monopalmitoylglycerol	1-monopalmitoylglycerol	5.36929	3.02118	non-polar	intracellular	bnp	lipid related	yes
2012-01-03	1-oleoylglycerol	1-oleoylglycerol	5.27365	3.10044	non-polar	intracellular	bnp	lipid related	yes
2012-01-03	2-oleoylglycerol	2-oleoylglycerol	7.12224	4.62151	non-polar	intracellular	bnp	lipid related	yes
2012-01-03	henicosan-1-ol	henicosan-1-ol	2.44237	2.92246	non-polar	intracellular	bnp	lipid related	yes
2012-01-03	1-monopalmitoylglycerol	1-monopalmitoylglycerol	5.59695	2.0325	non-polar	extracellular	snp	lipid related	yes
2012-01-03	1-oleoylglycerol	1-oleoylglycerol	7.42945	2.08758	non-polar	extracellular	snp	lipid related	yes
2012-01-03	2-oleoylglycerol	2-oleoylglycerol	10.4166	2.049	non-polar	extracellular	snp	lipid related	yes
2011-04-05	1-monopalmitoylglycerol	1-monopalmitoylglycerol	0.531063	-0.296324	non-polar	intracellular	bnp	lipid related	yes
2011-04-05	1-oleoylglycerol	1-oleoylglycerol	0.409852	-0.365412	non-polar	intracellular	bnp	lipid related	yes
2011-04-05	2-oleoylglycerol	2-oleoylglycerol	0.396025	-0.392968	non-polar	intracellular	bnp	lipid related	yes
2011-04-05	henicosan-1-ol	henicosan-1-ol	0.805172	-0.387551	non-polar	intracellular	bnp	lipid related	yes
2011-04-05	1-monopalmitoylglycerol	1-monopalmitoylglycerol	0.177711	-0.308075	non-polar	extracellular	snp	lipid related	yes
2011-04-05	1-oleoylglycerol	1-oleoylglycerol	0.0442702	-0.341265	non-polar	extracellular	snp	lipid related	yes
2011-04-05	2-oleoylglycerol	2-oleoylglycerol	0.0611707	-0.323289	non-polar	extracellular	snp	lipid related	yes
2011-09-12	1-monopalmitoylglycerol	1-monopalmitoylglycerol	0.248684	-0.489947	non-polar	intracellular	bnp	lipid related	yes
2011-09-12	1-oleoylglycerol	1-oleoylglycerol	0.199167	-0.515542	non-polar	intracellular	bnp	lipid related	yes
2011-09-12	2-oleoylglycerol	2-oleoylglycerol	0.285492	-0.475372	non-polar	intracellular	bnp	lipid related	yes
2011-09-12	henicosan-1-ol	henicosan-1-ol	0.829446	-0.338475	non-polar	intracellular	bnp	lipid related	yes
2011-09-12	1-monopalmitoylglycerol	1-monopalmitoylglycerol	0	-0.384829	non-polar	extracellular	snp	lipid related	yes
2011-09-12	1-oleoylglycerol	1-oleoylglycerol	0.0553449	-0.337623	non-polar	extracellular	snp	lipid related	yes
2011-09-12	2-oleoylglycerol	2-oleoylglycerol	0	-0.337302	non-polar	extracellular	snp	lipid related	yes
2011-05-20	1-monopalmitoylglycerol	1-monopalmitoylglycerol	0.25179	-0.487817	non-polar	intracellular	bnp	lipid related	yes
2011-05-20	1-oleoylglycerol	1-oleoylglycerol	0.22018	-0.500568	non-polar	intracellular	bnp	lipid related	yes
2011-05-20	2-oleoylglycerol	2-oleoylglycerol	0.264658	-0.490904	non-polar	intracellular	bnp	lipid related	yes
2011-05-20	henicosan-1-ol	henicosan-1-ol	0.511395	-0.981496	non-polar	intracellular	bnp	lipid related	yes
2011-05-20	1-monopalmitoylglycerol	1-monopalmitoylglycerol	0	-0.384829	non-polar	extracellular	snp	lipid related	yes
2011-05-20	1-oleoylglycerol	1-oleoylglycerol	0	-0.355825	non-polar	extracellular	snp	lipid related	yes
2011-05-20	2-oleoylglycerol	2-oleoylglycerol	0	-0.337302	non-polar	extracellular	snp	lipid related	yes
2012-03-14	1-monopalmitoylglycerol	1-monopalmitoylglycerol	0.319977	-0.441062	non-polar	intracellular	bnp	lipid related	yes
2012-03-14	1-oleoylglycerol	1-oleoylglycerol	0.360022	-0.40092	non-polar	intracellular	bnp	lipid related	yes
2012-03-14	2-oleoylglycerol	2-oleoylglycerol	0.302778	-0.462485	non-polar	intracellular	bnp	lipid related	yes
2012-03-14	henicosan-1-ol	henicosan-1-ol	0.714518	-0.570832	non-polar	intracellular	bnp	lipid related	yes
2012-03-14	1-monopalmitoylglycerol	1-monopalmitoylglycerol	0	-0.384829	non-polar	extracellular	snp	lipid related	yes
2012-03-14	1-oleoylglycerol	1-oleoylglycerol	0	-0.355825	non-polar	extracellular	snp	lipid related	yes
2012-03-14	2-oleoylglycerol	2-oleoylglycerol	0	-0.337302	non-polar	extracellular	snp	lipid related	yes
2011-06-17	1-monopalmitoylglycerol	1-monopalmitoylglycerol	0.361827	-0.412366	non-polar	intracellular	bnp	lipid related	yes
2011-06-17	1-oleoylglycerol	1-oleoylglycerol	0.287381	-0.452682	non-polar	intracellular	bnp	lipid related	yes
2011-06-17	2-oleoylglycerol	2-oleoylglycerol	0.241555	-0.508128	non-polar	intracellular	bnp	lipid related	yes
2011-06-17	henicosan-1-ol	henicosan-1-ol	0.846854	-0.30328	non-polar	intracellular	bnp	lipid related	yes
2011-06-17	1-monopalmitoylglycerol	1-monopalmitoylglycerol	0	-0.384829	non-polar	extracellular	snp	lipid related	yes
2011-06-17	1-oleoylglycerol	1-oleoylglycerol	0.0119251	-0.351903	non-polar	extracellular	snp	lipid related	yes
2011-06-17	2-oleoylglycerol	2-oleoylglycerol	0	-0.337302	non-polar	extracellular	snp	lipid related	yes
2011-08-19	1-monopalmitoylglycerol	1-monopalmitoylglycerol	0.0734177	-0.610124	non-polar	intracellular	bnp	lipid related	yes
2011-08-19	1-oleoylglycerol	1-oleoylglycerol	0.0841187	-0.597524	non-polar	intracellular	bnp	lipid related	yes
2011-08-19	2-oleoylglycerol	2-oleoylglycerol	0.201352	-0.5381	non-polar	intracellular	bnp	lipid related	yes
2011-08-19	henicosan-1-ol	henicosan-1-ol	0.552016	-0.899369	non-polar	intracellular	bnp	lipid related	yes
2011-08-19	1-monopalmitoylglycerol	1-monopalmitoylglycerol	0	-0.384829	non-polar	extracellular	snp	lipid related	yes
2011-08-19	1-oleoylglycerol	1-oleoylglycerol	0	-0.355825	non-polar	extracellular	snp	lipid related	yes
2011-08-19	2-oleoylglycerol	2-oleoylglycerol	0	-0.337302	non-polar	extracellular	snp	lipid related	yes
2011-11-07	1-monopalmitoylglycerol	1-monopalmitoylglycerol	0.915136	-0.0329704	non-polar	intracellular	bnp	lipid related	yes
2011-11-07	1-oleoylglycerol	1-oleoylglycerol	0.758209	-0.117179	non-polar	intracellular	bnp	lipid related	yes
2011-11-07	2-oleoylglycerol	2-oleoylglycerol	0.818626	-0.0779139	non-polar	intracellular	bnp	lipid related	yes
2011-11-07	henicosan-1-ol	henicosan-1-ol	1.56642	1.15149	non-polar	intracellular	bnp	lipid related	yes
2011-11-07	1-monopalmitoylglycerol	1-monopalmitoylglycerol	0	-0.384829	non-polar	extracellular	snp	lipid related	yes
2011-11-07	1-oleoylglycerol	1-oleoylglycerol	0	-0.355825	non-polar	extracellular	snp	lipid related	yes
2011-11-07	2-oleoylglycerol	2-oleoylglycerol	0.146618	-0.303714	non-polar	extracellular	snp	lipid related	yes
2011-08-05	1-monopalmitoylglycerol	1-monopalmitoylglycerol	0.272301	-0.473753	non-polar	intracellular	bnp	lipid related	yes
2011-08-05	1-oleoylglycerol	1-oleoylglycerol	0.148977	-0.551307	non-polar	intracellular	bnp	lipid related	yes
2011-08-05	2-oleoylglycerol	2-oleoylglycerol	0.135191	-0.587424	non-polar	intracellular	bnp	lipid related	yes
2011-08-05	henicosan-1-ol	henicosan-1-ol	0.880603	-0.235049	non-polar	intracellular	bnp	lipid related	yes
2011-08-05	1-monopalmitoylglycerol	1-monopalmitoylglycerol	0	-0.384829	non-polar	extracellular	snp	lipid related	yes
2011-08-05	1-oleoylglycerol	1-oleoylglycerol	0	-0.355825	non-polar	extracellular	snp	lipid related	yes
2011-08-05	2-oleoylglycerol	2-oleoylglycerol	0	-0.337302	non-polar	extracellular	snp	lipid related	yes
2011-05-06	1-monopalmitoylglycerol	1-monopalmitoylglycerol	0.343845	-0.424696	non-polar	intracellular	bnp	lipid related	yes
2011-05-06	1-oleoylglycerol	1-oleoylglycerol	0.270966	-0.46438	non-polar	intracellular	bnp	lipid related	yes
2011-05-06	2-oleoylglycerol	2-oleoylglycerol	0.298943	-0.465345	non-polar	intracellular	bnp	lipid related	yes
2011-05-06	henicosan-1-ol	henicosan-1-ol	0.617301	-0.76738	non-polar	intracellular	bnp	lipid related	yes
2011-05-06	1-monopalmitoylglycerol	1-monopalmitoylglycerol	0	-0.384829	non-polar	extracellular	snp	lipid related	yes
2011-05-06	1-oleoylglycerol	1-oleoylglycerol	0	-0.355825	non-polar	extracellular	snp	lipid related	yes
2011-05-06	2-oleoylglycerol	2-oleoylglycerol	0	-0.337302	non-polar	extracellular	snp	lipid related	yes
2011-07-01	1-monopalmitoylglycerol	1-monopalmitoylglycerol	0.751823	-0.144952	non-polar	intracellular	bnp	lipid related	yes
2011-07-01	1-oleoylglycerol	1-oleoylglycerol	0.562944	-0.256321	non-polar	intracellular	bnp	lipid related	yes
2011-07-01	2-oleoylglycerol	2-oleoylglycerol	0.748701	-0.130044	non-polar	intracellular	bnp	lipid related	yes
2011-07-01	henicosan-1-ol	henicosan-1-ol	2.09606	2.22231	non-polar	intracellular	bnp	lipid related	yes
2011-07-01	1-monopalmitoylglycerol	1-monopalmitoylglycerol	0.0452015	-0.365306	non-polar	extracellular	snp	lipid related	yes
2011-07-01	1-oleoylglycerol	1-oleoylglycerol	0.0158267	-0.35062	non-polar	extracellular	snp	lipid related	yes
2011-07-01	2-oleoylglycerol	2-oleoylglycerol	0.188413	-0.294139	non-polar	extracellular	snp	lipid related	yes
2012-05-03	1-monopalmitoylglycerol	1-monopalmitoylglycerol	1.18891	0.154753	non-polar	intracellular	bnp	lipid related	yes
2012-05-03	1-oleoylglycerol	1-oleoylglycerol	1.34298	0.299517	non-polar	intracellular	bnp	lipid related	yes
2012-05-03	2-oleoylglycerol	2-oleoylglycerol	0.883224	-0.0297551	non-polar	intracellular	bnp	lipid related	yes
2012-05-03	henicosan-1-ol	henicosan-1-ol	1.40321	0.821539	non-polar	intracellular	bnp	lipid related	yes
2012-05-03	1-monopalmitoylglycerol	1-monopalmitoylglycerol	0.370877	-0.224647	non-polar	extracellular	snp	lipid related	yes
2012-05-03	1-oleoylglycerol	1-oleoylglycerol	0.314183	-0.252496	non-polar	extracellular	snp	lipid related	yes
2012-05-03	2-oleoylglycerol	2-oleoylglycerol	0.725174	-0.171174	non-polar	extracellular	snp	lipid related	yes
2011-10-05	1-monopalmitoylglycerol	1-monopalmitoylglycerol	0.257541	-0.483874	non-polar	intracellular	bnp	lipid related	yes
2011-10-05	1-oleoylglycerol	1-oleoylglycerol	0.134452	-0.561657	non-polar	intracellular	bnp	lipid related	yes
2011-10-05	2-oleoylglycerol	2-oleoylglycerol	0.0744508	-0.632706	non-polar	intracellular	bnp	lipid related	yes
2011-10-05	henicosan-1-ol	henicosan-1-ol	0.84964	-0.297648	non-polar	intracellular	bnp	lipid related	yes
2011-10-05	1-monopalmitoylglycerol	1-monopalmitoylglycerol	0	-0.384829	non-polar	extracellular	snp	lipid related	yes
2011-10-05	1-oleoylglycerol	1-oleoylglycerol	0	-0.355825	non-polar	extracellular	snp	lipid related	yes
2011-10-05	2-oleoylglycerol	2-oleoylglycerol	0	-0.337302	non-polar	extracellular	snp	lipid related	yes
2011-11-29	1-monopalmitoylglycerol	1-monopalmitoylglycerol	3.9196	2.02715	non-polar	intracellular	bnp	lipid related	yes
2011-11-29	1-oleoylglycerol	1-oleoylglycerol	3.72169	1.99455	non-polar	intracellular	bnp	lipid related	yes
2011-11-29	2-oleoylglycerol	2-oleoylglycerol	1.93175	0.751936	non-polar	intracellular	bnp	lipid related	yes
2011-11-29	henicosan-1-ol	henicosan-1-ol	1.50449	1.0263	non-polar	intracellular	bnp	lipid related	yes
2011-11-29	1-monopalmitoylglycerol	1-monopalmitoylglycerol	9.02301	3.51222	non-polar	extracellular	snp	lipid related	yes
2011-11-29	1-oleoylglycerol	1-oleoylglycerol	16.3441	5.01945	non-polar	extracellular	snp	lipid related	yes
2011-11-29	2-oleoylglycerol	2-oleoylglycerol	24.914	5.37018	non-polar	extracellular	snp	lipid related	yes
2012-04-25	1-monopalmitoylglycerol	1-monopalmitoylglycerol	1.10021	0.0939304	non-polar	intracellular	bnp	lipid related	yes
2012-04-25	1-oleoylglycerol	1-oleoylglycerol	1.2036	0.200202	non-polar	intracellular	bnp	lipid related	yes
2012-04-25	2-oleoylglycerol	2-oleoylglycerol	1.47594	0.412124	non-polar	intracellular	bnp	lipid related	yes
2012-04-25	henicosan-1-ol	henicosan-1-ol	1.26529	0.54269	non-polar	intracellular	bnp	lipid related	yes
2012-04-25	1-monopalmitoylglycerol	1-monopalmitoylglycerol	1.43656	0.235624	non-polar	extracellular	snp	lipid related	yes
2012-04-25	1-oleoylglycerol	1-oleoylglycerol	1.78072	0.229821	non-polar	extracellular	snp	lipid related	yes
2012-04-25	2-oleoylglycerol	2-oleoylglycerol	1.71691	0.05602	non-polar	extracellular	snp	lipid related	yes
2011-08-11	1-monopalmitoylglycerol	1-monopalmitoylglycerol	0.129626	-0.571583	non-polar	intracellular	bnp	lipid related	yes
2011-08-11	1-oleoylglycerol	1-oleoylglycerol	0.0388816	-0.629759	non-polar	intracellular	bnp	lipid related	yes
2011-08-11	2-oleoylglycerol	2-oleoylglycerol	0.137325	-0.585832	non-polar	intracellular	bnp	lipid related	yes
2011-08-11	henicosan-1-ol	henicosan-1-ol	0.594183	-0.814118	non-polar	intracellular	bnp	lipid related	yes
2011-08-11	1-monopalmitoylglycerol	1-monopalmitoylglycerol	0	-0.384829	non-polar	extracellular	snp	lipid related	yes
2011-08-11	1-oleoylglycerol	1-oleoylglycerol	0	-0.355825	non-polar	extracellular	snp	lipid related	yes
2011-08-11	2-oleoylglycerol	2-oleoylglycerol	0	-0.337302	non-polar	extracellular	snp	lipid related	yes
2011-06-03	1-monopalmitoylglycerol	1-monopalmitoylglycerol	0.192852	-0.52823	non-polar	intracellular	bnp	lipid related	yes
2011-06-03	1-oleoylglycerol	1-oleoylglycerol	0.0697903	-0.607734	non-polar	intracellular	bnp	lipid related	yes
2011-06-03	2-oleoylglycerol	2-oleoylglycerol	0.202026	-0.537597	non-polar	intracellular	bnp	lipid related	yes
2011-06-03	henicosan-1-ol	henicosan-1-ol	0.427876	-1.15035	non-polar	intracellular	bnp	lipid related	yes
2011-06-03	1-monopalmitoylglycerol	1-monopalmitoylglycerol	0	-0.384829	non-polar	extracellular	snp	lipid related	yes
2011-06-03	1-oleoylglycerol	1-oleoylglycerol	0.0178526	-0.349954	non-polar	extracellular	snp	lipid related	yes
2011-06-03	2-oleoylglycerol	2-oleoylglycerol	0.00660588	-0.335789	non-polar	extracellular	snp	lipid related	yes
2012-04-04	1-monopalmitoylglycerol	1-monopalmitoylglycerol	0.473264	-0.335955	non-polar	intracellular	bnp	lipid related	yes
2012-04-04	1-oleoylglycerol	1-oleoylglycerol	0.515499	-0.290129	non-polar	intracellular	bnp	lipid related	yes
2012-04-04	2-oleoylglycerol	2-oleoylglycerol	0.329213	-0.442778	non-polar	intracellular	bnp	lipid related	yes
2012-04-04	henicosan-1-ol	henicosan-1-ol	1.14488	0.299248	non-polar	intracellular	bnp	lipid related	yes
2012-04-04	1-monopalmitoylglycerol	1-monopalmitoylglycerol	0	-0.384829	non-polar	extracellular	snp	lipid related	yes
2012-04-04	1-oleoylglycerol	1-oleoylglycerol	0.0643951	-0.334647	non-polar	extracellular	snp	lipid related	yes
2012-04-04	2-oleoylglycerol	2-oleoylglycerol	0.0126671	-0.334401	non-polar	extracellular	snp	lipid related	yes
2012-02-08	1-monopalmitoylglycerol	1-monopalmitoylglycerol	0.686186	-0.189958	non-polar	intracellular	bnp	lipid related	yes
2012-02-08	1-oleoylglycerol	1-oleoylglycerol	0.747724	-0.12465	non-polar	intracellular	bnp	lipid related	yes
2012-02-08	2-oleoylglycerol	2-oleoylglycerol	0.841276	-0.0610279	non-polar	intracellular	bnp	lipid related	yes
2012-02-08	henicosan-1-ol	henicosan-1-ol	0.908797	-0.178047	non-polar	intracellular	bnp	lipid related	yes
2012-02-08	1-monopalmitoylglycerol	1-monopalmitoylglycerol	0.670316	-0.0953184	non-polar	extracellular	snp	lipid related	yes
2012-02-08	1-oleoylglycerol	1-oleoylglycerol	0.387082	-0.228521	non-polar	extracellular	snp	lipid related	yes
2012-02-08	2-oleoylglycerol	2-oleoylglycerol	0.857919	-0.140764	non-polar	extracellular	snp	lipid related	yes
2011-12-28	1-monopalmitoylglycerol	1-monopalmitoylglycerol	2.08462	0.768927	non-polar	intracellular	bnp	lipid related	yes
2011-12-28	1-oleoylglycerol	1-oleoylglycerol	2.13655	0.865001	non-polar	intracellular	bnp	lipid related	yes
2011-12-28	2-oleoylglycerol	2-oleoylglycerol	2.24658	0.986641	non-polar	intracellular	bnp	lipid related	yes
2011-12-28	henicosan-1-ol	henicosan-1-ol	1.43314	0.88205	non-polar	intracellular	bnp	lipid related	yes
2011-12-28	1-monopalmitoylglycerol	1-monopalmitoylglycerol	3.39638	1.08208	non-polar	extracellular	snp	lipid related	yes
2011-12-28	1-oleoylglycerol	1-oleoylglycerol	2.0819	0.328872	non-polar	extracellular	snp	lipid related	yes
2011-12-28	2-oleoylglycerol	2-oleoylglycerol	2.14291	0.153611	non-polar	extracellular	snp	lipid related	yes
2012-04-17	glycine	glycine	0.616175	-0.571086	polar	intracellular	bp	amino acid	yes
2012-04-17	glycine	glycine	0.905921	-0.458285	polar	extracellular	sp	amino acid	yes
2012-01-25	glycine	glycine	0.581694	-0.6475	polar	intracellular	bp	amino acid	yes
2012-01-25	glycine	glycine	1.40574	0.145485	polar	extracellular	sp	amino acid	yes
2012-03-22	glycine	glycine	0.715551	-0.350863	polar	intracellular	bp	amino acid	yes
2012-03-22	glycine	glycine	0.847168	-0.529258	polar	extracellular	sp	amino acid	yes
2012-01-19	glycine	glycine	2.01559	2.53011	polar	intracellular	bp	amino acid	yes
2012-01-19	glycine	glycine	0.527107	-0.915886	polar	extracellular	sp	amino acid	yes
2011-05-13	glycine	glycine	1.58745	1.58131	polar	intracellular	bp	amino acid	yes
2011-05-13	glycine	glycine	2.16139	1.05829	polar	extracellular	sp	amino acid	yes
2012-02-01	glycine	glycine	1.04969	0.389599	polar	intracellular	bp	amino acid	yes
2012-02-01	glycine	glycine	0.200597	-1.3103	polar	extracellular	sp	amino acid	yes
2011-11-23	glycine	glycine	0.527426	-0.767759	polar	intracellular	bp	amino acid	yes
2011-11-23	glycine	glycine	0.714275	-0.68979	polar	extracellular	sp	amino acid	yes
2012-03-28	glycine	glycine	0.586569	-0.636695	polar	intracellular	bp	amino acid	yes
2012-03-28	glycine	glycine	0.714219	-0.689858	polar	extracellular	sp	amino acid	yes
2012-03-08	glycine	glycine	0.699812	-0.385743	polar	intracellular	bp	amino acid	yes
2012-03-08	glycine	glycine	1.99801	0.860935	polar	extracellular	sp	amino acid	yes
2011-07-08	glycine	glycine	0.972951	0.219549	polar	intracellular	bp	amino acid	yes
2011-07-08	glycine	glycine	0.454085	-1.00409	polar	extracellular	sp	amino acid	yes
2012-02-29	glycine	glycine	0.690821	-0.405668	polar	intracellular	bp	amino acid	yes
2012-02-29	glycine	glycine	0.36136	-1.1161	polar	extracellular	sp	amino acid	yes
2011-03-29	glycine	glycine	1.88472	2.24009	polar	intracellular	bp	amino acid	yes
2011-03-29	glycine	glycine	4.0595	3.35118	polar	extracellular	sp	amino acid	yes
2011-11-16	glycine	glycine	0.305757	-1.25899	polar	intracellular	bp	amino acid	yes
2011-11-16	glycine	glycine	0.498861	-0.950006	polar	extracellular	sp	amino acid	yes
2012-02-23	glycine	glycine	1.4709	1.32305	polar	intracellular	bp	amino acid	yes
2012-02-23	glycine	glycine	2.25917	1.17642	polar	extracellular	sp	amino acid	yes
2012-04-10	glycine	glycine	0.542344	-0.734701	polar	intracellular	bp	amino acid	yes
2012-04-10	glycine	glycine	1.56312	0.335598	polar	extracellular	sp	amino acid	yes
2011-11-02	glycine	glycine	0.39284	-1.06601	polar	intracellular	bp	amino acid	yes
2011-11-02	glycine	glycine	1.07452	-0.254622	polar	extracellular	sp	amino acid	yes
2011-04-14	glycine	glycine	0.668018	-0.456199	polar	intracellular	bp	amino acid	yes
2011-04-14	glycine	glycine	1.49167	0.249286	polar	extracellular	sp	amino acid	yes
2011-04-21	glycine	glycine	1.40897	1.1858	polar	intracellular	bp	amino acid	yes
2011-04-21	glycine	glycine	1.83098	0.659167	polar	extracellular	sp	amino acid	yes
2012-02-14	glycine	glycine	1.45025	1.27727	polar	intracellular	bp	amino acid	yes
2012-02-14	glycine	glycine	2.06165	0.937815	polar	extracellular	sp	amino acid	yes
2011-06-09	glycine	glycine	0.866292	-0.0168123	polar	intracellular	bp	amino acid	yes
2011-06-09	glycine	glycine	1.87498	0.712322	polar	extracellular	sp	amino acid	yes
2011-12-21	glycine	glycine	0.825073	-0.108156	polar	intracellular	bp	amino acid	yes
2011-12-21	glycine	glycine	1.91416	0.759648	polar	extracellular	sp	amino acid	yes
2011-09-28	glycine	glycine	0.433828	-0.975178	polar	intracellular	bp	amino acid	yes
2011-09-28	glycine	glycine	0.563008	-0.872518	polar	extracellular	sp	amino acid	yes
2011-06-24	glycine	glycine	0.579035	-0.653391	polar	intracellular	bp	amino acid	yes
2011-06-24	glycine	glycine	2.46858	1.42938	polar	extracellular	sp	amino acid	yes
2011-09-05	glycine	glycine	0.572784	-0.667244	polar	intracellular	bp	amino acid	yes
2011-09-05	glycine	glycine	1.45296	0.202529	polar	extracellular	sp	amino acid	yes
2011-09-19	glycine	glycine	0.434118	-0.974537	polar	intracellular	bp	amino acid	yes
2011-09-19	glycine	glycine	0.350364	-1.12939	polar	extracellular	sp	amino acid	yes
2011-10-12	glycine	glycine	1.31595	0.979665	polar	intracellular	bp	amino acid	yes
2011-10-12	glycine	glycine	1.44708	0.195431	polar	extracellular	sp	amino acid	yes
2011-05-27	glycine	glycine	0.963724	0.199103	polar	intracellular	bp	amino acid	yes
2011-05-27	glycine	glycine	0.490408	-0.960217	polar	extracellular	sp	amino acid	yes
2011-08-29	glycine	glycine	0.351127	-1.15845	polar	intracellular	bp	amino acid	yes
2011-08-29	glycine	glycine	0.276676	-1.2184	polar	extracellular	sp	amino acid	yes
2011-04-29	glycine	glycine	1.73828	1.91557	polar	intracellular	bp	amino acid	yes
2011-04-29	glycine	glycine	0.894269	-0.47236	polar	extracellular	sp	amino acid	yes
2012-01-11	glycine	glycine	0.562427	-0.690195	polar	intracellular	bp	amino acid	yes
2012-01-11	glycine	glycine	1.6295	0.415782	polar	extracellular	sp	amino acid	yes
2011-03-21	glycine	glycine	1.23365	0.797286	polar	intracellular	bp	amino acid	yes
2011-03-21	glycine	glycine	2.06748	0.944855	polar	extracellular	sp	amino acid	yes
2012-01-03	glycine	glycine	0.534996	-0.750984	polar	intracellular	bp	amino acid	yes
2012-01-03	glycine	glycine	1.03534	-0.30195	polar	extracellular	sp	amino acid	yes
2011-04-05	glycine	glycine	1.44803	1.27235	polar	intracellular	bp	amino acid	yes
2011-04-05	glycine	glycine	3.27792	2.40705	polar	extracellular	sp	amino acid	yes
2011-09-12	glycine	glycine	0.401807	-1.04614	polar	intracellular	bp	amino acid	yes
2011-09-12	glycine	glycine	0.704212	-0.701946	polar	extracellular	sp	amino acid	yes
2011-05-20	glycine	glycine	0.948394	0.16513	polar	intracellular	bp	amino acid	yes
2011-05-20	glycine	glycine	2.64494	1.64242	polar	extracellular	sp	amino acid	yes
2012-03-14	glycine	glycine	0.895394	0.0476792	polar	intracellular	bp	amino acid	yes
2012-03-14	glycine	glycine	1.02515	-0.314259	polar	extracellular	sp	amino acid	yes
2011-06-17	glycine	glycine	1.25976	0.855141	polar	intracellular	bp	amino acid	yes
2011-06-17	glycine	glycine	1.98009	0.839291	polar	extracellular	sp	amino acid	yes
2011-08-19	glycine	glycine	0.299819	-1.27215	polar	intracellular	bp	amino acid	yes
2011-08-19	glycine	glycine	0.605738	-0.8209	polar	extracellular	sp	amino acid	yes
2011-11-07	glycine	glycine	0.63846	-0.521702	polar	intracellular	bp	amino acid	yes
2011-11-07	glycine	glycine	1.18987	-0.115275	polar	extracellular	sp	amino acid	yes
2011-08-05	glycine	glycine	0.963802	0.199276	polar	intracellular	bp	amino acid	yes
2011-08-05	glycine	glycine	1.34877	0.0766625	polar	extracellular	sp	amino acid	yes
2011-05-06	glycine	glycine	1.51047	1.41072	polar	intracellular	bp	amino acid	yes
2011-05-06	glycine	glycine	2.8597	1.90185	polar	extracellular	sp	amino acid	yes
2011-07-01	glycine	glycine	0.467011	-0.901643	polar	intracellular	bp	amino acid	yes
2011-07-01	glycine	glycine	1.0316	-0.306472	polar	extracellular	sp	amino acid	yes
2012-05-03	glycine	glycine	0.573495	-0.665669	polar	intracellular	bp	amino acid	yes
2012-05-03	glycine	glycine	1.0669	-0.263827	polar	extracellular	sp	amino acid	yes
2011-10-05	glycine	glycine	1.25421	0.842834	polar	intracellular	bp	amino acid	yes
2011-10-05	glycine	glycine	1.09535	-0.229457	polar	extracellular	sp	amino acid	yes
2011-11-29	glycine	glycine	0.253926	-1.37385	polar	intracellular	bp	amino acid	yes
2011-11-29	glycine	glycine	0.808264	-0.576253	polar	extracellular	sp	amino acid	yes
2012-04-25	glycine	glycine	0.740647	-0.295249	polar	intracellular	bp	amino acid	yes
2012-04-25	glycine	glycine	0.837195	-0.541305	polar	extracellular	sp	amino acid	yes
2011-08-11	glycine	glycine	0.401216	-1.04745	polar	intracellular	bp	amino acid	yes
2011-08-11	glycine	glycine	0.628293	-0.793654	polar	extracellular	sp	amino acid	yes
2011-06-03	glycine	glycine	0.986056	0.248592	polar	intracellular	bp	amino acid	yes
2011-06-03	glycine	glycine	0.809083	-0.575263	polar	extracellular	sp	amino acid	yes
2012-04-04	glycine	glycine	0.894819	0.0464052	polar	intracellular	bp	amino acid	yes
2012-04-04	glycine	glycine	0.388527	-1.08329	polar	extracellular	sp	amino acid	yes
2012-02-08	glycine	glycine	1.50456	1.39762	polar	intracellular	bp	amino acid	yes
2012-02-08	glycine	glycine	0.993387	-0.352627	polar	extracellular	sp	amino acid	yes
2011-12-28	glycine	glycine	0.547117	-0.724124	polar	intracellular	bp	amino acid	yes
2011-12-28	glycine	glycine	0.661255	-0.753837	polar	extracellular	sp	amino acid	yes
2012-04-17	succinic acid	succinic acid	0.841763	-0.440971	polar	intracellular	bp	amino acid	yes
2012-04-17	succinic acid	succinic acid	0.466624	-0.743216	polar	extracellular	sp	amino acid	yes
2012-01-25	succinic acid	succinic acid	1.36981	0.441579	polar	intracellular	bp	amino acid	yes
2012-01-25	succinic acid	succinic acid	0.424033	-0.782115	polar	extracellular	sp	amino acid	yes
2012-03-22	succinic acid	succinic acid	1.17474	0.115548	polar	intracellular	bp	amino acid	yes
2012-03-22	succinic acid	succinic acid	0.76714	-0.46874	polar	extracellular	sp	amino acid	yes
2012-01-19	succinic acid	succinic acid	1.26542	0.267103	polar	intracellular	bp	amino acid	yes
2012-01-19	succinic acid	succinic acid	0.638119	-0.586581	polar	extracellular	sp	amino acid	yes
2011-05-13	succinic acid	succinic acid	1.7249	1.03505	polar	intracellular	bp	amino acid	yes
2011-05-13	succinic acid	succinic acid	2.32345	0.952705	polar	extracellular	sp	amino acid	yes
2012-02-01	succinic acid	succinic acid	1.24703	0.236378	polar	intracellular	bp	amino acid	yes
2012-02-01	succinic acid	succinic acid	0.120041	-1.05977	polar	extracellular	sp	amino acid	yes
2011-11-23	succinic acid	succinic acid	0.127384	-1.63495	polar	intracellular	bp	amino acid	yes
2011-11-23	succinic acid	succinic acid	0.904364	-0.343407	polar	extracellular	sp	amino acid	yes
2012-03-28	succinic acid	succinic acid	1.30996	0.341545	polar	intracellular	bp	amino acid	yes
2012-03-28	succinic acid	succinic acid	1.67697	0.362245	polar	extracellular	sp	amino acid	yes
2012-03-08	succinic acid	succinic acid	1.2531	0.246514	polar	intracellular	bp	amino acid	yes
2012-03-08	succinic acid	succinic acid	0.869673	-0.375092	polar	extracellular	sp	amino acid	yes
2011-07-08	succinic acid	succinic acid	0.695786	-0.684949	polar	intracellular	bp	amino acid	yes
2011-07-08	succinic acid	succinic acid	1.39784	0.10731	polar	extracellular	sp	amino acid	yes
2012-02-29	succinic acid	succinic acid	0.924724	-0.302314	polar	intracellular	bp	amino acid	yes
2012-02-29	succinic acid	succinic acid	0.736261	-0.496943	polar	extracellular	sp	amino acid	yes
2011-03-29	succinic acid	succinic acid	2.42509	2.20533	polar	intracellular	bp	amino acid	yes
2011-03-29	succinic acid	succinic acid	5.73035	4.06438	polar	extracellular	sp	amino acid	yes
2011-11-16	succinic acid	succinic acid	0.277852	-1.38346	polar	intracellular	bp	amino acid	yes
2011-11-16	succinic acid	succinic acid	0.477755	-0.733049	polar	extracellular	sp	amino acid	yes
2012-02-23	succinic acid	succinic acid	1.83238	1.21469	polar	intracellular	bp	amino acid	yes
2012-02-23	succinic acid	succinic acid	1.70401	0.38695	polar	extracellular	sp	amino acid	yes
2012-04-10	succinic acid	succinic acid	1.46404	0.599066	polar	intracellular	bp	amino acid	yes
2012-04-10	succinic acid	succinic acid	1.22984	-0.0461308	polar	extracellular	sp	amino acid	yes
2011-11-02	succinic acid	succinic acid	0.775518	-0.55169	polar	intracellular	bp	amino acid	yes
2011-11-02	succinic acid	succinic acid	0.632109	-0.592071	polar	extracellular	sp	amino acid	yes
2011-04-14	succinic acid	succinic acid	2.31704	2.02473	polar	intracellular	bp	amino acid	yes
2011-04-14	succinic acid	succinic acid	1.62122	0.311332	polar	extracellular	sp	amino acid	yes
2011-04-21	succinic acid	succinic acid	0.84151	-0.441393	polar	intracellular	bp	amino acid	yes
2011-04-21	succinic acid	succinic acid	1.62833	0.317822	polar	extracellular	sp	amino acid	yes
2012-02-14	succinic acid	succinic acid	1.89596	1.32095	polar	intracellular	bp	amino acid	yes
2012-02-14	succinic acid	succinic acid	1.31391	0.0306493	polar	extracellular	sp	amino acid	yes
2011-06-09	succinic acid	succinic acid	1.44196	0.562162	polar	intracellular	bp	amino acid	yes
2011-06-09	succinic acid	succinic acid	3.20395	1.75691	polar	extracellular	sp	amino acid	yes
2011-12-21	succinic acid	succinic acid	0.402129	-1.17575	polar	intracellular	bp	amino acid	yes
2011-12-21	succinic acid	succinic acid	0.938205	-0.312498	polar	extracellular	sp	amino acid	yes
2011-09-28	succinic acid	succinic acid	0.526033	-0.968666	polar	intracellular	bp	amino acid	yes
2011-09-28	succinic acid	succinic acid	0.707351	-0.523348	polar	extracellular	sp	amino acid	yes
2011-06-24	succinic acid	succinic acid	1.00546	-0.167374	polar	intracellular	bp	amino acid	yes
2011-06-24	succinic acid	succinic acid	2.05957	0.711699	polar	extracellular	sp	amino acid	yes
2011-09-05	succinic acid	succinic acid	0.580791	-0.877147	polar	intracellular	bp	amino acid	yes
2011-09-05	succinic acid	succinic acid	1.09392	-0.170278	polar	extracellular	sp	amino acid	yes
2011-09-19	succinic acid	succinic acid	0.429764	-1.12957	polar	intracellular	bp	amino acid	yes
2011-09-19	succinic acid	succinic acid	0.355129	-0.845049	polar	extracellular	sp	amino acid	yes
2011-10-12	succinic acid	succinic acid	0.93557	-0.284187	polar	intracellular	bp	amino acid	yes
2011-10-12	succinic acid	succinic acid	2.39415	1.01729	polar	extracellular	sp	amino acid	yes
2011-05-27	succinic acid	succinic acid	1.09346	-0.0203022	polar	intracellular	bp	amino acid	yes
2011-05-27	succinic acid	succinic acid	1.29897	0.0170047	polar	extracellular	sp	amino acid	yes
2011-08-29	succinic acid	succinic acid	0.271186	-1.39461	polar	intracellular	bp	amino acid	yes
2011-08-29	succinic acid	succinic acid	0.236125	-0.95374	polar	extracellular	sp	amino acid	yes
2011-04-29	succinic acid	succinic acid	1.58718	0.804885	polar	intracellular	bp	amino acid	yes
2011-04-29	succinic acid	succinic acid	1.36802	0.0800693	polar	extracellular	sp	amino acid	yes
2012-01-11	succinic acid	succinic acid	1.23223	0.211635	polar	intracellular	bp	amino acid	yes
2012-01-11	succinic acid	succinic acid	0.915345	-0.333378	polar	extracellular	sp	amino acid	yes
2011-03-21	succinic acid	succinic acid	1.95988	1.42779	polar	intracellular	bp	amino acid	yes
2011-03-21	succinic acid	succinic acid	4.62367	3.05361	polar	extracellular	sp	amino acid	yes
2012-01-03	succinic acid	succinic acid	1.59274	0.81417	polar	intracellular	bp	amino acid	yes
2012-01-03	succinic acid	succinic acid	1.12332	-0.143427	polar	extracellular	sp	amino acid	yes
2011-04-05	succinic acid	succinic acid	1.7935	1.14971	polar	intracellular	bp	amino acid	yes
2011-04-05	succinic acid	succinic acid	2.24443	0.880541	polar	extracellular	sp	amino acid	yes
2011-09-12	succinic acid	succinic acid	0.583136	-0.873229	polar	intracellular	bp	amino acid	yes
2011-09-12	succinic acid	succinic acid	1.23264	-0.0435778	polar	extracellular	sp	amino acid	yes
2011-05-20	succinic acid	succinic acid	1.82512	1.20256	polar	intracellular	bp	amino acid	yes
2011-05-20	succinic acid	succinic acid	3.83164	2.3302	polar	extracellular	sp	amino acid	yes
2012-03-14	succinic acid	succinic acid	1.92384	1.36756	polar	intracellular	bp	amino acid	yes
2012-03-14	succinic acid	succinic acid	0.636597	-0.587971	polar	extracellular	sp	amino acid	yes
2011-06-17	succinic acid	succinic acid	0.901488	-0.341151	polar	intracellular	bp	amino acid	yes
2011-06-17	succinic acid	succinic acid	1.92477	0.588578	polar	extracellular	sp	amino acid	yes
2011-08-19	succinic acid	succinic acid	0.236758	-1.45215	polar	intracellular	bp	amino acid	yes
2011-08-19	succinic acid	succinic acid	0.409024	-0.795824	polar	extracellular	sp	amino acid	yes
2011-11-07	succinic acid	succinic acid	0.671582	-0.725403	polar	intracellular	bp	amino acid	yes
2011-11-07	succinic acid	succinic acid	0.532533	-0.683018	polar	extracellular	sp	amino acid	yes
2011-08-05	succinic acid	succinic acid	0.486518	-1.03471	polar	intracellular	bp	amino acid	yes
2011-08-05	succinic acid	succinic acid	0.909169	-0.339018	polar	extracellular	sp	amino acid	yes
2011-05-06	succinic acid	succinic acid	1.5317	0.712159	polar	intracellular	bp	amino acid	yes
2011-05-06	succinic acid	succinic acid	1.6341	0.323096	polar	extracellular	sp	amino acid	yes
2011-07-01	succinic acid	succinic acid	0.71965	-0.645065	polar	intracellular	bp	amino acid	yes
2011-07-01	succinic acid	succinic acid	0.886029	-0.360154	polar	extracellular	sp	amino acid	yes
2012-05-03	succinic acid	succinic acid	1.0885	-0.0285822	polar	intracellular	bp	amino acid	yes
2012-05-03	succinic acid	succinic acid	0.452375	-0.756229	polar	extracellular	sp	amino acid	yes
2011-10-05	succinic acid	succinic acid	0.937957	-0.280198	polar	intracellular	bp	amino acid	yes
2011-10-05	succinic acid	succinic acid	1.16031	-0.109642	polar	extracellular	sp	amino acid	yes
2011-11-29	succinic acid	succinic acid	0.0685075	-1.73335	polar	intracellular	bp	amino acid	yes
2011-11-29	succinic acid	succinic acid	0.508492	-0.704975	polar	extracellular	sp	amino acid	yes
2012-04-25	succinic acid	succinic acid	0.680895	-0.709838	polar	intracellular	bp	amino acid	yes
2012-04-25	succinic acid	succinic acid	0.523135	-0.691601	polar	extracellular	sp	amino acid	yes
2011-08-11	succinic acid	succinic acid	0.330301	-1.2958	polar	intracellular	bp	amino acid	yes
2011-08-11	succinic acid	succinic acid	0.492589	-0.7195	polar	extracellular	sp	amino acid	yes
2011-06-03	succinic acid	succinic acid	1.06746	-0.0637608	polar	intracellular	bp	amino acid	yes
2011-06-03	succinic acid	succinic acid	1.13007	-0.137256	polar	extracellular	sp	amino acid	yes
2012-04-04	succinic acid	succinic acid	1.59161	0.812282	polar	intracellular	bp	amino acid	yes
2012-04-04	succinic acid	succinic acid	0.416699	-0.788814	polar	extracellular	sp	amino acid	yes
2012-02-08	succinic acid	succinic acid	2.25238	1.91667	polar	intracellular	bp	amino acid	yes
2012-02-08	succinic acid	succinic acid	0.923358	-0.326059	polar	extracellular	sp	amino acid	yes
2011-12-28	succinic acid	succinic acid	0.872563	-0.389493	polar	intracellular	bp	amino acid	yes
2011-12-28	succinic acid	succinic acid	0.470222	-0.739929	polar	extracellular	sp	amino acid	yes
2012-04-17	methionine	methionine	1.04368	-0.275036	polar	intracellular	bp	amino acid	yes
2012-04-17	methionine	methionine	0.957383	-0.522393	polar	extracellular	sp	amino acid	yes
2012-01-25	methionine	methionine	1.26612	0.109087	polar	intracellular	bp	amino acid	yes
2012-01-25	methionine	methionine	0.847361	-0.669298	polar	extracellular	sp	amino acid	yes
2012-03-22	methionine	methionine	1.40662	0.351728	polar	intracellular	bp	amino acid	yes
2012-03-22	methionine	methionine	0.653094	-0.928687	polar	extracellular	sp	amino acid	yes
2012-01-19	methionine	methionine	1.51865	0.545203	polar	intracellular	bp	amino acid	yes
2012-01-19	methionine	methionine	0.747907	-0.802092	polar	extracellular	sp	amino acid	yes
2011-05-13	methionine	methionine	2.21956	1.75561	polar	intracellular	bp	amino acid	yes
2011-05-13	methionine	methionine	1.75584	0.543722	polar	extracellular	sp	amino acid	yes
2012-02-01	methionine	methionine	1.41755	0.370604	polar	intracellular	bp	amino acid	yes
2012-02-01	methionine	methionine	0.274467	-1.43424	polar	extracellular	sp	amino acid	yes
2011-11-23	methionine	methionine	0.491943	-1.22785	polar	intracellular	bp	amino acid	yes
2011-11-23	methionine	methionine	1.25553	-0.124304	polar	extracellular	sp	amino acid	yes
2012-03-28	methionine	methionine	1.12403	-0.13628	polar	intracellular	bp	amino acid	yes
2012-03-28	methionine	methionine	1.0492	-0.399798	polar	extracellular	sp	amino acid	yes
2012-03-08	methionine	methionine	1.11595	-0.150238	polar	intracellular	bp	amino acid	yes
2012-03-08	methionine	methionine	2.04207	0.925906	polar	extracellular	sp	amino acid	yes
2011-07-08	methionine	methionine	0.719665	-0.834594	polar	intracellular	bp	amino acid	yes
2011-07-08	methionine	methionine	1.18942	-0.212576	polar	extracellular	sp	amino acid	yes
2012-02-29	methionine	methionine	0.952265	-0.432912	polar	intracellular	bp	amino acid	yes
2012-02-29	methionine	methionine	1.08429	-0.352939	polar	extracellular	sp	amino acid	yes
2011-03-29	methionine	methionine	2.52089	2.27599	polar	intracellular	bp	amino acid	yes
2011-03-29	methionine	methionine	3.41462	2.75858	polar	extracellular	sp	amino acid	yes
2011-11-16	methionine	methionine	0.642252	-0.968281	polar	intracellular	bp	amino acid	yes
2011-11-16	methionine	methionine	0.641294	-0.944443	polar	extracellular	sp	amino acid	yes
2012-02-23	methionine	methionine	1.76305	0.967262	polar	intracellular	bp	amino acid	yes
2012-02-23	methionine	methionine	2.03637	0.918303	polar	extracellular	sp	amino acid	yes
2012-04-10	methionine	methionine	0.879227	-0.559043	polar	intracellular	bp	amino acid	yes
2012-04-10	methionine	methionine	1.13398	-0.286597	polar	extracellular	sp	amino acid	yes
2011-11-02	methionine	methionine	0.845223	-0.617764	polar	intracellular	bp	amino acid	yes
2011-11-02	methionine	methionine	1.25427	-0.125987	polar	extracellular	sp	amino acid	yes
2011-04-14	methionine	methionine	2.83197	2.81321	polar	intracellular	bp	amino acid	yes
2011-04-14	methionine	methionine	2.37769	1.37404	polar	extracellular	sp	amino acid	yes
2011-04-21	methionine	methionine	1.2847	0.141177	polar	intracellular	bp	amino acid	yes
2011-04-21	methionine	methionine	1.90857	0.747657	polar	extracellular	sp	amino acid	yes
2012-02-14	methionine	methionine	1.43485	0.400472	polar	intracellular	bp	amino acid	yes
2012-02-14	methionine	methionine	1.77411	0.568126	polar	extracellular	sp	amino acid	yes
2011-06-09	methionine	methionine	1.42845	0.389424	polar	intracellular	bp	amino acid	yes
2011-06-09	methionine	methionine	2.52263	1.56757	polar	extracellular	sp	amino acid	yes
2011-12-21	methionine	methionine	0.830485	-0.643216	polar	intracellular	bp	amino acid	yes
2011-12-21	methionine	methionine	1.90197	0.738844	polar	extracellular	sp	amino acid	yes
2011-09-28	methionine	methionine	0.548754	-1.12975	polar	intracellular	bp	amino acid	yes
2011-09-28	methionine	methionine	0.453364	-1.19537	polar	extracellular	sp	amino acid	yes
2011-06-24	methionine	methionine	1.10452	-0.16998	polar	intracellular	bp	amino acid	yes
2011-06-24	methionine	methionine	1.6292	0.374629	polar	extracellular	sp	amino acid	yes
2011-09-05	methionine	methionine	1.15404	-0.0844582	polar	intracellular	bp	amino acid	yes
2011-09-05	methionine	methionine	1.41807	0.0927329	polar	extracellular	sp	amino acid	yes
2011-09-19	methionine	methionine	0.377359	-1.42573	polar	intracellular	bp	amino acid	yes
2011-09-19	methionine	methionine	0.235154	-1.48673	polar	extracellular	sp	amino acid	yes
2011-10-12	methionine	methionine	1.35576	0.263897	polar	intracellular	bp	amino acid	yes
2011-10-12	methionine	methionine	1.88314	0.713696	polar	extracellular	sp	amino acid	yes
2011-05-27	methionine	methionine	1.13733	-0.113311	polar	intracellular	bp	amino acid	yes
2011-05-27	methionine	methionine	1.22587	-0.163897	polar	extracellular	sp	amino acid	yes
2011-08-29	methionine	methionine	0.519482	-1.1803	polar	intracellular	bp	amino acid	yes
2011-08-29	methionine	methionine	0.147176	-1.6042	polar	extracellular	sp	amino acid	yes
2011-04-29	methionine	methionine	2.3815	2.03527	polar	intracellular	bp	amino acid	yes
2011-04-29	methionine	methionine	1.68136	0.444277	polar	extracellular	sp	amino acid	yes
2012-01-11	methionine	methionine	1.33499	0.228035	polar	intracellular	bp	amino acid	yes
2012-01-11	methionine	methionine	1.49584	0.196562	polar	extracellular	sp	amino acid	yes
2011-03-21	methionine	methionine	1.4044	0.3479	polar	intracellular	bp	amino acid	yes
2011-03-21	methionine	methionine	2.116	1.02462	polar	extracellular	sp	amino acid	yes
2012-01-03	methionine	methionine	1.3916	0.325792	polar	intracellular	bp	amino acid	yes
2012-01-03	methionine	methionine	1.83276	0.646428	polar	extracellular	sp	amino acid	yes
2011-04-05	methionine	methionine	1.52329	0.553202	polar	intracellular	bp	amino acid	yes
2011-04-05	methionine	methionine	2.81308	1.95538	polar	extracellular	sp	amino acid	yes
2011-09-12	methionine	methionine	0.527039	-1.16725	polar	intracellular	bp	amino acid	yes
2011-09-12	methionine	methionine	0.96424	-0.513238	polar	extracellular	sp	amino acid	yes
2011-05-20	methionine	methionine	1.96262	1.31191	polar	intracellular	bp	amino acid	yes
2011-05-20	methionine	methionine	3.08958	2.32457	polar	extracellular	sp	amino acid	yes
2012-03-14	methionine	methionine	2.37811	2.02942	polar	intracellular	bp	amino acid	yes
2012-03-14	methionine	methionine	1.5037	0.207066	polar	extracellular	sp	amino acid	yes
2011-06-17	methionine	methionine	0.990636	-0.366647	polar	intracellular	bp	amino acid	yes
2011-06-17	methionine	methionine	2.02554	0.903838	polar	extracellular	sp	amino acid	yes
2011-08-19	methionine	methionine	0.427261	-1.33956	polar	intracellular	bp	amino acid	yes
2011-08-19	methionine	methionine	0.519646	-1.10687	polar	extracellular	sp	amino acid	yes
2011-11-07	methionine	methionine	0.769859	-0.747913	polar	intracellular	bp	amino acid	yes
2011-11-07	methionine	methionine	1.1552	-0.258258	polar	extracellular	sp	amino acid	yes
2011-08-05	methionine	methionine	0.888176	-0.543588	polar	intracellular	bp	amino acid	yes
2011-08-05	methionine	methionine	1.05285	-0.394922	polar	extracellular	sp	amino acid	yes
2011-05-06	methionine	methionine	1.85509	1.1262	polar	intracellular	bp	amino acid	yes
2011-05-06	methionine	methionine	2.04457	0.929252	polar	extracellular	sp	amino acid	yes
2011-07-01	methionine	methionine	1.34298	0.24183	polar	intracellular	bp	amino acid	yes
2011-07-01	methionine	methionine	1.87067	0.697053	polar	extracellular	sp	amino acid	yes
2012-05-03	methionine	methionine	1.08962	-0.195714	polar	intracellular	bp	amino acid	yes
2012-05-03	methionine	methionine	0.460831	-1.1854	polar	extracellular	sp	amino acid	yes
2011-10-05	methionine	methionine	1.25035	0.0818681	polar	intracellular	bp	amino acid	yes
2011-10-05	methionine	methionine	1.30893	-0.0530051	polar	extracellular	sp	amino acid	yes
2011-11-29	methionine	methionine	0.164204	-1.79384	polar	intracellular	bp	amino acid	yes
2011-11-29	methionine	methionine	0.683012	-0.888741	polar	extracellular	sp	amino acid	yes
2012-04-25	methionine	methionine	0.627571	-0.993634	polar	intracellular	bp	amino acid	yes
2012-04-25	methionine	methionine	1.01323	-0.447826	polar	extracellular	sp	amino acid	yes
2011-08-11	methionine	methionine	0.59663	-1.04707	polar	intracellular	bp	amino acid	yes
2011-08-11	methionine	methionine	0.420935	-1.23867	polar	extracellular	sp	amino acid	yes
2011-06-03	methionine	methionine	0.785637	-0.720666	polar	intracellular	bp	amino acid	yes
2011-06-03	methionine	methionine	0.8505	-0.665107	polar	extracellular	sp	amino acid	yes
2012-04-04	methionine	methionine	1.2693	0.11458	polar	intracellular	bp	amino acid	yes
2012-04-04	methionine	methionine	0.246734	-1.47127	polar	extracellular	sp	amino acid	yes
2012-02-08	methionine	methionine	1.5673	0.629209	polar	intracellular	bp	amino acid	yes
2012-02-08	methionine	methionine	0.829701	-0.692878	polar	extracellular	sp	amino acid	yes
2011-12-28	methionine	methionine	0.887779	-0.544274	polar	intracellular	bp	amino acid	yes
2011-12-28	methionine	methionine	0.986814	-0.483096	polar	extracellular	sp	amino acid	yes
2012-04-17	L-tyrosine;tyrosine;D-tyrosine	tyrosine	0.592754	-0.631722	polar	extracellular	sp	amino acid	yes
2012-01-25	L-tyrosine;tyrosine;D-tyrosine	tyrosine	0.896182	-0.480067	polar	extracellular	sp	amino acid	yes
2012-03-22	L-tyrosine;tyrosine;D-tyrosine	tyrosine	0.338391	-0.758854	polar	extracellular	sp	amino acid	yes
2012-01-19	L-tyrosine;tyrosine;D-tyrosine	tyrosine	0.59339	-0.631404	polar	extracellular	sp	amino acid	yes
2011-05-13	L-tyrosine;tyrosine;D-tyrosine	tyrosine	3.16914	0.655972	polar	extracellular	sp	amino acid	yes
2012-02-01	L-tyrosine;tyrosine;D-tyrosine	tyrosine	0.143868	-0.856078	polar	extracellular	sp	amino acid	yes
2011-11-23	L-tyrosine;tyrosine;D-tyrosine	tyrosine	1.62019	-0.118204	polar	extracellular	sp	amino acid	yes
2012-03-28	L-tyrosine;tyrosine;D-tyrosine	tyrosine	1.0922	-0.382097	polar	extracellular	sp	amino acid	yes
2012-03-08	L-tyrosine;tyrosine;D-tyrosine	tyrosine	3.07606	0.60945	polar	extracellular	sp	amino acid	yes
2011-07-08	L-tyrosine;tyrosine;D-tyrosine	tyrosine	0.796353	-0.529962	polar	extracellular	sp	amino acid	yes
2012-02-29	L-tyrosine;tyrosine;D-tyrosine	tyrosine	0.680381	-0.587925	polar	extracellular	sp	amino acid	yes
2011-03-29	L-tyrosine;tyrosine;D-tyrosine	tyrosine	9.35409	3.74725	polar	extracellular	sp	amino acid	yes
2011-11-16	L-tyrosine;tyrosine;D-tyrosine	tyrosine	0.762657	-0.546803	polar	extracellular	sp	amino acid	yes
2012-02-23	L-tyrosine;tyrosine;D-tyrosine	tyrosine	4.21894	1.18067	polar	extracellular	sp	amino acid	yes
2012-04-10	L-tyrosine;tyrosine;D-tyrosine	tyrosine	1.31458	-0.270947	polar	extracellular	sp	amino acid	yes
2011-11-02	L-tyrosine;tyrosine;D-tyrosine	tyrosine	1.74071	-0.0579689	polar	extracellular	sp	amino acid	yes
2011-04-14	L-tyrosine;tyrosine;D-tyrosine	tyrosine	2.99082	0.566844	polar	extracellular	sp	amino acid	yes
2011-04-21	L-tyrosine;tyrosine;D-tyrosine	tyrosine	2.7893	0.466125	polar	extracellular	sp	amino acid	yes
2012-02-14	L-tyrosine;tyrosine;D-tyrosine	tyrosine	3.89286	1.01769	polar	extracellular	sp	amino acid	yes
2011-06-09	L-tyrosine;tyrosine;D-tyrosine	tyrosine	5.35192	1.74694	polar	extracellular	sp	amino acid	yes
2011-12-21	L-tyrosine;tyrosine;D-tyrosine	tyrosine	2.20944	0.176307	polar	extracellular	sp	amino acid	yes
2011-09-28	L-tyrosine;tyrosine;D-tyrosine	tyrosine	0.177992	-0.839023	polar	extracellular	sp	amino acid	yes
2011-06-24	L-tyrosine;tyrosine;D-tyrosine	tyrosine	2.22381	0.183489	polar	extracellular	sp	amino acid	yes
2011-09-05	L-tyrosine;tyrosine;D-tyrosine	tyrosine	1.44774	-0.204394	polar	extracellular	sp	amino acid	yes
2011-09-19	L-tyrosine;tyrosine;D-tyrosine	tyrosine	0.132022	-0.861999	polar	extracellular	sp	amino acid	yes
2011-10-12	L-tyrosine;tyrosine;D-tyrosine	tyrosine	2.12323	0.133222	polar	extracellular	sp	amino acid	yes
2011-05-27	L-tyrosine;tyrosine;D-tyrosine	tyrosine	1.03379	-0.411288	polar	extracellular	sp	amino acid	yes
2011-08-29	L-tyrosine;tyrosine;D-tyrosine	tyrosine	0.00815075	-0.923911	polar	extracellular	sp	amino acid	yes
2011-04-29	L-tyrosine;tyrosine;D-tyrosine	tyrosine	1.23194	-0.312254	polar	extracellular	sp	amino acid	yes
2012-01-11	L-tyrosine;tyrosine;D-tyrosine	tyrosine	1.28472	-0.285872	polar	extracellular	sp	amino acid	yes
2011-03-21	L-tyrosine;tyrosine;D-tyrosine	tyrosine	7.13626	2.63876	polar	extracellular	sp	amino acid	yes
2012-01-03	L-tyrosine;tyrosine;D-tyrosine	tyrosine	1.94444	0.0438595	polar	extracellular	sp	amino acid	yes
2011-04-05	L-tyrosine;tyrosine;D-tyrosine	tyrosine	7.87718	3.00908	polar	extracellular	sp	amino acid	yes
2011-09-12	L-tyrosine;tyrosine;D-tyrosine	tyrosine	0.650114	-0.603053	polar	extracellular	sp	amino acid	yes
2011-05-20	L-tyrosine;tyrosine;D-tyrosine	tyrosine	4.049	1.09573	polar	extracellular	sp	amino acid	yes
2012-03-14	L-tyrosine;tyrosine;D-tyrosine	tyrosine	1.77422	-0.0412156	polar	extracellular	sp	amino acid	yes
2011-06-17	L-tyrosine;tyrosine;D-tyrosine	tyrosine	2.07233	0.107779	polar	extracellular	sp	amino acid	yes
2011-08-19	L-tyrosine;tyrosine;D-tyrosine	tyrosine	0.326884	-0.764606	polar	extracellular	sp	amino acid	yes
2011-11-07	L-tyrosine;tyrosine;D-tyrosine	tyrosine	1.69458	-0.0810211	polar	extracellular	sp	amino acid	yes
2011-08-05	L-tyrosine;tyrosine;D-tyrosine	tyrosine	0.999932	-0.428212	polar	extracellular	sp	amino acid	yes
2011-05-06	L-tyrosine;tyrosine;D-tyrosine	tyrosine	2.70351	0.423245	polar	extracellular	sp	amino acid	yes
2011-07-01	L-tyrosine;tyrosine;D-tyrosine	tyrosine	0.957224	-0.449558	polar	extracellular	sp	amino acid	yes
2012-05-03	L-tyrosine;tyrosine;D-tyrosine	tyrosine	0.111257	-0.872377	polar	extracellular	sp	amino acid	yes
2011-10-05	L-tyrosine;tyrosine;D-tyrosine	tyrosine	1.20309	-0.326674	polar	extracellular	sp	amino acid	yes
2011-11-29	L-tyrosine;tyrosine;D-tyrosine	tyrosine	1.44557	-0.205481	polar	extracellular	sp	amino acid	yes
2012-04-25	L-tyrosine;tyrosine;D-tyrosine	tyrosine	0.458127	-0.699009	polar	extracellular	sp	amino acid	yes
2011-08-11	L-tyrosine;tyrosine;D-tyrosine	tyrosine	0.22909	-0.813484	polar	extracellular	sp	amino acid	yes
2011-06-03	L-tyrosine;tyrosine;D-tyrosine	tyrosine	0.586608	-0.634794	polar	extracellular	sp	amino acid	yes
2012-04-04	L-tyrosine;tyrosine;D-tyrosine	tyrosine	0.0489443	-0.903522	polar	extracellular	sp	amino acid	yes
2012-02-08	L-tyrosine;tyrosine;D-tyrosine	tyrosine	0.523112	-0.66653	polar	extracellular	sp	amino acid	yes
2011-12-28	L-tyrosine;tyrosine;D-tyrosine	tyrosine	0.611999	-0.622104	polar	extracellular	sp	amino acid	yes
2012-04-17	D-fructose 6-phosphate	fructose-6-phosphate	1.04166	-0.197009	polar	intracellular	bp	carbohydrate	yes
2012-01-25	D-fructose 6-phosphate	fructose-6-phosphate	2.0611	1.1159	polar	intracellular	bp	carbohydrate	yes
2012-03-22	D-fructose 6-phosphate	fructose-6-phosphate	1.18291	-0.0150964	polar	intracellular	bp	carbohydrate	yes
2012-01-19	D-fructose 6-phosphate	fructose-6-phosphate	1.88574	0.89005	polar	intracellular	bp	carbohydrate	yes
2011-05-13	D-fructose 6-phosphate	fructose-6-phosphate	0.937773	-0.330801	polar	intracellular	bp	carbohydrate	yes
2012-02-01	D-fructose 6-phosphate	fructose-6-phosphate	2.40598	1.56005	polar	intracellular	bp	carbohydrate	yes
2011-11-23	D-fructose 6-phosphate	fructose-6-phosphate	0.518236	-0.871107	polar	intracellular	bp	carbohydrate	yes
2012-03-28	D-fructose 6-phosphate	fructose-6-phosphate	1.40828	0.275147	polar	intracellular	bp	carbohydrate	yes
2012-03-08	D-fructose 6-phosphate	fructose-6-phosphate	2.18377	1.27387	polar	intracellular	bp	carbohydrate	yes
2011-07-08	D-fructose 6-phosphate	fructose-6-phosphate	0.279163	-1.179	polar	intracellular	bp	carbohydrate	yes
2012-02-29	D-fructose 6-phosphate	fructose-6-phosphate	2.21922	1.31953	polar	intracellular	bp	carbohydrate	yes
2011-03-29	D-fructose 6-phosphate	fructose-6-phosphate	2.52846	1.71779	polar	intracellular	bp	carbohydrate	yes
2011-11-16	D-fructose 6-phosphate	fructose-6-phosphate	0.259163	-1.20476	polar	intracellular	bp	carbohydrate	yes
2012-02-23	D-fructose 6-phosphate	fructose-6-phosphate	2.91944	2.22132	polar	intracellular	bp	carbohydrate	yes
2012-04-10	D-fructose 6-phosphate	fructose-6-phosphate	0.599241	-0.766784	polar	intracellular	bp	carbohydrate	yes
2011-11-02	D-fructose 6-phosphate	fructose-6-phosphate	1.16263	-0.041218	polar	intracellular	bp	carbohydrate	yes
2011-04-14	D-fructose 6-phosphate	fructose-6-phosphate	1.84257	0.834452	polar	intracellular	bp	carbohydrate	yes
2011-04-21	D-fructose 6-phosphate	fructose-6-phosphate	0.875199	-0.411387	polar	intracellular	bp	carbohydrate	yes
2012-02-14	D-fructose 6-phosphate	fructose-6-phosphate	2.00753	1.0469	polar	intracellular	bp	carbohydrate	yes
2011-06-09	D-fructose 6-phosphate	fructose-6-phosphate	0.95875	-0.303784	polar	intracellular	bp	carbohydrate	yes
2011-12-21	D-fructose 6-phosphate	fructose-6-phosphate	0.760403	-0.559229	polar	intracellular	bp	carbohydrate	yes
2011-09-28	D-fructose 6-phosphate	fructose-6-phosphate	0.257242	-1.20723	polar	intracellular	bp	carbohydrate	yes
2011-06-24	D-fructose 6-phosphate	fructose-6-phosphate	1.55521	0.464382	polar	intracellular	bp	carbohydrate	yes
2011-09-05	D-fructose 6-phosphate	fructose-6-phosphate	0.502703	-0.891112	polar	intracellular	bp	carbohydrate	yes
2011-09-19	D-fructose 6-phosphate	fructose-6-phosphate	0.183592	-1.30208	polar	intracellular	bp	carbohydrate	yes
2011-10-12	D-fructose 6-phosphate	fructose-6-phosphate	1.70391	0.655883	polar	intracellular	bp	carbohydrate	yes
2011-05-27	D-fructose 6-phosphate	fructose-6-phosphate	0.693116	-0.645886	polar	intracellular	bp	carbohydrate	yes
2011-08-29	D-fructose 6-phosphate	fructose-6-phosphate	0.470631	-0.932416	polar	intracellular	bp	carbohydrate	yes
2011-04-29	D-fructose 6-phosphate	fructose-6-phosphate	2.37432	1.51928	polar	intracellular	bp	carbohydrate	yes
2012-01-11	D-fructose 6-phosphate	fructose-6-phosphate	2.00047	1.03781	polar	intracellular	bp	carbohydrate	yes
2011-03-21	D-fructose 6-phosphate	fructose-6-phosphate	1.15216	-0.0547046	polar	intracellular	bp	carbohydrate	yes
2012-01-03	D-fructose 6-phosphate	fructose-6-phosphate	1.08217	-0.144835	polar	intracellular	bp	carbohydrate	yes
2011-04-05	D-fructose 6-phosphate	fructose-6-phosphate	1.04879	-0.187829	polar	intracellular	bp	carbohydrate	yes
2011-09-12	D-fructose 6-phosphate	fructose-6-phosphate	0.576602	-0.79594	polar	intracellular	bp	carbohydrate	yes
2011-05-20	D-fructose 6-phosphate	fructose-6-phosphate	1.20092	0.00809149	polar	intracellular	bp	carbohydrate	yes
2012-03-14	D-fructose 6-phosphate	fructose-6-phosphate	2.46419	1.63503	polar	intracellular	bp	carbohydrate	yes
2011-06-17	D-fructose 6-phosphate	fructose-6-phosphate	0.512951	-0.877914	polar	intracellular	bp	carbohydrate	yes
2011-08-19	D-fructose 6-phosphate	fructose-6-phosphate	0.11631	-1.38873	polar	intracellular	bp	carbohydrate	yes
2011-11-07	D-fructose 6-phosphate	fructose-6-phosphate	0.938604	-0.32973	polar	intracellular	bp	carbohydrate	yes
2011-08-05	D-fructose 6-phosphate	fructose-6-phosphate	0.746688	-0.576892	polar	intracellular	bp	carbohydrate	yes
2011-05-06	D-fructose 6-phosphate	fructose-6-phosphate	1.98285	1.01512	polar	intracellular	bp	carbohydrate	yes
2011-07-01	D-fructose 6-phosphate	fructose-6-phosphate	1.34814	0.197701	polar	intracellular	bp	carbohydrate	yes
2012-05-03	D-fructose 6-phosphate	fructose-6-phosphate	1.52669	0.427648	polar	intracellular	bp	carbohydrate	yes
2011-10-05	D-fructose 6-phosphate	fructose-6-phosphate	0.657956	-0.691167	polar	intracellular	bp	carbohydrate	yes
2011-11-29	D-fructose 6-phosphate	fructose-6-phosphate	0.0601442	-1.46107	polar	intracellular	bp	carbohydrate	yes
2012-04-25	D-fructose 6-phosphate	fructose-6-phosphate	0.809501	-0.495997	polar	intracellular	bp	carbohydrate	yes
2011-08-11	D-fructose 6-phosphate	fructose-6-phosphate	0.0838843	-1.43049	polar	intracellular	bp	carbohydrate	yes
2011-06-03	D-fructose 6-phosphate	fructose-6-phosphate	0	-1.53853	polar	intracellular	bp	carbohydrate	yes
2012-04-04	D-fructose 6-phosphate	fructose-6-phosphate	1.14393	-0.0653007	polar	intracellular	bp	carbohydrate	yes
2012-02-08	D-fructose 6-phosphate	fructose-6-phosphate	2.5811	1.78559	polar	intracellular	bp	carbohydrate	yes
2011-12-28	D-fructose 6-phosphate	fructose-6-phosphate	1.11426	-0.103504	polar	intracellular	bp	carbohydrate	yes
2012-04-17	urea	urea	0.671591	-0.587609	polar	extracellular	sp	organonitrogen compound	yes
2012-01-25	urea	urea	0.78464	-0.488046	polar	extracellular	sp	organonitrogen compound	yes
2012-03-22	urea	urea	0.549686	-0.694972	polar	extracellular	sp	organonitrogen compound	yes
2012-01-19	urea	urea	0.417888	-0.811047	polar	extracellular	sp	organonitrogen compound	yes
2011-05-13	urea	urea	2.57551	1.08918	polar	extracellular	sp	organonitrogen compound	yes
2012-02-01	urea	urea	0.0362793	-1.14713	polar	extracellular	sp	organonitrogen compound	yes
2011-11-23	urea	urea	1.51079	0.151476	polar	extracellular	sp	organonitrogen compound	yes
2012-03-28	urea	urea	0.784571	-0.488107	polar	extracellular	sp	organonitrogen compound	yes
2012-03-08	urea	urea	1.38677	0.0422528	polar	extracellular	sp	organonitrogen compound	yes
2011-07-08	urea	urea	0.64031	-0.615158	polar	extracellular	sp	organonitrogen compound	yes
2012-02-29	urea	urea	0.456954	-0.776641	polar	extracellular	sp	organonitrogen compound	yes
2011-03-29	urea	urea	5.50199	3.66655	polar	extracellular	sp	organonitrogen compound	yes
2011-11-16	urea	urea	0.4254	-0.804431	polar	extracellular	sp	organonitrogen compound	yes
2012-02-23	urea	urea	1.9822	0.566652	polar	extracellular	sp	organonitrogen compound	yes
2012-04-10	urea	urea	1.60198	0.231791	polar	extracellular	sp	organonitrogen compound	yes
2011-11-02	urea	urea	1.2519	-0.0765313	polar	extracellular	sp	organonitrogen compound	yes
2011-04-14	urea	urea	1.76241	0.373084	polar	extracellular	sp	organonitrogen compound	yes
2011-04-21	urea	urea	1.83523	0.437218	polar	extracellular	sp	organonitrogen compound	yes
2012-02-14	urea	urea	1.75897	0.370048	polar	extracellular	sp	organonitrogen compound	yes
2011-06-09	urea	urea	2.30639	0.852169	polar	extracellular	sp	organonitrogen compound	yes
2011-12-21	urea	urea	1.46836	0.114113	polar	extracellular	sp	organonitrogen compound	yes
2011-09-28	urea	urea	0.491055	-0.746608	polar	extracellular	sp	organonitrogen compound	yes
2011-06-24	urea	urea	2.06291	0.637734	polar	extracellular	sp	organonitrogen compound	yes
2011-09-05	urea	urea	1.48231	0.126393	polar	extracellular	sp	organonitrogen compound	yes
2011-09-19	urea	urea	0.210541	-0.993658	polar	extracellular	sp	organonitrogen compound	yes
2011-10-12	urea	urea	1.3634	0.0216736	polar	extracellular	sp	organonitrogen compound	yes
2011-05-27	urea	urea	1.02846	-0.273309	polar	extracellular	sp	organonitrogen compound	yes
2011-08-29	urea	urea	0.114538	-1.07821	polar	extracellular	sp	organonitrogen compound	yes
2011-04-29	urea	urea	1.24605	-0.0816834	polar	extracellular	sp	organonitrogen compound	yes
2012-01-11	urea	urea	1.02556	-0.275863	polar	extracellular	sp	organonitrogen compound	yes
2011-03-21	urea	urea	4.1261	2.4548	polar	extracellular	sp	organonitrogen compound	yes
2012-01-03	urea	urea	1.23363	-0.0926146	polar	extracellular	sp	organonitrogen compound	yes
2011-04-05	urea	urea	3.53893	1.93767	polar	extracellular	sp	organonitrogen compound	yes
2011-09-12	urea	urea	0.781429	-0.490874	polar	extracellular	sp	organonitrogen compound	yes
2011-05-20	urea	urea	4.79265	3.04183	polar	extracellular	sp	organonitrogen compound	yes
2012-03-14	urea	urea	1.3896	0.0447467	polar	extracellular	sp	organonitrogen compound	yes
2011-06-17	urea	urea	2.24438	0.79755	polar	extracellular	sp	organonitrogen compound	yes
2011-08-19	urea	urea	0.304303	-0.911081	polar	extracellular	sp	organonitrogen compound	yes
2011-11-07	urea	urea	1.07697	-0.230586	polar	extracellular	sp	organonitrogen compound	yes
2011-08-05	urea	urea	0.882205	-0.40212	polar	extracellular	sp	organonitrogen compound	yes
2011-05-06	urea	urea	2.38208	0.918824	polar	extracellular	sp	organonitrogen compound	yes
2011-07-01	urea	urea	0.865874	-0.416503	polar	extracellular	sp	organonitrogen compound	yes
2012-05-03	urea	urea	0.660444	-0.597426	polar	extracellular	sp	organonitrogen compound	yes
2011-10-05	urea	urea	1.10544	-0.205515	polar	extracellular	sp	organonitrogen compound	yes
2011-11-29	urea	urea	0.861735	-0.420149	polar	extracellular	sp	organonitrogen compound	yes
2012-04-25	urea	urea	0.46143	-0.772699	polar	extracellular	sp	organonitrogen compound	yes
2011-08-11	urea	urea	0.571306	-0.67593	polar	extracellular	sp	organonitrogen compound	yes
2011-06-03	urea	urea	0.812271	-0.463711	polar	extracellular	sp	organonitrogen compound	yes
2012-04-04	urea	urea	0.308981	-0.906961	polar	extracellular	sp	organonitrogen compound	yes
2012-02-08	urea	urea	0.586949	-0.662154	polar	extracellular	sp	organonitrogen compound	yes
2011-12-28	urea	urea	0.557126	-0.688419	polar	extracellular	sp	organonitrogen compound	yes
2012-04-17	sucrose	sucrose	0.95661	0.045177	polar	intracellular	bp	carbohydrate	yes
2012-04-17	sucrose	sucrose	0.533019	-0.454098	polar	extracellular	sp	carbohydrate	yes
2012-01-25	sucrose	sucrose	0.770049	-0.630258	polar	intracellular	bp	carbohydrate	yes
2012-01-25	sucrose	sucrose	0.476142	-0.487871	polar	extracellular	sp	carbohydrate	yes
2012-03-22	sucrose	sucrose	1.03717	0.336847	polar	intracellular	bp	carbohydrate	yes
2012-03-22	sucrose	sucrose	0.24044	-0.627829	polar	extracellular	sp	carbohydrate	yes
2012-01-19	sucrose	sucrose	1.23059	1.03709	polar	intracellular	bp	carbohydrate	yes
2012-01-19	sucrose	sucrose	0.318731	-0.58134	polar	extracellular	sp	carbohydrate	yes
2011-05-13	sucrose	sucrose	1.18394	0.868227	polar	intracellular	bp	carbohydrate	yes
2011-05-13	sucrose	sucrose	2.88051	0.939825	polar	extracellular	sp	carbohydrate	yes
2012-02-01	sucrose	sucrose	1.38846	1.60867	polar	intracellular	bp	carbohydrate	yes
2012-02-01	sucrose	sucrose	0.354808	-0.559918	polar	extracellular	sp	carbohydrate	yes
2011-11-23	sucrose	sucrose	0.411091	-1.92985	polar	intracellular	bp	carbohydrate	yes
2011-11-23	sucrose	sucrose	0.95718	-0.202234	polar	extracellular	sp	carbohydrate	yes
2012-03-28	sucrose	sucrose	0.990277	0.167067	polar	intracellular	bp	carbohydrate	yes
2012-03-28	sucrose	sucrose	1.8991	0.357074	polar	extracellular	sp	carbohydrate	yes
2012-03-08	sucrose	sucrose	0.625675	-1.15296	polar	intracellular	bp	carbohydrate	yes
2012-03-08	sucrose	sucrose	2.0761	0.462174	polar	extracellular	sp	carbohydrate	yes
2011-07-08	sucrose	sucrose	0.66947	-0.994401	polar	intracellular	bp	carbohydrate	yes
2011-07-08	sucrose	sucrose	1.30226	0.00267213	polar	extracellular	sp	carbohydrate	yes
2012-02-29	sucrose	sucrose	1.13476	0.690153	polar	intracellular	bp	carbohydrate	yes
2012-02-29	sucrose	sucrose	0.646321	-0.386819	polar	extracellular	sp	carbohydrate	yes
2011-03-29	sucrose	sucrose	1.09063	0.530379	polar	intracellular	bp	carbohydrate	yes
2011-03-29	sucrose	sucrose	5.84197	2.69831	polar	extracellular	sp	carbohydrate	yes
2011-11-16	sucrose	sucrose	0.532447	-1.49049	polar	intracellular	bp	carbohydrate	yes
2011-11-16	sucrose	sucrose	0.163995	-0.673221	polar	extracellular	sp	carbohydrate	yes
2012-02-23	sucrose	sucrose	1.52985	2.12057	polar	intracellular	bp	carbohydrate	yes
2012-02-23	sucrose	sucrose	0.359554	-0.5571	polar	extracellular	sp	carbohydrate	yes
2012-04-10	sucrose	sucrose	1.05824	0.413115	polar	intracellular	bp	carbohydrate	yes
2012-04-10	sucrose	sucrose	2.14331	0.502084	polar	extracellular	sp	carbohydrate	yes
2011-11-02	sucrose	sucrose	0.838755	-0.381512	polar	intracellular	bp	carbohydrate	yes
2011-11-02	sucrose	sucrose	0.85434	-0.2633	polar	extracellular	sp	carbohydrate	yes
2011-04-14	sucrose	sucrose	1.08075	0.494607	polar	intracellular	bp	carbohydrate	yes
2011-04-14	sucrose	sucrose	1.25007	-0.0283188	polar	extracellular	sp	carbohydrate	yes
2011-04-21	sucrose	sucrose	0.704263	-0.868435	polar	intracellular	bp	carbohydrate	yes
2011-04-21	sucrose	sucrose	3.70804	1.4312	polar	extracellular	sp	carbohydrate	yes
2012-02-14	sucrose	sucrose	0.641225	-1.09666	polar	intracellular	bp	carbohydrate	yes
2012-02-14	sucrose	sucrose	0.818557	-0.284547	polar	extracellular	sp	carbohydrate	yes
2011-06-09	sucrose	sucrose	1.07068	0.458169	polar	intracellular	bp	carbohydrate	yes
2011-06-09	sucrose	sucrose	3.99834	1.60358	polar	extracellular	sp	carbohydrate	yes
2011-12-21	sucrose	sucrose	0.824811	-0.431997	polar	intracellular	bp	carbohydrate	yes
2011-12-21	sucrose	sucrose	0.959541	-0.200832	polar	extracellular	sp	carbohydrate	yes
2011-09-28	sucrose	sucrose	0.710194	-0.846959	polar	intracellular	bp	carbohydrate	yes
2011-09-28	sucrose	sucrose	0.032676	-0.751197	polar	extracellular	sp	carbohydrate	yes
2011-06-24	sucrose	sucrose	1.01623	0.261021	polar	intracellular	bp	carbohydrate	yes
2011-06-24	sucrose	sucrose	5.81896	2.68465	polar	extracellular	sp	carbohydrate	yes
2011-09-05	sucrose	sucrose	0.782309	-0.585873	polar	intracellular	bp	carbohydrate	yes
2011-09-05	sucrose	sucrose	0.55521	-0.44092	polar	extracellular	sp	carbohydrate	yes
2011-09-19	sucrose	sucrose	0.730372	-0.773906	polar	intracellular	bp	carbohydrate	yes
2011-09-19	sucrose	sucrose	0	-0.7706	polar	extracellular	sp	carbohydrate	yes
2011-10-12	sucrose	sucrose	0.975988	0.115333	polar	intracellular	bp	carbohydrate	yes
2011-10-12	sucrose	sucrose	0.211398	-0.645073	polar	extracellular	sp	carbohydrate	yes
2011-05-27	sucrose	sucrose	0.94359	-0.00196187	polar	intracellular	bp	carbohydrate	yes
2011-05-27	sucrose	sucrose	0.630908	-0.395972	polar	extracellular	sp	carbohydrate	yes
2011-08-29	sucrose	sucrose	0.784693	-0.577241	polar	intracellular	bp	carbohydrate	yes
2011-08-29	sucrose	sucrose	0.0148517	-0.761781	polar	extracellular	sp	carbohydrate	yes
2011-04-29	sucrose	sucrose	1.04005	0.347255	polar	intracellular	bp	carbohydrate	yes
2011-04-29	sucrose	sucrose	3.26375	1.16739	polar	extracellular	sp	carbohydrate	yes
2012-01-11	sucrose	sucrose	1.32694	1.38593	polar	intracellular	bp	carbohydrate	yes
2012-01-11	sucrose	sucrose	0.884162	-0.245592	polar	extracellular	sp	carbohydrate	yes
2011-03-21	sucrose	sucrose	1.15208	0.752868	polar	intracellular	bp	carbohydrate	yes
2011-03-21	sucrose	sucrose	1.04261	-0.151505	polar	extracellular	sp	carbohydrate	yes
2012-01-03	sucrose	sucrose	1.30921	1.32174	polar	intracellular	bp	carbohydrate	yes
2012-01-03	sucrose	sucrose	0.272529	-0.608774	polar	extracellular	sp	carbohydrate	yes
2011-04-05	sucrose	sucrose	1.03198	0.318052	polar	intracellular	bp	carbohydrate	yes
2011-04-05	sucrose	sucrose	7.86197	3.89778	polar	extracellular	sp	carbohydrate	yes
2011-09-12	sucrose	sucrose	0.749067	-0.706223	polar	intracellular	bp	carbohydrate	yes
2011-09-12	sucrose	sucrose	0.480417	-0.485332	polar	extracellular	sp	carbohydrate	yes
2011-05-20	sucrose	sucrose	1.10503	0.58254	polar	intracellular	bp	carbohydrate	yes
2011-05-20	sucrose	sucrose	3.03399	1.03096	polar	extracellular	sp	carbohydrate	yes
2012-03-14	sucrose	sucrose	1.48061	1.9423	polar	intracellular	bp	carbohydrate	yes
2012-03-14	sucrose	sucrose	0.981332	-0.187893	polar	extracellular	sp	carbohydrate	yes
2011-06-17	sucrose	sucrose	0.81015	-0.485075	polar	intracellular	bp	carbohydrate	yes
2011-06-17	sucrose	sucrose	2.20896	0.541061	polar	extracellular	sp	carbohydrate	yes
2011-08-19	sucrose	sucrose	0.528039	-1.50645	polar	intracellular	bp	carbohydrate	yes
2011-08-19	sucrose	sucrose	0.00909892	-0.765197	polar	extracellular	sp	carbohydrate	yes
2011-11-07	sucrose	sucrose	0.7512	-0.6985	polar	intracellular	bp	carbohydrate	yes
2011-11-07	sucrose	sucrose	0.438702	-0.510102	polar	extracellular	sp	carbohydrate	yes
2011-08-05	sucrose	sucrose	0.803417	-0.509453	polar	intracellular	bp	carbohydrate	yes
2011-08-05	sucrose	sucrose	0.088453	-0.718077	polar	extracellular	sp	carbohydrate	yes
2011-05-06	sucrose	sucrose	1.00234	0.210726	polar	intracellular	bp	carbohydrate	yes
2011-05-06	sucrose	sucrose	2.84842	0.920772	polar	extracellular	sp	carbohydrate	yes
2011-07-01	sucrose	sucrose	0.844964	-0.359032	polar	intracellular	bp	carbohydrate	yes
2011-07-01	sucrose	sucrose	0.985086	-0.185663	polar	extracellular	sp	carbohydrate	yes
2012-05-03	sucrose	sucrose	1.13145	0.678166	polar	intracellular	bp	carbohydrate	yes
2012-05-03	sucrose	sucrose	0	-0.7706	polar	extracellular	sp	carbohydrate	yes
2011-10-05	sucrose	sucrose	0.840338	-0.375783	polar	intracellular	bp	carbohydrate	yes
2011-10-05	sucrose	sucrose	0.159539	-0.675867	polar	extracellular	sp	carbohydrate	yes
2011-11-29	sucrose	sucrose	0.190984	-2.72674	polar	intracellular	bp	carbohydrate	yes
2011-11-29	sucrose	sucrose	0.0559822	-0.737358	polar	extracellular	sp	carbohydrate	yes
2012-04-25	sucrose	sucrose	0.978109	0.123011	polar	intracellular	bp	carbohydrate	yes
2012-04-25	sucrose	sucrose	0.8119	-0.2885	polar	extracellular	sp	carbohydrate	yes
2011-08-11	sucrose	sucrose	0.766429	-0.643366	polar	intracellular	bp	carbohydrate	yes
2011-08-11	sucrose	sucrose	0.282571	-0.602812	polar	extracellular	sp	carbohydrate	yes
2011-06-03	sucrose	sucrose	0.978638	0.124927	polar	intracellular	bp	carbohydrate	yes
2011-06-03	sucrose	sucrose	0.491956	-0.47848	polar	extracellular	sp	carbohydrate	yes
2012-04-04	sucrose	sucrose	1.05638	0.406401	polar	intracellular	bp	carbohydrate	yes
2012-04-04	sucrose	sucrose	0.19343	-0.655743	polar	extracellular	sp	carbohydrate	yes
2012-02-08	sucrose	sucrose	1.58505	2.3204	polar	intracellular	bp	carbohydrate	yes
2012-02-08	sucrose	sucrose	0.731458	-0.336266	polar	extracellular	sp	carbohydrate	yes
2011-12-28	sucrose	sucrose	0.975169	0.11237	polar	intracellular	bp	carbohydrate	yes
2011-12-28	sucrose	sucrose	0.0131299	-0.762804	polar	extracellular	sp	carbohydrate	yes
2012-04-17	sn-glycerol 3-phosphate	glycerol-3-phosphate	1.08956	0.165279	non-polar	intracellular	bnp	lipid related	yes
2012-04-17	sn-glycerol 3-phosphate	glycerol-3-phosphate	0.701228	-0.263184	non-polar	extracellular	snp	lipid related	yes
2012-01-25	sn-glycerol 3-phosphate	glycerol-3-phosphate	0.601603	-1.03841	non-polar	intracellular	bnp	lipid related	yes
2012-01-25	sn-glycerol 3-phosphate	glycerol-3-phosphate	0.54881	-0.380462	non-polar	extracellular	snp	lipid related	yes
2012-03-22	sn-glycerol 3-phosphate	glycerol-3-phosphate	0.668708	-0.872877	non-polar	intracellular	bnp	lipid related	yes
2012-03-22	sn-glycerol 3-phosphate	glycerol-3-phosphate	0.256979	-0.605011	non-polar	extracellular	snp	lipid related	yes
2012-01-19	sn-glycerol 3-phosphate	glycerol-3-phosphate	0.48099	-1.33594	non-polar	intracellular	bnp	lipid related	yes
2012-01-19	sn-glycerol 3-phosphate	glycerol-3-phosphate	0.679916	-0.279582	non-polar	extracellular	snp	lipid related	yes
2011-05-13	sn-glycerol 3-phosphate	glycerol-3-phosphate	0.877132	-0.358737	non-polar	intracellular	bnp	lipid related	yes
2011-05-13	sn-glycerol 3-phosphate	glycerol-3-phosphate	0.669266	-0.287777	non-polar	extracellular	snp	lipid related	yes
2012-02-01	sn-glycerol 3-phosphate	glycerol-3-phosphate	0.464459	-1.37672	non-polar	intracellular	bnp	lipid related	yes
2012-02-01	sn-glycerol 3-phosphate	glycerol-3-phosphate	0.595739	-0.344352	non-polar	extracellular	snp	lipid related	yes
2011-11-23	sn-glycerol 3-phosphate	glycerol-3-phosphate	1.56695	1.34291	non-polar	intracellular	bnp	lipid related	yes
2011-11-23	sn-glycerol 3-phosphate	glycerol-3-phosphate	7.29047	4.80689	non-polar	extracellular	snp	lipid related	yes
2012-03-28	sn-glycerol 3-phosphate	glycerol-3-phosphate	0.821124	-0.496898	non-polar	intracellular	bnp	lipid related	yes
2012-03-28	sn-glycerol 3-phosphate	glycerol-3-phosphate	0.769603	-0.210573	non-polar	extracellular	snp	lipid related	yes
2012-03-08	sn-glycerol 3-phosphate	glycerol-3-phosphate	0.609359	-1.01928	non-polar	intracellular	bnp	lipid related	yes
2012-03-08	sn-glycerol 3-phosphate	glycerol-3-phosphate	0	-0.802742	non-polar	extracellular	snp	lipid related	yes
2011-07-08	sn-glycerol 3-phosphate	glycerol-3-phosphate	0.841128	-0.44755	non-polar	intracellular	bnp	lipid related	yes
2011-07-08	sn-glycerol 3-phosphate	glycerol-3-phosphate	1.17952	0.104833	non-polar	extracellular	snp	lipid related	yes
2012-02-29	sn-glycerol 3-phosphate	glycerol-3-phosphate	0.516849	-1.24748	non-polar	intracellular	bnp	lipid related	yes
2012-02-29	sn-glycerol 3-phosphate	glycerol-3-phosphate	1.16304	0.092156	non-polar	extracellular	snp	lipid related	yes
2011-03-29	sn-glycerol 3-phosphate	glycerol-3-phosphate	1.44912	1.05225	non-polar	intracellular	bnp	lipid related	yes
2011-03-29	sn-glycerol 3-phosphate	glycerol-3-phosphate	1.24157	0.15258	non-polar	extracellular	snp	lipid related	yes
2011-11-16	sn-glycerol 3-phosphate	glycerol-3-phosphate	1.09355	0.175113	non-polar	intracellular	bnp	lipid related	yes
2011-11-16	sn-glycerol 3-phosphate	glycerol-3-phosphate	4.20407	2.43207	non-polar	extracellular	snp	lipid related	yes
2012-02-23	sn-glycerol 3-phosphate	glycerol-3-phosphate	1.00329	-0.0475329	non-polar	intracellular	bnp	lipid related	yes
2012-02-23	sn-glycerol 3-phosphate	glycerol-3-phosphate	0	-0.802742	non-polar	extracellular	snp	lipid related	yes
2012-04-10	sn-glycerol 3-phosphate	glycerol-3-phosphate	1.08722	0.159503	non-polar	intracellular	bnp	lipid related	yes
2012-04-10	sn-glycerol 3-phosphate	glycerol-3-phosphate	0.204911	-0.645074	non-polar	extracellular	snp	lipid related	yes
2011-11-02	sn-glycerol 3-phosphate	glycerol-3-phosphate	1.66145	1.57604	non-polar	intracellular	bnp	lipid related	yes
2011-11-02	sn-glycerol 3-phosphate	glycerol-3-phosphate	0.902532	-0.108292	non-polar	extracellular	snp	lipid related	yes
2011-04-14	sn-glycerol 3-phosphate	glycerol-3-phosphate	1.15685	0.331267	non-polar	intracellular	bnp	lipid related	yes
2011-04-14	sn-glycerol 3-phosphate	glycerol-3-phosphate	1.16148	0.0909574	non-polar	extracellular	snp	lipid related	yes
2011-04-21	sn-glycerol 3-phosphate	glycerol-3-phosphate	1.1957	0.427119	non-polar	intracellular	bnp	lipid related	yes
2011-04-21	sn-glycerol 3-phosphate	glycerol-3-phosphate	1.65956	0.474198	non-polar	extracellular	snp	lipid related	yes
2012-02-14	sn-glycerol 3-phosphate	glycerol-3-phosphate	0.755582	-0.658576	non-polar	intracellular	bnp	lipid related	yes
2012-02-14	sn-glycerol 3-phosphate	glycerol-3-phosphate	0.75652	-0.22064	non-polar	extracellular	snp	lipid related	yes
2011-06-09	sn-glycerol 3-phosphate	glycerol-3-phosphate	0.576735	-1.09976	non-polar	intracellular	bnp	lipid related	yes
2011-06-09	sn-glycerol 3-phosphate	glycerol-3-phosphate	1.22828	0.142357	non-polar	extracellular	snp	lipid related	yes
2011-12-21	sn-glycerol 3-phosphate	glycerol-3-phosphate	1.08851	0.162697	non-polar	intracellular	bnp	lipid related	yes
2011-12-21	sn-glycerol 3-phosphate	glycerol-3-phosphate	1.2352	0.147679	non-polar	extracellular	snp	lipid related	yes
2011-09-28	sn-glycerol 3-phosphate	glycerol-3-phosphate	0.797042	-0.556302	non-polar	intracellular	bnp	lipid related	yes
2011-09-28	sn-glycerol 3-phosphate	glycerol-3-phosphate	0.460238	-0.448613	non-polar	extracellular	snp	lipid related	yes
2011-06-24	sn-glycerol 3-phosphate	glycerol-3-phosphate	1.68116	1.62464	non-polar	intracellular	bnp	lipid related	yes
2011-06-24	sn-glycerol 3-phosphate	glycerol-3-phosphate	0.977562	-0.0505595	non-polar	extracellular	snp	lipid related	yes
2011-09-05	sn-glycerol 3-phosphate	glycerol-3-phosphate	0.644966	-0.931444	non-polar	intracellular	bnp	lipid related	yes
2011-09-05	sn-glycerol 3-phosphate	glycerol-3-phosphate	0.405773	-0.490522	non-polar	extracellular	snp	lipid related	yes
2011-09-19	sn-glycerol 3-phosphate	glycerol-3-phosphate	0.770877	-0.620847	non-polar	intracellular	bnp	lipid related	yes
2011-09-19	sn-glycerol 3-phosphate	glycerol-3-phosphate	0	-0.802742	non-polar	extracellular	snp	lipid related	yes
2011-10-12	sn-glycerol 3-phosphate	glycerol-3-phosphate	1.40149	0.934763	non-polar	intracellular	bnp	lipid related	yes
2011-10-12	sn-glycerol 3-phosphate	glycerol-3-phosphate	0.180007	-0.664236	non-polar	extracellular	snp	lipid related	yes
2011-05-27	sn-glycerol 3-phosphate	glycerol-3-phosphate	1.1932	0.420935	non-polar	intracellular	bnp	lipid related	yes
2011-05-27	sn-glycerol 3-phosphate	glycerol-3-phosphate	0.744648	-0.229775	non-polar	extracellular	snp	lipid related	yes
2011-08-29	sn-glycerol 3-phosphate	glycerol-3-phosphate	0.530009	-1.21502	non-polar	intracellular	bnp	lipid related	yes
2011-08-29	sn-glycerol 3-phosphate	glycerol-3-phosphate	0.59552	-0.344521	non-polar	extracellular	snp	lipid related	yes
2011-04-29	sn-glycerol 3-phosphate	glycerol-3-phosphate	0.981929	-0.100221	non-polar	intracellular	bnp	lipid related	yes
2011-04-29	sn-glycerol 3-phosphate	glycerol-3-phosphate	2.99816	1.50418	non-polar	extracellular	snp	lipid related	yes
2012-01-11	sn-glycerol 3-phosphate	glycerol-3-phosphate	1.01097	-0.0285766	non-polar	intracellular	bnp	lipid related	yes
2012-01-11	sn-glycerol 3-phosphate	glycerol-3-phosphate	3.3436	1.76998	non-polar	extracellular	snp	lipid related	yes
2011-03-21	sn-glycerol 3-phosphate	glycerol-3-phosphate	1.73617	1.76035	non-polar	intracellular	bnp	lipid related	yes
2011-03-21	sn-glycerol 3-phosphate	glycerol-3-phosphate	0	-0.802742	non-polar	extracellular	snp	lipid related	yes
2012-01-03	sn-glycerol 3-phosphate	glycerol-3-phosphate	2.00586	2.42562	non-polar	intracellular	bnp	lipid related	yes
2012-01-03	sn-glycerol 3-phosphate	glycerol-3-phosphate	2.29538	0.963433	non-polar	extracellular	snp	lipid related	yes
2011-04-05	sn-glycerol 3-phosphate	glycerol-3-phosphate	1.5106	1.20392	non-polar	intracellular	bnp	lipid related	yes
2011-04-05	sn-glycerol 3-phosphate	glycerol-3-phosphate	1.1695	0.0971244	non-polar	extracellular	snp	lipid related	yes
2011-09-12	sn-glycerol 3-phosphate	glycerol-3-phosphate	0.719923	-0.746541	non-polar	intracellular	bnp	lipid related	yes
2011-09-12	sn-glycerol 3-phosphate	glycerol-3-phosphate	0.290537	-0.579189	non-polar	extracellular	snp	lipid related	yes
2011-05-20	sn-glycerol 3-phosphate	glycerol-3-phosphate	1.15865	0.335716	non-polar	intracellular	bnp	lipid related	yes
2011-05-20	sn-glycerol 3-phosphate	glycerol-3-phosphate	0.458811	-0.449711	non-polar	extracellular	snp	lipid related	yes
2012-03-14	sn-glycerol 3-phosphate	glycerol-3-phosphate	0.829205	-0.476963	non-polar	intracellular	bnp	lipid related	yes
2012-03-14	sn-glycerol 3-phosphate	glycerol-3-phosphate	0.551828	-0.37814	non-polar	extracellular	snp	lipid related	yes
2011-06-17	sn-glycerol 3-phosphate	glycerol-3-phosphate	0.666889	-0.877365	non-polar	intracellular	bnp	lipid related	yes
2011-06-17	sn-glycerol 3-phosphate	glycerol-3-phosphate	0.151448	-0.686211	non-polar	extracellular	snp	lipid related	yes
2011-08-19	sn-glycerol 3-phosphate	glycerol-3-phosphate	0.570562	-1.11498	non-polar	intracellular	bnp	lipid related	yes
2011-08-19	sn-glycerol 3-phosphate	glycerol-3-phosphate	0	-0.802742	non-polar	extracellular	snp	lipid related	yes
2011-11-07	sn-glycerol 3-phosphate	glycerol-3-phosphate	1.68545	1.63523	non-polar	intracellular	bnp	lipid related	yes
2011-11-07	sn-glycerol 3-phosphate	glycerol-3-phosphate	2.05653	0.77965	non-polar	extracellular	snp	lipid related	yes
2011-08-05	sn-glycerol 3-phosphate	glycerol-3-phosphate	0.923541	-0.244255	non-polar	intracellular	bnp	lipid related	yes
2011-08-05	sn-glycerol 3-phosphate	glycerol-3-phosphate	0.377324	-0.512411	non-polar	extracellular	snp	lipid related	yes
2011-05-06	sn-glycerol 3-phosphate	glycerol-3-phosphate	1.00637	-0.0399332	non-polar	intracellular	bnp	lipid related	yes
2011-05-06	sn-glycerol 3-phosphate	glycerol-3-phosphate	0.926973	-0.0894852	non-polar	extracellular	snp	lipid related	yes
2011-07-01	sn-glycerol 3-phosphate	glycerol-3-phosphate	2.06027	2.55985	non-polar	intracellular	bnp	lipid related	yes
2011-07-01	sn-glycerol 3-phosphate	glycerol-3-phosphate	1.22733	0.141624	non-polar	extracellular	snp	lipid related	yes
2012-05-03	sn-glycerol 3-phosphate	glycerol-3-phosphate	0.984881	-0.0929397	non-polar	intracellular	bnp	lipid related	yes
2012-05-03	sn-glycerol 3-phosphate	glycerol-3-phosphate	0	-0.802742	non-polar	extracellular	snp	lipid related	yes
2011-10-05	sn-glycerol 3-phosphate	glycerol-3-phosphate	1.16219	0.344455	non-polar	intracellular	bnp	lipid related	yes
2011-10-05	sn-glycerol 3-phosphate	glycerol-3-phosphate	0.833435	-0.161458	non-polar	extracellular	snp	lipid related	yes
2011-11-29	sn-glycerol 3-phosphate	glycerol-3-phosphate	1.25176	0.5654	non-polar	intracellular	bnp	lipid related	yes
2011-11-29	sn-glycerol 3-phosphate	glycerol-3-phosphate	3.7979	2.11954	non-polar	extracellular	snp	lipid related	yes
2012-04-25	sn-glycerol 3-phosphate	glycerol-3-phosphate	1.00325	-0.0476202	non-polar	intracellular	bnp	lipid related	yes
2012-04-25	sn-glycerol 3-phosphate	glycerol-3-phosphate	0.195602	-0.652237	non-polar	extracellular	snp	lipid related	yes
2011-08-11	sn-glycerol 3-phosphate	glycerol-3-phosphate	0.457976	-1.39271	non-polar	intracellular	bnp	lipid related	yes
2011-08-11	sn-glycerol 3-phosphate	glycerol-3-phosphate	0.0514653	-0.763142	non-polar	extracellular	snp	lipid related	yes
2011-06-03	sn-glycerol 3-phosphate	glycerol-3-phosphate	0.915122	-0.265022	non-polar	intracellular	bnp	lipid related	yes
2011-06-03	sn-glycerol 3-phosphate	glycerol-3-phosphate	0.928245	-0.0885062	non-polar	extracellular	snp	lipid related	yes
2012-04-04	sn-glycerol 3-phosphate	glycerol-3-phosphate	0.984625	-0.0935709	non-polar	intracellular	bnp	lipid related	yes
2012-04-04	sn-glycerol 3-phosphate	glycerol-3-phosphate	0.375618	-0.513724	non-polar	extracellular	snp	lipid related	yes
2012-02-08	sn-glycerol 3-phosphate	glycerol-3-phosphate	0.548098	-1.1704	non-polar	intracellular	bnp	lipid related	yes
2012-02-08	sn-glycerol 3-phosphate	glycerol-3-phosphate	0.547476	-0.381488	non-polar	extracellular	snp	lipid related	yes
2011-12-28	sn-glycerol 3-phosphate	glycerol-3-phosphate	1.3515	0.811437	non-polar	intracellular	bnp	lipid related	yes
2011-12-28	sn-glycerol 3-phosphate	glycerol-3-phosphate	0.817245	-0.173915	non-polar	extracellular	snp	lipid related	yes
2012-04-17	Î²-alanine	beta-alanine	0.193079	-1.44413	polar	extracellular	sp	amino acid	yes
2012-01-25	Î²-alanine	beta-alanine	1.14451	-0.318351	polar	extracellular	sp	amino acid	yes
2012-03-22	Î²-alanine	beta-alanine	0.735633	-0.802155	polar	extracellular	sp	amino acid	yes
2012-01-19	Î²-alanine	beta-alanine	1.35989	-0.0635058	polar	extracellular	sp	amino acid	yes
2011-05-13	Î²-alanine	beta-alanine	0.837269	-0.681893	polar	extracellular	sp	amino acid	yes
2012-02-01	Î²-alanine	beta-alanine	0.52819	-1.04761	polar	extracellular	sp	amino acid	yes
2011-11-23	Î²-alanine	beta-alanine	1.56753	0.182195	polar	extracellular	sp	amino acid	yes
2012-03-28	Î²-alanine	beta-alanine	1.88261	0.555012	polar	extracellular	sp	amino acid	yes
2012-03-08	Î²-alanine	beta-alanine	1.21534	-0.234539	polar	extracellular	sp	amino acid	yes
2011-07-08	Î²-alanine	beta-alanine	1.85475	0.522043	polar	extracellular	sp	amino acid	yes
2012-02-29	Î²-alanine	beta-alanine	1.48861	0.0888055	polar	extracellular	sp	amino acid	yes
2011-03-29	Î²-alanine	beta-alanine	4.0803	3.15543	polar	extracellular	sp	amino acid	yes
2011-11-16	Î²-alanine	beta-alanine	0.746493	-0.789304	polar	extracellular	sp	amino acid	yes
2012-02-23	Î²-alanine	beta-alanine	2.20405	0.935357	polar	extracellular	sp	amino acid	yes
2012-04-10	Î²-alanine	beta-alanine	1.53859	0.147951	polar	extracellular	sp	amino acid	yes
2011-11-02	Î²-alanine	beta-alanine	1.264	-0.176961	polar	extracellular	sp	amino acid	yes
2011-04-14	Î²-alanine	beta-alanine	2.49922	1.28462	polar	extracellular	sp	amino acid	yes
2011-04-21	Î²-alanine	beta-alanine	1.46587	0.0619013	polar	extracellular	sp	amino acid	yes
2012-02-14	Î²-alanine	beta-alanine	1.85756	0.525373	polar	extracellular	sp	amino acid	yes
2011-06-09	Î²-alanine	beta-alanine	2.54949	1.3441	polar	extracellular	sp	amino acid	yes
2011-12-21	Î²-alanine	beta-alanine	1.58305	0.200556	polar	extracellular	sp	amino acid	yes
2011-09-28	Î²-alanine	beta-alanine	0.579656	-0.986714	polar	extracellular	sp	amino acid	yes
2011-06-24	Î²-alanine	beta-alanine	1.7663	0.41739	polar	extracellular	sp	amino acid	yes
2011-09-05	Î²-alanine	beta-alanine	0.772456	-0.758583	polar	extracellular	sp	amino acid	yes
2011-09-19	Î²-alanine	beta-alanine	0.183357	-1.45564	polar	extracellular	sp	amino acid	yes
2011-10-12	Î²-alanine	beta-alanine	2.23402	0.970821	polar	extracellular	sp	amino acid	yes
2011-05-27	Î²-alanine	beta-alanine	1.69998	0.338911	polar	extracellular	sp	amino acid	yes
2011-08-29	Î²-alanine	beta-alanine	0.612472	-0.947884	polar	extracellular	sp	amino acid	yes
2011-04-29	Î²-alanine	beta-alanine	2.78399	1.62157	polar	extracellular	sp	amino acid	yes
2012-01-11	Î²-alanine	beta-alanine	1.42615	0.0149027	polar	extracellular	sp	amino acid	yes
2011-03-21	Î²-alanine	beta-alanine	2.95829	1.82781	polar	extracellular	sp	amino acid	yes
2012-01-03	Î²-alanine	beta-alanine	2.0459	0.748225	polar	extracellular	sp	amino acid	yes
2011-04-05	Î²-alanine	beta-alanine	2.08571	0.79533	polar	extracellular	sp	amino acid	yes
2011-09-12	Î²-alanine	beta-alanine	1.30813	-0.124746	polar	extracellular	sp	amino acid	yes
2011-05-20	Î²-alanine	beta-alanine	3.77971	2.79976	polar	extracellular	sp	amino acid	yes
2012-03-14	Î²-alanine	beta-alanine	1.26824	-0.171951	polar	extracellular	sp	amino acid	yes
2011-06-17	Î²-alanine	beta-alanine	0.216539	-1.41637	polar	extracellular	sp	amino acid	yes
2011-08-19	Î²-alanine	beta-alanine	1.24315	-0.201629	polar	extracellular	sp	amino acid	yes
2011-11-07	Î²-alanine	beta-alanine	0.957575	-0.53954	polar	extracellular	sp	amino acid	yes
2011-08-05	Î²-alanine	beta-alanine	0.581163	-0.984931	polar	extracellular	sp	amino acid	yes
2011-05-06	Î²-alanine	beta-alanine	1.23863	-0.206977	polar	extracellular	sp	amino acid	yes
2011-07-01	Î²-alanine	beta-alanine	1.81058	0.469775	polar	extracellular	sp	amino acid	yes
2012-05-03	Î²-alanine	beta-alanine	0.335702	-1.27537	polar	extracellular	sp	amino acid	yes
2011-10-05	Î²-alanine	beta-alanine	1.44661	0.0391068	polar	extracellular	sp	amino acid	yes
2011-11-29	Î²-alanine	beta-alanine	1.11761	-0.350174	polar	extracellular	sp	amino acid	yes
2012-04-25	Î²-alanine	beta-alanine	0.963364	-0.532691	polar	extracellular	sp	amino acid	yes
2011-08-11	Î²-alanine	beta-alanine	0.465727	-1.12152	polar	extracellular	sp	amino acid	yes
2011-06-03	Î²-alanine	beta-alanine	1.06426	-0.413303	polar	extracellular	sp	amino acid	yes
2012-04-04	Î²-alanine	beta-alanine	0.398822	-1.20069	polar	extracellular	sp	amino acid	yes
2012-02-08	Î²-alanine	beta-alanine	1.05713	-0.421746	polar	extracellular	sp	amino acid	yes
2011-12-28	Î²-alanine	beta-alanine	1.09408	-0.378027	polar	extracellular	sp	amino acid	yes
2012-04-17	uracil	uracil	1.07029	-0.308941	polar	intracellular	bp	ribonucleoside	yes
2012-04-17	uracil	uracil	0.893041	-0.224095	polar	extracellular	sp	ribonucleoside	yes
2012-01-25	uracil	uracil	1.16704	-0.0745042	polar	intracellular	bp	ribonucleoside	yes
2012-01-25	uracil	uracil	0.790587	-0.459695	polar	extracellular	sp	ribonucleoside	yes
2012-03-22	uracil	uracil	1.31767	0.290507	polar	intracellular	bp	ribonucleoside	yes
2012-03-22	uracil	uracil	0.941506	-0.112647	polar	extracellular	sp	ribonucleoside	yes
2012-01-19	uracil	uracil	1.2346	0.0892179	polar	intracellular	bp	ribonucleoside	yes
2012-01-19	uracil	uracil	0.744899	-0.564758	polar	extracellular	sp	ribonucleoside	yes
2011-05-13	uracil	uracil	1.57698	0.918864	polar	intracellular	bp	ribonucleoside	yes
2011-05-13	uracil	uracil	0.909847	-0.185449	polar	extracellular	sp	ribonucleoside	yes
2012-02-01	uracil	uracil	0.873302	-0.786269	polar	intracellular	bp	ribonucleoside	yes
2012-02-01	uracil	uracil	0.458725	-1.22284	polar	extracellular	sp	ribonucleoside	yes
2011-11-23	uracil	uracil	0.61228	-1.41877	polar	intracellular	bp	ribonucleoside	yes
2011-11-23	uracil	uracil	0.484725	-1.16305	polar	extracellular	sp	ribonucleoside	yes
2012-03-28	uracil	uracil	1.73583	1.30378	polar	intracellular	bp	ribonucleoside	yes
2012-03-28	uracil	uracil	0.895825	-0.217693	polar	extracellular	sp	ribonucleoside	yes
2012-03-08	uracil	uracil	1.07473	-0.298188	polar	intracellular	bp	ribonucleoside	yes
2012-03-08	uracil	uracil	1.11089	0.276854	polar	extracellular	sp	ribonucleoside	yes
2011-07-08	uracil	uracil	1.0125	-0.448972	polar	intracellular	bp	ribonucleoside	yes
2011-07-08	uracil	uracil	0.982827	-0.0176247	polar	extracellular	sp	ribonucleoside	yes
2012-02-29	uracil	uracil	1.04239	-0.37654	polar	intracellular	bp	ribonucleoside	yes
2012-02-29	uracil	uracil	0.917247	-0.168431	polar	extracellular	sp	ribonucleoside	yes
2011-03-29	uracil	uracil	2.49668	3.14745	polar	intracellular	bp	ribonucleoside	yes
2011-03-29	uracil	uracil	2.69551	3.92082	polar	extracellular	sp	ribonucleoside	yes
2011-11-16	uracil	uracil	0.758427	-1.06463	polar	intracellular	bp	ribonucleoside	yes
2011-11-16	uracil	uracil	0.65003	-0.782917	polar	extracellular	sp	ribonucleoside	yes
2012-02-23	uracil	uracil	1.38893	0.463187	polar	intracellular	bp	ribonucleoside	yes
2012-02-23	uracil	uracil	1.53371	1.24918	polar	extracellular	sp	ribonucleoside	yes
2012-04-10	uracil	uracil	1.29366	0.232328	polar	intracellular	bp	ribonucleoside	yes
2012-04-10	uracil	uracil	0.964613	-0.0595095	polar	extracellular	sp	ribonucleoside	yes
2011-11-02	uracil	uracil	0.826535	-0.899594	polar	intracellular	bp	ribonucleoside	yes
2011-11-02	uracil	uracil	0.74212	-0.571149	polar	extracellular	sp	ribonucleoside	yes
2011-04-14	uracil	uracil	2.26789	2.59305	polar	intracellular	bp	ribonucleoside	yes
2011-04-14	uracil	uracil	1.48262	1.13168	polar	extracellular	sp	ribonucleoside	yes
2011-04-21	uracil	uracil	1.03236	-0.400837	polar	intracellular	bp	ribonucleoside	yes
2011-04-21	uracil	uracil	0.833887	-0.360125	polar	extracellular	sp	ribonucleoside	yes
2012-02-14	uracil	uracil	1.44921	0.609257	polar	intracellular	bp	ribonucleoside	yes
2012-02-14	uracil	uracil	1.1488	0.364042	polar	extracellular	sp	ribonucleoside	yes
2011-06-09	uracil	uracil	1.57947	0.924882	polar	intracellular	bp	ribonucleoside	yes
2011-06-09	uracil	uracil	1.57756	1.35	polar	extracellular	sp	ribonucleoside	yes
2011-12-21	uracil	uracil	1.09715	-0.24385	polar	intracellular	bp	ribonucleoside	yes
2011-12-21	uracil	uracil	2.04483	2.42453	polar	extracellular	sp	ribonucleoside	yes
2011-09-28	uracil	uracil	0.75323	-1.07722	polar	intracellular	bp	ribonucleoside	yes
2011-09-28	uracil	uracil	0.647503	-0.788729	polar	extracellular	sp	ribonucleoside	yes
2011-06-24	uracil	uracil	1.14824	-0.120044	polar	intracellular	bp	ribonucleoside	yes
2011-06-24	uracil	uracil	1.14343	0.351702	polar	extracellular	sp	ribonucleoside	yes
2011-09-05	uracil	uracil	0.973413	-0.543684	polar	intracellular	bp	ribonucleoside	yes
2011-09-05	uracil	uracil	0.695212	-0.679018	polar	extracellular	sp	ribonucleoside	yes
2011-09-19	uracil	uracil	0.61929	-1.40178	polar	intracellular	bp	ribonucleoside	yes
2011-09-19	uracil	uracil	0.498556	-1.13124	polar	extracellular	sp	ribonucleoside	yes
2011-10-12	uracil	uracil	1.14183	-0.135572	polar	intracellular	bp	ribonucleoside	yes
2011-10-12	uracil	uracil	0.860805	-0.298224	polar	extracellular	sp	ribonucleoside	yes
2011-05-27	uracil	uracil	1.14251	-0.133945	polar	intracellular	bp	ribonucleoside	yes
2011-05-27	uracil	uracil	0.807363	-0.421119	polar	extracellular	sp	ribonucleoside	yes
2011-08-29	uracil	uracil	0.667412	-1.28518	polar	intracellular	bp	ribonucleoside	yes
2011-08-29	uracil	uracil	0.479562	-1.17492	polar	extracellular	sp	ribonucleoside	yes
2011-04-29	uracil	uracil	1.45467	0.622475	polar	intracellular	bp	ribonucleoside	yes
2011-04-29	uracil	uracil	0.973986	-0.0379556	polar	extracellular	sp	ribonucleoside	yes
2012-01-11	uracil	uracil	1.19758	-0.00049632	polar	intracellular	bp	ribonucleoside	yes
2012-01-11	uracil	uracil	1.10831	0.270936	polar	extracellular	sp	ribonucleoside	yes
2011-03-21	uracil	uracil	1.44074	0.588719	polar	intracellular	bp	ribonucleoside	yes
2011-03-21	uracil	uracil	1.53553	1.25335	polar	extracellular	sp	ribonucleoside	yes
2012-01-03	uracil	uracil	1.44639	0.602409	polar	intracellular	bp	ribonucleoside	yes
2012-01-03	uracil	uracil	1.52799	1.23601	polar	extracellular	sp	ribonucleoside	yes
2011-04-05	uracil	uracil	1.50949	0.755319	polar	intracellular	bp	ribonucleoside	yes
2011-04-05	uracil	uracil	1.95512	2.21824	polar	extracellular	sp	ribonucleoside	yes
2011-09-12	uracil	uracil	0.733576	-1.12485	polar	intracellular	bp	ribonucleoside	yes
2011-09-12	uracil	uracil	0.644321	-0.796045	polar	extracellular	sp	ribonucleoside	yes
2011-05-20	uracil	uracil	1.96844	1.86744	polar	intracellular	bp	ribonucleoside	yes
2011-05-20	uracil	uracil	1.42845	1.00712	polar	extracellular	sp	ribonucleoside	yes
2012-03-14	uracil	uracil	1.98167	1.89948	polar	intracellular	bp	ribonucleoside	yes
2012-03-14	uracil	uracil	1.04889	0.134283	polar	extracellular	sp	ribonucleoside	yes
2011-06-17	uracil	uracil	1.15893	-0.0941554	polar	intracellular	bp	ribonucleoside	yes
2011-06-17	uracil	uracil	0.976135	-0.0330131	polar	extracellular	sp	ribonucleoside	yes
2011-08-19	uracil	uracil	0.705701	-1.19239	polar	intracellular	bp	ribonucleoside	yes
2011-08-19	uracil	uracil	0.56618	-0.975738	polar	extracellular	sp	ribonucleoside	yes
2011-11-07	uracil	uracil	0.863209	-0.810725	polar	intracellular	bp	ribonucleoside	yes
2011-11-07	uracil	uracil	0.796599	-0.44587	polar	extracellular	sp	ribonucleoside	yes
2011-08-05	uracil	uracil	1.05284	-0.351225	polar	intracellular	bp	ribonucleoside	yes
2011-08-05	uracil	uracil	1.0026	0.0278391	polar	extracellular	sp	ribonucleoside	yes
2011-05-06	uracil	uracil	1.27111	0.177682	polar	intracellular	bp	ribonucleoside	yes
2011-05-06	uracil	uracil	1.00043	0.0228436	polar	extracellular	sp	ribonucleoside	yes
2011-07-01	uracil	uracil	1.73197	1.29443	polar	intracellular	bp	ribonucleoside	yes
2011-07-01	uracil	uracil	1.22089	0.529829	polar	extracellular	sp	ribonucleoside	yes
2012-05-03	uracil	uracil	1.17916	-0.0451341	polar	intracellular	bp	ribonucleoside	yes
2012-05-03	uracil	uracil	0.819834	-0.39244	polar	extracellular	sp	ribonucleoside	yes
2011-10-05	uracil	uracil	1.14442	-0.129303	polar	intracellular	bp	ribonucleoside	yes
2011-10-05	uracil	uracil	0.77176	-0.50299	polar	extracellular	sp	ribonucleoside	yes
2011-11-29	uracil	uracil	0.51599	-1.6521	polar	intracellular	bp	ribonucleoside	yes
2011-11-29	uracil	uracil	0.616499	-0.860024	polar	extracellular	sp	ribonucleoside	yes
2012-04-25	uracil	uracil	0.993198	-0.495742	polar	intracellular	bp	ribonucleoside	yes
2012-04-25	uracil	uracil	1.11176	0.278872	polar	extracellular	sp	ribonucleoside	yes
2011-08-11	uracil	uracil	0.826328	-0.900094	polar	intracellular	bp	ribonucleoside	yes
2011-08-11	uracil	uracil	0.594266	-0.91115	polar	extracellular	sp	ribonucleoside	yes
2011-06-03	uracil	uracil	0.906637	-0.705494	polar	intracellular	bp	ribonucleoside	yes
2011-06-03	uracil	uracil	0.684892	-0.702749	polar	extracellular	sp	ribonucleoside	yes
2012-04-04	uracil	uracil	1.36118	0.395941	polar	intracellular	bp	ribonucleoside	yes
2012-04-04	uracil	uracil	0.536122	-1.04486	polar	extracellular	sp	ribonucleoside	yes
2012-02-08	uracil	uracil	1.31741	0.289879	polar	intracellular	bp	ribonucleoside	yes
2012-02-08	uracil	uracil	0.858431	-0.303683	polar	extracellular	sp	ribonucleoside	yes
2011-12-28	uracil	uracil	0.972424	-0.546081	polar	intracellular	bp	ribonucleoside	yes
2011-12-28	uracil	uracil	0.799851	-0.438392	polar	extracellular	sp	ribonucleoside	yes
2012-04-17	2-oxobutanoic acid	2-oxobutanoic acid	2.36601	0.0418096	polar	extracellular	sp	organic acid	yes
2012-01-25	2-oxobutanoic acid	2-oxobutanoic acid	1.70414	-0.350445	polar	extracellular	sp	organic acid	yes
2012-03-22	2-oxobutanoic acid	2-oxobutanoic acid	0.975527	-0.782258	polar	extracellular	sp	organic acid	yes
2012-01-19	2-oxobutanoic acid	2-oxobutanoic acid	1.5903	-0.417915	polar	extracellular	sp	organic acid	yes
2011-05-13	2-oxobutanoic acid	2-oxobutanoic acid	1.86433	-0.255508	polar	extracellular	sp	organic acid	yes
2012-02-01	2-oxobutanoic acid	2-oxobutanoic acid	0.732375	-0.926362	polar	extracellular	sp	organic acid	yes
2011-11-23	2-oxobutanoic acid	2-oxobutanoic acid	2.10991	-0.109968	polar	extracellular	sp	organic acid	yes
2012-03-28	2-oxobutanoic acid	2-oxobutanoic acid	6.45487	2.46507	polar	extracellular	sp	organic acid	yes
2012-03-08	2-oxobutanoic acid	2-oxobutanoic acid	1.62808	-0.395526	polar	extracellular	sp	organic acid	yes
2011-07-08	2-oxobutanoic acid	2-oxobutanoic acid	5.57815	1.94548	polar	extracellular	sp	organic acid	yes
2012-02-29	2-oxobutanoic acid	2-oxobutanoic acid	4.65886	1.40066	polar	extracellular	sp	organic acid	yes
2011-03-29	2-oxobutanoic acid	2-oxobutanoic acid	2.7157	0.249051	polar	extracellular	sp	organic acid	yes
2011-11-16	2-oxobutanoic acid	2-oxobutanoic acid	1.10074	-0.708053	polar	extracellular	sp	organic acid	yes
2012-02-23	2-oxobutanoic acid	2-oxobutanoic acid	1.07389	-0.723962	polar	extracellular	sp	organic acid	yes
2012-04-10	2-oxobutanoic acid	2-oxobutanoic acid	1.07742	-0.721874	polar	extracellular	sp	organic acid	yes
2011-11-02	2-oxobutanoic acid	2-oxobutanoic acid	1.79181	-0.298489	polar	extracellular	sp	organic acid	yes
2011-04-14	2-oxobutanoic acid	2-oxobutanoic acid	5.66554	1.99727	polar	extracellular	sp	organic acid	yes
2011-04-21	2-oxobutanoic acid	2-oxobutanoic acid	1.80933	-0.288107	polar	extracellular	sp	organic acid	yes
2012-02-14	2-oxobutanoic acid	2-oxobutanoic acid	1.36432	-0.551843	polar	extracellular	sp	organic acid	yes
2011-06-09	2-oxobutanoic acid	2-oxobutanoic acid	2.90906	0.363645	polar	extracellular	sp	organic acid	yes
2011-12-21	2-oxobutanoic acid	2-oxobutanoic acid	1.23515	-0.628392	polar	extracellular	sp	organic acid	yes
2011-09-28	2-oxobutanoic acid	2-oxobutanoic acid	1.73429	-0.332578	polar	extracellular	sp	organic acid	yes
2011-06-24	2-oxobutanoic acid	2-oxobutanoic acid	1.21803	-0.638542	polar	extracellular	sp	organic acid	yes
2011-09-05	2-oxobutanoic acid	2-oxobutanoic acid	1.2261	-0.633758	polar	extracellular	sp	organic acid	yes
2011-09-19	2-oxobutanoic acid	2-oxobutanoic acid	1.42692	-0.51474	polar	extracellular	sp	organic acid	yes
2011-10-12	2-oxobutanoic acid	2-oxobutanoic acid	2.19041	-0.062257	polar	extracellular	sp	organic acid	yes
2011-05-27	2-oxobutanoic acid	2-oxobutanoic acid	2.4812	0.110075	polar	extracellular	sp	organic acid	yes
2011-08-29	2-oxobutanoic acid	2-oxobutanoic acid	0.798038	-0.887447	polar	extracellular	sp	organic acid	yes
2011-04-29	2-oxobutanoic acid	2-oxobutanoic acid	7.35775	3.00016	polar	extracellular	sp	organic acid	yes
2012-01-11	2-oxobutanoic acid	2-oxobutanoic acid	1.03285	-0.748285	polar	extracellular	sp	organic acid	yes
2011-03-21	2-oxobutanoic acid	2-oxobutanoic acid	4.34965	1.21741	polar	extracellular	sp	organic acid	yes
2012-01-03	2-oxobutanoic acid	2-oxobutanoic acid	3.68675	0.824543	polar	extracellular	sp	organic acid	yes
2011-04-05	2-oxobutanoic acid	2-oxobutanoic acid	1.83131	-0.275078	polar	extracellular	sp	organic acid	yes
2011-09-12	2-oxobutanoic acid	2-oxobutanoic acid	2.79092	0.29363	polar	extracellular	sp	organic acid	yes
2011-05-20	2-oxobutanoic acid	2-oxobutanoic acid	6.1727	2.29784	polar	extracellular	sp	organic acid	yes
2012-03-14	2-oxobutanoic acid	2-oxobutanoic acid	1.74235	-0.327801	polar	extracellular	sp	organic acid	yes
2011-06-17	2-oxobutanoic acid	2-oxobutanoic acid	2.08224	-0.126366	polar	extracellular	sp	organic acid	yes
2011-08-19	2-oxobutanoic acid	2-oxobutanoic acid	1.76608	-0.313738	polar	extracellular	sp	organic acid	yes
2011-11-07	2-oxobutanoic acid	2-oxobutanoic acid	1.98472	-0.184161	polar	extracellular	sp	organic acid	yes
2011-08-05	2-oxobutanoic acid	2-oxobutanoic acid	0.691868	-0.950368	polar	extracellular	sp	organic acid	yes
2011-05-06	2-oxobutanoic acid	2-oxobutanoic acid	2.66277	0.217682	polar	extracellular	sp	organic acid	yes
2011-07-01	2-oxobutanoic acid	2-oxobutanoic acid	6.14146	2.27932	polar	extracellular	sp	organic acid	yes
2012-05-03	2-oxobutanoic acid	2-oxobutanoic acid	0.709972	-0.939639	polar	extracellular	sp	organic acid	yes
2011-10-05	2-oxobutanoic acid	2-oxobutanoic acid	1.5219	-0.458451	polar	extracellular	sp	organic acid	yes
2011-11-29	2-oxobutanoic acid	2-oxobutanoic acid	0.944618	-0.800576	polar	extracellular	sp	organic acid	yes
2012-04-25	2-oxobutanoic acid	2-oxobutanoic acid	0.942479	-0.801844	polar	extracellular	sp	organic acid	yes
2011-08-11	2-oxobutanoic acid	2-oxobutanoic acid	1.02647	-0.752064	polar	extracellular	sp	organic acid	yes
2011-06-03	2-oxobutanoic acid	2-oxobutanoic acid	1.71447	-0.344327	polar	extracellular	sp	organic acid	yes
2012-04-04	2-oxobutanoic acid	2-oxobutanoic acid	1.0513	-0.737349	polar	extracellular	sp	organic acid	yes
2012-02-08	2-oxobutanoic acid	2-oxobutanoic acid	1.21994	-0.63741	polar	extracellular	sp	organic acid	yes
2011-12-28	2-oxobutanoic acid	2-oxobutanoic acid	2.16358	-0.0781614	polar	extracellular	sp	organic acid	yes
2012-04-17	glycerol	glycerol	0.292111	-0.353949	polar	intracellular	bp	lipid related	yes
2012-04-17	glycerol	glycerol	0.333927	-0.344933	polar	extracellular	sp	lipid related	yes
2012-01-25	glycerol	glycerol	0.683824	-0.130018	polar	intracellular	bp	lipid related	yes
2012-01-25	glycerol	glycerol	0.702436	-0.0416623	polar	extracellular	sp	lipid related	yes
2012-03-22	glycerol	glycerol	0.212647	-0.399376	polar	intracellular	bp	lipid related	yes
2012-03-22	glycerol	glycerol	0.267673	-0.399458	polar	extracellular	sp	lipid related	yes
2012-01-19	glycerol	glycerol	0.672765	-0.13634	polar	intracellular	bp	lipid related	yes
2012-01-19	glycerol	glycerol	0.17716	-0.473947	polar	extracellular	sp	lipid related	yes
2011-05-13	glycerol	glycerol	0.174734	-0.42105	polar	intracellular	bp	lipid related	yes
2011-05-13	glycerol	glycerol	0.0697254	-0.562362	polar	extracellular	sp	lipid related	yes
2012-02-01	glycerol	glycerol	0.461323	-0.257216	polar	intracellular	bp	lipid related	yes
2012-02-01	glycerol	glycerol	0.114032	-0.525899	polar	extracellular	sp	lipid related	yes
2011-11-23	glycerol	glycerol	10.99	5.76174	polar	intracellular	bp	lipid related	yes
2011-11-23	glycerol	glycerol	5.09072	3.56975	polar	extracellular	sp	lipid related	yes
2012-03-28	glycerol	glycerol	0.459327	-0.258356	polar	intracellular	bp	lipid related	yes
2012-03-28	glycerol	glycerol	0.168141	-0.48137	polar	extracellular	sp	lipid related	yes
2012-03-08	glycerol	glycerol	0.192368	-0.410969	polar	intracellular	bp	lipid related	yes
2012-03-08	glycerol	glycerol	0.309995	-0.364628	polar	extracellular	sp	lipid related	yes
2011-07-08	glycerol	glycerol	0.412397	-0.285185	polar	intracellular	bp	lipid related	yes
2011-07-08	glycerol	glycerol	0.203234	-0.452489	polar	extracellular	sp	lipid related	yes
2012-02-29	glycerol	glycerol	0.153188	-0.433367	polar	intracellular	bp	lipid related	yes
2012-02-29	glycerol	glycerol	0.0675413	-0.56416	polar	extracellular	sp	lipid related	yes
2011-03-29	glycerol	glycerol	0.119908	-0.452392	polar	intracellular	bp	lipid related	yes
2011-03-29	glycerol	glycerol	0.147593	-0.49828	polar	extracellular	sp	lipid related	yes
2011-11-16	glycerol	glycerol	3.77502	1.63712	polar	intracellular	bp	lipid related	yes
2011-11-16	glycerol	glycerol	2.81152	1.69405	polar	extracellular	sp	lipid related	yes
2012-02-23	glycerol	glycerol	0.175983	-0.420336	polar	intracellular	bp	lipid related	yes
2012-02-23	glycerol	glycerol	0.409379	-0.282839	polar	extracellular	sp	lipid related	yes
2012-04-10	glycerol	glycerol	0.384144	-0.301337	polar	intracellular	bp	lipid related	yes
2012-04-10	glycerol	glycerol	0.417352	-0.276277	polar	extracellular	sp	lipid related	yes
2011-11-02	glycerol	glycerol	1.20552	0.168222	polar	intracellular	bp	lipid related	yes
2011-11-02	glycerol	glycerol	1.32482	0.470539	polar	extracellular	sp	lipid related	yes
2011-04-14	glycerol	glycerol	0.276387	-0.362938	polar	intracellular	bp	lipid related	yes
2011-04-14	glycerol	glycerol	0.109885	-0.529312	polar	extracellular	sp	lipid related	yes
2011-04-21	glycerol	glycerol	0.311355	-0.342948	polar	intracellular	bp	lipid related	yes
2011-04-21	glycerol	glycerol	0.179241	-0.472235	polar	extracellular	sp	lipid related	yes
2012-02-14	glycerol	glycerol	0.384409	-0.301185	polar	intracellular	bp	lipid related	yes
2012-02-14	glycerol	glycerol	0.619855	-0.109624	polar	extracellular	sp	lipid related	yes
2011-06-09	glycerol	glycerol	0.754014	-0.089893	polar	intracellular	bp	lipid related	yes
2011-06-09	glycerol	glycerol	0.568588	-0.151815	polar	extracellular	sp	lipid related	yes
2011-12-21	glycerol	glycerol	4.61783	2.11894	polar	intracellular	bp	lipid related	yes
2011-12-21	glycerol	glycerol	5.59628	3.98581	polar	extracellular	sp	lipid related	yes
2011-09-28	glycerol	glycerol	0.139934	-0.440944	polar	intracellular	bp	lipid related	yes
2011-09-28	glycerol	glycerol	0.0762371	-0.557003	polar	extracellular	sp	lipid related	yes
2011-06-24	glycerol	glycerol	0.508526	-0.230231	polar	intracellular	bp	lipid related	yes
2011-06-24	glycerol	glycerol	0.628032	-0.102894	polar	extracellular	sp	lipid related	yes
2011-09-05	glycerol	glycerol	0.608869	-0.172868	polar	intracellular	bp	lipid related	yes
2011-09-05	glycerol	glycerol	0.447205	-0.251708	polar	extracellular	sp	lipid related	yes
2011-09-19	glycerol	glycerol	0.276398	-0.362932	polar	intracellular	bp	lipid related	yes
2011-09-19	glycerol	glycerol	0.214871	-0.442912	polar	extracellular	sp	lipid related	yes
2011-10-12	glycerol	glycerol	0.710691	-0.114659	polar	intracellular	bp	lipid related	yes
2011-10-12	glycerol	glycerol	0.425137	-0.26987	polar	extracellular	sp	lipid related	yes
2011-05-27	glycerol	glycerol	0.377893	-0.30491	polar	intracellular	bp	lipid related	yes
2011-05-27	glycerol	glycerol	0.137137	-0.506885	polar	extracellular	sp	lipid related	yes
2011-08-29	glycerol	glycerol	0.198206	-0.407632	polar	intracellular	bp	lipid related	yes
2011-08-29	glycerol	glycerol	0.122065	-0.519289	polar	extracellular	sp	lipid related	yes
2011-04-29	glycerol	glycerol	0.199772	-0.406737	polar	intracellular	bp	lipid related	yes
2011-04-29	glycerol	glycerol	0.0944423	-0.542021	polar	extracellular	sp	lipid related	yes
2012-01-11	glycerol	glycerol	1.94078	0.588548	polar	intracellular	bp	lipid related	yes
2012-01-11	glycerol	glycerol	1.93039	0.9689	polar	extracellular	sp	lipid related	yes
2011-03-21	glycerol	glycerol	0.286917	-0.356918	polar	intracellular	bp	lipid related	yes
2011-03-21	glycerol	glycerol	0.354198	-0.32825	polar	extracellular	sp	lipid related	yes
2012-01-03	glycerol	glycerol	4.58573	2.10058	polar	intracellular	bp	lipid related	yes
2012-01-03	glycerol	glycerol	1.96826	1.00007	polar	extracellular	sp	lipid related	yes
2011-04-05	glycerol	glycerol	0.401982	-0.291139	polar	intracellular	bp	lipid related	yes
2011-04-05	glycerol	glycerol	0.725258	-0.0228803	polar	extracellular	sp	lipid related	yes
2011-09-12	glycerol	glycerol	0.179604	-0.418266	polar	intracellular	bp	lipid related	yes
2011-09-12	glycerol	glycerol	0.379005	-0.307835	polar	extracellular	sp	lipid related	yes
2011-05-20	glycerol	glycerol	0.361366	-0.314358	polar	intracellular	bp	lipid related	yes
2011-05-20	glycerol	glycerol	0.110393	-0.528894	polar	extracellular	sp	lipid related	yes
2012-03-14	glycerol	glycerol	0.417313	-0.282375	polar	intracellular	bp	lipid related	yes
2012-03-14	glycerol	glycerol	0.134642	-0.508938	polar	extracellular	sp	lipid related	yes
2011-06-17	glycerol	glycerol	0.413852	-0.284353	polar	intracellular	bp	lipid related	yes
2011-06-17	glycerol	glycerol	0.411308	-0.281251	polar	extracellular	sp	lipid related	yes
2011-08-19	glycerol	glycerol	0.151202	-0.434503	polar	intracellular	bp	lipid related	yes
2011-08-19	glycerol	glycerol	0.143553	-0.501604	polar	extracellular	sp	lipid related	yes
2011-11-07	glycerol	glycerol	0.520006	-0.223668	polar	intracellular	bp	lipid related	yes
2011-11-07	glycerol	glycerol	1.27244	0.427435	polar	extracellular	sp	lipid related	yes
2011-08-05	glycerol	glycerol	0.317506	-0.339431	polar	intracellular	bp	lipid related	yes
2011-08-05	glycerol	glycerol	0.181177	-0.470641	polar	extracellular	sp	lipid related	yes
2011-05-06	glycerol	glycerol	0.332961	-0.330596	polar	intracellular	bp	lipid related	yes
2011-05-06	glycerol	glycerol	0.184588	-0.467834	polar	extracellular	sp	lipid related	yes
2011-07-01	glycerol	glycerol	1.11552	0.116771	polar	intracellular	bp	lipid related	yes
2011-07-01	glycerol	glycerol	0.617115	-0.111879	polar	extracellular	sp	lipid related	yes
2012-05-03	glycerol	glycerol	0.75707	-0.0881457	polar	intracellular	bp	lipid related	yes
2012-05-03	glycerol	glycerol	0.806358	0.043862	polar	extracellular	sp	lipid related	yes
2011-10-05	glycerol	glycerol	0.1851	-0.415124	polar	intracellular	bp	lipid related	yes
2011-10-05	glycerol	glycerol	0.177823	-0.473402	polar	extracellular	sp	lipid related	yes
2011-11-29	glycerol	glycerol	1.72689	0.466274	polar	intracellular	bp	lipid related	yes
2011-11-29	glycerol	glycerol	4.33914	2.95123	polar	extracellular	sp	lipid related	yes
2012-04-25	glycerol	glycerol	0.842305	-0.0394194	polar	intracellular	bp	lipid related	yes
2012-04-25	glycerol	glycerol	1.13838	0.317108	polar	extracellular	sp	lipid related	yes
2011-08-11	glycerol	glycerol	0.158414	-0.43038	polar	intracellular	bp	lipid related	yes
2011-08-11	glycerol	glycerol	0.087601	-0.547651	polar	extracellular	sp	lipid related	yes
2011-06-03	glycerol	glycerol	0.26424	-0.369882	polar	intracellular	bp	lipid related	yes
2011-06-03	glycerol	glycerol	0.0997147	-0.537682	polar	extracellular	sp	lipid related	yes
2012-04-04	glycerol	glycerol	0.296829	-0.351252	polar	intracellular	bp	lipid related	yes
2012-04-04	glycerol	glycerol	0.0505296	-0.57816	polar	extracellular	sp	lipid related	yes
2012-02-08	glycerol	glycerol	0.309811	-0.34383	polar	intracellular	bp	lipid related	yes
2012-02-08	glycerol	glycerol	0.283714	-0.386257	polar	extracellular	sp	lipid related	yes
2011-12-28	glycerol	glycerol	1.17927	0.153212	polar	intracellular	bp	lipid related	yes
2011-12-28	glycerol	glycerol	1.17625	0.348274	polar	extracellular	sp	lipid related	yes
2012-04-17	D-ribose 5-phosphate	ribose 5-phosphate	0.440852	-0.713561	polar	intracellular	bp	NA	yes
2012-01-25	D-ribose 5-phosphate	ribose 5-phosphate	0.712834	-0.00639977	polar	intracellular	bp	NA	yes
2012-03-22	D-ribose 5-phosphate	ribose 5-phosphate	1.04473	0.856525	polar	intracellular	bp	NA	yes
2012-01-19	D-ribose 5-phosphate	ribose 5-phosphate	0.897718	0.474302	polar	intracellular	bp	NA	yes
2011-05-13	D-ribose 5-phosphate	ribose 5-phosphate	0.64745	-0.176402	polar	intracellular	bp	NA	yes
2012-02-01	D-ribose 5-phosphate	ribose 5-phosphate	0.549145	-0.431997	polar	intracellular	bp	NA	yes
2011-11-23	D-ribose 5-phosphate	ribose 5-phosphate	0.40696	-0.80168	polar	intracellular	bp	NA	yes
2012-03-28	D-ribose 5-phosphate	ribose 5-phosphate	0.891246	0.457475	polar	intracellular	bp	NA	yes
2012-03-08	D-ribose 5-phosphate	ribose 5-phosphate	1.25067	1.392	polar	intracellular	bp	NA	yes
2011-07-08	D-ribose 5-phosphate	ribose 5-phosphate	1.06895	0.91952	polar	intracellular	bp	NA	yes
2012-02-29	D-ribose 5-phosphate	ribose 5-phosphate	0.726229	0.0284262	polar	intracellular	bp	NA	yes
2011-03-29	D-ribose 5-phosphate	ribose 5-phosphate	1.11424	1.03725	polar	intracellular	bp	NA	yes
2011-11-16	D-ribose 5-phosphate	ribose 5-phosphate	0.163533	-1.4346	polar	intracellular	bp	NA	yes
2012-02-23	D-ribose 5-phosphate	ribose 5-phosphate	0.84161	0.328421	polar	intracellular	bp	NA	yes
2012-04-10	D-ribose 5-phosphate	ribose 5-phosphate	0.671033	-0.115085	polar	intracellular	bp	NA	yes
2011-11-02	D-ribose 5-phosphate	ribose 5-phosphate	1.40393	1.79046	polar	intracellular	bp	NA	yes
2011-04-14	D-ribose 5-phosphate	ribose 5-phosphate	0.600797	-0.297699	polar	intracellular	bp	NA	yes
2011-04-21	D-ribose 5-phosphate	ribose 5-phosphate	0.669237	-0.119755	polar	intracellular	bp	NA	yes
2012-02-14	D-ribose 5-phosphate	ribose 5-phosphate	0.89404	0.464739	polar	intracellular	bp	NA	yes
2011-06-09	D-ribose 5-phosphate	ribose 5-phosphate	0.238954	-1.2385	polar	intracellular	bp	NA	yes
2011-12-21	D-ribose 5-phosphate	ribose 5-phosphate	0.670656	-0.116064	polar	intracellular	bp	NA	yes
2011-09-28	D-ribose 5-phosphate	ribose 5-phosphate	0.25547	-1.19556	polar	intracellular	bp	NA	yes
2011-06-24	D-ribose 5-phosphate	ribose 5-phosphate	1.72601	2.62788	polar	intracellular	bp	NA	yes
2011-09-05	D-ribose 5-phosphate	ribose 5-phosphate	0.8634	0.385076	polar	intracellular	bp	NA	yes
2011-09-19	D-ribose 5-phosphate	ribose 5-phosphate	0.354484	-0.93812	polar	intracellular	bp	NA	yes
2011-10-12	D-ribose 5-phosphate	ribose 5-phosphate	1.68313	2.5164	polar	intracellular	bp	NA	yes
2011-05-27	D-ribose 5-phosphate	ribose 5-phosphate	0.835137	0.311591	polar	intracellular	bp	NA	yes
2011-08-29	D-ribose 5-phosphate	ribose 5-phosphate	0.522609	-0.50099	polar	intracellular	bp	NA	yes
2011-04-29	D-ribose 5-phosphate	ribose 5-phosphate	0.292291	-1.09982	polar	intracellular	bp	NA	yes
2012-01-11	D-ribose 5-phosphate	ribose 5-phosphate	0.696449	-0.0490025	polar	intracellular	bp	NA	yes
2011-03-21	D-ribose 5-phosphate	ribose 5-phosphate	0.323302	-1.01919	polar	intracellular	bp	NA	yes
2012-01-03	D-ribose 5-phosphate	ribose 5-phosphate	1.04038	0.845225	polar	intracellular	bp	NA	yes
2011-04-05	D-ribose 5-phosphate	ribose 5-phosphate	0.686869	-0.0739105	polar	intracellular	bp	NA	yes
2011-09-12	D-ribose 5-phosphate	ribose 5-phosphate	0.74544	0.0783772	polar	intracellular	bp	NA	yes
2011-05-20	D-ribose 5-phosphate	ribose 5-phosphate	0.52443	-0.496256	polar	intracellular	bp	NA	yes
2012-03-14	D-ribose 5-phosphate	ribose 5-phosphate	0.491666	-0.581442	polar	intracellular	bp	NA	yes
2011-06-17	D-ribose 5-phosphate	ribose 5-phosphate	0.454319	-0.678546	polar	intracellular	bp	NA	yes
2011-08-19	D-ribose 5-phosphate	ribose 5-phosphate	0.130024	-1.52172	polar	intracellular	bp	NA	yes
2011-11-07	D-ribose 5-phosphate	ribose 5-phosphate	0.580733	-0.349866	polar	intracellular	bp	NA	yes
2011-08-05	D-ribose 5-phosphate	ribose 5-phosphate	0.691699	-0.0613527	polar	intracellular	bp	NA	yes
2011-05-06	D-ribose 5-phosphate	ribose 5-phosphate	1.01883	0.789198	polar	intracellular	bp	NA	yes
2011-07-01	D-ribose 5-phosphate	ribose 5-phosphate	0.132626	-1.51495	polar	intracellular	bp	NA	yes
2012-05-03	D-ribose 5-phosphate	ribose 5-phosphate	0.222796	-1.28051	polar	intracellular	bp	NA	yes
2011-10-05	D-ribose 5-phosphate	ribose 5-phosphate	0.726167	0.0282667	polar	intracellular	bp	NA	yes
2011-11-29	D-ribose 5-phosphate	ribose 5-phosphate	0.158528	-1.44761	polar	intracellular	bp	NA	yes
2012-04-25	D-ribose 5-phosphate	ribose 5-phosphate	0.373636	-0.888324	polar	intracellular	bp	NA	yes
2011-08-11	D-ribose 5-phosphate	ribose 5-phosphate	0.405874	-0.804505	polar	intracellular	bp	NA	yes
2011-06-03	D-ribose 5-phosphate	ribose 5-phosphate	1.05114	0.873202	polar	intracellular	bp	NA	yes
2012-04-04	D-ribose 5-phosphate	ribose 5-phosphate	1.03667	0.83559	polar	intracellular	bp	NA	yes
2012-02-08	D-ribose 5-phosphate	ribose 5-phosphate	1.21544	1.3004	polar	intracellular	bp	NA	yes
2011-12-28	D-ribose 5-phosphate	ribose 5-phosphate	1.33572	1.61312	polar	intracellular	bp	NA	yes
2012-04-17	putrescine	putrescine	0.319943	-0.299258	polar	intracellular	bp	organonitrogen compound	yes
2012-04-17	putrescine	putrescine	0.547671	-0.330688	polar	extracellular	sp	organonitrogen compound	yes
2012-01-25	putrescine	putrescine	0.222914	-0.416128	polar	intracellular	bp	organonitrogen compound	yes
2012-01-25	putrescine	putrescine	0.45452	-0.423738	polar	extracellular	sp	organonitrogen compound	yes
2012-03-22	putrescine	putrescine	0.321587	-0.297279	polar	intracellular	bp	organonitrogen compound	yes
2012-03-22	putrescine	putrescine	0.385368	-0.492816	polar	extracellular	sp	organonitrogen compound	yes
2012-01-19	putrescine	putrescine	0.21343	-0.42755	polar	intracellular	bp	organonitrogen compound	yes
2012-01-19	putrescine	putrescine	0.137145	-0.74077	polar	extracellular	sp	organonitrogen compound	yes
2011-05-13	putrescine	putrescine	0.670759	0.12329	polar	intracellular	bp	organonitrogen compound	yes
2011-05-13	putrescine	putrescine	0.896949	0.018211	polar	extracellular	sp	organonitrogen compound	yes
2012-02-01	putrescine	putrescine	0.651789	0.100441	polar	intracellular	bp	organonitrogen compound	yes
2012-02-01	putrescine	putrescine	0.244452	-0.633579	polar	extracellular	sp	organonitrogen compound	yes
2011-11-23	putrescine	putrescine	4.33266	4.53395	polar	intracellular	bp	organonitrogen compound	yes
2011-11-23	putrescine	putrescine	4.02729	3.14516	polar	extracellular	sp	organonitrogen compound	yes
2012-03-28	putrescine	putrescine	0.288094	-0.33762	polar	intracellular	bp	organonitrogen compound	yes
2012-03-28	putrescine	putrescine	0.24955	-0.628486	polar	extracellular	sp	organonitrogen compound	yes
2012-03-08	putrescine	putrescine	0.231061	-0.406314	polar	intracellular	bp	organonitrogen compound	yes
2012-03-08	putrescine	putrescine	0.554955	-0.323413	polar	extracellular	sp	organonitrogen compound	yes
2011-07-08	putrescine	putrescine	0.261577	-0.369559	polar	intracellular	bp	organonitrogen compound	yes
2011-07-08	putrescine	putrescine	0.293044	-0.58504	polar	extracellular	sp	organonitrogen compound	yes
2012-02-29	putrescine	putrescine	0.327121	-0.290613	polar	intracellular	bp	organonitrogen compound	yes
2012-02-29	putrescine	putrescine	0.136241	-0.741673	polar	extracellular	sp	organonitrogen compound	yes
2011-03-29	putrescine	putrescine	0.841298	0.328699	polar	intracellular	bp	organonitrogen compound	yes
2011-03-29	putrescine	putrescine	2.16768	1.28757	polar	extracellular	sp	organonitrogen compound	yes
2011-11-16	putrescine	putrescine	1.52528	1.15253	polar	intracellular	bp	organonitrogen compound	yes
2011-11-16	putrescine	putrescine	2.7023	1.82161	polar	extracellular	sp	organonitrogen compound	yes
2012-02-23	putrescine	putrescine	0.389617	-0.215339	polar	intracellular	bp	organonitrogen compound	yes
2012-02-23	putrescine	putrescine	0.678629	-0.199873	polar	extracellular	sp	organonitrogen compound	yes
2012-04-10	putrescine	putrescine	0.254235	-0.378402	polar	intracellular	bp	organonitrogen compound	yes
2012-04-10	putrescine	putrescine	0.597384	-0.28103	polar	extracellular	sp	organonitrogen compound	yes
2011-11-02	putrescine	putrescine	0.556681	-0.0141137	polar	intracellular	bp	organonitrogen compound	yes
2011-11-02	putrescine	putrescine	2.05698	1.17698	polar	extracellular	sp	organonitrogen compound	yes
2011-04-14	putrescine	putrescine	0.397924	-0.205332	polar	intracellular	bp	organonitrogen compound	yes
2011-04-14	putrescine	putrescine	0.828006	-0.0506578	polar	extracellular	sp	organonitrogen compound	yes
2011-04-21	putrescine	putrescine	0.243258	-0.391624	polar	intracellular	bp	organonitrogen compound	yes
2011-04-21	putrescine	putrescine	1.10059	0.221628	polar	extracellular	sp	organonitrogen compound	yes
2012-02-14	putrescine	putrescine	0.337163	-0.278518	polar	intracellular	bp	organonitrogen compound	yes
2012-02-14	putrescine	putrescine	0.751918	-0.126663	polar	extracellular	sp	organonitrogen compound	yes
2011-06-09	putrescine	putrescine	0.278693	-0.348944	polar	intracellular	bp	organonitrogen compound	yes
2011-06-09	putrescine	putrescine	0.420475	-0.457747	polar	extracellular	sp	organonitrogen compound	yes
2011-12-21	putrescine	putrescine	1.05217	0.582693	polar	intracellular	bp	organonitrogen compound	yes
2011-12-21	putrescine	putrescine	2.44194	1.56153	polar	extracellular	sp	organonitrogen compound	yes
2011-09-28	putrescine	putrescine	0.229558	-0.408125	polar	intracellular	bp	organonitrogen compound	yes
2011-09-28	putrescine	putrescine	0.324694	-0.553424	polar	extracellular	sp	organonitrogen compound	yes
2011-06-24	putrescine	putrescine	0.330827	-0.286149	polar	intracellular	bp	organonitrogen compound	yes
2011-06-24	putrescine	putrescine	1.32463	0.445424	polar	extracellular	sp	organonitrogen compound	yes
2011-09-05	putrescine	putrescine	0.145749	-0.50907	polar	intracellular	bp	organonitrogen compound	yes
2011-09-05	putrescine	putrescine	0.401553	-0.476649	polar	extracellular	sp	organonitrogen compound	yes
2011-09-19	putrescine	putrescine	0.18733	-0.458987	polar	intracellular	bp	organonitrogen compound	yes
2011-09-19	putrescine	putrescine	0.190418	-0.687554	polar	extracellular	sp	organonitrogen compound	yes
2011-10-12	putrescine	putrescine	0.191963	-0.453407	polar	intracellular	bp	organonitrogen compound	yes
2011-10-12	putrescine	putrescine	0.502775	-0.375536	polar	extracellular	sp	organonitrogen compound	yes
2011-05-27	putrescine	putrescine	0.300888	-0.32221	polar	intracellular	bp	organonitrogen compound	yes
2011-05-27	putrescine	putrescine	0.521071	-0.35726	polar	extracellular	sp	organonitrogen compound	yes
2011-08-29	putrescine	putrescine	0.10332	-0.560176	polar	intracellular	bp	organonitrogen compound	yes
2011-08-29	putrescine	putrescine	0.109818	-0.768067	polar	extracellular	sp	organonitrogen compound	yes
2011-04-29	putrescine	putrescine	0.787489	0.263888	polar	intracellular	bp	organonitrogen compound	yes
2011-04-29	putrescine	putrescine	0.406276	-0.47193	polar	extracellular	sp	organonitrogen compound	yes
2012-01-11	putrescine	putrescine	0.433743	-0.162189	polar	intracellular	bp	organonitrogen compound	yes
2012-01-11	putrescine	putrescine	1.06445	0.185532	polar	extracellular	sp	organonitrogen compound	yes
2011-03-21	putrescine	putrescine	0.667946	0.119902	polar	intracellular	bp	organonitrogen compound	yes
2011-03-21	putrescine	putrescine	1.03926	0.160367	polar	extracellular	sp	organonitrogen compound	yes
2012-01-03	putrescine	putrescine	0.521825	-0.056097	polar	intracellular	bp	organonitrogen compound	yes
2012-01-03	putrescine	putrescine	0.833012	-0.0456571	polar	extracellular	sp	organonitrogen compound	yes
2011-04-05	putrescine	putrescine	0.59162	0.0279685	polar	intracellular	bp	organonitrogen compound	yes
2011-04-05	putrescine	putrescine	1.65049	0.770938	polar	extracellular	sp	organonitrogen compound	yes
2011-09-12	putrescine	putrescine	0.249474	-0.384137	polar	intracellular	bp	organonitrogen compound	yes
2011-09-12	putrescine	putrescine	0.412616	-0.465597	polar	extracellular	sp	organonitrogen compound	yes
2011-05-20	putrescine	putrescine	0.250651	-0.38272	polar	intracellular	bp	organonitrogen compound	yes
2011-05-20	putrescine	putrescine	0.748264	-0.130313	polar	extracellular	sp	organonitrogen compound	yes
2012-03-14	putrescine	putrescine	0.289974	-0.335355	polar	intracellular	bp	organonitrogen compound	yes
2012-03-14	putrescine	putrescine	0.443503	-0.434744	polar	extracellular	sp	organonitrogen compound	yes
2011-06-17	putrescine	putrescine	0.273155	-0.355614	polar	intracellular	bp	organonitrogen compound	yes
2011-06-17	putrescine	putrescine	0.472643	-0.405636	polar	extracellular	sp	organonitrogen compound	yes
2011-08-19	putrescine	putrescine	0.022784	-0.657179	polar	intracellular	bp	organonitrogen compound	yes
2011-08-19	putrescine	putrescine	0.0915214	-0.786344	polar	extracellular	sp	organonitrogen compound	yes
2011-11-07	putrescine	putrescine	0.660547	0.11099	polar	intracellular	bp	organonitrogen compound	yes
2011-11-07	putrescine	putrescine	1.97914	1.09923	polar	extracellular	sp	organonitrogen compound	yes
2011-08-05	putrescine	putrescine	0.195747	-0.448849	polar	intracellular	bp	organonitrogen compound	yes
2011-08-05	putrescine	putrescine	0.229479	-0.648536	polar	extracellular	sp	organonitrogen compound	yes
2011-05-06	putrescine	putrescine	0.726052	0.189889	polar	intracellular	bp	organonitrogen compound	yes
2011-05-06	putrescine	putrescine	1.01066	0.131797	polar	extracellular	sp	organonitrogen compound	yes
2011-07-01	putrescine	putrescine	0.187189	-0.459157	polar	intracellular	bp	organonitrogen compound	yes
2011-07-01	putrescine	putrescine	0.439502	-0.43874	polar	extracellular	sp	organonitrogen compound	yes
2012-05-03	putrescine	putrescine	0.362605	-0.247873	polar	intracellular	bp	organonitrogen compound	yes
2012-05-03	putrescine	putrescine	0.323771	-0.554346	polar	extracellular	sp	organonitrogen compound	yes
2011-10-05	putrescine	putrescine	0.323305	-0.295209	polar	intracellular	bp	organonitrogen compound	yes
2011-10-05	putrescine	putrescine	0.439596	-0.438647	polar	extracellular	sp	organonitrogen compound	yes
2011-11-29	putrescine	putrescine	4.5067	4.74357	polar	intracellular	bp	organonitrogen compound	yes
2011-11-29	putrescine	putrescine	5.36637	4.48279	polar	extracellular	sp	organonitrogen compound	yes
2012-04-25	putrescine	putrescine	0.229234	-0.408516	polar	intracellular	bp	organonitrogen compound	yes
2012-04-25	putrescine	putrescine	0.538632	-0.339718	polar	extracellular	sp	organonitrogen compound	yes
2011-08-11	putrescine	putrescine	0.133141	-0.524257	polar	intracellular	bp	organonitrogen compound	yes
2011-08-11	putrescine	putrescine	0.105914	-0.771967	polar	extracellular	sp	organonitrogen compound	yes
2011-06-03	putrescine	putrescine	0.703987	0.163312	polar	intracellular	bp	organonitrogen compound	yes
2011-06-03	putrescine	putrescine	0.562577	-0.315799	polar	extracellular	sp	organonitrogen compound	yes
2012-04-04	putrescine	putrescine	0.452438	-0.139672	polar	intracellular	bp	organonitrogen compound	yes
2012-04-04	putrescine	putrescine	0.191848	-0.686126	polar	extracellular	sp	organonitrogen compound	yes
2012-02-08	putrescine	putrescine	0.597834	0.0354541	polar	intracellular	bp	organonitrogen compound	yes
2012-02-08	putrescine	putrescine	0.467312	-0.41096	polar	extracellular	sp	organonitrogen compound	yes
2011-12-28	putrescine	putrescine	0.614025	0.0549551	polar	intracellular	bp	organonitrogen compound	yes
2011-12-28	putrescine	putrescine	0.949749	0.0709541	polar	extracellular	sp	organonitrogen compound	yes
2012-04-17	inositol	inositol	0.946965	-0.36712	polar	intracellular	bp	NA	yes
2012-04-17	inositol	inositol	0.817301	-0.486336	polar	extracellular	sp	NA	yes
2012-01-25	inositol	inositol	1.39665	0.771206	polar	intracellular	bp	NA	yes
2012-01-25	inositol	inositol	0.919589	-0.329081	polar	extracellular	sp	NA	yes
2012-03-22	inositol	inositol	1.23472	0.361298	polar	intracellular	bp	NA	yes
2012-03-22	inositol	inositol	0.554827	-0.889858	polar	extracellular	sp	NA	yes
2012-01-19	inositol	inositol	1.41312	0.812895	polar	intracellular	bp	NA	yes
2012-01-19	inositol	inositol	0.528279	-0.930671	polar	extracellular	sp	NA	yes
2011-05-13	inositol	inositol	1.67501	1.47584	polar	intracellular	bp	NA	yes
2011-05-13	inositol	inositol	2.25516	1.72419	polar	extracellular	sp	NA	yes
2012-02-01	inositol	inositol	1.20954	0.297556	polar	intracellular	bp	NA	yes
2012-02-01	inositol	inositol	0.20621	-1.42581	polar	extracellular	sp	NA	yes
2011-11-23	inositol	inositol	0.57889	-1.29886	polar	intracellular	bp	NA	yes
2011-11-23	inositol	inositol	0.648317	-0.746128	polar	extracellular	sp	NA	yes
2012-03-28	inositol	inositol	1.35674	0.67018	polar	intracellular	bp	NA	yes
2012-03-28	inositol	inositol	1.41578	0.433753	polar	extracellular	sp	NA	yes
2012-03-08	inositol	inositol	1.15039	0.147834	polar	intracellular	bp	NA	yes
2012-03-08	inositol	inositol	0.96165	-0.264416	polar	extracellular	sp	NA	yes
2011-07-08	inositol	inositol	0.554707	-1.36008	polar	intracellular	bp	NA	yes
2011-07-08	inositol	inositol	0.836808	-0.456345	polar	extracellular	sp	NA	yes
2012-02-29	inositol	inositol	1.05763	-0.0869757	polar	intracellular	bp	NA	yes
2012-02-29	inositol	inositol	0.479028	-1.00639	polar	extracellular	sp	NA	yes
2011-03-29	inositol	inositol	1.80481	1.80442	polar	intracellular	bp	NA	yes
2011-03-29	inositol	inositol	2.53357	2.15222	polar	extracellular	sp	NA	yes
2011-11-16	inositol	inositol	0.752844	-0.858516	polar	intracellular	bp	NA	yes
2011-11-16	inositol	inositol	0.646026	-0.749649	polar	extracellular	sp	NA	yes
2012-02-23	inositol	inositol	1.69712	1.53181	polar	intracellular	bp	NA	yes
2012-02-23	inositol	inositol	1.44538	0.479262	polar	extracellular	sp	NA	yes
2012-04-10	inositol	inositol	1.25338	0.408525	polar	intracellular	bp	NA	yes
2012-04-10	inositol	inositol	1.81398	1.04594	polar	extracellular	sp	NA	yes
2011-11-02	inositol	inositol	0.755587	-0.851571	polar	intracellular	bp	NA	yes
2011-11-02	inositol	inositol	1.13915	0.00846755	polar	extracellular	sp	NA	yes
2011-04-14	inositol	inositol	1.06394	-0.0710045	polar	intracellular	bp	NA	yes
2011-04-14	inositol	inositol	0.70771	-0.654818	polar	extracellular	sp	NA	yes
2011-04-21	inositol	inositol	0.949521	-0.360647	polar	intracellular	bp	NA	yes
2011-04-21	inositol	inositol	1.46233	0.505312	polar	extracellular	sp	NA	yes
2012-02-14	inositol	inositol	1.3742	0.714375	polar	intracellular	bp	NA	yes
2012-02-14	inositol	inositol	1.12007	-0.0208637	polar	extracellular	sp	NA	yes
2011-06-09	inositol	inositol	1.02119	-0.179229	polar	intracellular	bp	NA	yes
2011-06-09	inositol	inositol	1.60843	0.729935	polar	extracellular	sp	NA	yes
2011-12-21	inositol	inositol	0.89918	-0.488081	polar	intracellular	bp	NA	yes
2011-12-21	inositol	inositol	0.459554	-1.03633	polar	extracellular	sp	NA	yes
2011-09-28	inositol	inositol	0.69293	-1.01018	polar	intracellular	bp	NA	yes
2011-09-28	inositol	inositol	0.47896	-1.00649	polar	extracellular	sp	NA	yes
2011-06-24	inositol	inositol	0.854874	-0.600238	polar	intracellular	bp	NA	yes
2011-06-24	inositol	inositol	1.35942	0.347108	polar	extracellular	sp	NA	yes
2011-09-05	inositol	inositol	1.06023	-0.0804034	polar	intracellular	bp	NA	yes
2011-09-05	inositol	inositol	1.60423	0.723471	polar	extracellular	sp	NA	yes
2011-09-19	inositol	inositol	0.43718	-1.65758	polar	intracellular	bp	NA	yes
2011-09-19	inositol	inositol	0.297556	-1.28538	polar	extracellular	sp	NA	yes
2011-10-12	inositol	inositol	1.57669	1.22697	polar	intracellular	bp	NA	yes
2011-10-12	inositol	inositol	1.59781	0.713596	polar	extracellular	sp	NA	yes
2011-05-27	inositol	inositol	0.863039	-0.579568	polar	intracellular	bp	NA	yes
2011-05-27	inositol	inositol	1.03043	-0.158672	polar	extracellular	sp	NA	yes
2011-08-29	inositol	inositol	0.608946	-1.22278	polar	intracellular	bp	NA	yes
2011-08-29	inositol	inositol	0.217336	-1.40871	polar	extracellular	sp	NA	yes
2011-04-29	inositol	inositol	1.15474	0.158847	polar	intracellular	bp	NA	yes
2011-04-29	inositol	inositol	1.14609	0.0191359	polar	extracellular	sp	NA	yes
2012-01-11	inositol	inositol	1.4975	1.02651	polar	intracellular	bp	NA	yes
2012-01-11	inositol	inositol	1.75836	0.96043	polar	extracellular	sp	NA	yes
2011-03-21	inositol	inositol	1.41484	0.817263	polar	intracellular	bp	NA	yes
2011-03-21	inositol	inositol	2.22197	1.67317	polar	extracellular	sp	NA	yes
2012-01-03	inositol	inositol	1.80492	1.80469	polar	intracellular	bp	NA	yes
2012-01-03	inositol	inositol	2.60956	2.26904	polar	extracellular	sp	NA	yes
2011-04-05	inositol	inositol	1.13382	0.105878	polar	intracellular	bp	NA	yes
2011-04-05	inositol	inositol	1.81125	1.04174	polar	extracellular	sp	NA	yes
2011-09-12	inositol	inositol	0.543358	-1.38881	polar	intracellular	bp	NA	yes
2011-09-12	inositol	inositol	0.87336	-0.400152	polar	extracellular	sp	NA	yes
2011-05-20	inositol	inositol	1.75948	1.68969	polar	intracellular	bp	NA	yes
2011-05-20	inositol	inositol	3.20963	3.19158	polar	extracellular	sp	NA	yes
2012-03-14	inositol	inositol	2.0334	2.38307	polar	intracellular	bp	NA	yes
2012-03-14	inositol	inositol	0.736233	-0.610967	polar	extracellular	sp	NA	yes
2011-06-17	inositol	inositol	0.978849	-0.286408	polar	intracellular	bp	NA	yes
2011-06-17	inositol	inositol	1.29152	0.242721	polar	extracellular	sp	NA	yes
2011-08-19	inositol	inositol	0.591929	-1.26585	polar	intracellular	bp	NA	yes
2011-08-19	inositol	inositol	0.733631	-0.614968	polar	extracellular	sp	NA	yes
2011-11-07	inositol	inositol	0.789973	-0.764526	polar	intracellular	bp	NA	yes
2011-11-07	inositol	inositol	0.881077	-0.388288	polar	extracellular	sp	NA	yes
2011-08-05	inositol	inositol	0.713413	-0.958329	polar	intracellular	bp	NA	yes
2011-08-05	inositol	inositol	1.15291	0.0296155	polar	extracellular	sp	NA	yes
2011-05-06	inositol	inositol	1.30326	0.534798	polar	intracellular	bp	NA	yes
2011-05-06	inositol	inositol	1.813	1.04442	polar	extracellular	sp	NA	yes
2011-07-01	inositol	inositol	1.1054	0.0339527	polar	intracellular	bp	NA	yes
2011-07-01	inositol	inositol	1.12895	-0.00721155	polar	extracellular	sp	NA	yes
2012-05-03	inositol	inositol	1.11467	0.0574091	polar	intracellular	bp	NA	yes
2012-05-03	inositol	inositol	0.644621	-0.75181	polar	extracellular	sp	NA	yes
2011-10-05	inositol	inositol	1.15718	0.165007	polar	intracellular	bp	NA	yes
2011-10-05	inositol	inositol	1.32554	0.295014	polar	extracellular	sp	NA	yes
2011-11-29	inositol	inositol	0.335468	-1.91506	polar	intracellular	bp	NA	yes
2011-11-29	inositol	inositol	0.676065	-0.703469	polar	extracellular	sp	NA	yes
2012-04-25	inositol	inositol	0.682462	-1.03668	polar	intracellular	bp	NA	yes
2012-04-25	inositol	inositol	1.21446	0.124255	polar	extracellular	sp	NA	yes
2011-08-11	inositol	inositol	0.67443	-1.05701	polar	intracellular	bp	NA	yes
2011-08-11	inositol	inositol	0.670232	-0.712436	polar	extracellular	sp	NA	yes
2011-06-03	inositol	inositol	0.813792	-0.704232	polar	intracellular	bp	NA	yes
2011-06-03	inositol	inositol	0.903978	-0.35308	polar	extracellular	sp	NA	yes
2012-04-04	inositol	inositol	1.35915	0.676283	polar	intracellular	bp	NA	yes
2012-04-04	inositol	inositol	0.333195	-1.23059	polar	extracellular	sp	NA	yes
2012-02-08	inositol	inositol	1.43906	0.87857	polar	intracellular	bp	NA	yes
2012-02-08	inositol	inositol	0.833923	-0.460781	polar	extracellular	sp	NA	yes
2011-12-28	inositol	inositol	1.05046	-0.105131	polar	intracellular	bp	NA	yes
2011-12-28	inositol	inositol	0.701298	-0.664675	polar	extracellular	sp	NA	yes
2012-04-17	malate;malic acid	malate	0.77686	-0.491804	polar	intracellular	bp	organic acid	yes
2012-04-17	malate;malic acid	malate	0.745997	-0.507856	polar	extracellular	sp	organic acid	yes
2012-01-25	malate;malic acid	malate	1.3145	0.643473	polar	intracellular	bp	organic acid	yes
2012-01-25	malate;malic acid	malate	0.902183	-0.346826	polar	extracellular	sp	organic acid	yes
2012-03-22	malate;malic acid	malate	1.48131	0.995696	polar	intracellular	bp	organic acid	yes
2012-03-22	malate;malic acid	malate	0.639502	-0.617654	polar	extracellular	sp	organic acid	yes
2012-01-19	malate;malic acid	malate	1.63665	1.32371	polar	intracellular	bp	organic acid	yes
2012-01-19	malate;malic acid	malate	0.670808	-0.585377	polar	extracellular	sp	organic acid	yes
2011-05-13	malate;malic acid	malate	1.22337	0.451043	polar	intracellular	bp	organic acid	yes
2011-05-13	malate;malic acid	malate	1.50281	0.272436	polar	extracellular	sp	organic acid	yes
2012-02-01	malate;malic acid	malate	1.32154	0.658325	polar	intracellular	bp	organic acid	yes
2012-02-01	malate;malic acid	malate	0.119937	-1.15334	polar	extracellular	sp	organic acid	yes
2011-11-23	malate;malic acid	malate	0.612943	-0.837928	polar	intracellular	bp	organic acid	yes
2011-11-23	malate;malic acid	malate	1.56623	0.337821	polar	extracellular	sp	organic acid	yes
2012-03-28	malate;malic acid	malate	1.32594	0.667626	polar	intracellular	bp	organic acid	yes
2012-03-28	malate;malic acid	malate	0.942166	-0.305602	polar	extracellular	sp	organic acid	yes
2012-03-08	malate;malic acid	malate	1.53112	1.10089	polar	intracellular	bp	organic acid	yes
2012-03-08	malate;malic acid	malate	1.13828	-0.10341	polar	extracellular	sp	organic acid	yes
2011-07-08	malate;malic acid	malate	0.719883	-0.612115	polar	intracellular	bp	organic acid	yes
2011-07-08	malate;malic acid	malate	0.94814	-0.299443	polar	extracellular	sp	organic acid	yes
2012-02-29	malate;malic acid	malate	1.35868	0.736761	polar	intracellular	bp	organic acid	yes
2012-02-29	malate;malic acid	malate	0.713931	-0.540917	polar	extracellular	sp	organic acid	yes
2011-03-29	malate;malic acid	malate	1.58273	1.20986	polar	intracellular	bp	organic acid	yes
2011-03-29	malate;malic acid	malate	4.31525	3.17211	polar	extracellular	sp	organic acid	yes
2011-11-16	malate;malic acid	malate	0.448332	-1.18552	polar	intracellular	bp	organic acid	yes
2011-11-16	malate;malic acid	malate	0.617681	-0.640152	polar	extracellular	sp	organic acid	yes
2012-02-23	malate;malic acid	malate	1.6967	1.45051	polar	intracellular	bp	organic acid	yes
2012-02-23	malate;malic acid	malate	1.42456	0.19175	polar	extracellular	sp	organic acid	yes
2012-04-10	malate;malic acid	malate	1.25069	0.508722	polar	intracellular	bp	organic acid	yes
2012-04-10	malate;malic acid	malate	1.3788	0.144576	polar	extracellular	sp	organic acid	yes
2011-11-02	malate;malic acid	malate	0.679968	-0.6964	polar	intracellular	bp	organic acid	yes
2011-11-02	malate;malic acid	malate	0.735	-0.519194	polar	extracellular	sp	organic acid	yes
2011-04-14	malate;malic acid	malate	1.4035	0.831405	polar	intracellular	bp	organic acid	yes
2011-04-14	malate;malic acid	malate	1.69765	0.473313	polar	extracellular	sp	organic acid	yes
2011-04-21	malate;malic acid	malate	0.677994	-0.700568	polar	intracellular	bp	organic acid	yes
2011-04-21	malate;malic acid	malate	1.41299	0.179827	polar	extracellular	sp	organic acid	yes
2012-02-14	malate;malic acid	malate	1.99968	2.09029	polar	intracellular	bp	organic acid	yes
2012-02-14	malate;malic acid	malate	1.25007	0.0118488	polar	extracellular	sp	organic acid	yes
2011-06-09	malate;malic acid	malate	0.935312	-0.157219	polar	intracellular	bp	organic acid	yes
2011-06-09	malate;malic acid	malate	1.98768	0.772345	polar	extracellular	sp	organic acid	yes
2011-12-21	malate;malic acid	malate	0.822371	-0.395703	polar	intracellular	bp	organic acid	yes
2011-12-21	malate;malic acid	malate	3.41894	2.248	polar	extracellular	sp	organic acid	yes
2011-09-28	malate;malic acid	malate	0.52406	-1.02561	polar	intracellular	bp	organic acid	yes
2011-09-28	malate;malic acid	malate	0.257097	-1.01192	polar	extracellular	sp	organic acid	yes
2011-06-24	malate;malic acid	malate	0.849965	-0.337435	polar	intracellular	bp	organic acid	yes
2011-06-24	malate;malic acid	malate	1.08413	-0.159239	polar	extracellular	sp	organic acid	yes
2011-09-05	malate;malic acid	malate	0.597289	-0.870984	polar	intracellular	bp	organic acid	yes
2011-09-05	malate;malic acid	malate	0.981124	-0.265436	polar	extracellular	sp	organic acid	yes
2011-09-19	malate;malic acid	malate	0.366666	-1.35796	polar	intracellular	bp	organic acid	yes
2011-09-19	malate;malic acid	malate	0.200266	-1.07052	polar	extracellular	sp	organic acid	yes
2011-10-12	malate;malic acid	malate	0.911057	-0.208436	polar	intracellular	bp	organic acid	yes
2011-10-12	malate;malic acid	malate	2.4623	1.26168	polar	extracellular	sp	organic acid	yes
2011-05-27	malate;malic acid	malate	0.619998	-0.82303	polar	intracellular	bp	organic acid	yes
2011-05-27	malate;malic acid	malate	0.763926	-0.48937	polar	extracellular	sp	organic acid	yes
2011-08-29	malate;malic acid	malate	0.485416	-1.10721	polar	intracellular	bp	organic acid	yes
2011-08-29	malate;malic acid	malate	0.181885	-1.08947	polar	extracellular	sp	organic acid	yes
2011-04-29	malate;malic acid	malate	1.4975	1.02989	polar	intracellular	bp	organic acid	yes
2011-04-29	malate;malic acid	malate	1.36945	0.134933	polar	extracellular	sp	organic acid	yes
2012-01-11	malate;malic acid	malate	1.32079	0.656755	polar	intracellular	bp	organic acid	yes
2012-01-11	malate;malic acid	malate	1.32026	0.0842171	polar	extracellular	sp	organic acid	yes
2011-03-21	malate;malic acid	malate	1.38864	0.800018	polar	intracellular	bp	organic acid	yes
2011-03-21	malate;malic acid	malate	2.92919	1.74306	polar	extracellular	sp	organic acid	yes
2012-01-03	malate;malic acid	malate	1.4372	0.902554	polar	intracellular	bp	organic acid	yes
2012-01-03	malate;malic acid	malate	4.25969	3.11483	polar	extracellular	sp	organic acid	yes
2011-04-05	malate;malic acid	malate	1.69426	1.44537	polar	intracellular	bp	organic acid	yes
2011-04-05	malate;malic acid	malate	3.45193	2.28201	polar	extracellular	sp	organic acid	yes
2011-09-12	malate;malic acid	malate	0.58074	-0.905927	polar	intracellular	bp	organic acid	yes
2011-09-12	malate;malic acid	malate	0.831482	-0.419719	polar	extracellular	sp	organic acid	yes
2011-05-20	malate;malic acid	malate	1.20931	0.421343	polar	intracellular	bp	organic acid	yes
2011-05-20	malate;malic acid	malate	2.20134	0.992633	polar	extracellular	sp	organic acid	yes
2012-03-14	malate;malic acid	malate	1.57703	1.19783	polar	intracellular	bp	organic acid	yes
2012-03-14	malate;malic acid	malate	0.792725	-0.459679	polar	extracellular	sp	organic acid	yes
2011-06-17	malate;malic acid	malate	0.661446	-0.73551	polar	intracellular	bp	organic acid	yes
2011-06-17	malate;malic acid	malate	0.859385	-0.390951	polar	extracellular	sp	organic acid	yes
2011-08-19	malate;malic acid	malate	0.178665	-1.75494	polar	intracellular	bp	organic acid	yes
2011-08-19	malate;malic acid	malate	0.264419	-1.00437	polar	extracellular	sp	organic acid	yes
2011-11-07	malate;malic acid	malate	0.668466	-0.720687	polar	intracellular	bp	organic acid	yes
2011-11-07	malate;malic acid	malate	0.945379	-0.30229	polar	extracellular	sp	organic acid	yes
2011-08-05	malate;malic acid	malate	0.782981	-0.478879	polar	intracellular	bp	organic acid	yes
2011-08-05	malate;malic acid	malate	1.16265	-0.0782823	polar	extracellular	sp	organic acid	yes
2011-05-06	malate;malic acid	malate	1.41027	0.845697	polar	intracellular	bp	organic acid	yes
2011-05-06	malate;malic acid	malate	1.94497	0.728312	polar	extracellular	sp	organic acid	yes
2011-07-01	malate;malic acid	malate	0.715756	-0.620829	polar	intracellular	bp	organic acid	yes
2011-07-01	malate;malic acid	malate	0.750753	-0.502953	polar	extracellular	sp	organic acid	yes
2012-05-03	malate;malic acid	malate	0.813381	-0.414687	polar	intracellular	bp	organic acid	yes
2012-05-03	malate;malic acid	malate	0.669716	-0.586504	polar	extracellular	sp	organic acid	yes
2011-10-05	malate;malic acid	malate	0.639064	-0.782771	polar	intracellular	bp	organic acid	yes
2011-10-05	malate;malic acid	malate	0.830847	-0.420374	polar	extracellular	sp	organic acid	yes
2011-11-29	malate;malic acid	malate	0.193249	-1.72415	polar	intracellular	bp	organic acid	yes
2011-11-29	malate;malic acid	malate	0.827354	-0.423976	polar	extracellular	sp	organic acid	yes
2012-04-25	malate;malic acid	malate	0.608725	-0.846835	polar	intracellular	bp	organic acid	yes
2012-04-25	malate;malic acid	malate	0.835853	-0.415213	polar	extracellular	sp	organic acid	yes
2011-08-11	malate;malic acid	malate	0.271504	-1.5589	polar	intracellular	bp	organic acid	yes
2011-08-11	malate;malic acid	malate	0.360559	-0.90525	polar	extracellular	sp	organic acid	yes
2011-06-03	malate;malic acid	malate	0.398218	-1.29134	polar	intracellular	bp	organic acid	yes
2011-06-03	malate;malic acid	malate	0.448535	-0.814545	polar	extracellular	sp	organic acid	yes
2012-04-04	malate;malic acid	malate	1.42505	0.876905	polar	intracellular	bp	organic acid	yes
2012-04-04	malate;malic acid	malate	0.38487	-0.880185	polar	extracellular	sp	organic acid	yes
2012-02-08	malate;malic acid	malate	1.8624	1.8004	polar	intracellular	bp	organic acid	yes
2012-02-08	malate;malic acid	malate	0.705809	-0.549291	polar	extracellular	sp	organic acid	yes
2011-12-28	malate;malic acid	malate	1.00897	-0.00169023	polar	intracellular	bp	organic acid	yes
2011-12-28	malate;malic acid	malate	0.960787	-0.286404	polar	extracellular	sp	organic acid	yes
2012-04-17	mannose	mannose	0.566138	-0.726459	polar	intracellular	bp	carbohydrate	yes
2012-04-17	mannose	mannose	0.495222	-0.497796	polar	extracellular	sp	carbohydrate	yes
2012-01-25	mannose	mannose	1.21566	0.0662508	polar	intracellular	bp	carbohydrate	yes
2012-01-25	mannose	mannose	0.56294	-0.465362	polar	extracellular	sp	carbohydrate	yes
2012-03-22	mannose	mannose	0.824682	-0.410921	polar	intracellular	bp	carbohydrate	yes
2012-03-22	mannose	mannose	0.210483	-0.634173	polar	extracellular	sp	carbohydrate	yes
2012-01-19	mannose	mannose	1.05839	-0.125697	polar	intracellular	bp	carbohydrate	yes
2012-01-19	mannose	mannose	0.210003	-0.634403	polar	extracellular	sp	carbohydrate	yes
2011-05-13	mannose	mannose	1.05279	-0.132534	polar	intracellular	bp	carbohydrate	yes
2011-05-13	mannose	mannose	0.784625	-0.359186	polar	extracellular	sp	carbohydrate	yes
2012-02-01	mannose	mannose	0.782795	-0.462041	polar	intracellular	bp	carbohydrate	yes
2012-02-01	mannose	mannose	0.689145	-0.404916	polar	extracellular	sp	carbohydrate	yes
2011-11-23	mannose	mannose	5.09797	4.80439	polar	intracellular	bp	carbohydrate	yes
2011-11-23	mannose	mannose	9.95784	4.03436	polar	extracellular	sp	carbohydrate	yes
2012-03-28	mannose	mannose	0.968558	-0.235328	polar	intracellular	bp	carbohydrate	yes
2012-03-28	mannose	mannose	0.573753	-0.460183	polar	extracellular	sp	carbohydrate	yes
2012-03-08	mannose	mannose	0.608988	-0.674163	polar	intracellular	bp	carbohydrate	yes
2012-03-08	mannose	mannose	0.687853	-0.405535	polar	extracellular	sp	carbohydrate	yes
2011-07-08	mannose	mannose	0.459075	-0.857124	polar	intracellular	bp	carbohydrate	yes
2011-07-08	mannose	mannose	0.689332	-0.404827	polar	extracellular	sp	carbohydrate	yes
2012-02-29	mannose	mannose	0.632066	-0.645997	polar	intracellular	bp	carbohydrate	yes
2012-02-29	mannose	mannose	0.248782	-0.615829	polar	extracellular	sp	carbohydrate	yes
2011-03-29	mannose	mannose	1.53407	0.454842	polar	intracellular	bp	carbohydrate	yes
2011-03-29	mannose	mannose	1.03574	-0.238911	polar	extracellular	sp	carbohydrate	yes
2011-11-16	mannose	mannose	4.32157	3.85683	polar	intracellular	bp	carbohydrate	yes
2011-11-16	mannose	mannose	7.49459	2.85458	polar	extracellular	sp	carbohydrate	yes
2012-02-23	mannose	mannose	1.3231	0.197374	polar	intracellular	bp	carbohydrate	yes
2012-02-23	mannose	mannose	0.794276	-0.354563	polar	extracellular	sp	carbohydrate	yes
2012-04-10	mannose	mannose	0.873586	-0.351237	polar	intracellular	bp	carbohydrate	yes
2012-04-10	mannose	mannose	0.564642	-0.464547	polar	extracellular	sp	carbohydrate	yes
2011-11-02	mannose	mannose	1.30116	0.170597	polar	intracellular	bp	carbohydrate	yes
2011-11-02	mannose	mannose	2.62675	0.523107	polar	extracellular	sp	carbohydrate	yes
2011-04-14	mannose	mannose	1.31465	0.187059	polar	intracellular	bp	carbohydrate	yes
2011-04-14	mannose	mannose	0.504582	-0.493313	polar	extracellular	sp	carbohydrate	yes
2011-04-21	mannose	mannose	0.795624	-0.446384	polar	intracellular	bp	carbohydrate	yes
2011-04-21	mannose	mannose	0.477572	-0.50625	polar	extracellular	sp	carbohydrate	yes
2012-02-14	mannose	mannose	0.899735	-0.319323	polar	intracellular	bp	carbohydrate	yes
2012-02-14	mannose	mannose	0.3686	-0.558442	polar	extracellular	sp	carbohydrate	yes
2011-06-09	mannose	mannose	1.0465	-0.140205	polar	intracellular	bp	carbohydrate	yes
2011-06-09	mannose	mannose	1.42132	-0.054237	polar	extracellular	sp	carbohydrate	yes
2011-12-21	mannose	mannose	1.35454	0.235736	polar	intracellular	bp	carbohydrate	yes
2011-12-21	mannose	mannose	6.4876	2.37228	polar	extracellular	sp	carbohydrate	yes
2011-09-28	mannose	mannose	0.46354	-0.851674	polar	intracellular	bp	carbohydrate	yes
2011-09-28	mannose	mannose	0.535093	-0.4787	polar	extracellular	sp	carbohydrate	yes
2011-06-24	mannose	mannose	1.03348	-0.156093	polar	intracellular	bp	carbohydrate	yes
2011-06-24	mannose	mannose	4.11261	1.23477	polar	extracellular	sp	carbohydrate	yes
2011-09-05	mannose	mannose	1.31827	0.191481	polar	intracellular	bp	carbohydrate	yes
2011-09-05	mannose	mannose	2.12226	0.281482	polar	extracellular	sp	carbohydrate	yes
2011-09-19	mannose	mannose	0.537762	-0.761091	polar	intracellular	bp	carbohydrate	yes
2011-09-19	mannose	mannose	0.665885	-0.416056	polar	extracellular	sp	carbohydrate	yes
2011-10-12	mannose	mannose	1.38452	0.272324	polar	intracellular	bp	carbohydrate	yes
2011-10-12	mannose	mannose	1.74574	0.101143	polar	extracellular	sp	carbohydrate	yes
2011-05-27	mannose	mannose	1.41783	0.312986	polar	intracellular	bp	carbohydrate	yes
2011-05-27	mannose	mannose	0.57356	-0.460276	polar	extracellular	sp	carbohydrate	yes
2011-08-29	mannose	mannose	0.611466	-0.671139	polar	intracellular	bp	carbohydrate	yes
2011-08-29	mannose	mannose	1.0777	-0.218816	polar	extracellular	sp	carbohydrate	yes
2011-04-29	mannose	mannose	1.22759	0.0808072	polar	intracellular	bp	carbohydrate	yes
2011-04-29	mannose	mannose	0.395524	-0.545547	polar	extracellular	sp	carbohydrate	yes
2012-01-11	mannose	mannose	1.30247	0.172191	polar	intracellular	bp	carbohydrate	yes
2012-01-11	mannose	mannose	1.12031	-0.198409	polar	extracellular	sp	carbohydrate	yes
2011-03-21	mannose	mannose	1.28245	0.147763	polar	intracellular	bp	carbohydrate	yes
2011-03-21	mannose	mannose	1.09117	-0.212364	polar	extracellular	sp	carbohydrate	yes
2012-01-03	mannose	mannose	1.48796	0.398576	polar	intracellular	bp	carbohydrate	yes
2012-01-03	mannose	mannose	1.4034	-0.0628205	polar	extracellular	sp	carbohydrate	yes
2011-04-05	mannose	mannose	1.16847	0.00865099	polar	intracellular	bp	carbohydrate	yes
2011-04-05	mannose	mannose	0.85926	-0.323439	polar	extracellular	sp	carbohydrate	yes
2011-09-12	mannose	mannose	0.649027	-0.625298	polar	intracellular	bp	carbohydrate	yes
2011-09-12	mannose	mannose	1.62503	0.0433299	polar	extracellular	sp	carbohydrate	yes
2011-05-20	mannose	mannose	1.61463	0.553167	polar	intracellular	bp	carbohydrate	yes
2011-05-20	mannose	mannose	1.33089	-0.0975507	polar	extracellular	sp	carbohydrate	yes
2012-03-14	mannose	mannose	1.85996	0.852578	polar	intracellular	bp	carbohydrate	yes
2012-03-14	mannose	mannose	0.511505	-0.489998	polar	extracellular	sp	carbohydrate	yes
2011-06-17	mannose	mannose	0.750624	-0.501304	polar	intracellular	bp	carbohydrate	yes
2011-06-17	mannose	mannose	0.584968	-0.454812	polar	extracellular	sp	carbohydrate	yes
2011-08-19	mannose	mannose	0.504568	-0.801602	polar	intracellular	bp	carbohydrate	yes
2011-08-19	mannose	mannose	0.714	-0.393011	polar	extracellular	sp	carbohydrate	yes
2011-11-07	mannose	mannose	1.36592	0.249627	polar	intracellular	bp	carbohydrate	yes
2011-11-07	mannose	mannose	4.05828	1.20875	polar	extracellular	sp	carbohydrate	yes
2011-08-05	mannose	mannose	0.511922	-0.792627	polar	intracellular	bp	carbohydrate	yes
2011-08-05	mannose	mannose	0.707888	-0.395939	polar	extracellular	sp	carbohydrate	yes
2011-05-06	mannose	mannose	1.12336	-0.0463979	polar	intracellular	bp	carbohydrate	yes
2011-05-06	mannose	mannose	0.777266	-0.36271	polar	extracellular	sp	carbohydrate	yes
2011-07-01	mannose	mannose	1.18589	0.0299085	polar	intracellular	bp	carbohydrate	yes
2011-07-01	mannose	mannose	1.9056	0.17771	polar	extracellular	sp	carbohydrate	yes
2012-05-03	mannose	mannose	0.750099	-0.501945	polar	intracellular	bp	carbohydrate	yes
2012-05-03	mannose	mannose	0.326013	-0.57884	polar	extracellular	sp	carbohydrate	yes
2011-10-05	mannose	mannose	0.920833	-0.293574	polar	intracellular	bp	carbohydrate	yes
2011-10-05	mannose	mannose	0.830081	-0.337414	polar	extracellular	sp	carbohydrate	yes
2011-11-29	mannose	mannose	2.04612	1.07977	polar	intracellular	bp	carbohydrate	yes
2011-11-29	mannose	mannose	7.85961	3.02941	polar	extracellular	sp	carbohydrate	yes
2012-04-25	mannose	mannose	0.892582	-0.328053	polar	intracellular	bp	carbohydrate	yes
2012-04-25	mannose	mannose	1.72822	0.0927536	polar	extracellular	sp	carbohydrate	yes
2011-08-11	mannose	mannose	0.519979	-0.782794	polar	intracellular	bp	carbohydrate	yes
2011-08-11	mannose	mannose	0.628481	-0.433971	polar	extracellular	sp	carbohydrate	yes
2011-06-03	mannose	mannose	0.627508	-0.651561	polar	intracellular	bp	carbohydrate	yes
2011-06-03	mannose	mannose	0.43327	-0.527468	polar	extracellular	sp	carbohydrate	yes
2012-04-04	mannose	mannose	0.667783	-0.602408	polar	intracellular	bp	carbohydrate	yes
2012-04-04	mannose	mannose	0.282777	-0.599547	polar	extracellular	sp	carbohydrate	yes
2012-02-08	mannose	mannose	1.30515	0.175461	polar	intracellular	bp	carbohydrate	yes
2012-02-08	mannose	mannose	0.929325	-0.289881	polar	extracellular	sp	carbohydrate	yes
2011-12-28	mannose	mannose	0.666969	-0.603401	polar	intracellular	bp	carbohydrate	yes
2011-12-28	mannose	mannose	0.441297	-0.523624	polar	extracellular	sp	carbohydrate	yes
2012-04-17	thymine	thymine	1.095	-0.534838	polar	intracellular	bp	amino acid	yes
2012-04-17	thymine	thymine	0.895688	-0.484581	polar	extracellular	sp	amino acid	yes
2012-01-25	thymine	thymine	1.98759	0.826983	polar	intracellular	bp	amino acid	yes
2012-01-25	thymine	thymine	0.731487	-0.791585	polar	extracellular	sp	amino acid	yes
2012-03-22	thymine	thymine	1.33243	-0.172595	polar	intracellular	bp	amino acid	yes
2012-03-22	thymine	thymine	1.18049	0.0479064	polar	extracellular	sp	amino acid	yes
2012-01-19	thymine	thymine	2.06119	0.939283	polar	intracellular	bp	amino acid	yes
2012-01-19	thymine	thymine	0.888254	-0.498481	polar	extracellular	sp	amino acid	yes
2011-05-13	thymine	thymine	1.63213	0.284665	polar	intracellular	bp	amino acid	yes
2011-05-13	thymine	thymine	1.11498	-0.0745707	polar	extracellular	sp	amino acid	yes
2012-02-01	thymine	thymine	2.50865	1.62196	polar	intracellular	bp	amino acid	yes
2012-02-01	thymine	thymine	0.477814	-1.26588	polar	extracellular	sp	amino acid	yes
2011-11-23	thymine	thymine	1.77037	0.495582	polar	intracellular	bp	amino acid	yes
2011-11-23	thymine	thymine	0.956152	-0.371533	polar	extracellular	sp	amino acid	yes
2012-03-28	thymine	thymine	1.88108	0.664488	polar	intracellular	bp	amino acid	yes
2012-03-28	thymine	thymine	1.02862	-0.23605	polar	extracellular	sp	amino acid	yes
2012-03-08	thymine	thymine	1.41229	-0.0507398	polar	intracellular	bp	amino acid	yes
2012-03-08	thymine	thymine	0.994269	-0.300266	polar	extracellular	sp	amino acid	yes
2011-07-08	thymine	thymine	0.733421	-1.08649	polar	intracellular	bp	amino acid	yes
2011-07-08	thymine	thymine	1.12684	-0.0523991	polar	extracellular	sp	amino acid	yes
2012-02-29	thymine	thymine	2.03874	0.90503	polar	intracellular	bp	amino acid	yes
2012-02-29	thymine	thymine	0.90378	-0.469451	polar	extracellular	sp	amino acid	yes
2011-03-29	thymine	thymine	2.20463	1.15812	polar	intracellular	bp	amino acid	yes
2011-03-29	thymine	thymine	3.23286	3.8852	polar	extracellular	sp	amino acid	yes
2011-11-16	thymine	thymine	0.925034	-0.794151	polar	intracellular	bp	amino acid	yes
2011-11-16	thymine	thymine	0.659584	-0.926023	polar	extracellular	sp	amino acid	yes
2012-02-23	thymine	thymine	1.87608	0.656855	polar	intracellular	bp	amino acid	yes
2012-02-23	thymine	thymine	1.19931	0.0831049	polar	extracellular	sp	amino acid	yes
2012-04-10	thymine	thymine	1.68866	0.370908	polar	intracellular	bp	amino acid	yes
2012-04-10	thymine	thymine	0.956516	-0.370852	polar	extracellular	sp	amino acid	yes
2011-11-02	thymine	thymine	0.845943	-0.91482	polar	intracellular	bp	amino acid	yes
2011-11-02	thymine	thymine	0.883751	-0.506899	polar	extracellular	sp	amino acid	yes
2011-04-14	thymine	thymine	2.41376	1.4772	polar	intracellular	bp	amino acid	yes
2011-04-14	thymine	thymine	2.63028	2.75856	polar	extracellular	sp	amino acid	yes
2011-04-21	thymine	thymine	1.20978	-0.359721	polar	intracellular	bp	amino acid	yes
2011-04-21	thymine	thymine	1.42312	0.50155	polar	extracellular	sp	amino acid	yes
2012-02-14	thymine	thymine	1.64766	0.308357	polar	intracellular	bp	amino acid	yes
2012-02-14	thymine	thymine	0.901549	-0.473623	polar	extracellular	sp	amino acid	yes
2011-06-09	thymine	thymine	1.58192	0.208061	polar	intracellular	bp	amino acid	yes
2011-06-09	thymine	thymine	1.89103	1.37639	polar	extracellular	sp	amino acid	yes
2011-12-21	thymine	thymine	0.633149	-1.23948	polar	intracellular	bp	amino acid	yes
2011-12-21	thymine	thymine	1.78678	1.18148	polar	extracellular	sp	amino acid	yes
2011-09-28	thymine	thymine	0.519229	-1.41329	polar	intracellular	bp	amino acid	yes
2011-09-28	thymine	thymine	0.721703	-0.809879	polar	extracellular	sp	amino acid	yes
2011-06-24	thymine	thymine	2.51583	1.63292	polar	intracellular	bp	amino acid	yes
2011-06-24	thymine	thymine	1.50418	0.653107	polar	extracellular	sp	amino acid	yes
2011-09-05	thymine	thymine	1.27626	-0.25828	polar	intracellular	bp	amino acid	yes
2011-09-05	thymine	thymine	0.982406	-0.322446	polar	extracellular	sp	amino acid	yes
2011-09-19	thymine	thymine	0.376339	-1.63129	polar	intracellular	bp	amino acid	yes
2011-09-19	thymine	thymine	0.504709	-1.21559	polar	extracellular	sp	amino acid	yes
2011-10-12	thymine	thymine	1.33999	-0.161056	polar	intracellular	bp	amino acid	yes
2011-10-12	thymine	thymine	1.2654	0.206662	polar	extracellular	sp	amino acid	yes
2011-05-27	thymine	thymine	1.43687	-0.013239	polar	intracellular	bp	amino acid	yes
2011-05-27	thymine	thymine	1.01282	-0.265577	polar	extracellular	sp	amino acid	yes
2011-08-29	thymine	thymine	0.696207	-1.14327	polar	intracellular	bp	amino acid	yes
2011-08-29	thymine	thymine	0.584261	-1.06685	polar	extracellular	sp	amino acid	yes
2011-04-29	thymine	thymine	1.88331	0.667881	polar	intracellular	bp	amino acid	yes
2011-04-29	thymine	thymine	1.13329	-0.0403354	polar	extracellular	sp	amino acid	yes
2012-01-11	thymine	thymine	2.72005	1.9445	polar	intracellular	bp	amino acid	yes
2012-01-11	thymine	thymine	1.03292	-0.227999	polar	extracellular	sp	amino acid	yes
2011-03-21	thymine	thymine	1.3919	-0.0818619	polar	intracellular	bp	amino acid	yes
2011-03-21	thymine	thymine	1.35136	0.367383	polar	extracellular	sp	amino acid	yes
2012-01-03	thymine	thymine	2.48944	1.59267	polar	intracellular	bp	amino acid	yes
2012-01-03	thymine	thymine	1.49001	0.626606	polar	extracellular	sp	amino acid	yes
2011-04-05	thymine	thymine	2.54506	1.67751	polar	intracellular	bp	amino acid	yes
2011-04-05	thymine	thymine	2.43263	2.38903	polar	extracellular	sp	amino acid	yes
2011-09-12	thymine	thymine	0.561986	-1.34805	polar	intracellular	bp	amino acid	yes
2011-09-12	thymine	thymine	0.876389	-0.520665	polar	extracellular	sp	amino acid	yes
2011-05-20	thymine	thymine	2.71884	1.94266	polar	intracellular	bp	amino acid	yes
2011-05-20	thymine	thymine	1.94241	1.47246	polar	extracellular	sp	amino acid	yes
2012-03-14	thymine	thymine	2.15932	1.089	polar	intracellular	bp	amino acid	yes
2012-03-14	thymine	thymine	0.931047	-0.418472	polar	extracellular	sp	amino acid	yes
2011-06-17	thymine	thymine	0.770227	-1.03034	polar	intracellular	bp	amino acid	yes
2011-06-17	thymine	thymine	1.3048	0.280335	polar	extracellular	sp	amino acid	yes
2011-08-19	thymine	thymine	0.647575	-1.21747	polar	intracellular	bp	amino acid	yes
2011-08-19	thymine	thymine	0.890206	-0.494831	polar	extracellular	sp	amino acid	yes
2011-11-07	thymine	thymine	0.59969	-1.29053	polar	intracellular	bp	amino acid	yes
2011-11-07	thymine	thymine	1.07004	-0.15859	polar	extracellular	sp	amino acid	yes
2011-08-05	thymine	thymine	0.663931	-1.19251	polar	intracellular	bp	amino acid	yes
2011-08-05	thymine	thymine	1.19608	0.0770538	polar	extracellular	sp	amino acid	yes
2011-05-06	thymine	thymine	1.71639	0.413224	polar	intracellular	bp	amino acid	yes
2011-05-06	thymine	thymine	1.43865	0.530583	polar	extracellular	sp	amino acid	yes
2011-07-01	thymine	thymine	1.61695	0.261511	polar	intracellular	bp	amino acid	yes
2011-07-01	thymine	thymine	1.55458	0.747339	polar	extracellular	sp	amino acid	yes
2012-05-03	thymine	thymine	1.03007	-0.633894	polar	intracellular	bp	amino acid	yes
2012-05-03	thymine	thymine	1.0575	-0.182049	polar	extracellular	sp	amino acid	yes
2011-10-05	thymine	thymine	1.09897	-0.528777	polar	intracellular	bp	amino acid	yes
2011-10-05	thymine	thymine	0.858536	-0.554043	polar	extracellular	sp	amino acid	yes
2011-11-29	thymine	thymine	0.953247	-0.751106	polar	intracellular	bp	amino acid	yes
2011-11-29	thymine	thymine	1.36664	0.395946	polar	extracellular	sp	amino acid	yes
2012-04-25	thymine	thymine	1.16933	-0.421434	polar	intracellular	bp	amino acid	yes
2012-04-25	thymine	thymine	1.27078	0.216723	polar	extracellular	sp	amino acid	yes
2011-08-11	thymine	thymine	0.590995	-1.30379	polar	intracellular	bp	amino acid	yes
2011-08-11	thymine	thymine	0.627704	-0.985627	polar	extracellular	sp	amino acid	yes
2011-06-03	thymine	thymine	0.812758	-0.965449	polar	intracellular	bp	amino acid	yes
2011-06-03	thymine	thymine	0.757293	-0.743337	polar	extracellular	sp	amino acid	yes
2012-04-04	thymine	thymine	1.37969	-0.100476	polar	intracellular	bp	amino acid	yes
2012-04-04	thymine	thymine	0.584336	-1.06671	polar	extracellular	sp	amino acid	yes
2012-02-08	thymine	thymine	1.49166	0.0703509	polar	intracellular	bp	amino acid	yes
2012-02-08	thymine	thymine	0.599654	-1.03807	polar	extracellular	sp	amino acid	yes
2011-12-28	thymine	thymine	1.07144	-0.570772	polar	intracellular	bp	amino acid	yes
2011-12-28	thymine	thymine	0.692672	-0.864158	polar	extracellular	sp	amino acid	yes
2012-04-17	cellobiose;Î±-cellobiose;Î²-cellobiose	cellobiose	0.64334	-0.268089	polar	extracellular	sp	carbohydrate	yes
2012-01-25	cellobiose;Î±-cellobiose;Î²-cellobiose	cellobiose	0.110272	-0.559869	polar	extracellular	sp	carbohydrate	yes
2012-03-22	cellobiose;Î±-cellobiose;Î²-cellobiose	cellobiose	0.00275487	-0.61872	polar	extracellular	sp	carbohydrate	yes
2012-01-19	cellobiose;Î±-cellobiose;Î²-cellobiose	cellobiose	0.00439454	-0.617822	polar	extracellular	sp	carbohydrate	yes
2011-05-13	cellobiose;Î±-cellobiose;Î²-cellobiose	cellobiose	0.711997	-0.230509	polar	extracellular	sp	carbohydrate	yes
2012-02-01	cellobiose;Î±-cellobiose;Î²-cellobiose	cellobiose	0.015511	-0.611737	polar	extracellular	sp	carbohydrate	yes
2011-11-23	cellobiose;Î±-cellobiose;Î²-cellobiose	cellobiose	8.90504	4.25403	polar	extracellular	sp	carbohydrate	yes
2012-03-28	cellobiose;Î±-cellobiose;Î²-cellobiose	cellobiose	0.339265	-0.434527	polar	extracellular	sp	carbohydrate	yes
2012-03-08	cellobiose;Î±-cellobiose;Î²-cellobiose	cellobiose	0.426267	-0.386906	polar	extracellular	sp	carbohydrate	yes
2011-07-08	cellobiose;Î±-cellobiose;Î²-cellobiose	cellobiose	0.955942	-0.0969833	polar	extracellular	sp	carbohydrate	yes
2012-02-29	cellobiose;Î±-cellobiose;Î²-cellobiose	cellobiose	0.00397027	-0.618054	polar	extracellular	sp	carbohydrate	yes
2011-03-29	cellobiose;Î±-cellobiose;Î²-cellobiose	cellobiose	0.40727	-0.397304	polar	extracellular	sp	carbohydrate	yes
2011-11-16	cellobiose;Î±-cellobiose;Î²-cellobiose	cellobiose	7.04263	3.23463	polar	extracellular	sp	carbohydrate	yes
2012-02-23	cellobiose;Î±-cellobiose;Î²-cellobiose	cellobiose	0.640007	-0.269913	polar	extracellular	sp	carbohydrate	yes
2012-04-10	cellobiose;Î±-cellobiose;Î²-cellobiose	cellobiose	0.570085	-0.308186	polar	extracellular	sp	carbohydrate	yes
2011-11-02	cellobiose;Î±-cellobiose;Î²-cellobiose	cellobiose	2.10737	0.533262	polar	extracellular	sp	carbohydrate	yes
2011-04-14	cellobiose;Î±-cellobiose;Î²-cellobiose	cellobiose	0.0148437	-0.612103	polar	extracellular	sp	carbohydrate	yes
2011-04-21	cellobiose;Î±-cellobiose;Î²-cellobiose	cellobiose	0.801655	-0.181434	polar	extracellular	sp	carbohydrate	yes
2012-02-14	cellobiose;Î±-cellobiose;Î²-cellobiose	cellobiose	0.0700546	-0.581882	polar	extracellular	sp	carbohydrate	yes
2011-06-09	cellobiose;Î±-cellobiose;Î²-cellobiose	cellobiose	1.32167	0.103201	polar	extracellular	sp	carbohydrate	yes
2011-12-21	cellobiose;Î±-cellobiose;Î²-cellobiose	cellobiose	2.45724	0.724766	polar	extracellular	sp	carbohydrate	yes
2011-09-28	cellobiose;Î±-cellobiose;Î²-cellobiose	cellobiose	0.0189744	-0.609842	polar	extracellular	sp	carbohydrate	yes
2011-06-24	cellobiose;Î±-cellobiose;Î²-cellobiose	cellobiose	2.25936	0.616458	polar	extracellular	sp	carbohydrate	yes
2011-09-05	cellobiose;Î±-cellobiose;Î²-cellobiose	cellobiose	1.5197	0.211595	polar	extracellular	sp	carbohydrate	yes
2011-09-19	cellobiose;Î±-cellobiose;Î²-cellobiose	cellobiose	0.474039	-0.360758	polar	extracellular	sp	carbohydrate	yes
2011-10-12	cellobiose;Î±-cellobiose;Î²-cellobiose	cellobiose	0.971984	-0.0882023	polar	extracellular	sp	carbohydrate	yes
2011-05-27	cellobiose;Î±-cellobiose;Î²-cellobiose	cellobiose	0.759427	-0.204548	polar	extracellular	sp	carbohydrate	yes
2011-08-29	cellobiose;Î±-cellobiose;Î²-cellobiose	cellobiose	0.259169	-0.478369	polar	extracellular	sp	carbohydrate	yes
2011-04-29	cellobiose;Î±-cellobiose;Î²-cellobiose	cellobiose	0.330427	-0.439365	polar	extracellular	sp	carbohydrate	yes
2012-01-11	cellobiose;Î±-cellobiose;Î²-cellobiose	cellobiose	0.334403	-0.437189	polar	extracellular	sp	carbohydrate	yes
2011-03-21	cellobiose;Î±-cellobiose;Î²-cellobiose	cellobiose	0.824948	-0.168684	polar	extracellular	sp	carbohydrate	yes
2012-01-03	cellobiose;Î±-cellobiose;Î²-cellobiose	cellobiose	0.686508	-0.244461	polar	extracellular	sp	carbohydrate	yes
2011-04-05	cellobiose;Î±-cellobiose;Î²-cellobiose	cellobiose	0.544696	-0.322083	polar	extracellular	sp	carbohydrate	yes
2011-09-12	cellobiose;Î±-cellobiose;Î²-cellobiose	cellobiose	1.30896	0.0962438	polar	extracellular	sp	carbohydrate	yes
2011-05-20	cellobiose;Î±-cellobiose;Î²-cellobiose	cellobiose	1.00269	-0.0713936	polar	extracellular	sp	carbohydrate	yes
2012-03-14	cellobiose;Î±-cellobiose;Î²-cellobiose	cellobiose	0.270633	-0.472094	polar	extracellular	sp	carbohydrate	yes
2011-06-17	cellobiose;Î±-cellobiose;Î²-cellobiose	cellobiose	0.725181	-0.223293	polar	extracellular	sp	carbohydrate	yes
2011-08-19	cellobiose;Î±-cellobiose;Î²-cellobiose	cellobiose	0.683904	-0.245886	polar	extracellular	sp	carbohydrate	yes
2011-11-07	cellobiose;Î±-cellobiose;Î²-cellobiose	cellobiose	2.80014	0.912457	polar	extracellular	sp	carbohydrate	yes
2011-08-05	cellobiose;Î±-cellobiose;Î²-cellobiose	cellobiose	0.989249	-0.0787523	polar	extracellular	sp	carbohydrate	yes
2011-05-06	cellobiose;Î±-cellobiose;Î²-cellobiose	cellobiose	0.821176	-0.170749	polar	extracellular	sp	carbohydrate	yes
2011-07-01	cellobiose;Î±-cellobiose;Î²-cellobiose	cellobiose	2.0153	0.482865	polar	extracellular	sp	carbohydrate	yes
2012-05-03	cellobiose;Î±-cellobiose;Î²-cellobiose	cellobiose	0.313555	-0.4486	polar	extracellular	sp	carbohydrate	yes
2011-10-05	cellobiose;Î±-cellobiose;Î²-cellobiose	cellobiose	0.525019	-0.332853	polar	extracellular	sp	carbohydrate	yes
2011-11-29	cellobiose;Î±-cellobiose;Î²-cellobiose	cellobiose	7.56896	3.52272	polar	extracellular	sp	carbohydrate	yes
2012-04-25	cellobiose;Î±-cellobiose;Î²-cellobiose	cellobiose	1.11725	-0.00868916	polar	extracellular	sp	carbohydrate	yes
2011-08-11	cellobiose;Î±-cellobiose;Î²-cellobiose	cellobiose	0.385047	-0.409468	polar	extracellular	sp	carbohydrate	yes
2011-06-03	cellobiose;Î±-cellobiose;Î²-cellobiose	cellobiose	0.385909	-0.408996	polar	extracellular	sp	carbohydrate	yes
2012-04-04	cellobiose;Î±-cellobiose;Î²-cellobiose	cellobiose	0.0105499	-0.614453	polar	extracellular	sp	carbohydrate	yes
2012-02-08	cellobiose;Î±-cellobiose;Î²-cellobiose	cellobiose	0.327085	-0.441194	polar	extracellular	sp	carbohydrate	yes
2011-12-28	cellobiose;Î±-cellobiose;Î²-cellobiose	cellobiose	0.00358431	-0.618266	polar	extracellular	sp	carbohydrate	yes
2012-04-17	cholesterol	cholesterol	0.801004	-0.368422	non-polar	intracellular	bnp	lipid related	yes
2012-04-17	cholesterol	cholesterol	0.258384	-0.535196	non-polar	extracellular	snp	lipid related	yes
2012-01-25	cholesterol	cholesterol	0.874643	-0.252424	non-polar	intracellular	bnp	lipid related	yes
2012-01-25	cholesterol	cholesterol	1.15462	0.0696606	non-polar	extracellular	snp	lipid related	yes
2012-03-22	cholesterol	cholesterol	0.654383	-0.599379	non-polar	intracellular	bnp	lipid related	yes
2012-03-22	cholesterol	cholesterol	0.668457	-0.258442	non-polar	extracellular	snp	lipid related	yes
2012-01-19	cholesterol	cholesterol	0.82519	-0.330322	non-polar	intracellular	bnp	lipid related	yes
2012-01-19	cholesterol	cholesterol	1.06013	0.00589578	non-polar	extracellular	snp	lipid related	yes
2011-05-13	cholesterol	cholesterol	0.894141	-0.221711	non-polar	intracellular	bnp	lipid related	yes
2011-05-13	cholesterol	cholesterol	0.415101	-0.429429	non-polar	extracellular	snp	lipid related	yes
2012-02-01	cholesterol	cholesterol	0.785958	-0.392121	non-polar	intracellular	bnp	lipid related	yes
2012-02-01	cholesterol	cholesterol	0.758698	-0.19754	non-polar	extracellular	snp	lipid related	yes
2011-11-23	cholesterol	cholesterol	3.47572	3.84481	non-polar	intracellular	bnp	lipid related	yes
2011-11-23	cholesterol	cholesterol	6.32271	3.55755	non-polar	extracellular	snp	lipid related	yes
2012-03-28	cholesterol	cholesterol	0.799254	-0.371178	non-polar	intracellular	bnp	lipid related	yes
2012-03-28	cholesterol	cholesterol	0.641087	-0.276914	non-polar	extracellular	snp	lipid related	yes
2012-03-08	cholesterol	cholesterol	0.657612	-0.594293	non-polar	intracellular	bnp	lipid related	yes
2012-03-08	cholesterol	cholesterol	0.808011	-0.164259	non-polar	extracellular	snp	lipid related	yes
2011-07-08	cholesterol	cholesterol	0.629305	-0.638883	non-polar	intracellular	bnp	lipid related	yes
2011-07-08	cholesterol	cholesterol	0.51151	-0.364364	non-polar	extracellular	snp	lipid related	yes
2012-02-29	cholesterol	cholesterol	0.431661	-0.950213	non-polar	intracellular	bnp	lipid related	yes
2012-02-29	cholesterol	cholesterol	0.991361	-0.0405184	non-polar	extracellular	snp	lipid related	yes
2011-03-29	cholesterol	cholesterol	1.0461	0.0176493	non-polar	intracellular	bnp	lipid related	yes
2011-03-29	cholesterol	cholesterol	0.545462	-0.34145	non-polar	extracellular	snp	lipid related	yes
2011-11-16	cholesterol	cholesterol	3.10332	3.2582	non-polar	intracellular	bnp	lipid related	yes
2011-11-16	cholesterol	cholesterol	2.102	0.709037	non-polar	extracellular	snp	lipid related	yes
2012-02-23	cholesterol	cholesterol	0.887319	-0.232457	non-polar	intracellular	bnp	lipid related	yes
2012-02-23	cholesterol	cholesterol	0.212	-0.5665	non-polar	extracellular	snp	lipid related	yes
2012-04-10	cholesterol	cholesterol	0.967171	-0.106674	non-polar	intracellular	bnp	lipid related	yes
2012-04-10	cholesterol	cholesterol	0.759141	-0.197241	non-polar	extracellular	snp	lipid related	yes
2011-11-02	cholesterol	cholesterol	1.13359	0.15547	non-polar	intracellular	bnp	lipid related	yes
2011-11-02	cholesterol	cholesterol	0.377542	-0.454778	non-polar	extracellular	snp	lipid related	yes
2011-04-14	cholesterol	cholesterol	0.838903	-0.308723	non-polar	intracellular	bnp	lipid related	yes
2011-04-14	cholesterol	cholesterol	0.694224	-0.241053	non-polar	extracellular	snp	lipid related	yes
2011-04-21	cholesterol	cholesterol	0.685084	-0.55102	non-polar	intracellular	bnp	lipid related	yes
2011-04-21	cholesterol	cholesterol	1.29074	0.161528	non-polar	extracellular	snp	lipid related	yes
2012-02-14	cholesterol	cholesterol	0.97341	-0.0968455	non-polar	intracellular	bnp	lipid related	yes
2012-02-14	cholesterol	cholesterol	1.09945	0.0324305	non-polar	extracellular	snp	lipid related	yes
2011-06-09	cholesterol	cholesterol	0.960286	-0.117518	non-polar	intracellular	bnp	lipid related	yes
2011-06-09	cholesterol	cholesterol	0.681762	-0.249463	non-polar	extracellular	snp	lipid related	yes
2011-12-21	cholesterol	cholesterol	2.24275	1.90263	non-polar	intracellular	bnp	lipid related	yes
2011-12-21	cholesterol	cholesterol	2.63491	1.06869	non-polar	extracellular	snp	lipid related	yes
2011-09-28	cholesterol	cholesterol	0.552939	-0.759175	non-polar	intracellular	bnp	lipid related	yes
2011-09-28	cholesterol	cholesterol	0.503814	-0.369558	non-polar	extracellular	snp	lipid related	yes
2011-06-24	cholesterol	cholesterol	1.62669	0.932198	non-polar	intracellular	bnp	lipid related	yes
2011-06-24	cholesterol	cholesterol	0.568476	-0.325918	non-polar	extracellular	snp	lipid related	yes
2011-09-05	cholesterol	cholesterol	0.640709	-0.620919	non-polar	intracellular	bnp	lipid related	yes
2011-09-05	cholesterol	cholesterol	0.204225	-0.571747	non-polar	extracellular	snp	lipid related	yes
2011-09-19	cholesterol	cholesterol	0.531397	-0.793107	non-polar	intracellular	bnp	lipid related	yes
2011-09-19	cholesterol	cholesterol	0.41397	-0.430193	non-polar	extracellular	snp	lipid related	yes
2011-10-12	cholesterol	cholesterol	0.891197	-0.226349	non-polar	intracellular	bnp	lipid related	yes
2011-10-12	cholesterol	cholesterol	0.164666	-0.598445	non-polar	extracellular	snp	lipid related	yes
2011-05-27	cholesterol	cholesterol	0.851127	-0.289467	non-polar	intracellular	bnp	lipid related	yes
2011-05-27	cholesterol	cholesterol	0.0861494	-0.651435	non-polar	extracellular	snp	lipid related	yes
2011-08-29	cholesterol	cholesterol	0.359142	-1.06445	non-polar	intracellular	bnp	lipid related	yes
2011-08-29	cholesterol	cholesterol	0.452141	-0.404432	non-polar	extracellular	snp	lipid related	yes
2011-04-29	cholesterol	cholesterol	0.892147	-0.224852	non-polar	intracellular	bnp	lipid related	yes
2011-04-29	cholesterol	cholesterol	1.95104	0.607155	non-polar	extracellular	snp	lipid related	yes
2012-01-11	cholesterol	cholesterol	1.14758	0.177506	non-polar	intracellular	bnp	lipid related	yes
2012-01-11	cholesterol	cholesterol	6.10821	3.41278	non-polar	extracellular	snp	lipid related	yes
2011-03-21	cholesterol	cholesterol	1.06474	0.0470214	non-polar	intracellular	bnp	lipid related	yes
[truncated: 7,745 more rows]

## Sheet: BNP_raw
Metabolite	Score	Quantification Ions	Avg. RI	Avg. RT (Min)	Hits	EM_BNP_Blank_1.cmp	EM_BNP_Blank_2.cmp	EM_BNP_Blank_3.cmp	EM_BNP_Blank_4.cmp	EM_BNP_Blank_5.cmp	EM_BNP_Blank_7.cmp	EM_BNP_Blank_8.cmp	EM_BNP_Blank_9.cmp	EM_BNP_Blank_10.cmp	EM_BNP_D1_1.cmp	EM_BNP_D1_2.cmp	EM_BNP_D1_3.cmp	EM_BNP_D10_1.cmp	EM_BNP_D10_2.cmp	EM_BNP_D10_3.cmp	EM_BNP_D11_1.cmp	EM_BNP_D11_2.cmp	EM_BNP_D11_3.cmp	EM_BNP_D12_1.cmp	EM_BNP_D12_2.cmp	EM_BNP_D12_3.cmp	EM_BNP_D13_1.cmp	EM_BNP_D13_2.cmp	EM_BNP_D13_3.cmp	EM_BNP_D14_1.cmp	EM_BNP_D14_2.cmp	EM_BNP_D14_3.cmp	EM_BNP_D15_1.cmp	EM_BNP_D15_2.cmp	EM_BNP_D15_3.cmp	EM_BNP_D16_1.cmp	EM_BNP_D16_2.cmp	EM_BNP_D16_3.cmp	EM_BNP_D17_1.cmp	EM_BNP_D17_2.cmp	EM_BNP_D17_3.cmp	EM_BNP_D18_1.cmp	EM_BNP_D18_2.cmp	EM_BNP_D18_3.cmp	EM_BNP_D19_1.cmp	EM_BNP_D19_3.cmp	EM_BNP_D2_1.cmp	EM_BNP_D2_2.cmp	EM_BNP_D2_3.cmp
!C14	0.98	113 127 198	1399.82	6.64396	7	0	0	0	0	0	0	0	0	0	0	0	0	0	0	0	0	0	0	0	0	0	0	0	0	0	0	0	419353	286890	356079	0	0	0	0	0	0	0	0	0	0	0	0	0	0
!C16	0.96	113 127 226	1599.5	8.35317	7	0	0	0	0	0	0	0	0	0	0	0	0	0	0	0	0	0	0	0	0	0	0	0	0	0	0	0	341609	280569	292844	0	0	0	0	0	0	0	0	0	0	0	0	0	0
!C18	0.88	113 127 141	1798.6	9.89848	4	0	0	0	0	0	0	0	0	0	0	0	0	0	0	0	0	0	0	0	0	0	0	0	0	0	0	0	334401	329451	305341	0	0	0	0	0	0	0	0	0	0	0	0	0	0
!C20	0.81	113 127 141	1998.32	11.3042	3	0	0	0	0	0	0	0	0	0	0	0	0	0	0	0	0	0	0	0	0	0	0	0	0	0	0	0	0	0	0	0	0	0	0	0	0	0	0	0	0	0	0	0	0
!C24	0.96	113 127 141	2398.55	13.7748	7	0	0	0	0	0	0	0	0	0	0	0	0	0	0	0	0	0	0	0	0	0	0	0	0	0	0	0	0	0	0	0	0	0	0	0	0	0	0	0	0	0	0	0	0
!C26	0.95	113 127 141	2598.42	14.8688	12	0	0	0	0	0	0	0	0	0	0	0	0	0	0	0	0	0	0	0	0	0	0	0	0	0	0	0	0	0	0	0	0	0	0	0	0	0	0	0	0	0	0	0	0
!Decanol_1TMS	0.83	73 131 215	1393.18	6.58253	44	0	0	0	0	0	0	0	0	0	0	0	0	70428.7	0	0	0	0	0	0	0	0	0	0	0	0	0	0	180661	160141	254085	0	0	0	0	0	0	0	59826.1	0	0	0	0	0	35375.7
!Docosanol_1TMS	0.85	297 383 385	2566.83	14.696	178	344930	0	0	0	0	0	6039.97	0	0	200409	260742	240329	200228	224622	231001	225578	251291	259485	223522	184550	251631	0	173071	72878.2	131384	146429	178980	627588	711899	530503	216072	316472	265009	149941	137315	115341	177484	236496	197272	0	117815	0	155351	89294
!Dodecanol_1TMS	0.84	103 243 245	1564.63	8.05475	162	331251	0	0	0	0	0	0	0	0	105861	0	192738	295331	0	126687	126704	0	0	161694	148569	159041	225581	213838	159494	0	155086	0	952176	728097	762368	154804	299613	196130	237135	0	90992.4	213436	186299	173842	0	109942	500671	358080	318684
!Nonanol_1TMS	0.87	117 131 201	1298.75	5.70932	36	0	0	0	0	0	0	0	0	0	0	0	0	0	0	0	0	0	0	0	0	0	0	0	0	0	0	0	949388	921021	1.10039e+06	0	111258	0	0	0	0	0	0	0	0	0	0	0	0
!Pentadecane	0.91	117 119 155	1501.78	7.51678	8	0	0	0	0	0	0	0	0	0	0	0	0	0	0	0	0	0	0	0	0	0	0	0	0	0	0	0	392628	305294	297313	0	226541	0	0	0	0	0	0	0	0	0	0	0	0
!Phosphoric_acid_3TMS	0.99	299 301 314	1315.46	5.86386	185	7.40738e+06	0	0	0	0	350371	0	237260	0	6.87259e+06	6.5464e+06	6.9325e+06	4.9788e+06	4.89511e+06	4.79283e+06	5.06941e+06	4.9722e+06	4.90843e+06	4.24436e+06	4.83571e+06	4.7118e+06	7.27745e+06	8.8891e+06	8.51953e+06	4.28104e+06	4.36495e+06	4.48172e+06	3.90833e+06	4.33727e+06	5.33406e+06	5.60505e+06	6.72857e+06	6.46759e+06	4.78347e+06	4.09871e+06	5.1844e+06	5.08595e+06	5.67385e+06	5.99764e+06	3.55365e+06	4.05527e+06	1.23279e+07	9.3838e+06	1.08354e+07
1-Monooleoylglycerol_2TMS	0.8	103 129 397	2776.06	15.7751	180	998148	0	0	0	0	3114.18	0	0	0	510856	642264	657599	1.14843e+06	688749	1.18242e+06	419002	148894	416884	472034	457131	886800	0	96171.2	224808	1.35525e+06	1.05161e+06	1.38159e+06	3.73301e+06	2.77324e+06	5.1255e+06	231325	496476	209695	411431	400293	385557	50385.2	185022	34967.6	120457	134589	325297	162560	267576
1-Monopalmitoylglycerol_2TMS	0.9	103 129 371	2589.67	14.821	182	1.03818e+06	0	0	0	0	0	0	0	0	516032	788931	815966	1.22483e+06	726288	1.4873e+06	430977	274027	468292	454124	490795	953783	150554	146187	302975	1.07207e+06	856629	1.14366e+06	4.74586e+06	3.77102e+06	8.01997e+06	206416	523163	325855	428285	387341	402966	205057	272733	192006	62970.4	150647	355476	277619	394638
1-Monostearoylglycerol_2TMS	0.96	129 383 399	2779.45	15.7923	99	194430	0	0	0	0	5172.62	0	0	0	0	163490	0	0	178834	0	89231.7	55807.7	119291	93452.5	0	209837	0	0	0	171611	0	0	673401	653753	1.2555e+06	0	152228	68987.1	84463.2	0	23069	0	32903.1	0	0	68290.9	21201.4	0	6258.95
2-Monooleoylglycerol_2TMS	0.82	103 129 218	2740.21	15.5923	181	972328	0	0	0	0	0	0	0	0	537589	242662	237367	1.06431e+06	1.31536e+06	616890	325781	284931	233522	1.0549e+06	995135	651593	109715	163576	109571	1.22827e+06	1.46867e+06	826871	4.76729e+06	4.56923e+06	1.76801e+06	359955	373822	366160	251636	194845	138197	129965	91457.5	147372	188795	161919	217902	135506	148117
Cholesterol_1TMS	0.93	129 329 368	3307.77	18.4668	183	7.7841e+06	0	0	0	0	0	0	0	0	5.82795e+06	5.76174e+06	5.49314e+06	6.67976e+06	6.28011e+06	5.8452e+06	4.79475e+06	4.33844e+06	4.45363e+06	5.93858e+06	5.98438e+06	6.00327e+06	6.07548e+06	6.48651e+06	6.2659e+06	5.80681e+06	5.7017e+06	5.44155e+06	2.70468e+07	2.49665e+07	2.35736e+07	5.22305e+06	6.20872e+06	5.42772e+06	4.85928e+06	4.65721e+06	4.45203e+06	4.34309e+06	4.51796e+06	4.2736e+06	2.96643e+06	2.89561e+06	7.92661e+06	6.85777e+06	7.09809e+06
Glycerol-2-phosphoric_acid_4TMS	0.88	129 211 243	1739.97	9.44356	104	0	0	0	0	0	0	0	0	0	0	45087.3	0	0	0	0	0	0	0	34777.7	0	0	0	89888.1	0	0	0	0	214282	46402.3	203893	0	102716	33886.2	0	0	0	0	0	0	0	0	86581.5	91801.2	107718
Glycerol-3-phosphoric_acid_4TMS	0.95	315 358 445	1777.58	9.7354	183	946002	0	0	0	0	0	0	0	0	921879	885652	943849	538142	561340	490828	576475	512125	548732	374682	418377	403993	614464	752996	759199	385970	409505	393543	1.23337e+06	1.33725e+06	1.34153e+06	571565	801855	692752	516557	460782	530446	587213	690917	723911	395008	412586	1.37855e+06	1.01806e+06	1.21714e+06
Heneicosanol_1TMS	0.94	117 129 369	2468.56	14.1584	183	2.08265e+06	0	0	0	0	0	0	0	0	1.96448e+06	1.89179e+06	1.87154e+06	1.64117e+06	1.51399e+06	1.52438e+06	1.40797e+06	1.23271e+06	1.28921e+06	1.47506e+06	1.47812e+06	1.48159e+06	745178	849498	830423	1.29537e+06	1.31479e+06	1.19708e+06	3.15853e+06	3.02812e+06	3.01038e+06	1.63785e+06	1.97575e+06	1.62481e+06	1.23231e+06	1.14774e+06	1.1557e+06	1.31274e+06	1.50172e+06	1.40207e+06	670057	708593	1.11527e+06	949930	1.01851e+06
Hexadecanoic_acid_1TMS	0.98	111 116 201	2075.25	11.7991	191	7.63077e+07	505755	703357	498115	791825	1.41228e+06	719394	947914	745798	8.54758e+07	7.86034e+07	7.65296e+07	6.33239e+07	5.64756e+07	5.76285e+07	4.793e+07	4.02203e+07	4.01808e+07	6.27795e+07	5.13045e+07	5.26853e+07	3.16226e+07	3.37204e+07	3.16731e+07	4.80188e+07	4.81502e+07	4.45464e+07	1.23521e+08	1.08955e+08	1.09715e+08	6.16195e+07	5.55868e+07	4.87646e+07	4.64792e+07	4.38143e+07	4.07534e+07	5.45714e+07	4.91731e+07	4.48262e+07	2.98009e+07	2.4895e+07	4.46163e+07	3.84295e+07	3.9507e+07
Hexadecanol_1TMS	0.92	103 299 301	1950.86	10.9704	183	1.39489e+06	0	0	0	0	0	0	0	0	782329	670581	703713	947106	939538	891718	722069	645366	647965	843355	809676	813144	374489	439458	421372	526030	607729	493590	5.21682e+06	4.84198e+06	4.54008e+06	645384	808391	611453	734963	653878	634158	724211	740365	775676	443697	302402	639532	517084	624774
Hexadecenoic_acid_1_1TMS	0.96	117 129 311	2066.11	11.7404	183	1.69022e+06	0	0	0	0	0	0	0	0	1.14773e+06	1.11857e+06	1.16182e+06	1.36769e+06	1.33145e+06	1.33256e+06	646752	612013	662917	906932	867614	985965	497748	557644	559690	844437	948723	866537	8.04074e+06	7.09363e+06	6.93604e+06	653850	1.08754e+06	701444	778337	739772	776058	558213	590724	597872	406172	437835	1.07932e+06	884626	986357
Hexadecenoic_acid_2_1TMS	0.98	110 194 311	2073.48	11.7878	188	3.03932e+06	0	5673.47	0	52648.2	94665	56891.6	78962.1	31515	2.48186e+06	2.08276e+06	2.30898e+06	1.87642e+06	1.77796e+06	1.82859e+06	1.32131e+06	1.21449e+06	1.25401e+06	1.39893e+06	1.3625e+06	1.44936e+06	1.83899e+06	2.03411e+06	1.9641e+06	1.24273e+06	1.35263e+06	1.20887e+06	1.40684e+07	1.23856e+07	1.22286e+07	1.81789e+06	2.32615e+06	1.79034e+06	1.42758e+06	1.26905e+06	1.3162e+06	1.5713e+06	1.61192e+06	1.57386e+06	573051	768566	3.25381e+06	2.87594e+06	3.07324e+06
Hexadecenoic_acid_3_1TMS	0.94	117 145 311	2083.37	11.8513	183	1.07329e+06	0	0	0	0	0	0	0	0	848108	916439	902334	695588	653005	697273	416423	377843	434661	589297	543092	599807	609254	687196	728370	513630	599526	466396	5.08302e+06	4.38064e+06	4.50334e+06	625960	769773	624724	416514	473418	386469	601678	606302	653426	251339	242867	988025	806973	981583
Lactic_acid_2TMS	0.97	117 133 191	1070.17	3.67272	17	0	0	0	0	0	0	0	0	352986	0	0	0	104936	0	0	0	0	0	0	0	0	0	0	0	0	0	0	0	0	0	0	0	0	0	0	0	0	0	0	0	0	217392	0	0
No direct match: 1757.32_EM_BNP_D15_1_364 (Tetradecanol_1TMS)		115 271 273	1757.37	9.57855	115	279779	0	0	0	0	0	0	0	0	0	79445.7	91926.3	150831	141025	0	0	0	74611.3	0	104903	137438	0	0	0	0	0	0	770975	745480	656943	88764.9	0	0	0	0	0	0	0	128569	0	0	0	102235	0
No direct match: 1788.57_EM_BNP_D20_1_86 (!C18)		71 85 126	1788.57	9.82062	3	0	0	0	0	0	0	0	0	0	0	0	0	0	0	0	0	0	0	0	0	0	0	0	0	0	0	0	0	0	0	0	0	0	0	0	0	0	0	0	0	0	0	0	0
No direct match: 1946.73_EM_BNP_D1_1_218 (unknown#emu_WW_1934.90)		73 117 299	1946.73	10.9414	183	1.06861e+06	0	0	0	0	0	0	0	0	798583	765116	802469	763219	717797	704172	548596	534420	533432	622366	621987	644662	651827	729006	696272	585774	614439	548359	2.40476e+06	2.04734e+06	2.14496e+06	629048	842523	642508	711605	612308	623176	577388	599877	529656	352538	378442	1.29079e+06	1e+06	1.10781e+06
No direct match: 2061.02_EM_BNP_D40_1_107 (Hexadecenoic_acid_1_1TMS)		129 132 194	2060.94	11.7072	113	0	0	0	0	0	0	0	0	0	38882.5	42914.8	44163.6	17897.8	24458.2	20653.7	18237.6	33248.5	0	0	0	19997.2	20439.3	44684	30388.5	0	0	0	0	0	0	0	214606	21634.2	23591.4	8113.6	23843.2	0	0	32590.1	0	0	40288.4	68962.3	78898.5
No direct match: 2093.73_EM_BNP_D38_1_201 (Hexadecenoic_acid_3_1TMS)		73 75 129	2093.5	11.9162	29	160454	0	0	0	0	0	0	0	0	0	0	0	0	0	0	0	0	0	0	0	0	0	0	0	0	0	0	944046	711617	0	0	0	0	0	0	0	0	0	0	0	0	0	0	0
No direct match: 2093.79_EM_BNP_D1_1_127 (Hexadecenoic_acid_3_1TMS)		73 75 311	2093.58	11.9168	28	0	0	0	0	0	0	0	0	0	507947	287789	0	0	0	0	0	0	81554.3	0	0	0	0	0	0	0	0	0	0	0	0	0	0	0	418415	462968	191673	0	0	0	0	0	0	0	0
No direct match: 2131.45_EM_BNP_D1_1_190 (unknown#emu_WW_2144.25)		129 327 329	2131.45	12.1599	182	342896	0	0	0	0	0	0	0	0	287022	302735	309157	245585	242241	290648	212887	191778	233640	218536	221934	259675	144482	174947	199072	243772	282287	228273	626208	641942	715696	220130	318150	261491	198242	184757	192895	178606	203867	214093	86069.3	102662	232672	193678	211192
No direct match: 2217.82_EM_BNP_D20_1_67 (unknown#emu_WW_2216.33)		73 129 199	2217.54	12.7037	19	0	0	0	0	0	0	0	0	0	0	0	0	0	0	0	0	0	0	0	0	0	0	0	0	0	0	0	0	0	417894	0	0	0	0	0	0	0	0	0	0	0	0	0	0
No direct match: 2275.62_EM_BNP_D16_1_171 (Octadecenoic_acid_1TMS)		180 339 340	2274.08	13.0383	146	0	16195.2	100809	0	55106.9	46959.3	122201	132738	79647.3	0	3.83618e+06	0	0	33657.4	40641.8	248869	2.72573e+06	0	3.0893e+06	41940	3.05811e+06	286855	2.1321e+06	326474	46819.2	2.40389e+06	1.19208e+06	1.17822e+07	0	9.56945e+06	3.71001e+06	3.80429e+06	3.32958e+06	259608	37966.8	2.6478e+06	69454.5	233684	2.55256e+06	62153.4	53825.8	97180.1	1.34108e+06	1.63622e+06
No direct match: 2285.04_EM_BNP_D1_1_233 (Octadecadienoic_acid_1TMS)		79 81 337	2284.77	13.1015	99	108395	0	0	0	0	0	0	0	0	195721	194314	131293	0	80527.2	0	0	0	0	0	0	0	0	7704.05	0	0	0	0	730143	646677	604697	0	103741	0	0	0	0	15153.8	0	16375.9	0	0	16323.5	0	33218
No direct match: 2299.09_EM_BNP_D1_1_213 (unknown#emu_WW_2297.74)		108 122 135	2299.05	13.186	183	613696	0	0	0	0	0	0	0	0	479119	435599	404592	374266	341241	331847	162538	132757	146184	294976	268824	265910	131155	152548	145612	192331	204953	178244	4.94304e+06	4.09527e+06	3.10272e+06	292061	320611	272329	183611	181362	173728	258487	252562	217535	100614	92817.3	214522	185425	202481
No direct match: 2740.09_EM_BNP_D3_1_224 (2-Monooleoylglycerol_2TMS)		73 103 129	2740.22	15.5923	19	0	0	0	0	0	0	0	0	0	0	603907	623506	0	0	0	0	0	0	0	0	0	0	0	0	0	0	0	0	0	0	874980	0	0	0	0	0	0	213178	0	0	0	0	0	0
No direct match: 2749.77_EM_BNP_D25_1_28 (unknown#emu_WW_2749.80)		71 149 167	2749.74	15.6409	37	0	0	0	0	0	0	0	0	0	0	763702	0	0	0	714617	0	0	0	0	0	0	0	0	0	0	0	0	0	0	0	0	0	0	0	0	0	790219	0	0	0	0	0	0	0
No direct match: 2749.87_EM_BNP_D1_1_118 (unknown#emu_WW_2749.80)		71 149 167	2749.74	15.6409	10	0	0	0	0	0	0	0	0	0	0	0	722504	0	0	0	0	0	664101	0	0	0	725466	804882	746858	0	0	0	0	0	0	796299	0	0	0	0	0	0	0	0	0	0	0	0	0
No direct match: 2749.93_EM_BNP_D5_1_274 (unknown#emu_WW_2749.80)		71 149 167	2749.95	15.642	34	0	0	0	0	0	0	0	0	0	766630	0	0	0	0	0	706456	693426	0	0	0	861375	0	0	0	0	0	0	0	0	0	0	0	0	0	0	0	0	0	0	547314	0	0	0	0
No match: 1003.41_EM_BNP_D20_1_255		73 118 184	1003.37	3.0948	16	0	0	0	0	0	0	0	0	0	0	0	0	0	0	0	0	0	0	0	0	0	0	0	0	0	0	0	181822	0	303509	0	0	0	0	0	0	0	0	0	0	0	0	0	0
No match: 1006.75_EM_BNP_D12_1_60		133 148 191	1006.76	3.12411	117	314396	505754	189593	0	1.34715e+06	601642	428617	255341	185805	0	0	129102	111333	688445	0	212554	520033	0	485909	731482	194311	0	278568	183985	0	318931	159876	0	362990	0	447975	355445	0	0	0	77248.2	677725	0	0	448112	0	0	0	201890
No match: 1019.02_EM_BNP_D15_1_281		77 214 229	1019	3.23002	90	141776	0	0	0	0	0	0	0	0	0	0	0	89308.4	0	0	0	0	0	64046.6	0	0	0	0	0	0	0	0	227714	223389	193614	142656	0	0	0	0	0	167327	0	0	132095	0	0	0	0
No match: 1035.44_EM_BNP_D15_1_190		73 102 129	1035.47	3.3725	98	0	0	0	0	0	0	0	0	0	49855.8	0	0	94656.5	96638.4	0	54928.1	43999.8	0	122447	97717.6	0	0	0	0	72439.5	0	0	161039	194789	171755	0	94193	0	64738	0	0	253126	151235	169671	60149.7	0	0	0	0
No match: 1054.60_EM_BNP_D42_1_127		73 75 152	1054.61	3.53809	117	0	0	0	0	0	0	0	0	0	291971	335348	341598	0	0	0	0	0	0	0	293554	279520	308266	330974	0	0	0	0	370544	637575	505307	0	312676	0	0	0	0	0	242240	240020	0	0	656876	576994	601427
No match: 1062.30_EM_BNP_D38_1_406		116 117 147	1062.4	3.60554	33	0	0	0	0	0	0	0	0	0	0	0	274910	0	239484	240049	0	208686	207749	0	0	0	0	0	0	0	0	181423	0	0	0	0	274488	0	0	0	191840	0	0	0	0	0	377151	0	0
No match: 1062.39_EM_BNP_D15_1_158		116 130 147	1062.6	3.60723	12	0	0	0	0	0	0	0	0	0	0	0	0	0	0	0	0	0	0	0	0	0	0	0	0	0	0	0	812121	673435	655133	0	0	0	0	0	0	0	0	0	0	0	0	0	0
No match: 1086.19_EM_BNP_D15_1_305		75 143 157	1086.28	3.81211	12	0	0	0	0	0	0	0	0	0	0	0	0	0	0	0	0	0	0	0	0	0	0	0	0	0	0	0	825602	0	571453	0	0	0	0	0	0	0	0	0	0	0	0	0	171710
No match: 1102.42_EM_BNP_D1_1_242		73 75 173	1102.45	3.95202	167	445623	302150	96231.8	0	0	0	0	0	0	445688	411991	357854	349909	287553	272323	359760	271899	353660	365076	278116	321838	318009	381701	300891	309123	280962	264157	1.30459e+06	976104	2.04064e+06	405280	283156	249585	334974	0	288494	457864	388918	302763	0	0	274796	382016	357073
No match: 1117.49_EM_BNP_D15_1_261		126 129 151	1117.43	4.08166	6	0	0	0	0	0	0	0	0	0	0	0	0	0	0	0	0	0	0	0	0	0	0	0	0	0	0	0	217868	234308	235867	0	0	0	0	0	0	0	0	0	0	0	0	0	0
No match: 1149.22_EM_BNP_D1_1_81		82 101 170	1149.22	4.35666	137	190271	0	0	0	0	0	0	0	0	172046	168207	142731	176473	138071	134309	192689	117425	110754	104175	151228	0	0	89746.2	0	158483	0	122613	1.00811e+06	791757	756102	132709	173117	136834	121496	110961	113808	0	0	0	108311	92288.5	204866	129532	123483
No match: 1156.06_EM_BNP_D34_1_164		143 163 219	1156.06	4.41586	3	0	0	0	0	0	0	0	0	0	0	0	0	0	0	0	0	0	0	0	0	0	0	0	0	0	0	0	0	0	0	0	0	0	0	0	0	0	0	0	0	0	0	0	0
No match: 1187.15_EM_BNP_D1_1_119		73 130 188	1187.16	4.68497	191	440078	384289	353888	311114	458603	370192	327532	300022	280943	438957	297621	349726	380018	490206	358648	423954	426661	317736	409346	488200	375100	372413	398138	358727	373984	422701	339095	498392	555794	443571	427565	421051	319391	364545	345728	318160	428816	356974	325138	401733	209812	333174	349110	376670
No match: 1218.32_EM_BNP_D30_1_165		73 197 210	1218.17	4.96414	19	0	0	0	0	0	0	0	0	0	0	0	0	0	0	0	0	0	0	0	0	0	0	0	0	0	0	0	0	0	0	0	0	0	0	0	0	0	0	0	0	0	0	0	306682
No match: 1238.27_EM_BNP_Blank_1_188		184 228 285	1238.27	5.15	191	393021	306877	273897	276292	264301	266765	262477	249471	256783	395159	410257	386416	369165	363774	397318	411051	386353	390976	379909	368306	409869	414315	410243	385836	419935	405383	367422	431669	407787	446161	298006	410965	371660	401451	418453	362823	188627	381174	330124	354806	336872	460906	423291	448732
No match: 1243.00_EM_BNP_D15_1_408		184 228 343	1243.19	5.19551	6	0	0	0	0	0	0	0	0	0	0	0	0	0	0	0	0	0	0	0	0	0	0	0	0	0	0	0	65769.5	52304.9	0	0	0	0	0	0	0	0	0	0	0	0	0	0	0
No match: 1246.25_EM_BNP_D1_1_195		73 147 205	1246.26	5.22389	169	252050	0	0	0	0	0	0	0	0	313333	225909	212219	185725	0	194015	192183	137348	125896	220859	107550	141496	0	0	0	151277	125523	125277	889106	489291	720844	146596	106208	122608	275208	151407	145644	155409	152936	120037	118426	0	150839	0	141263
No match: 1273.98_EM_BNP_D15_1_366		73 143 147	1273.98	5.48018	5	0	0	0	0	0	0	0	0	0	0	0	0	0	0	0	0	0	0	0	0	0	0	0	0	0	0	0	144436	122572	188361	0	0	0	0	0	0	0	0	0	0	0	0	0	0
No match: 1295.82_EM_BNP_D15_1_346		140 173 228	1295.85	5.68246	24	0	0	0	0	0	0	0	0	0	0	0	0	0	0	0	0	0	0	0	0	0	0	0	0	0	0	0	551237	429786	1.37219e+06	0	0	0	0	0	0	0	0	0	0	0	0	0	0
No match: 1302.69_EM_BNP_D5_1_66		73 105 184	1302.65	5.7454	24	0	0	0	0	0	0	0	0	0	0	0	0	0	0	0	0	0	0	0	0	0	76337.9	0	0	0	0	0	0	0	0	0	0	0	0	0	0	0	0	0	0	0	202752	0	0
No match: 1307.08_EM_BNP_D20_1_130		221 267 355	1307.28	5.78819	40	0	0	0	0	0	0	0	0	0	54208.5	0	0	0	0	0	59344.1	0	0	0	0	0	0	0	0	0	0	0	72254.7	0	70365.3	0	0	0	0	0	0	0	0	0	0	0	0	46423.3	47148.7
No match: 1311.54_EM_BNP_D15_1_439		117 160 162	1311.53	5.82746	16	0	0	0	0	0	0	0	0	0	0	0	0	0	0	0	0	0	0	0	0	0	0	0	0	0	0	0	0	281852	297298	0	0	0	0	0	0	0	0	0	0	0	0	0	0
No match: 1323.35_EM_BNP_D10_1_94		175 176 190	1323.32	5.93651	82	0	0	0	0	0	0	0	0	0	0	177730	0	242200	185111	205731	0	0	178345	227571	188313	196817	247230	264536	236710	268111	276428	244054	315337	278787	266416	284332	287024	0	343311	338034	309472	339433	301789	274516	294146	238068	0	0	0
No match: 1428.70_EM_BNP_D20_1_233		73 100 144	1428.72	6.89147	33	0	0	0	0	0	0	0	0	0	0	0	0	0	0	0	0	541635	0	0	691886	0	0	0	0	0	0	0	803008	2.11184e+06	0	0	637736	0	0	0	0	0	0	0	0	0	0	0	0
No match: 1448.62_EM_BNP_D20_1_397		71 85 99	1448.6	7.06159	16	0	0	0	0	0	0	0	0	0	0	0	0	0	0	0	331577	0	0	0	0	0	0	0	0	0	0	0	0	0	492110	0	0	0	0	0	0	0	0	0	0	0	0	0	0
No match: 1459.45_EM_BNP_D15_1_96		129 143 213	1459.57	7.15554	11	0	0	0	0	0	0	0	0	0	0	0	0	0	0	0	0	0	0	0	0	0	0	0	0	0	0	0	364032	263074	311200	0	0	0	0	0	0	0	0	0	0	0	0	0	0
No match: 1491.74_EM_BNP_D37_1_289		73 75 229	1491.78	7.4312	130	72226.2	0	0	0	0	0	0	0	0	936768	635745	439600	1.21779e+06	178414	269466	0	482448	35860	0	0	0	0	0	0	340456	0	372151	3.50812e+06	2.33673e+06	2.57565e+06	524324	969120	229060	67133.8	0	457903	0	0	0	449025	415402	1.89476e+06	427649	283618
No match: 1492.19_EM_BNP_D15_1_253		73 143 159	1492.71	7.43913	45	0	0	0	0	0	0	0	0	0	0	0	1.5623e+06	0	0	0	0	1.76586e+06	0	0	0	0	0	0	0	1.22653e+06	0	0	6.3253e+06	4.27683e+06	4.49067e+06	0	0	0	0	0	0	0	0	0	849631	0	0	0	0
No match: 1520.94_EM_BNP_D20_1_437		237 251 293	1521.13	7.68238	4	0	0	0	0	0	0	0	0	0	0	0	0	0	0	0	0	0	0	0	0	0	0	0	0	0	0	0	0	0	0	0	0	0	0	0	0	0	0	0	0	0	0	0	0
No match: 1540.94_EM_BNP_D20_1_52		107 119 123	1541.06	7.85299	5	0	0	0	0	0	0	0	0	0	0	0	0	0	0	0	0	0	0	5118.75	0	0	0	0	0	0	0	0	0	0	0	0	0	0	0	0	0	0	0	0	0	0	0	0	0
No match: 1563.33_EM_BNP_D15_1_55		73 143 157	1563.6	8.04597	11	0	0	0	0	0	0	0	0	0	0	0	0	0	0	0	0	0	0	0	0	0	0	0	0	0	0	0	372071	473848	581288	0	0	0	0	0	0	0	0	0	0	0	0	0	0
No match: 1585.24_EM_BNP_D1_1_196		73 263 264	1585.24	8.23112	143	0	0	0	0	0	137805	13551.7	0	0	392641	354050	250407	428670	255209	357039	441865	443390	0	314816	281607	0	461428	407504	444967	452396	479130	367521	240631	178731	212158	382896	365831	308774	523454	507326	455500	0	231967	216025	485222	405555	536268	128533	183781
No match: 1586.43_EM_BNP_D11_1_132		73 75 117	1586.45	8.24154	12	0	0	0	0	0	0	0	0	0	0	0	0	0	0	0	0	0	119691	0	0	0	0	0	0	0	0	0	0	346420	0	0	0	0	0	0	0	0	0	0	0	0	626354	0	0
No match: 1586.59_EM_BNP_D6_1_90		117 223 243	1586.38	8.24089	103	0	0	0	0	0	0	2946.79	0	0	0	0	0	94006	0	0	238710	186261	130309	0	37954.2	28036.8	0	59140.1	49472.7	0	69144.1	0	72460.8	83445.6	0	69798	231296	197503	93277.3	67413.4	76176.3	0	0	0	0	0	158626	124540	0
No match: 1587.64_EM_BNP_D24_1_131		83 143 157	1587.61	8.25141	46	419382	0	0	0	0	0	0	0	0	0	0	0	0	0	0	0	0	0	0	0	0	394488	0	0	0	0	0	826137	0	675889	0	0	0	0	0	0	0	0	0	0	0	957055	0	0
No match: 1600.25_EM_BNP_D16_1_211		71 135 150	1600.28	8.35964	19	0	0	0	0	0	0	0	0	0	0	0	0	0	0	0	0	0	0	0	0	0	0	0	0	0	0	0	0	0	0	113354	67689.3	98244.6	0	69932.7	0	0	0	0	0	0	0	0	0
No match: 1644.04_EM_BNP_D28_1_150		73 75 289	1644.1	8.69963	10	0	0	0	0	0	0	0	0	0	0	0	0	0	0	0	0	0	0	0	0	0	0	0	0	0	0	0	176091	0	294724	0	0	0	0	0	0	0	0	0	0	0	0	0	0
No match: 1658.89_EM_BNP_D1_1_125		73 83 157	1658.86	8.81423	169	904471	0	0	0	0	0	0	0	0	370454	307496	355683	630230	538212	477002	687361	749340	701877	616706	634581	663270	865124	1.01687e+06	878218	0	0	24918.1	979923	809048	874723	679817	858687	635760	950719	740955	836678	683432	642414	618497	492437	508605	1.96048e+06	1.07529e+06	1.19568e+06
No match: 1675.70_EM_BNP_D28_1_181		75 117 138	1675.7	8.94483	3	0	0	0	0	0	0	0	0	0	0	0	0	0	0	0	0	0	0	0	0	0	0	0	0	0	0	0	0	0	0	0	0	0	0	0	0	0	0	0	0	0	0	0	0
No match: 1694.40_EM_BNP_D20_1_311		73 196 278	1694.81	9.09315	19	107465	0	0	0	0	0	0	0	0	0	0	0	0	0	0	0	0	0	0	0	0	0	0	0	0	0	0	0	0	0	0	0	0	0	0	0	0	0	0	0	0	0	0	0
No match: 1694.65_EM_BNP_D15_1_237		73 75 154	1694.63	9.09176	22	0	0	0	0	0	0	0	0	0	0	0	0	0	0	0	0	0	0	0	0	0	0	0	0	0	0	0	969738	797880	1.44331e+06	0	0	0	0	0	0	0	0	0	0	0	0	0	0
No match: 1701.92_EM_BNP_D13_1_78		71 85 240	1701.84	9.14768	14	0	0	0	0	0	0	0	0	0	0	0	0	0	0	0	250348	0	0	0	0	0	319784	331853	310909	0	0	0	388443	0	314028	0	0	0	0	0	0	0	0	0	0	0	0	0	0
No match: 1705.67_EM_BNP_D15_1_224		91 161 207	1705.53	9.17633	10	0	0	0	0	0	0	0	0	0	0	0	0	0	0	0	0	0	0	0	0	0	0	0	0	0	0	0	0	201765	0	0	0	0	0	0	0	0	0	0	0	0	0	0	0
No match: 1705.77_EM_BNP_D26_1_222		91 105 161	1705.8	9.17841	40	0	0	0	0	0	0	0	0	0	0	0	0	0	0	0	128837	0	0	0	0	0	0	0	0	155443	0	0	230438	0	0	0	0	0	0	0	0	0	0	0	0	0	0	0	0
No match: 1711.04_EM_BNP_D10_1_217		91 105 147	1711.05	9.21913	42	0	0	0	0	0	0	0	0	0	0	0	0	230141	198722	0	0	0	0	240538	0	0	0	0	0	0	0	0	357438	0	0	0	0	0	0	0	0	0	0	0	0	0	0	0	227966
No match: 1721.74_EM_BNP_D44_1_138		71 85 121	1721.67	9.30157	25	0	0	0	0	0	0	0	0	0	0	0	0	0	0	0	0	0	0	0	0	145050	0	0	0	0	100984	0	0	0	0	0	0	0	0	0	0	0	0	0	0	0	0	0	0
No match: 1740.77_EM_BNP_D20_1_8		75 117 129	1740.61	9.44852	12	0	0	0	0	0	0	0	0	0	0	0	0	0	0	0	0	0	0	0	0	0	0	0	0	0	0	0	0	0	0	0	69374.3	0	0	0	0	0	0	0	0	0	51765.7	0	0
No match: 1745.91_EM_BNP_D16_1_45		71 83 111	1745.97	9.49007	46	0	0	0	0	0	0	0	0	0	0	0	0	124391	0	0	125806	0	0	0	0	0	182468	0	148873	0	124834	0	0	0	0	123215	120191	112280	126768	0	0	85761.3	0	0	0	0	0	0	0
No match: 1752.92_EM_BNP_D28_1_317		75 82 129	1752.97	9.54443	9	0	0	0	0	0	0	0	0	0	0	0	0	0	0	0	0	0	0	0	0	0	0	0	0	0	0	0	0	0	0	0	0	0	0	0	0	0	0	0	0	0	0	0	0
No match: 1756.50_EM_BNP_D2_1_45		73 239 298	1756.43	9.57126	25	0	0	0	0	0	0	0	0	0	0	47775	0	0	0	0	0	0	0	0	0	0	0	0	0	0	0	0	0	0	0	0	0	0	0	0	0	0	0	0	0	0	165366	131990	151469
No match: 1763.75_EM_BNP_D10_1_103		75 143 255	1763.79	9.62838	81	0	0	0	0	0	0	0	0	0	0	0	0	79372	94070.6	85328.6	43499.1	0	67231.8	91024	0	0	131609	140450	154303	69611.5	0	0	0	151475	154202	74279.9	254039	93722.9	0	0	87981.6	0	0	0	0	0	117402	108227	155512
No match: 1786.65_EM_BNP_D51_1_111		105 141 210	1786.82	9.80706	25	0	0	0	0	0	0	0	0	0	0	0	0	0	0	0	0	0	0	0	0	0	0	0	0	0	0	0	46708.4	0	0	0	0	0	0	0	0	43789.2	0	0	0	0	0	0	0
No match: 1800.87_EM_BNP_D20_1_271		91 104 211	1800.76	9.91468	180	291792	0	0	0	0	0	0	0	0	328938	239790	339494	382280	395877	347292	314090	261004	301352	183820	272216	324367	203064	269008	324135	369387	389746	230348	325274	311494	264618	168746	377864	151068	389835	238376	311120	141207	161631	194077	148994	202271	474180	417269	460637
No match: 1802.55_EM_BNP_D20_1_242		74 87 143	1802.86	9.92943	7	0	0	0	0	0	0	0	0	0	0	0	0	0	0	0	0	0	0	0	0	0	0	0	0	0	0	0	0	334882	266167	0	0	0	0	0	0	0	0	0	0	0	0	0	0
No match: 1808.37_EM_BNP_D10_1_258		91 147 246	1808.35	9.96804	137	237314	0	0	0	0	0	0	0	0	0	153845	0	252083	214197	211885	194831	0	153888	226148	194889	195941	211781	206682	196521	253213	235526	223466	0	304628	298485	53390.7	192025	163316	0	198459	0	0	0	156486	0	142683	294154	266693	245526
No match: 1823.21_EM_BNP_D1_1_186		91 115 191	1823.21	10.0726	182	295245	0	0	0	0	0	0	0	0	210556	196325	120226	152797	260193	148788	171314	221442	210349	277340	135376	258285	246790	269084	166972	338001	344635	314659	706036	639963	637815	266725	285045	142889	249733	238024	137348	203016	121769	172096	204670	176645	396212	331175	357445
No match: 1833.43_EM_BNP_D31_1_129		105 109 191	1833.45	10.1446	156	99711.3	0	0	0	0	0	0	0	0	66722.3	71696.1	57382.4	68588.5	0	0	0	66060.3	80342	85586.2	62000.9	47470.5	54038.5	86154.6	71671.7	73336.9	26565.5	89031.7	211686	202730	212063	94504.2	76988.4	61252.2	70767.8	81263.3	69513	0	59964.1	41951.5	68290.9	50127.8	116383	99636	108230
No match: 1833.50_EM_BNP_D15_1_310		109 191 219	1833.45	10.1446	31	86110	0	0	0	0	0	0	0	0	0	66352.3	0	0	0	0	0	0	0	0	0	0	0	75665.7	0	0	0	0	0	192150	206583	0	0	0	62358.6	0	60345.1	0	0	0	0	0	0	96495.8	0
No match: 1833.52_EM_BNP_D23_1_250		109 121 191	1833.55	10.1453	7	0	0	0	0	0	0	0	0	0	0	0	0	0	0	0	0	0	0	0	0	0	0	0	0	0	0	0	0	0	0	0	0	0	0	0	0	0	0	0	0	0	0	0	0
No match: 1833.59_EM_BNP_D1_1_230		109 121 191	1833.57	10.1455	18	0	0	0	0	0	0	0	0	0	58655.4	0	0	0	0	0	0	0	0	86799.8	67606.1	52412.4	0	0	0	0	0	0	0	0	0	0	0	64630.8	0	0	0	0	0	0	72321.7	0	0	0	0
No match: 1837.15_EM_BNP_D1_1_153		73 117 285	1837.16	10.1707	169	327473	0	0	0	0	0	0	0	0	241931	220790	243333	208918	166020	217913	180527	131812	150986	164349	179589	179348	144606	206711	198010	0	169094	134994	579750	468952	496468	139175	298307	204616	185603	185508	157741	124324	155601	160160	0	95041.6	399606	316613	361698
No match: 1842.89_EM_BNP_D2_1_214		95 105 191	1842.97	10.2116	37	0	0	0	0	0	0	0	0	0	0	0	0	0	0	0	0	0	0	0	0	0	41839.3	0	0	0	0	59565.5	102767	0	0	0	56993.4	0	0	0	0	0	0	0	0	0	60785.2	68624	0
No match: 1854.09_EM_BNP_D15_1_373		103 285 287	1854.12	10.29	66	234446	0	0	0	0	0	0	0	0	101929	0	0	108321	0	0	0	0	0	0	0	0	0	0	0	0	0	0	1.12804e+06	1.03645e+06	946914	0	0	0	0	0	0	0	0	0	0	0	0	0	0
No match: 1857.44_EM_BNP_D23_1_85		95 111 221	1857.57	10.3142	29	135762	0	0	0	0	0	0	0	0	0	0	0	0	0	0	0	0	0	0	0	0	0	0	0	0	0	0	0	0	0	0	0	0	0	0	0	0	0	0	0	0	0	0	0
No match: 1857.58_EM_BNP_D32_1_75		82 95 109	1857.55	10.3141	30	0	0	0	0	0	0	0	0	0	0	0	0	0	0	0	0	0	0	0	0	0	0	0	0	0	0	0	0	0	0	0	0	0	0	0	0	0	0	0	0	0	0	0	0
No match: 1857.65_EM_BNP_D43_1_178		95 111 123	1857.59	10.3144	18	0	0	0	0	0	0	0	0	0	0	0	0	0	0	0	0	0	0	70136.1	0	0	0	0	0	0	0	0	0	0	0	0	0	0	0	0	0	0	239305	246204	0	0	0	0	0
No match: 1858.44_EM_BNP_D15_1_135		73 149 318	1858.27	10.3192	43	118567	0	0	0	0	0	0	0	0	0	0	0	0	0	0	0	0	0	0	0	0	0	0	0	0	0	0	278160	232225	698179	0	0	0	0	0	0	0	0	0	0	0	0	0	0
No match: 1863.59_EM_BNP_D7_1_161		119 135 191	1863.53	10.3562	148	68258.5	0	0	0	0	0	0	0	0	54829.2	0	49042.8	0	0	16729.7	0	0	49247.9	45004.4	0	14395.1	58575.8	62418.9	0	28251	12069.1	62997.2	251540	221260	216498	75275.3	72088.7	9633.54	0	11212.2	8475.29	0	38317.7	0	15942.2	0	89611	62639.3	44471.9
No match: 1863.67_EM_BNP_D49_1_47		119 135 191	1863.46	10.3557	40	68258.5	0	0	0	0	0	0	0	0	54829.2	0	0	0	0	0	0	0	0	0	0	0	0	0	0	0	0	0	251540	221260	216498	0	0	0	0	0	0	0	38317.7	0	0	0	89611	0	0
No match: 1874.48_EM_BNP_D15_1_31		123 150 283	1874.56	10.4338	25	0	0	0	0	0	0	0	0	0	0	0	0	0	0	0	0	0	0	0	0	0	0	0	0	0	0	0	103802	92358.8	94576.6	0	0	0	0	0	0	0	0	0	0	0	0	0	0
No match: 1885.49_EM_BNP_D15_1_428		73 75 166	1885.51	10.5108	82	207498	0	0	0	0	0	0	0	0	182332	82757.6	138877	94084.9	0	0	0	0	0	81475.2	0	0	0	0	0	0	0	0	873681	670190	638019	24657	0	0	0	0	0	0	0	0	0	0	47294.5	45794.4	82831
No match: 1888.45_EM_BNP_D51_1_158		81 82 95	1888.33	10.5306	29	0	0	0	0	0	0	0	0	0	0	0	0	0	0	0	0	0	0	0	0	0	0	0	0	0	0	0	0	0	0	0	0	0	0	0	0	0	0	0	0	0	0	0	0
No match: 1900.79_EM_BNP_D15_1_84		71 85 175	1900.65	10.6173	5	0	0	0	0	0	0	0	0	0	0	0	0	0	0	0	0	0	0	0	0	0	0	0	0	0	0	0	341819	270266	259940	0	0	0	0	0	0	0	0	0	0	0	0	0	0
No match: 1902.40_EM_BNP_D21_1_161		91 105 162	1902.5	10.6303	108	336677	0	0	0	0	0	0	0	0	211980	201734	181149	292840	0	0	0	0	143959	0	0	219267	243300	9890.8	0	228148	292307	254916	428586	411838	418353	0	0	0	0	173820	0	207001	153780	0	0	0	349085	0	306144
No match: 1908.10_EM_BNP_D20_1_310		81 82 95	1908	10.6689	7	0	0	0	0	0	0	0	0	0	0	0	0	0	0	0	0	0	0	0	0	0	0	0	0	0	0	0	0	0	0	0	0	0	0	0	0	0	0	0	0	0	0	0	0
No match: 1917.20_EM_BNP_D15_1_287		71 85 147	1917.2	10.7336	3	0	0	0	0	0	0	0	0	0	0	0	0	0	0	0	0	0	0	0	0	0	0	0	0	0	0	0	128000	105839	100550	0	0	0	0	0	0	0	0	0	0	0	0	0	0
No match: 1926.86_EM_BNP_D13_1_104		116 297 312	1926.7	10.8005	21	0	0	0	0	0	0	0	0	0	0	0	0	0	0	0	0	127872	0	0	0	0	98504.1	130500	115414	0	0	0	0	0	0	0	222359	0	0	0	0	0	0	0	0	0	0	0	0
No match: 1926.91_EM_BNP_D40_1_276		116 145 297	1926.8	10.8012	185	142567	6262.28	0	4257.33	0	6225.32	0	0	0	168899	154755	194177	117591	127197	124939	129149	139070	128742	74492.1	90622.9	111331	108051	144782	129340	83178.6	107988	82605.8	158967	173301	147847	125272	242725	160097	137915	109781	134402	63961.4	61722.8	84776.2	72151.4	98360.4	227446	59212.2	217343
No match: 1943.94_EM_BNP_D15_1_245		96 143 222	1943.98	10.922	94	132762	0	0	0	0	0	0	0	0	0	0	0	112593	75678.5	74539.6	57508.9	0	0	46573.6	0	0	0	0	0	0	0	0	435019	355205	357830	0	0	0	77450.4	0	0	0	60541.9	0	0	0	0	0	0
No match: 1958.46_EM_BNP_D20_1_254		75 143 283	1958.43	11.0237	15	0	0	0	0	0	0	0	0	0	0	0	0	0	0	0	0	0	0	0	0	0	0	0	0	0	0	0	120025	0	0	0	0	0	0	0	0	0	0	0	0	0	0	0	0
No match: 1968.94_EM_BNP_D15_1_440		117 129 180	1968.97	11.0978	23	0	0	0	0	0	0	0	0	0	0	0	0	0	0	0	0	0	0	0	0	0	0	0	0	0	0	0	536900	345056	376411	0	0	0	0	0	0	0	0	0	0	0	0	0	0
No match: 1970.81_EM_BNP_D15_1_286		195 315 316	1970.99	11.112	12	0	0	0	0	0	0	0	0	0	0	0	0	0	0	0	0	0	0	0	0	0	0	162728	0	0	0	0	205188	225245	223626	0	0	0	0	0	0	0	0	0	0	0	0	0	0
No match: 2001.84_EM_BNP_D15_1_162		73 117 228	2001.89	11.3282	36	0	0	0	0	0	0	0	0	0	0	0	0	0	0	0	0	0	0	0	0	0	0	0	0	0	0	0	1.02024e+06	820656	1.62797e+06	0	0	0	0	0	0	0	0	0	0	0	0	0	0
No match: 2003.84_EM_BNP_D15_1_269		83 124 194	2003.92	11.3412	23	0	0	0	0	0	0	0	0	0	0	0	0	0	0	0	0	0	0	0	0	0	0	0	0	0	0	0	382938	283929	321186	0	0	0	0	0	0	0	0	0	0	0	0	0	0
No match: 2004.78_EM_BNP_D10_1_205		74 87 270	2004.76	11.3466	178	637396	0	0	0	0	0	0	0	0	249078	299546	281210	360709	297007	310144	166069	131899	131198	617364	506584	554840	398098	392318	361013	356040	311814	286528	1.66151e+06	1.48945e+06	1.17463e+06	274702	334686	245803	123549	113082	112654	188012	184812	158888	0	0	718257	584855	521848
No match: 2023.28_EM_BNP_D28_1_138		73 117 311	2023.35	11.4659	9	0	0	0	0	0	0	0	0	0	0	0	0	0	0	0	0	0	0	0	0	0	0	0	0	0	0	0	0	96765.6	114801	0	0	0	0	0	0	0	0	0	0	0	0	0	0
No match: 2032.15_EM_BNP_D1_1_97		117 133 313	2032.16	11.5225	182	332215	0	0	0	0	0	0	0	0	268763	253923	261197	224698	217849	230480	173070	162942	175847	185731	191408	234879	147840	201422	190621	209679	217744	192863	663504	610265	674084	177759	280193	224294	195251	165038	171262	177953	197133	197940	105391	97136	244623	208407	239133
No match: 2042.03_EM_BNP_D14_1_172		213 243 258	2041.85	11.5847	172	307639	0	0	0	0	1710.51	0	0	0	258549	301912	281503	21257.3	145861	169000	31199.9	149681	165449	173882	163759	167837	0	262817	257842	231027	226471	232413	1.04595e+06	1.34299e+06	1.1602e+06	183419	274186	0	193871	148866	184162	35508.7	216336	189285	0	110481	0	267479	276470
No match: 2042.14_EM_BNP_D17_1_136		213 243 258	2042	11.5857	30	0	0	0	0	0	0	0	0	0	0	0	0	0	0	0	0	0	0	0	0	167837	0	0	0	0	0	0	0	0	0	0	0	0	193871	148866	0	0	0	0	0	0	0	0	0
No match: 2044.32_EM_BNP_D30_1_181		153 243 244	2044.25	11.6001	183	250961	0	0	0	0	0	0	0	0	214875	250356	230375	178823	176597	170923	166687	161978	153372	141937	139306	171762	276573	203963	289972	202044	213655	177098	1.15945e+06	1.06007e+06	947171	171212	225393	193556	188147	157124	153543	208225	228914	212670	129385	95753.5	294374	256149	253509
No match: 2045.49_EM_BNP_D29_1_48		213 243 258	2045.64	11.609	179	358857	0	0	0	0	1710.51	0	0	0	289353	283370	320011	207745	181348	167985	171938	191787	178213	218026	216045	171030	342031	390806	351237	241402	251960	219544	1.41777e+06	1.25756e+06	1.22352e+06	243766	280995	231181	223610	198568	180608	262014	222943	256372	161917	0	370170	316455	329808
No match: 2050.34_EM_BNP_D36_1_200		73 129 309	2050.39	11.6395	12	0	0	0	0	0	0	0	0	0	0	0	0	0	0	0	0	0	0	0	0	0	0	0	0	0	0	0	0	0	0	0	0	0	0	0	0	0	0	0	0	0	0	0	0
No match: 2056.48_EM_BNP_D20_1_306		73 119 285	2056.34	11.6777	24	82663.5	0	0	0	0	0	0	0	0	0	56251.7	0	0	0	0	0	0	0	0	0	0	0	0	0	0	0	0	0	0	0	0	0	58012.2	49511	0	0	0	0	0	0	0	0	0	0
No match: 2087.72_EM_BNP_D20_1_420		71 111 355	2087.72	11.8792	35	0	0	0	0	0	0	0	0	0	0	0	0	0	0	0	0	0	0	0	0	0	0	0	0	0	0	0	0	0	0	0	0	0	0	0	0	114131	130177	0	0	0	0	0	0
No match: 2097.58_EM_BNP_D15_1_110		75 95 325	2097.64	11.9429	5	0	0	0	0	0	0	0	0	0	0	0	0	0	0	0	0	0	0	0	0	0	0	0	0	0	0	0	327379	0	211164	0	0	0	0	0	0	0	0	0	0	0	0	0	0
No match: 2100.39_EM_BNP_D20_1_225		71 85 99	2100.43	11.9607	5	0	0	0	0	0	0	0	0	0	0	0	0	0	0	0	0	0	0	0	0	0	0	0	0	0	0	0	436590	0	281536	0	0	0	0	0	0	0	0	0	0	0	0	0	0
No match: 2109.58_EM_BNP_D27_1_170		73 75 83	2109.56	12.0194	27	0	0	0	0	0	0	0	0	0	0	0	0	0	0	0	0	0	0	0	0	0	0	187762	0	0	0	0	0	0	0	0	0	0	0	0	0	0	0	0	0	0	324382	214575	0
No match: 2109.58_EM_BNP_D2_1_163		73 83 169	2109.43	12.0185	11	0	0	0	0	0	0	0	0	0	0	0	0	0	0	0	0	0	0	0	0	0	0	0	0	0	0	0	291051	0	0	0	0	111674	0	0	0	0	0	0	0	0	0	0	182250
No match: 2116.18_EM_BNP_D23_1_121		105 134 272	2116.29	12.0626	150	90818.3	0	0	0	0	0	0	0	0	77521.1	43867.8	48526.8	43515	50694.3	38948.9	32911.9	49398.1	38266.1	54707.6	47990.1	36192.8	0	0	0	41640.1	36007.7	46430.8	173820	164889	157231	55011.4	38524	54150.7	46900.6	42134.1	42064.1	91622	86522	81709	32495	0	0	0	0
No match: 2116.44_EM_BNP_D5_1_238		134 135 272	2116.31	12.0627	14	0	0	0	0	0	0	0	0	0	0	43617.4	0	0	0	0	0	0	0	0	0	0	0	0	0	0	0	0	172288	0	0	0	0	0	0	0	0	0	0	0	0	0	0	0	0
No match: 2129.18_EM_BNP_D20_1_185		213 243 258	2129.11	12.1448	8	0	0	0	0	0	0	0	0	0	0	0	0	0	0	0	0	0	0	0	0	0	0	0	0	0	0	0	0	0	0	0	40651.6	0	0	0	0	0	0	0	0	0	0	56106.6	0
No match: 2137.11_EM_BNP_D2_1_209		83 143 157	2137.07	12.1959	20	0	0	0	0	0	0	0	0	0	0	0	0	0	0	0	0	0	0	0	0	0	0	0	0	0	0	0	0	0	0	0	0	0	0	0	0	0	0	0	0	0	730947	405191	431820
No match: 2143.72_EM_BNP_D49_1_199		117 129 132	2143.77	12.2389	177	498376	0	0	0	0	0	0	0	0	394950	397364	375685	363407	355022	325411	279434	217714	236953	335238	299619	337860	192844	233945	219721	351158	364040	314618	1.27166e+06	1.1285e+06	1.15141e+06	291149	394450	295241	258776	239687	227628	287687	288062	266007	23089.6	0	314827	254423	290454
No match: 2148.83_EM_BNP_D15_1_257		81 110 152	2148.89	12.2719	10	0	0	0	0	0	0	0	0	0	0	0	0	0	0	0	0	0	0	0	0	0	0	0	0	0	0	0	0	0	0	0	0	0	0	0	0	0	0	0	0	0	0	0	0
No match: 2149.48_EM_BNP_D12_1_57		81 103 355	2149.32	12.2746	22	0	0	0	0	0	0	0	0	0	0	0	0	0	0	0	0	0	0	121028	76607.5	34298.6	0	0	0	0	0	53823.9	70460.5	0	0	0	0	0	0	0	0	0	0	0	0	0	0	0	0
No match: 2155.55_EM_BNP_D15_1_108		75 143 311	2155.47	12.3141	20	0	0	0	0	0	0	0	0	0	0	0	0	0	0	86597.2	0	0	0	0	0	0	0	0	0	0	0	0	367072	340608	333180	0	0	0	0	0	0	0	0	0	0	0	0	0	0
No match: 2167.57_EM_BNP_D12_1_188		117 143 325	2167.79	12.3932	166	454642	15071	2017	5843.22	0	0	0	0	0	0	171918	189961	216998	167612	233920	189640	144752	160658	266066	201816	191265	126359	0	323952	194037	215464	174510	2.21077e+06	1.56893e+06	2.09381e+06	219786	261139	190040	200088	165331	143252	448350	322099	295585	0	0	0	0	117501
No match: 2168.60_EM_BNP_D29_1_20		75 123 143	2168.62	12.3985	159	449048	0	0	0	0	0	0	0	0	0	134234	142186	197247	187913	556637	203013	136274	144986	271217	178010	169590	119711	0	200606	170575	184278	128746	1.46997e+06	735949	1.29708e+06	223857	245282	480485	185747	150076	131262	479526	332507	307700	0	0	0	0	86119.7
No match: 2175.86_EM_BNP_D15_1_74		150 323 325	2175.92	12.4454	29	26877.8	0	0	0	0	0	0	0	0	0	0	0	0	0	0	0	0	0	0	0	0	0	0	0	0	0	0	0	239932	231349	0	0	0	0	0	0	0	0	0	0	0	0	0	0
No match: 2189.67_EM_BNP_D15_1_60		73 103 299	2189.54	12.5328	17	0	0	0	0	0	0	0	0	0	0	0	0	0	0	0	0	0	0	0	0	0	0	0	0	0	0	0	0	210094	221915	0	0	0	0	0	0	0	0	0	0	0	0	0	0
No match: 2198.09_EM_BNP_D46_1_157		83 157 173	2198.16	12.5881	183	598158	0	0	0	0	0	0	0	0	243381	211133	239949	410046	356427	329004	450650	444980	415101	420970	413786	457131	436465	636715	479538	128751	137973	119794	572497	510267	706165	407370	557469	410654	605190	450950	519236	392967	413869	376099	251656	293864	1.21598e+06	722306	769113
No match: 2198.15_EM_BNP_D2_1_262		117 157 173	2198.2	12.5883	22	0	0	0	0	0	0	0	0	0	0	0	0	0	0	0	0	0	0	0	0	0	0	312108	197138	0	0	0	0	0	0	0	0	0	0	0	0	0	0	0	0	152125	542380	342328	393327
No match: 2198.23_EM_BNP_D1_1_59		83 117 369	2198.26	12.5888	44	0	0	0	0	0	0	0	0	0	0	0	0	0	0	0	0	0	0	0	0	0	0	0	0	206985	231374	197925	1.39855e+06	1.33563e+06	1.54753e+06	0	0	0	0	0	0	0	621347	591889	0	0	0	0	0
No match: 2202.03_EM_BNP_D28_1_116		74 114 124	2202.09	12.6123	40	0	0	0	0	0	0	0	0	0	0	0	0	88332.2	0	68199.2	0	0	0	0	0	101141	0	0	0	0	55480.7	48788.4	0	0	0	26788.9	0	0	0	0	0	0	0	0	0	0	0	0	0
No match: 2202.05_EM_BNP_D12_1_116		74 96 97	2202.02	12.6119	38	228330	0	0	0	0	0	0	0	0	0	0	0	0	0	0	0	0	0	231100	195080	0	0	0	0	0	0	0	1.39328e+06	1.06909e+06	1.12712e+06	0	90488	0	0	0	0	0	0	0	0	0	0	0	0
No match: 2208.08_EM_BNP_D47_1_164		74 83 87	2207.93	12.6469	117	140772	0	0	0	0	0	0	0	0	0	0	0	108236	100121	111594	0	0	0	141624	150353	145540	122772	122430	117737	129575	0	27284.6	317234	200608	240760	0	0	0	0	41905.2	0	0	0	0	0	0	161722	132754	157794
No match: 2213.51_EM_BNP_D38_1_41		115 136 138	2213.62	12.6805	118	11792.4	0	0	0	0	0	0	0	0	5318.4	0	2269.11	10253.7	8001.38	11266.5	0	0	0	0	18033.9	11562.9	10892.5	0	8431.67	0	0	8219.19	150032	119793	108832	0	6285.85	0	0	0	2272.26	0	0	0	0	0	0	0	0
No match: 2228.70_EM_BNP_D4_1_22		73 117 342	2228.68	12.7696	150	151498	0	0	0	0	0	0	0	0	99690.2	120284	44691.3	96963.4	0	108720	48796.9	0	81252.6	71891.6	86149.6	107781	66540.1	0	89563.2	106905	0	78892.7	287618	208628	209613	0	108162	87563.7	82037.1	0	70243.5	0	77566.3	34287.3	0	0	129296	74261.2	110025
No match: 2233.71_EM_BNP_D20_1_126		331 385 401	2233.84	12.8002	22	0	0	0	0	0	0	0	0	0	0	0	0	0	0	0	0	0	0	0	0	0	0	0	0	0	0	0	61558.6	0	0	0	0	0	0	0	0	0	0	0	0	0	0	0	0
No match: 2237.22_EM_BNP_D8_1_98		71 267 268	2237.41	12.8213	145	117722	0	0	0	0	0	0	0	0	90405.6	64247	78790.7	61170.2	105270	0	0	61874.5	65309.3	40518.9	70975.7	71708.9	44035.5	65619.5	0	0	0	0	563977	549678	562617	62753.9	175846	67668.1	0	0	0	24265.2	0	30804.8	0	30718.7	138034	0	139786
No match: 2266.79_EM_BNP_D38_1_351		340 341 355	2266.75	12.9949	7	0	0	0	0	0	0	46868.5	0	0	0	0	0	0	0	0	0	0	0	0	0	0	0	0	0	0	0	0	0	0	0	0	0	0	0	0	0	0	0	0	0	0	0	0	0
No match: 2268.45_EM_BNP_D15_1_37		117 129 145	2268.36	13.0044	7	0	0	0	0	0	0	0	0	0	0	0	0	0	0	0	0	0	0	0	0	0	0	0	0	0	0	0	8.48573e+07	8.02331e+07	7.78478e+07	0	0	0	0	0	0	0	0	0	0	0	0	0	0
No match: 2283.15_EM_BNP_D25_1_162		75 229 353	2283.18	13.0921	29	0	0	0	0	0	0	0	0	0	0	0	0	0	0	0	0	0	0	0	0	0	0	0	0	0	0	0	0	0	0	0	0	0	0	0	0	0	0	0	0	0	0	72683.4	58309.8
No match: 2293.78_EM_BNP_D1_1_123		73 129 145	2293.75	13.1546	169	556378	0	0	0	0	0	0	0	0	695675	524966	600239	366414	327601	289858	248186	225194	193154	365864	349075	146925	0	0	82444.2	161844	386411	352003	2.3074e+06	1.94862e+06	1.86727e+06	211902	519649	415375	156799	260506	296504	172080	216351	269841	254554	225287	173233	169866	213576
No match: 2294.23_EM_BNP_D42_1_10		73 75 129	2294	13.1561	38	0	0	0	0	0	0	0	0	0	266434	132338	0	0	0	0	387977	0	0	67188.3	0	304634	0	0	0	539740	0	512331	0	0	0	0	0	0	360405	0	0	0	0	0	0	342214	0	169866	340037
No match: 2300.12_EM_BNP_D21_1_79		71 85 355	2300.12	13.1923	3	0	0	0	0	0	0	0	0	0	0	0	0	0	0	0	0	0	0	0	0	0	0	0	0	0	0	0	0	0	0	0	0	0	0	0	0	0	0	0	0	0	0	0	0
No match: 2313.53_EM_BNP_D9_1_142		70 73 75	2313.83	13.2735	7	0	0	0	0	0	0	0	0	0	0	0	0	0	0	0	0	0	0	0	0	0	0	0	0	0	0	0	0	0	0	0	0	0	0	0	0	0	0	0	0	0	0	0	0
No match: 2337.85_EM_BNP_D49_1_80		73 75 337	2338	13.4165	161	75393.2	0	0	0	0	9514.75	0	0	0	584656	454853	435191	278420	299496	168099	211778	109825	173019	193193	253166	201272	147680	114554	176885	270280	201830	227378	1.49081e+06	1.1432e+06	721597	608374	650115	523797	408986	349388	313281	296478	219684	243559	111560	108352	332636	51562.7	172415
No match: 2342.43_EM_BNP_D38_1_413		347 349 362	2342.27	13.4417	132	24090.9	0	0	0	0	0	0	0	0	0	9094.14	0	0	0	14817.1	16537	0	13592	29218.6	25033.8	13687.7	24693.3	19103.9	29997.8	12049.5	0	0	69811.1	67522.6	61156.5	10661	0	0	0	0	20600.8	20188.1	0	14295.2	0	0	24777.1	33882.2	29206.9
No match: 2343.71_EM_BNP_D28_1_405		117 155 337	2343.32	13.448	24	0	0	0	0	0	0	0	0	0	0	0	0	0	0	0	0	0	0	0	0	0	0	0	0	0	0	0	130816	83298.6	279265	0	0	0	0	0	0	0	0	0	0	0	0	0	0
No match: 2348.07_EM_BNP_D19_1_90		73 75 337	2348.07	13.4761	5	0	0	0	0	0	0	0	0	0	0	0	0	0	0	0	0	0	0	0	0	0	0	0	0	0	0	0	0	0	0	0	0	0	0	0	0	0	0	0	137701	111326	0	0	0
No match: 2353.08_EM_BNP_D42_1_13		73 143 339	2353.12	13.506	181	299910	0	0	0	0	0	0	0	0	319550	301249	316850	178682	205267	269412	179215	165936	233886	200068	188419	315441	109453	161570	134197	255798	281185	238351	724891	683713	781630	134428	232859	243473	157854	160265	223792	227134	154095	151676	48166.2	89775.9	269791	141053	178698
No match: 2356.08_EM_BNP_D20_1_323		79 93 95	2355.8	13.5218	9	0	0	0	0	0	0	0	0	0	0	0	0	0	0	0	0	0	0	0	0	0	0	0	0	0	0	0	0	0	0	0	0	0	0	0	0	0	0	0	0	0	0	0	0
No match: 2361.11_EM_BNP_D36_1_320		73 129 353	2361.06	13.5529	24	0	0	0	0	0	0	0	0	0	0	110217	0	60390	0	0	0	0	0	0	0	0	0	0	0	0	0	0	352999	334339	378415	0	0	0	0	0	0	0	0	0	0	0	0	0	0
No match: 2361.18_EM_BNP_D15_1_262		73 75 117	2361.29	13.5543	5	0	0	0	0	0	0	0	0	0	0	0	0	0	0	0	0	0	0	0	0	0	0	0	0	0	0	0	0	0	0	0	0	0	0	0	0	0	0	0	0	0	0	0	0
No match: 2369.40_EM_BNP_D31_1_147		73 355 370	2369.37	13.6021	177	270464	0	0	0	0	0	0	0	0	216958	199497	133221	214417	213205	209834	146662	128188	151125	200117	126486	208894	79436	120560	137163	172217	227135	192372	750947	641853	634927	175091	237691	189909	167350	131431	0	87419.9	110329	143151	0	38880.3	135962	103531	154039
No match: 2382.48_EM_BNP_D22_1_166		73 75 338	2382.45	13.6795	19	0	0	0	0	0	0	0	0	0	0	0	452227	0	0	0	0	0	0	0	0	0	0	0	0	0	0	0	0	1.32063e+06	0	0	0	0	0	0	0	216270	181946	392251	0	0	0	0	0
No match: 2382.55_EM_BNP_D40_1_275		117 337 343	2382.53	13.68	184	213031	0	0	0	0	27528.8	4065.32	0	0	162325	189674	240475	63785.5	73532.8	92089.6	59325.9	42086.5	36708.5	50141.3	40260.5	105279	27740.7	85644.7	118443	86615.7	136490	90878.9	819060	755900	1.02993e+06	74848	216443	173301	99970.6	71467.5	90044.8	104261	124134	155531	42799	81723.7	107674	69463.3	89107.8
No match: 2382.63_EM_BNP_D51_1_39		75 81 337	2382.54	13.68	25	0	0	0	0	0	0	0	0	0	328347	0	0	118587	0	182828	0	0	0	0	0	0	0	0	0	0	0	0	0	0	0	0	0	0	0	0	0	0	0	0	0	0	0	0	190960
No match: 2395.31_EM_BNP_D15_1_94		227 329 331	2395.29	13.7555	106	612675	0	0	0	0	0	0	0	0	99997.3	161920	71410.9	0	27283.3	0	0	0	0	0	0	0	0	0	0	0	0	0	1.56477e+06	1.43262e+06	2.44407e+06	0	0	0	0	0	0	168463	216946	241149	0	0	0	0	0
No match: 2395.49_EM_BNP_D45_1_78		73 227 329	2395.4	13.7561	14	881860	0	0	0	0	0	0	0	0	0	0	0	0	0	0	0	0	0	0	0	0	0	0	0	0	0	0	0	0	0	0	0	0	0	0	0	0	0	350056	0	0	0	0	0
No match: 2400.01_EM_BNP_D14_1_49		73 285 343	2399.94	13.783	35	0	0	0	0	0	0	0	0	0	0	0	0	0	0	56410.8	0	0	38857.3	0	0	39228	0	0	0	64534.6	63946	100424	242256	210014	561400	0	0	0	0	0	0	0	0	0	0	0	0	0	0
No match: 2422.68_EM_BNP_D49_1_131		73 187 359	2422.63	13.9071	151	138952	0	0	0	0	56813.6	0	0	0	0	69965.6	108161	127670	163385	132210	48243.6	76519.2	94770.4	112846	112916	130356	122388	180354	151716	0	0	106667	599028	531460	569250	0	169278	122412	0	0	99985.2	0	0	151883	74387.5	0	63796.8	0	122261
No match: 2437.75_EM_BNP_D20_1_409		82 83 369	2437.81	13.9902	8	0	0	0	0	0	0	0	0	0	0	0	0	0	0	0	0	0	0	0	0	0	0	0	0	0	0	0	80624	0	0	0	0	0	0	0	0	0	0	0	0	0	0	16637.6	0
No match: 2444.17_EM_BNP_D23_1_281		130 369 370	2444.02	14.0241	13	0	0	0	0	0	0	0	0	0	0	0	0	0	0	0	0	0	0	0	0	0	0	0	0	0	0	0	0	0	427111	0	0	0	0	0	0	0	0	0	0	0	0	0	0
No match: 2446.53_EM_BNP_D16_1_32		73 143 155	2446.47	14.0376	15	0	0	0	0	0	0	0	0	0	0	0	0	0	0	0	0	0	0	0	0	0	0	0	0	0	0	0	0	0	0	0	0	0	0	291332	528230	0	399259	0	0	0	0	0	0
No match: 2446.59_EM_BNP_D51_1_178		73 143 155	2446.52	14.0378	180	874278	0	0	0	0	0	0	0	0	518522	421151	552062	704706	407879	243766	292198	494130	329980	187442	436237	335728	527232	394737	216076	464012	275283	255764	2.92402e+06	2.64601e+06	2.68341e+06	452156	539814	387666	546627	291332	528230	226542	399259	243866	177284	391459	1.53816e+06	433985	360672
No match: 2457.73_EM_BNP_D40_1_63		117 133 205	2457.65	14.0987	10	0	0	0	0	0	0	0	0	0	0	0	0	0	0	0	0	0	0	0	0	0	0	0	0	0	0	0	0	0	0	0	0	0	0	0	0	0	0	0	0	0	0	202699	0
No match: 2462.94_EM_BNP_D25_1_309		117 129 131	2463.16	14.1289	10	0	0	0	0	0	0	0	0	0	0	0	0	0	0	0	0	0	0	0	0	0	0	0	0	0	0	0	0	0	0	0	0	0	0	0	0	0	0	0	0	0	0	0	229167
No match: 2470.20_EM_BNP_D38_1_82		205 367 368	2469.99	14.1662	21	0	0	0	0	0	0	0	0	0	0	0	0	0	0	0	0	0	0	0	52285.6	0	0	0	0	0	0	0	0	0	0	42227.9	0	0	0	0	0	0	0	0	0	0	0	0	0
No match: 2476.31_EM_BNP_D48_1_174		73 75 81	2476.51	14.2019	126	239041	0	0	0	0	0	0	0	0	171590	208693	121340	116420	98974.4	228449	0	0	0	0	0	85478.3	0	105292	0	115613	129898	144627	788874	748903	629426	0	0	66969.1	56971.6	18463.5	103332	0	0	0	0	0	252802	194444	211157
No match: 2476.53_EM_BNP_D44_1_141		73 75 365	2476.35	14.201	10	0	0	0	0	0	0	0	0	0	0	0	0	0	0	0	0	0	0	0	0	0	0	0	0	0	0	0	0	0	579678	0	0	0	0	0	0	0	0	0	0	0	0	0	0
No match: 2483.46_EM_BNP_D15_1_367		143 155 225	2483.46	14.2399	36	76510	0	0	0	0	0	0	0	0	0	0	0	0	0	0	0	0	0	0	0	0	0	0	0	0	0	0	640047	643059	1.42288e+06	0	0	0	0	0	0	0	0	0	0	0	0	0	0
No match: 2491.72_EM_BNP_D28_1_102		73 75 117	2491.72	14.2851	3	0	0	0	0	0	0	0	0	0	0	0	0	0	0	0	0	0	0	0	0	0	0	0	0	0	0	0	0	0	0	0	0	0	0	0	0	0	0	0	0	0	0	0	0
No match: 2499.88_EM_BNP_D20_1_305		71 126 141	2500.04	14.3306	9	0	0	0	0	0	0	0	0	0	0	0	0	0	0	0	0	0	0	0	0	0	0	0	0	0	0	0	0	0	0	0	0	0	0	0	0	0	0	0	0	0	0	0	0
No match: 2504.09_EM_BNP_D15_1_142		130 369 409	2503.98	14.3522	18	0	0	0	0	0	0	0	0	0	0	0	0	0	0	0	0	0	0	0	0	0	0	0	0	0	0	0	405670	342344	741768	0	0	0	0	0	0	0	0	0	0	0	0	0	0
No match: 2507.37_EM_BNP_D47_1_125		247 343 358	2507.26	14.3701	107	17165	13397.3	0	5789.46	0	0	0	0	0	62611.5	10639	56624.6	72881.5	0	63614.2	0	59548.7	64311.8	112764	36537	70487.6	0	23748.9	0	69288.6	64140.3	48612	0	0	0	54421.6	82602.7	69873.2	70605.2	74812.3	52139.1	125484	90580.5	58728.9	38708.2	0	0	0	0
No match: 2517.35_EM_BNP_D15_1_154		152 153 184	2517.44	14.4258	5	0	0	0	0	0	0	0	0	0	0	0	0	0	0	0	0	0	0	0	0	0	0	0	0	0	0	0	272400	330257	287555	0	0	0	0	0	0	0	0	0	0	0	0	0	0
No match: 2530.92_EM_BNP_D1_1_132		73 75 215	2530.87	14.4993	183	883875	0	0	0	0	0	0	0	0	854616	787371	739890	446650	359367	385397	853092	697840	833219	426506	389768	580689	169605	209372	157082	380593	358674	375388	2.16831e+06	2.04021e+06	1.98131e+06	229983	587748	338209	443997	328046	346134	268653	390976	352931	80577.8	128331	412726	355726	412794
No match: 2531.02_EM_BNP_D34_1_91		117 215 217	2530.98	14.4999	183	502729	0	0	0	0	0	0	0	0	499548	495346	455489	261399	230229	230767	501116	426612	520311	235551	259634	355037	114764	128174	130580	236052	179706	237156	1.25865e+06	1.31541e+06	1.22715e+06	147403	343697	230793	278402	210945	225829	162914	242403	212982	48598.9	78501.7	230047	205975	256874
No match: 2535.72_EM_BNP_D15_1_71		383 384 385	2535.75	14.526	14	0	0	0	0	0	0	0	0	0	0	0	0	0	0	0	0	0	0	0	0	0	0	0	0	0	0	0	1.04912e+06	0	1.08312e+06	0	0	0	0	0	0	0	126185	0	0	0	0	0	0
No match: 2538.21_EM_BNP_D44_1_214		84 352 353	2538.53	14.5412	36	0	0	0	0	0	0	0	0	0	0	44852.1	0	0	0	0	0	0	0	0	0	0	0	0	37196.9	0	0	0	0	0	0	0	0	0	0	0	0	0	0	0	0	9236.75	0	0	0
No match: 2538.44_EM_BNP_D15_1_21		84 352 353	2538.33	14.5401	14	0	0	0	0	0	0	0	0	0	0	0	0	0	0	0	0	0	0	0	0	0	0	0	0	0	0	0	407255	599366	585546	0	0	0	0	0	0	0	0	0	0	0	0	0	0
No match: 2538.45_EM_BNP_D26_1_191		83 143 352	2538.53	14.5412	5	0	0	0	0	0	0	0	0	0	0	0	0	0	0	0	0	0	0	0	0	0	0	0	0	0	0	0	0	0	0	0	0	0	0	0	0	0	0	0	0	0	0	0	0
No match: 2538.56_EM_BNP_D38_1_392		73 83 353	2538.68	14.542	4	0	0	0	0	0	0	0	0	0	0	0	0	0	0	0	0	0	0	0	0	0	0	0	0	0	0	0	0	0	0	0	0	0	0	0	0	0	0	0	0	0	0	0	0
No match: 2555.30_EM_BNP_D15_1_111		183 343 344	2555.3	14.6329	9	0	0	0	0	0	0	0	0	0	0	0	0	0	0	0	0	0	0	0	0	0	0	0	0	0	0	0	275708	336417	419348	0	0	0	0	0	0	0	0	0	0	0	0	0	0
No match: 2573.12_EM_BNP_D28_1_75		73 129 199	2573.12	14.7304	14	0	0	0	0	0	0	0	0	0	0	0	0	0	0	0	0	0	0	0	0	0	0	0	0	0	0	0	160852	0	524448	0	0	0	0	0	0	0	0	0	0	0	0	0	0
No match: 2581.52_EM_BNP_D15_1_400		73 75 329	2581.77	14.7777	14	0	0	0	0	0	0	0	0	0	0	0	0	0	0	0	0	0	0	0	0	0	0	0	0	0	0	0	392118	118383	581793	0	0	0	0	0	0	0	0	0	0	0	0	0	0
No match: 2600.62_EM_BNP_D7_1_101		83 239 240	2600.93	14.8822	157	135806	0	0	0	0	0	0	0	0	93594.4	102139	0	119107	0	66445.2	0	90748.5	90128.1	61480	91766.2	77964.5	0	58039.3	62345.4	54578.2	0	7366.5	204862	447252	187788	17695.7	175163	87272	159376	82889.1	95730.4	94717.6	91697.9	94178.8	54534.5	0	182433	0	136442
No match: 2601.10_EM_BNP_D51_1_226		83 239 240	2600.88	14.882	27	0	0	0	0	0	0	0	0	0	93594.4	0	0	119107	0	0	0	0	0	0	0	77964.5	0	0	0	0	0	0	0	0	0	0	0	87272	0	0	0	94717.6	0	0	0	0	0	0	0
No match: 2605.71_EM_BNP_D3_1_54		73 75 137	2605.62	14.9061	8	0	0	0	0	0	0	0	0	0	0	0	0	0	0	0	0	0	0	0	0	0	0	0	0	0	0	0	0	0	0	0	0	0	0	0	0	35441.5	0	0	0	0	0	0	0
No match: 2645.15_EM_BNP_D39_1_180		71 97 201	2645.62	15.11	9	0	0	0	0	0	0	0	0	0	0	0	0	0	0	0	0	0	0	0	0	0	0	0	0	0	0	0	0	0	0	0	0	0	0	0	0	0	0	0	0	0	0	0	0
No match: 2652.21_EM_BNP_D38_1_330		71 145 285	2652.26	15.1439	8	0	0	0	0	0	0	0	0	0	0	0	0	0	0	0	0	0	0	0	0	0	0	0	0	0	78672.1	0	180466	0	0	0	0	0	0	0	0	0	0	0	0	0	0	0	0
No match: 2657.54_EM_BNP_D15_1_349		73 129 396	2657.55	15.1708	5	0	0	0	0	0	0	0	0	0	0	0	0	0	0	0	0	0	0	0	0	0	0	0	0	0	0	0	147067	175960	234438	0	0	0	0	0	0	0	0	0	0	0	0	0	0
No match: 2664.24_EM_BNP_D8_1_102		83 157 395	2663.95	15.2035	168	134688	0	0	0	0	0	0	0	0	101494	141962	228965	67829.1	109258	78470.9	109365	91185.1	93442.5	129377	87330.8	96188.5	0	6352.08	274360	70963.7	86203.3	57728.2	347199	290065	393919	82772.9	159087	103905	81293.7	172064	118981	135532	91333	136929	5712.02	0	377069	0	0
No match: 2681.38_EM_BNP_D42_1_166		116 175 356	2681.38	15.2924	3	0	0	0	0	0	0	0	0	0	0	0	0	0	0	0	0	0	0	0	0	0	0	0	0	0	0	0	0	0	0	0	0	0	0	0	0	0	0	0	0	0	0	0	0
No match: 2685.06_EM_BNP_D38_1_324		117 386 427	2685.33	15.3125	18	0	0	0	0	0	0	0	0	0	0	0	0	0	0	0	0	0	0	0	0	30009.4	0	0	0	0	0	0	70424.9	0	92766.2	0	0	0	0	0	0	0	0	0	0	0	0	0	0
No match: 2685.29_EM_BNP_D26_1_153		73 79 427	2685.44	15.3131	5	0	0	0	0	0	0	0	0	0	0	0	0	0	0	0	0	0	0	0	0	0	0	0	0	0	0	0	0	0	0	0	0	0	0	0	0	0	0	0	0	0	0	0	0
No match: 2699.88_EM_BNP_D12_1_198		71 113 125	2699.88	15.3867	19	0	0	0	0	0	0	0	0	0	0	0	0	0	0	0	0	0	0	0	267342	0	0	0	0	0	0	0	0	690534	656732	0	0	0	0	0	0	0	0	0	0	0	0	0	0
No match: 2728.10_EM_BNP_D28_1_230		151 366 367	2728.18	15.531	4	0	0	0	0	0	0	0	0	0	0	0	0	0	0	0	0	0	0	0	0	0	0	0	0	0	0	0	0	0	0	0	0	0	0	0	0	0	0	0	0	0	0	0	0
No match: 2728.61_EM_BNP_D15_1_185		73 151 367	2728.35	15.5318	5	0	0	0	0	0	0	0	0	0	0	0	0	0	0	0	0	0	0	0	0	0	0	0	0	0	0	0	405357	135497	674016	0	0	0	0	0	0	0	0	0	0	0	0	0	0
No match: 2731.00_EM_BNP_D10_1_222		326 411 412	2731.03	15.5455	177	231015	0	0	0	0	0	0	0	0	0	131430	84480.4	149990	136920	90106.1	106389	113040	127954	85810.1	122102	143780	70160.9	107892	81658.5	0	136068	0	550929	561724	560392	54103.5	272675	155994	123358	0	107418	154908	161822	174068	41600.1	51239.5	151871	110599	153730
No match: 2744.77_EM_BNP_D28_1_332		341 342 489	2744.81	15.6157	9	0	0	0	0	0	0	0	0	0	0	0	0	0	60970.4	0	0	0	0	0	0	0	0	0	0	0	0	0	0	230547	0	0	0	0	0	0	0	0	0	0	0	0	0	0	0
No match: 2753.79_EM_BNP_D50_1_110		103 129 130	2753.76	15.6614	137	453897	0	0	0	0	0	0	0	0	287603	131719	132891	545536	753898	319322	168922	130651	154233	541249	518998	394313	0	104359	0	647284	712635	419341	2.51765e+06	2.52239e+06	791123	220509	235379	227509	146691	90736.3	61806.2	0	0	0	96570	86172.2	111432	0	0
No match: 2764.08_EM_BNP_D1_1_232		73 117 411	2764.06	15.7139	182	496364	0	0	0	0	0	0	0	0	288313	376644	321035	348929	341854	278530	237109	240965	285638	216349	283866	326507	148531	197460	196611	292984	256665	239221	658632	547068	602015	237956	286895	345616	281482	199899	265645	202038	424153	381874	0	113163	345022	93163.5	289414
No match: 2789.45_EM_BNP_D26_1_249		148 219 409	2789.51	15.8436	113	8868.86	0	0	0	0	0	0	0	0	6291.19	24233.9	27540.7	20568.5	3362.79	43652.3	5479.88	0	8218.78	0	14772.4	21367.2	0	0	0	37542.1	12785.4	29577.9	68097	95320.3	170248	0	4605.96	9973.27	7116.34	6047.5	17568.1	0	0	0	0	0	0	10002	0
No match: 2789.90_EM_BNP_D42_1_305		73 85 114	2789.77	15.845	7	0	0	0	0	0	0	0	0	0	0	0	0	0	0	0	0	0	0	0	0	0	0	0	0	0	240103	0	0	0	0	0	0	0	0	55319	0	0	0	0	0	0	0	0	0
No match: 2827.64_EM_BNP_D5_1_218		70 425 426	2827.4	16.0281	11	0	0	0	0	0	0	0	0	0	0	0	0	0	0	0	0	0	0	0	0	0	0	0	0	0	0	0	0	0	0	0	0	0	0	0	0	0	0	0	0	0	0	0	0
No match: 2844.24_EM_BNP_D9_1_86		71 145 201	2844.42	16.1095	35	0	0	0	0	0	0	0	0	0	0	0	0	84657.5	0	0	0	0	0	0	124096	0	0	0	0	0	189271	116187	0	472887	497424	0	0	0	0	0	0	0	0	0	0	0	0	0	0
No match: 2844.25_EM_BNP_D39_1_81		83 201 229	2844.24	16.1087	5	0	0	0	0	0	0	0	0	0	0	0	0	0	0	0	0	0	0	0	0	0	0	0	0	0	0	0	0	0	0	0	0	0	0	0	0	0	0	0	0	0	0	0	198265
No match: 2853.84_EM_BNP_D20_1_389		73 103 397	2853.8	16.1544	42	0	0	0	0	0	0	0	0	0	0	0	0	0	0	32696.3	0	0	71172.5	0	0	0	0	0	0	0	0	0	0	0	280217	0	0	62420.7	0	0	0	0	0	0	0	0	0	0	0
No match: 2909.09_EM_BNP_D25_1_96		73 304 685	2909.41	16.4203	12	0	0	0	0	0	0	0	0	0	0	0	0	0	0	0	0	0	0	0	0	0	0	0	0	0	0	0	0	0	0	0	0	0	0	0	0	0	0	0	0	0	0	8359.36	0
No match: 2927.74_EM_BNP_D45_1_42		137 149 192	2927.86	16.5085	182	162203	0	0	0	0	0	0	0	0	663714	618344	547310	1.23241e+06	1.11533e+06	1.02941e+06	793919	758091	674465	1.07603e+06	1.05797e+06	1.02739e+06	680960	760834	730317	1.38902e+06	1.42176e+06	1.17421e+06	1.2975e+06	1.33157e+06	865927	751055	882845	781544	827805	773181	747912	401516	356361	417805	662151	572990	1.34163e+06	1.05634e+06	1.14342e+06
No match: 2927.85_EM_BNP_D1_1_150		109 123 137	2927.77	16.5081	26	0	0	0	0	0	0	0	0	0	0	797704	0	1.62853e+06	0	0	1.04255e+06	961014	0	1.45013e+06	0	0	888893	0	0	1.82555e+06	0	0	0	0	0	0	0	0	0	0	0	0	0	0	0	0	0	0	0
No match: 2948.75_EM_BNP_D1_1_60		73 147 411	2948.73	16.6083	183	892041	0	0	0	0	0	0	0	0	518000	568107	571179	384828	361249	308667	336039	252960	451152	251590	279670	322274	364189	270123	328932	415206	418800	308647	1.36517e+06	1.42558e+06	1.22314e+06	195774	584979	361467	311795	348675	347031	301691	407128	438702	52837.3	95078.5	644890	478995	555391
No match: 2960.69_EM_BNP_D24_1_35		73 117 145	2960.68	16.6655	181	547118	0	0	0	0	0	0	0	0	227589	390777	334918	312453	83386.3	264890	283070	173416	400313	264201	205692	308764	217510	206921	118841	276273	177588	230069	360380	419262	174022	217547	389232	126770	310191	89157.5	239293	190352	280573	317758	0	113053	636643	383316	546385
No match: 2960.76_EM_BNP_D1_1_55		73 117 439	2960.73	16.6658	30	0	0	0	0	0	0	0	0	0	232020	405315	0	0	0	0	0	198623	0	0	0	0	0	0	0	0	186469	0	363442	439926	0	0	0	0	0	0	0	0	0	0	0	0	0	0	0
No match: 3007.56_EM_BNP_D28_1_176		204 232 249	3007.69	16.8907	25	0	0	0	0	0	0	0	0	0	0	0	0	0	0	0	0	0	0	0	0	0	0	0	0	0	0	0	0	150654	166650	0	0	43038.7	0	0	0	0	59224.3	0	0	0	0	0	0
No match: 3007.70_EM_BNP_D31_1_136		204 232 249	3007.95	16.892	4	0	0	0	0	0	0	0	0	0	0	0	0	0	0	0	0	0	0	0	0	0	0	0	0	0	0	0	0	0	0	0	0	0	0	0	0	0	0	0	0	0	0	0	0
No match: 3014.50_EM_BNP_D1_1_53		73 229 369	3014.59	16.9241	170	642572	0	0	0	3306.92	0	0	0	0	145316	123474	149301	116895	163741	0	376916	155947	157144	101292	197663	209270	169204	96327.1	97166.3	87488.4	220456	0	2.26674e+06	2.20469e+06	2.16587e+06	95923.5	161713	154245	0	0	45537.5	746794	705928	931203	0	0	63172.3	41084.9	51153.7
No match: 3014.63_EM_BNP_D15_1_184		73 229 369	3014.58	16.9241	43	642572	0	0	0	0	0	0	0	0	0	123474	0	0	0	0	0	0	0	0	0	0	0	0	0	0	0	0	2.26674e+06	2.20469e+06	2.16587e+06	0	0	0	0	0	0	0	0	0	0	0	0	0	0
No match: 3017.30_EM_BNP_D33_1_264		271 425 426	3017.28	16.9371	19	0	0	0	0	0	0	0	0	0	13188.4	0	0	0	0	0	0	0	0	0	0	0	125524	0	0	0	0	0	0	0	0	0	0	0	0	0	0	0	0	0	0	0	111384	0	0
No match: 3032.45_EM_BNP_D38_1_402		129 219 483	3032.41	17.0103	7	0	0	0	0	0	0	0	0	0	0	0	0	0	0	0	0	0	0	0	0	0	0	0	0	0	0	0	0	0	135714	0	0	0	0	0	0	0	0	0	0	0	0	0	0
No match: 3040.82_EM_BNP_D29_1_16		97 168 426	3040.65	17.0502	12	0	0	0	0	0	0	0	0	0	0	0	72767	0	0	0	0	0	0	0	0	0	0	0	0	0	0	0	0	0	0	0	0	0	0	0	0	0	0	0	0	0	0	0	0
No match: 3055.43_EM_BNP_D1_1_56		117 132 468	3055.43	17.1217	183	1.39543e+06	0	0	0	0	0	0	0	0	633175	575706	613662	542366	551221	516955	628483	535549	592702	527236	582818	611045	234228	331192	394272	483656	530515	422424	1.25442e+06	1.25818e+06	1.29535e+06	384096	778204	646763	519878	418802	491146	911436	1.09959e+06	977581	209869	205785	399746	385789	373319
No match: 3079.11_EM_BNP_D20_1_81		223 488 489	3079.17	17.2366	22	0	0	0	0	0	0	0	0	0	0	0	0	0	0	0	0	0	0	0	0	0	0	0	0	0	0	0	0	64076.5	0	0	0	0	0	0	0	0	0	0	0	0	0	43891.3	0
No match: 3084.23_EM_BNP_D44_1_172		105 316 370	3084.3	17.2614	20	0	0	0	0	0	0	0	0	0	0	0	0	0	0	0	0	0	0	0	0	0	0	0	0	0	18586.2	0	0	0	0	0	0	0	0	0	0	0	0	0	0	0	40836.6	0	0
No match: 3090.86_EM_BNP_D13_1_204		73 223 488	3090.88	17.2932	134	88562.2	0	0	0	0	0	0	0	0	23432.9	112053	133625	0	123104	83474.7	0	167317	154981	114903	105258	0	386168	538355	364968	17027.3	0	0	245006	0	235020	0	0	83407.7	0	118857	103800	0	96023.8	0	80300	79892.2	633182	388438	431731
No match: 3092.95_EM_BNP_D42_1_141		71 85 267	3093.04	17.3036	18	0	0	0	0	0	0	0	0	0	0	0	0	0	0	0	0	0	0	0	0	0	0	0	0	0	0	0	0	0	0	0	0	0	0	0	0	0	0	0	0	0	0	0	0
No match: 3115.45_EM_BNP_D8_1_22		75 467 468	3115.6	17.4128	182	979821	0	0	0	0	0	0	0	0	234055	81408.6	211399	251860	229813	2705.02	159249	166323	184893	177734	218968	252846	114449	133967	190110	162769	255760	159085	1.22249e+06	1.09262e+06	1.10943e+06	155709	411732	228470	126116	130419	130838	701260	747652	510413	0	60335.8	199953	126950	176339
No match: 3139.12_EM_BNP_D39_1_76		71 83 229	3139.12	17.5266	4	0	0	0	0	0	0	0	0	0	0	0	0	0	0	0	0	0	0	0	0	0	0	0	0	0	0	0	0	0	0	0	0	0	0	0	0	0	0	0	0	0	0	0	0
No match: 3139.12_EM_BNP_D9_1_50		83 97 229	3139.16	17.5267	20	0	0	0	0	0	0	0	0	0	0	0	0	0	0	0	0	0	0	0	0	0	0	0	0	0	0	0	0	1.46176e+06	0	0	0	0	0	0	0	0	0	0	0	0	0	0	0
No match: 3139.27_EM_BNP_D15_1_332		83 97 229	3139.44	17.5281	7	0	0	0	0	0	0	0	0	0	0	0	0	0	0	0	0	0	0	0	0	0	0	0	0	0	0	0	1.77617e+06	0	1.61724e+06	0	0	0	0	0	0	0	0	0	0	0	0	0	0
No match: 3155.66_EM_BNP_D40_1_192		73 143 458	3155.62	17.6064	181	603977	0	0	0	0	0	0	0	0	581806	443960	275843	489896	469122	324124	487442	205653	222668	550868	344829	298876	367232	358412	433570	282917	234250	252848	2.59216e+06	2.27194e+06	1.90713e+06	651049	412181	294567	279717	419716	221059	198167	146285	228762	330157	148263	662523	284079	347701
No match: 3164.58_EM_BNP_D6_1_104		145 147 368	3164.67	17.6502	18	0	0	0	0	0	0	0	0	0	0	0	0	0	0	0	0	0	0	0	0	0	0	0	0	225520	0	0	0	0	0	0	0	0	0	0	0	0	0	0	0	0	0	0	0
No match: 3164.68_EM_BNP_D13_1_133		105 147 368	3164.81	17.6509	12	0	0	0	0	0	0	0	0	0	0	0	0	0	0	0	0	0	0	0	0	0	224331	208462	211039	0	0	0	671489	0	669553	0	0	0	0	0	0	0	0	0	0	0	0	0	0
No match: 3164.74_EM_BNP_D2_1_69		105 147 368	3164.8	17.6508	5	0	0	0	0	0	0	0	0	0	0	0	0	0	0	0	0	0	0	0	0	0	0	0	0	0	0	0	0	0	0	0	0	0	0	0	0	0	0	0	0	0	277556	210995	264062
No match: 3164.80_EM_BNP_D37_1_186		81 147 368	3164.8	17.6508	15	0	0	0	0	0	0	0	0	0	0	0	0	0	0	0	0	0	0	0	0	0	0	0	0	0	0	0	0	0	0	0	0	0	0	172291	0	0	0	0	0	0	0	0	0
No match: 3164.87_EM_BNP_D18_1_80		81 147 368	3164.8	17.6508	17	0	0	0	0	0	0	0	0	0	0	0	231700	0	0	0	0	0	0	0	0	0	0	0	0	0	0	0	0	0	0	0	0	0	0	0	0	99592.9	80148.2	128745	91702.2	180944	0	0	0
No match: 3209.86_EM_BNP_D4_1_186		75 215 370	3209.89	17.8803	183	813018	0	0	0	0	0	0	0	0	589267	593063	591720	667093	671377	544864	807901	736358	724258	697281	700558	650566	597168	614743	532357	444233	599152	574780	1.91215e+06	1.89606e+06	1.46369e+06	866470	1.08917e+06	987484	995896	852935	903027	598732	697008	321601	507340	413756	396947	403589	374311
No match: 3209.92_EM_BNP_D3_1_65		215 217 370	3209.83	17.88	24	0	0	0	0	0	0	0	0	0	0	0	0	0	530962	0	0	0	0	0	0	0	0	0	0	0	0	0	1.43506e+06	0	0	0	0	0	0	0	0	0	0	0	0	0	0	0	0
No match: 3212.58_EM_BNP_D13_1_109		408 409 410	3212.52	17.8961	19	0	0	0	0	0	0	0	0	0	0	0	0	0	0	0	0	0	0	0	0	0	72690.1	162492	169397	0	0	0	0	0	0	0	0	0	52329.9	0	0	0	0	0	0	0	243092	0	0
No match: 3232.30_EM_BNP_D8_1_157		75 257 472	3232.66	18.0168	46	0	0	0	0	0	0	0	0	0	17181.8	0	0	0	0	92979	0	44764.4	0	0	0	0	0	0	0	0	0	0	601328	542992	530831	0	0	87201.9	0	0	0	0	0	35344.3	0	0	0	0	0
No match: 3232.54_EM_BNP_D15_1_395		75 257 375	3232.61	18.0165	3	0	0	0	0	0	0	0	0	0	0	0	0	0	0	0	0	0	0	0	0	0	0	0	0	0	0	0	0	0	0	0	0	0	0	0	0	0	0	0	0	0	0	0	0
No match: 3239.65_EM_BNP_D4_1_134		83 229 257	3239.5	18.0578	28	0	0	0	0	0	0	0	0	0	0	0	0	0	0	0	0	0	0	0	0	0	0	0	0	0	0	0	0	2.53917e+06	2.55793e+06	0	0	0	0	0	0	0	0	627031	0	0	0	0	0
No match: 3252.39_EM_BNP_D46_1_45		73 75 117	3252.46	18.1354	190	1.05271e+06	80851	4507.2	0	28850.6	41108	10077.6	14249.4	48041.3	609466	513217	608686	538070	497208	473224	566072	508806	610602	513205	538968	722873	295563	286694	205767	397084	585329	538631	1.01928e+06	905095	1.01387e+06	293509	687434	563750	527569	465839	349695	632899	688477	782980	130709	57878.8	377857	330581	443376
No match: 3254.56_EM_BNP_D49_1_169		81 255 365	3254.61	18.1483	13	0	0	0	0	0	0	0	0	0	0	0	0	0	0	0	0	0	0	0	0	0	0	0	0	0	0	0	396724	479261	0	0	0	0	0	0	0	0	0	0	0	0	0	0	0
No match: 3262.00_EM_BNP_D1_1_48		73 237 502	3261.98	18.1924	185	818978	0	0	0	0	48842.3	27460.6	50414.6	37642.6	637764	485110	465307	682705	779910	578686	900499	832839	836031	691677	547091	585900	638141	1.14012e+06	1.05019e+06	711098	0	450935	1.3053e+06	1.37495e+06	681696	821043	1.12577e+06	946711	549501	789856	503956	416394	394390	0	401890	387720	1.40576e+06	1.16626e+06	1.24084e+06
No match: 3274.78_EM_BNP_D13_1_9		73 105 119	3274.68	18.2685	5	0	0	0	0	0	0	0	0	0	0	0	0	0	0	0	0	0	0	0	0	0	1.14382e+06	0	1.08567e+06	0	0	0	0	0	0	0	0	0	0	0	0	0	0	0	0	0	0	0	0
No match: 3275.18_EM_BNP_D46_1_77		73 119 193	3274.94	18.2701	16	0	0	0	0	0	0	0	0	0	0	0	0	0	0	0	0	0	0	0	0	0	0	0	0	0	0	0	0	0	0	0	0	0	0	0	0	0	0	0	0	0	0	0	0
No match: 3286.85_EM_BNP_D20_1_315		213 353 458	3286.64	18.3402	17	0	0	0	0	0	0	0	0	0	0	0	0	0	0	0	0	0	0	0	0	0	0	0	0	0	0	0	0	0	0	0	0	0	23497.9	0	0	0	0	0	0	0	0	0	0
No match: 3293.19_EM_BNP_D46_1_108		75 215 384	3293.22	18.3796	183	2.02817e+06	0	0	0	0	0	0	0	0	1.57472e+06	1.43798e+06	1.43181e+06	1.75193e+06	1.44051e+06	1.44059e+06	1.01799e+06	1.12456e+06	1.18641e+06	1.0427e+06	1.56391e+06	1.43228e+06	1.28553e+06	1.48892e+06	1.25447e+06	1.33792e+06	1.01248e+06	1.3443e+06	5.62737e+06	5.4669e+06	5.48797e+06	1.29921e+06	1.26791e+06	1.27277e+06	1.18744e+06	1.03849e+06	1.11472e+06	1.35889e+06	1.20596e+06	1.1382e+06	497470	631901	1.69532e+06	1.35364e+06	1.59136e+06
No match: 3309.42_EM_BNP_D15_1_348		103 495 496	3309.45	18.4769	8	0	0	0	0	0	0	0	0	0	0	0	0	0	0	0	0	0	0	0	0	0	0	0	0	0	0	0	455066	451729	805964	0	0	0	0	0	0	0	0	0	0	0	0	0	0
No match: 3316.74_EM_BNP_D1_1_41		216 355 445	3316.75	18.5206	183	496087	0	0	0	0	0	0	0	0	344999	376739	375098	407177	392574	374698	370231	358983	200180	356700	419460	422176	528748	574137	569185	355448	388455	349577	887411	915928	922229	237727	485822	435893	408362	393872	233073	367608	412705	396800	96832	268635	571919	507837	516592
No match: 3338.42_EM_BNP_D46_1_28		71 83 257	3338.63	18.6517	160	708971	0	0	0	0	0	0	0	0	450911	454253	387087	9371.89	53269.5	267621	21561.1	66633.9	134131	0	35869.4	25890.7	4363.59	0	8989.87	0	0	68349.4	3.99286e+06	3.68256e+06	3.9294e+06	197821	21243.3	37820.9	21919.4	0	0	269820	156484	248528	11700.7	44566.4	112424	1995.68	0
No match: 3343.58_EM_BNP_D33_1_243		70 73 143	3343.69	18.682	20	0	0	0	0	0	0	0	0	0	0	6611.53	0	0	0	0	0	0	121439	0	0	0	0	0	0	0	0	80524.7	0	500548	776536	0	0	0	0	0	0	0	0	0	0	0	0	0	0
No match: 3356.64_EM_BNP_D40_1_137		75 129 470	3357.29	18.7635	15	0	0	0	0	0	0	0	0	0	0	0	0	0	25823	0	0	0	0	0	0	0	0	0	0	0	0	0	0	0	96979.1	0	0	0	0	0	0	0	0	0	0	0	0	0	0
No match: 3368.85_EM_BNP_D46_1_135		81 147 396	3368.92	18.8332	36	0	0	0	0	0	0	0	0	0	0	0	0	0	0	0	0	159330	0	25503.7	0	0	114747	82357.2	0	0	0	0	0	0	0	154257	0	0	99901.4	0	0	0	0	102733	0	125649	0	0	0
No match: 3393.69_EM_BNP_D44_1_99		255 458 459	3393.71	18.9817	142	115166	0	0	0	0	11416.3	0	0	0	0	0	0	78829.2	64101.1	0	0	45664	50856.2	117464	21493.4	95840.6	79374	62335.2	63293.4	0	0	60191.9	489454	608968	491560	29928.9	268320	60465.2	84248.8	0	68698.5	8928.64	0	55002.1	0	61364.7	76385	76937.3	249609
No match: 3401.78_EM_BNP_D46_1_96		75 430 431	3401.83	19.0341	39	0	0	0	0	0	0	0	0	0	0	0	0	0	0	0	0	0	0	0	0	0	283306	323522	0	163099	0	0	965804	0	0	0	0	0	0	0	0	0	0	0	0	0	0	0	264988
No match: 3401.93_EM_BNP_D13_1_120		165 215 430	3402.26	19.0375	34	0	0	0	0	0	0	0	0	0	417378	413848	369139	307689	0	240556	0	0	0	320458	364513	0	0	0	0	0	0	0	0	0	0	0	0	0	0	0	0	0	0	0	0	0	0	209137	0
No match: 3402.34_EM_BNP_D41_1_176		75 215 398	3402.36	19.0384	42	727876	0	0	0	0	0	0	0	0	0	0	0	0	0	0	0	716477	0	0	0	0	0	0	0	0	0	0	0	0	1.30444e+06	0	760819	0	715420	0	0	727793	790354	0	0	0	0	0	0
No match: 3416.80_EM_BNP_D6_1_66		75 283 388	3416.9	19.1552	174	102326	0	0	0	0	0	0	0	0	147297	160155	109240	301016	317513	0	220058	233138	188465	244599	181157	277050	121867	178506	184003	270889	284441	220798	911152	914858	899314	182772	311876	296033	186548	167958	226351	184422	219025	154916	51878	342039	270505	239046	288216
No match: 3420.99_EM_BNP_D46_1_90		133 137 309	3420.99	19.1882	2	0	0	0	0	0	0	0	0	0	0	0	0	0	0	0	0	0	0	0	0	0	0	0	0	0	0	0	0	0	0	0	0	0	0	0	0	0	0	0	0	0	0	0	0
No match: 3422.27_EM_BNP_D15_1_22		129 343 382	3422.37	19.1992	25	0	0	0	0	0	0	0	0	0	0	0	0	0	0	0	0	0	0	0	0	0	0	0	0	0	0	0	0	4.16076e+06	0	0	0	0	0	0	0	0	0	0	0	0	0	887033	0
No match: 3439.19_EM_BNP_D46_1_120		71 85 257	3439.18	19.3343	171	1.54984e+06	0	0	0	0	0	0	0	0	328471	690589	476028	450651	480690	281520	472997	43340.6	407427	262526	499836	383248	9285.99	366633	365421	23603.5	0	35784.3	3.11625e+06	2.64162e+06	4.4053e+06	131852	722509	839041	6464.01	0	33649.5	631071	1.21078e+06	1.18269e+06	0	0	806018	435001	420221
No match: 3442.21_EM_BNP_D15_1_359		81 83 96	3442.15	19.3582	9	0	0	0	0	0	0	0	0	0	0	0	0	0	0	0	0	0	0	0	0	0	0	0	0	0	0	0	3.37428e+06	0	5.52765e+06	0	0	0	0	0	0	0	0	0	0	0	0	0	0
No match: 3450.70_EM_BNP_D43_1_215		73 117 145	3450.72	19.4271	44	0	0	0	0	0	0	0	0	0	0	0	0	0	0	0	0	0	0	0	0	0	0	0	0	0	0	0	70241.9	0	0	0	0	0	0	0	0	0	0	0	0	0	0	0	0
No match: 3450.85_EM_BNP_D48_1_198		75 237 509	3450.85	19.4282	3	0	0	0	0	0	0	0	0	0	0	0	0	0	0	0	0	0	0	0	0	0	0	0	0	0	0	0	0	0	0	0	0	0	0	0	0	0	0	0	0	0	0	0	0
No match: 3462.41_EM_BNP_D41_1_31		81 231 386	3462.43	19.5212	15	0	0	0	0	0	0	0	0	0	0	0	0	0	0	0	0	0	0	0	0	0	0	0	0	0	0	0	0	0	0	0	0	0	0	0	0	0	0	0	0	0	0	0	0
No match: 3462.49_EM_BNP_D18_1_67		81 231 386	3462.45	19.5214	39	0	0	0	0	0	0	0	0	0	0	1.07767e+06	0	0	0	0	0	0	0	0	0	0	0	0	0	0	0	0	0	0	0	0	0	0	870853	288506	0	0	449082	0	0	0	570491	720972	830318
No match: 3462.58_EM_BNP_D10_1_126		159 231 386	3462.46	19.5215	27	0	0	0	0	0	0	0	0	0	0	0	0	849143	0	905358	0	0	0	0	929295	0	0	0	0	644188	0	0	0	3.32138e+06	3.8395e+06	0	935596	0	0	0	795587	0	0	0	0	0	0	0	0
No match: 3499.19_EM_BNP_D1_1_145		107 129 396	3499.19	19.8168	183	3.20091e+06	0	0	0	0	0	0	0	0	2.18464e+06	2.14397e+06	2.08348e+06	2.31782e+06	2.15195e+06	1.9573e+06	1.95743e+06	1.68737e+06	1.73922e+06	2.10982e+06	2.07548e+06	1.50382e+06	2.1033e+06	2.26982e+06	2.29173e+06	1.98595e+06	2.03261e+06	1.81556e+06	1.09848e+07	9.99004e+06	9.5529e+06	2.01375e+06	2.47496e+06	2.07067e+06	1.92039e+06	1.76901e+06	1.67855e+06	1.89221e+06	2.30059e+06	2.08919e+06	1.21473e+06	1.04264e+06	2.83563e+06	2.3089e+06	2.44102e+06
No match: 3499.22_EM_BNP_D19_1_138		73 95 129	3499.12	19.8162	8	0	0	0	0	0	0	0	0	0	0	0	0	0	0	0	0	0	0	0	0	0	0	0	0	0	0	0	0	0	0	0	0	0	0	0	1.6635e+06	0	0	0	1.35574e+06	738841	0	0	0
No match: 3506.87_EM_BNP_D47_1_173		343 523 524	3506.98	19.8794	17	0	0	0	0	0	0	0	0	0	0	0	0	0	0	0	0	0	0	0	40183	344641	0	0	0	0	0	0	0	0	0	0	0	0	0	0	0	0	0	0	0	0	0	0	0
No match: 3508.74_EM_BNP_D10_1_233		75 215 216	3508.64	19.8927	183	891264	0	0	0	3424.14	0	0	0	0	722150	627205	555686	669719	619045	600590	690815	403085	524163	685161	616043	655468	730907	688769	721764	553465	606646	478294	3.05014e+06	2.85168e+06	2.66694e+06	671942	612042	429400	798640	779614	727394	781819	759907	765431	453651	370203	754018	660782	524309
No match: 3562.42_EM_BNP_D20_1_59		249 250 404	3562.15	20.3229	7	0	0	0	0	0	0	0	0	0	0	0	0	0	0	0	0	0	0	0	0	0	0	246728	214801	0	0	0	0	0	0	0	0	0	0	0	0	0	0	0	0	0	0	0	0
No match: 3580.79_EM_BNP_D16_1_218		189 203 218	3581.02	20.4745	25	0	0	0	0	0	0	0	0	0	928547	0	0	0	0	0	0	0	0	0	0	0	0	0	0	0	0	0	0	0	2.17498e+06	0	1.48281e+06	1.19261e+06	0	0	0	924526	0	1.10498e+06	0	0	0	0	0
No match: 3581.18_EM_BNP_D17_1_210		190 203 218	3581.02	20.4745	13	0	0	0	0	0	0	0	0	0	0	0	0	0	0	0	0	0	974800	0	0	0	0	0	0	0	0	0	0	0	0	0	0	0	1.22694e+06	875116	929946	0	1.17764e+06	0	0	0	0	0	0
No match: 3584.99_EM_BNP_D2_1_293		255 486 487	3584.93	20.506	37	265577	0	0	0	0	0	0	0	0	0	0	0	0	0	0	158725	21880.3	0	70170.3	132903	0	0	0	0	175991	0	0	835606	0	820437	0	0	0	0	0	0	0	0	0	0	0	219767	0	117552
No match: 3638.75_EM_BNP_D36_1_48		257 285 508	3638.81	21.0625	18	0	0	0	0	0	0	0	0	0	300800	0	0	0	0	0	0	0	0	0	0	0	0	0	0	0	0	0	0	1.55459e+06	0	0	0	0	0	0	0	0	0	154538	0	0	26506.9	0	0
No match: 3658.33_EM_BNP_D23_1_105		231 344 414	3658.34	21.2817	19	0	0	0	0	0	0	0	0	0	0	319827	0	0	0	0	0	0	0	0	0	0	0	0	0	0	0	0	0	0	0	0	0	0	0	0	0	0	0	0	0	0	0	0	0
No match: 3658.43_EM_BNP_D27_1_107		231 344 414	3658.25	21.2807	5	0	0	0	0	0	0	0	0	0	0	0	0	0	0	0	0	0	0	0	0	0	0	0	0	0	0	0	0	0	0	0	0	0	0	0	0	0	0	0	0	0	0	0	0
No match: 3658.50_EM_BNP_D18_1_92		161 231 414	3658.49	21.2833	14	0	0	0	0	0	0	0	0	0	0	0	0	255585	0	0	0	0	0	0	0	0	0	0	0	0	0	0	0	1.48128e+06	0	0	0	0	0	0	0	0	0	0	0	0	0	0	0
No match: 3674.23_EM_BNP_D3_1_212		75 216 497	3674.23	21.46	3	0	0	0	0	0	0	0	0	0	0	0	0	0	0	0	0	0	0	0	0	0	0	0	0	0	0	0	0	0	0	0	0	0	0	0	0	0	0	0	0	0	0	0	0
No match: 3674.34_EM_BNP_D3_1_46		73 203 496	3674.34	21.4613	3	0	0	0	0	0	0	0	0	0	0	0	0	0	0	0	0	0	0	0	0	0	0	0	0	0	0	0	0	0	0	0	0	0	0	0	0	0	0	0	0	0	0	0	0
No match: 3733.55_EM_BNP_D15_1_59		73 202 203	3733.36	22.1234	28	0	0	0	0	0	0	0	0	0	0	0	0	0	0	0	0	0	0	23411.6	0	0	0	0	0	0	0	0	1.74243e+06	2.8737e+06	2.97117e+06	0	0	0	0	0	0	0	0	0	0	0	0	0	0
No match: 3808.61_EM_BNP_D15_1_195		73 203 320	3807.42	22.9544	34	0	0	0	0	0	0	0	0	0	0	0	0	0	0	0	0	0	0	0	0	0	0	0	0	0	0	0	1.05556e+07	9.74018e+06	1.08556e+07	0	2.76933e+06	0	0	0	0	0	0	0	0	0	0	0	0
No match: 993.86_EM_BNP_D20_1_286		75 143 158	993.852	3.01241	14	0	0	0	0	0	0	0	0	0	0	0	0	0	0	0	0	0	0	0	0	0	0	0	0	0	0	0	3.17773e+06	2.45864e+06	0	0	0	0	0	0	0	0	0	0	0	0	0	0	0
Octadecadienoic_acid_1TMS	0.95	150 262 337	2276.67	13.0536	187	5.29411e+06	11469.3	0	12458.3	26208.6	52870.2	0	0	0	7.31132e+06	6.94763e+06	7.11968e+06	5.26102e+06	4.97665e+06	5.03225e+06	2.01704e+06	1.81062e+06	1.9288e+06	3.92124e+06	3.54021e+06	3.58457e+06	999306	1.12009e+06	1.06957e+06	3.54697e+06	3.72834e+06	3.37212e+06	2.35326e+07	2.17371e+07	1.96568e+07	3.49264e+06	3.85172e+06	3.51093e+06	3.34105e+06	3.29123e+06	3.11678e+06	2.40606e+06	2.51961e+06	2.40889e+06	1.61245e+06	1.60679e+06	1.58958e+06	1.44545e+06	1.57739e+06
Octadecanoic_acid_1TMS	0.99	118 145 207	2272.1	13.0265	191	5.36417e+07	157239	538453	298205	571932	1.14379e+06	668989	904680	604240	5.63484e+07	4.95442e+07	4.93771e+07	4.80175e+07	4.11909e+07	4.29703e+07	3.88101e+07	3.25587e+07	3.25217e+07	5.3301e+07	4.26214e+07	4.27771e+07	2.31326e+07	2.43263e+07	2.29062e+07	4.23486e+07	4.1158e+07	3.95803e+07	7.14464e+07	6.23551e+07	6.22773e+07	5.34717e+07	4.83947e+07	4.22765e+07	3.48119e+07	3.45736e+07	3.0558e+07	3.9683e+07	3.43089e+07	3.21303e+07	2.73197e+07	2.28072e+07	3.81475e+07	3.28179e+07	3.34213e+07
Octadecanol_1TMS	0.89	103 111 327	2172.16	12.4212	183	67503.6	0	0	0	0	0	0	0	0	60641.7	50410.8	46346.4	58254.7	57594	56236.3	28841.5	33570.2	23642.4	54976	52732.1	52398.8	24205	27492.1	28111.8	48963.2	55801.3	33406.5	135963	126404	128186	39827.5	57783.2	50412.6	23789.1	38883.8	21075.2	28108.3	30414.9	41725.9	15920.2	25295.7	30005.9	37944	31060.4
Octadecenoic_acid_1TMS	1	117 129 339	2265.52	12.9876	191	4.01564e+07	184535	284539	214145	399859	780643	272421	499393	398971	3.7183e+07	3.41548e+07	3.34719e+07	3.80565e+07	3.43354e+07	3.42045e+07	1.64575e+07	1.42423e+07	1.45127e+07	3.19216e+07	2.67633e+07	2.7869e+07	9.14051e+06	9.99516e+06	9.6172e+06	2.58739e+07	2.62052e+07	2.44824e+07	6.69536e+07	9.97601e+07	9.74581e+07	2.55004e+07	2.56461e+07	2.16241e+07	2.20254e+07	2.07624e+07	1.96509e+07	2.70054e+07	2.48741e+07	2.31199e+07	1.32449e+07	1.17581e+07	1.37934e+07	1.20458e+07	1.28027e+07
Oxalic_acid_2TMS	0.86	141 143 190	1133.34	4.21931	78	127813	0	0	0	0	0	0	0	0	80166.2	0	92916.7	0	166129	89764.2	58277.2	113868	0	0	145587	0	0	0	0	0	0	49631.4	316990	402881	263726	83301.1	119720	0	0	0	0	0	0	0	0	0	64081.3	0	86799.7
Tetradecanol_1TMS	0.93	103 115 271	1780.19	9.7556	33	0	0	0	0	0	0	0	0	0	0	0	0	0	0	148729	0	0	0	0	0	0	0	0	0	0	0	0	774530	501222	509703	0	328986	0	0	0	0	0	0	0	0	0	0	0	0
unknown#emu_WW_1684.39	0.99	117 129 257	1684.7	9.01468	183	2.73123e+06	0	0	0	0	0	0	0	0	2.63064e+06	2.45759e+06	2.4284e+06	1.67599e+06	1.54283e+06	1.64332e+06	1.4228e+06	1.26974e+06	1.24072e+06	1.72351e+06	1.59668e+06	1.71147e+06	1.14202e+06	1.24778e+06	1.12008e+06	1.48334e+06	1.62191e+06	1.38685e+06	8.30777e+06	7.28856e+06	7.52224e+06	2.09807e+06	2.32535e+06	1.98684e+06	1.54445e+06	1.49472e+06	1.35019e+06	1.38258e+06	1.40371e+06	1.29241e+06	1.00921e+06	964618	1.90717e+06	1.61357e+06	1.69649e+06
unknown#emu_WW_1866.85	1	75 117 145	1866.85	10.3796	180	703780	0	0	0	0	0	0	0	0	230922	219410	238838	526525	564806	569523	268491	290453	259668	340654	353226	442157	112121	145576	141503	497926	587957	520534	2.18477e+06	1.822e+06	1.87474e+06	185301	263540	236961	356923	347123	351422	132477	127268	0	236076	225429	344568	312784	378806
unknown#emu_WW_1878.64	0.99	117 132 285	1879	10.4649	183	9.30788e+06	0	0	0	0	0	0	0	0	9.09763e+06	8.67374e+06	8.46768e+06	6.26936e+06	5.76601e+06	6.07833e+06	4.86136e+06	4.25105e+06	4.16052e+06	5.59329e+06	5.01312e+06	5.44041e+06	3.08788e+06	3.4363e+06	3.15653e+06	4.6634e+06	4.99319e+06	4.37077e+06	2.62564e+07	2.20998e+07	2.25887e+07	5.62427e+06	6.20285e+06	5.2443e+06	4.77038e+06	4.50179e+06	4.21426e+06	5.58178e+06	5.65466e+06	5.17866e+06	2.55116e+06	2.47854e+06	5.20532e+06	4.46192e+06	4.78599e+06
unknown#emu_WW_1934.90	0.96	117 132 299	1935.46	10.8621	183	1.43024e+06	0	0	0	0	0	0	0	0	1.27134e+06	1.173e+06	1.26262e+06	1.00945e+06	1.01792e+06	970013	843769	775073	790919	836923	806698	935086	1.00784e+06	1.16879e+06	1.09074e+06	759547	835984	723232	2.08494e+06	1.86501e+06	2.02071e+06	1.04752e+06	1.50709e+06	1.02711e+06	985055	838776	864720	901380	936301	951291	527687	541472	1.54111e+06	1.23042e+06	1.40214e+06
unknown#emu_WW_1975.03	0.92	117 132 143	1975.49	11.1437	183	2.1909e+06	0	0	0	0	0	0	0	0	1.66575e+06	1.48234e+06	1.68903e+06	1.93828e+06	1.29257e+06	1.2438e+06	1.03715e+06	1.2535e+06	983478	1.14384e+06	1.35465e+06	1.22364e+06	1.22281e+06	1.13412e+06	803417	1.32661e+06	1.08986e+06	968984	5.56999e+06	4.38696e+06	4.55457e+06	1.50911e+06	1.56124e+06	1.1436e+06	1.38157e+06	981173	1.20741e+06	1.11414e+06	1.11875e+06	960993	689513	885890	2.88243e+06	1.22366e+06	1.17665e+06
unknown#emu_WW_2040.86	1	75 96 312	2040.86	11.5783	165	413996	0	0	0	0	0	4147.1	0	0	204097	185326	151768	283126	242004	227050	65790.3	109019	97139.4	142591	139580	66285.8	0	0	34181.2	50689.6	34018.8	7966.06	2.0869e+06	1.6499e+06	1.54458e+06	26249.9	76046.7	63324.2	155430	123904	93326.6	112942	89045.7	79657.3	12814.3	24352.4	0	47378.5	38436.5
unknown#emu_WW_2138.63	1	103 109 325	2138.63	12.206	183	307106	0	0	0	0	0	0	0	0	116130	147948	100111	288132	272945	228756	205251	170897	172843	231906	220361	211165	72456.9	74459.3	47493.6	142874	100600	113973	712496	650968	581018	131568	133504	114023	203383	172511	165785	179646	167069	163883	70806.5	97447.2	76551.3	85740.4	103659
unknown#emu_WW_2144.25	0.98	111 327 328	2145.15	12.2478	183	1.73868e+06	0	0	0	0	0	0	0	0	1.21151e+06	1.13442e+06	982344	1.09605e+06	1.04714e+06	1.09322e+06	768227	715623	741188	1.08682e+06	1.01667e+06	1.08304e+06	637191	774350	684350	824589	902747	753081	7.3134e+06	7.28154e+06	6.72729e+06	920930	1.20128e+06	939139	862202	840683	749245	817146	879804	847160	552641	559939	1.05553e+06	818049	937516
unknown#emu_WW_2216.33	0.88	73 199 204	2217.76	12.705	18	0	0	0	0	0	0	0	0	0	0	125211	187074	0	0	0	0	0	0	0	0	0	0	60462	0	0	0	91185.3	0	0	0	0	0	0	0	0	0	0	0	0	0	0	293884	0	0
unknown#emu_WW_2297.74	0.94	75 109 350	2298.92	13.1852	183	1.0669e+06	0	0	0	0	0	0	0	0	833991	767046	681048	593490	557434	565128	346352	238995	248709	524065	434283	453335	256984	272710	252052	346767	384197	329765	8.18893e+06	6.67266e+06	4.99064e+06	507943	487963	408276	327146	322916	328480	495995	422214	388526	208724	182035	376340	337181	389159
unknown#emu_WW_2411.83	0.87	215 217 331	2413.14	13.8552	183	5.77653e+06	0	0	0	0	0	0	0	0	9.13794e+06	9.30442e+06	9.03904e+06	2.68376e+06	2.53851e+06	2.56328e+06	2.61132e+06	2.47019e+06	2.72014e+06	2.54313e+06	2.79415e+06	2.98011e+06	2.01543e+06	2.24311e+06	2.20171e+06	2.38069e+06	2.48283e+06	2.29633e+06	1.09877e+07	1.09347e+07	1.07542e+07	2.75134e+06	3.84728e+06	3.37219e+06	3.3028e+06	3.04122e+06	2.99034e+06	2.3197e+06	2.76289e+06	2.59973e+06	982226	1.20217e+06	2.81776e+06	2.41221e+06	2.48008e+06
unknown#emu_WW_2462.20	0.84	73 185 250	2463.46	14.1305	183	496235	0	0	0	0	0	0	0	0	431205	431474	404135	389267	389037	334507	271733	31286.3	174407	310988	254251	235958	113896	176227	111286	283931	314075	267188	1.90047e+06	1.51595e+06	1.37412e+06	300449	407534	229519	166003	222963	190856	297547	166003	215156	124995	75761.1	190607	158254	189958
unknown#emu_WW_2554.79	0.94	129 401 459	2556.84	14.6414	182	694234	0	0	0	0	0	0	0	0	386564	223975	176570	815895	970467	480300	195027	166857	156111	615554	591293	414793	109698	161848	115109	575829	710140	384604	3.99157e+06	3.90551e+06	1.6493e+06	290834	302214	259740	124717	124441	112776	130756	76454.6	124618	113088	108704	257858	134778	196145
unknown#emu_WW_2663.86	0.96	145 397 412	2665.85	15.2132	183	1.6498e+06	0	0	0	0	0	0	0	0	1.42108e+06	1.45254e+06	1.46038e+06	1.16734e+06	1.23678e+06	1.14668e+06	1.08818e+06	1.04848e+06	1.10093e+06	935847	1.09753e+06	1.20216e+06	595026	722200	726972	928038	1.00453e+06	913907	2.27983e+06	2.40867e+06	2.46075e+06	949718	1.55494e+06	1.32529e+06	993885	905167	963906	1.03217e+06	1.29632e+06	1.29659e+06	390724	522225	891362	801509	822101
unknown#emu_WW_2749.80	1	149 167 279	2749.8	15.6412	183	1.20186e+06	0	0	0	0	0	0	0	0	746988	744460	705521	848390	821376	703518	685840	678044	654233	780550	873206	841992	708504	779942	739457	836372	777836	723837	2.45708e+06	2.27858e+06	2.15727e+06	770371	884600	747813	770100	658837	666419	755705	751259	726968	525971	496866	1.194e+06	968301	1.00789e+06
unknown#emu_WW_2861.80	0.96	130 425 427	2862.77	16.1973	184	866317	0	0	0	0	19612	0	0	0	611938	654571	684932	571125	566372	568780	471993	541848	522006	434464	605392	629100	303429	403553	390452	441613	531498	480025	865320	932702	965996	434599	794136	625794	478237	480404	481771	462640	653419	668814	202063	274682	613650	448450	522907
unknown#emu_WW_2925.57	1	75 439 440	2925.57	16.4976	175	3.29124e+06	0	0	0	0	0	0	0	0	553926	368208	474124	517608	505370	322954	243890	343588	386759	317585	482166	539335	272074	367546	387272	318261	414253	315929	3.73463e+06	3.8212e+06	3.68707e+06	319795	620844	390220	299757	320413	198314	3.20844e+06	3.68161e+06	3.66974e+06	140476	133052	0	0	140001
unknown#emu_WW_3186.75	0.97	215 355 370	3186.5	17.7558	183	1.50171e+07	0	0	0	0	0	0	0	0	1.29712e+07	1.33317e+07	1.29295e+07	1.4974e+07	1.42535e+07	1.35684e+07	1.05865e+07	1.00213e+07	1.01925e+07	1.31919e+07	1.37711e+07	1.35552e+07	1.17594e+07	1.23512e+07	1.2051e+07	1.2375e+07	1.23551e+07	1.19519e+07	4.76863e+07	4.47028e+07	4.31481e+07	1.1066e+07	1.34335e+07	1.18483e+07	1.1057e+07	1.05251e+07	1.04401e+07	8.37845e+06	9.23278e+06	8.85584e+06	5.88232e+06	6.06512e+06	1.48414e+07	1.32547e+07	1.35691e+07
unknown#emu_WW_3275.09	0.85	73 105 193	3274.93	18.27	5	0	0	0	0	0	0	0	0	0	0	0	0	0	0	0	0	0	0	0	0	0	0	0	0	0	0	0	0	0	0	0	0	0	0	0	0	0	0	0	812324	817804	0	0	0
unknown#emu_WW_3381.25	0.91	215 383 398	3380.7	18.9038	183	6.18332e+06	0	0	0	0	0	0	0	0	4.74494e+06	4.89187e+06	4.76952e+06	5.69585e+06	5.65662e+06	5.33601e+06	4.63121e+06	4.47417e+06	4.63722e+06	5.12104e+06	5.68294e+06	5.76225e+06	4.53792e+06	4.86067e+06	4.84448e+06	5.20737e+06	5.29374e+06	5.0142e+06	1.80879e+07	1.85111e+07	1.80882e+07	3.5048e+06	5.93052e+06	5.2733e+06	4.77267e+06	4.65523e+06	4.68636e+06	4.25023e+06	4.80722e+06	4.71599e+06	2.49918e+06	2.76552e+06	5.87766e+06	5.09334e+06	5.25658e+06
[truncated: 148 more columns]

## Sheet: BP_raw
Metabolite	CAS	Source	Score	Quantification Ions	Avg. RI	Avg. RT (Min)	Avg.S/N	Hits	EM_BP_Blank_1.cmp	EM_BP_Blank_2.cmp	EM_BP_Blank_3.cmp	EM_BP_Blank_4.cmp	EM_BP_Blank_5.cmp	EM_BP_Blank_6.cmp	EM_BP_Blank_7.cmp	EM_BP_Blank_8.cmp	EM_BP_Blank_10.cmp	EM_BP_D1_1.cmp	EM_BP_D1_2.cmp	EM_BP_D1_3.cmp	EM_BP_D10_1.cmp	EM_BP_D10_2.cmp	EM_BP_D10_3.cmp	EM_BP_D11_1.cmp	EM_BP_D11_2.cmp	EM_BP_D11_3.cmp	EM_BP_D12_1.cmp	EM_BP_D12_2.cmp	EM_BP_D12_3.cmp	EM_BP_D13_1.cmp	EM_BP_D13_2.cmp	EM_BP_D13_3.cmp	EM_BP_D14_1.cmp	EM_BP_D14_2.cmp	EM_BP_D14_3.cmp	EM_BP_D15_1.cmp	EM_BP_D15_2.cmp	EM_BP_D15_3.cmp	EM_BP_D16_1.cmp	EM_BP_D16_2.cmp	EM_BP_D16_3.cmp	EM_BP_D17_1.cmp	EM_BP_D17_2.cmp	EM_BP_D17_3.cmp	EM_BP_D18_1.cmp	EM_BP_D18_2.cmp	EM_BP_D18_3.cmp	EM_BP_D19_1.cmp	EM_BP_D19_3.cmp
!13C_ribitol_5TMS		EM_BP_D1_1_138	0.92	104 207 220	1633.93	8.60705	115.653	192	0	4968.04	7940.34	2267.91	18847.3	23467.7	4100.14	39533	2363.52	2.62855e+06	2.46295e+06	2.76567e+06	2.8026e+06	2.67736e+06	3.00658e+06	2.4401e+06	2.53942e+06	2.40987e+06	3.08917e+06	2.32358e+06	2.56398e+06	2.67455e+06	2.57589e+06	2.77487e+06	2.6111e+06	2.82215e+06	2.86261e+06	2.30019e+06	2.26797e+06	2.18332e+06	2.59983e+06	3.06232e+06	2.23853e+06	2.82568e+06	2.88314e+06	2.89199e+06	2.72211e+06	2.47283e+06	2.18102e+06	2.66157e+06	2.43767e+06
!2-Hydroxypyridine_1TMS	ID0015ID0015a	EM_BP_Blank_1_18	0.85	137 152 167	1133.26	4.19681	97.1306	193	1.03339e+06	1.00578e+06	1.00714e+06	1.07725e+06	1.03252e+06	1.02354e+06	1.03001e+06	1.13459e+06	1.09747e+06	5.27355e+06	2.21659e+06	2.05997e+06	2.62675e+06	6.33946e+06	2.27793e+06	3.21965e+06	3.25581e+06	2.01656e+06	4.94733e+06	6.03504e+06	2.38072e+06	2.07432e+06	2.93877e+06	2.23401e+06	2.03954e+06	2.81381e+06	1.66113e+06	3.27573e+06	3.4484e+06	1.53353e+06	4.39827e+06	4.31406e+06	1.61738e+06	2.35238e+06	2.44319e+06	1.40627e+06	4.83904e+06	1.7795e+06	1.50787e+06	4.06488e+06	1.58025e+06
!Carbonic_acid_1MeOX_2TMS	ID0043ID0043a	EM_BP_Blank_1_23	0.92	133 149 178	1208.16	4.88384	603.42	193	1.38744e+07	1.02093e+07	8.27917e+06	8.00217e+06	1.29308e+07	9.54244e+06	7.11551e+06	7.52244e+06	1.32934e+07	1.69159e+08	3.91703e+08	3.84333e+08	1.10185e+08	2.20213e+08	2.90117e+08	3.58381e+08	6.24392e+08	4.145e+08	1.61968e+08	2.17066e+08	3.05376e+08	3.42877e+08	3.70773e+08	4.01976e+08	3.39108e+08	1.2648e+08	1.37054e+08	1.28253e+08	1.58212e+08	1.53451e+08	2.71141e+07	1.70023e+08	1.0582e+08	2.86374e+08	3.2532e+08	1.23783e+08	1.64703e+08	2.90057e+08	1.21252e+08	1.48683e+08	1.07408e+08
!Cyclohexanol_1TMS	ID0047ID0047a	EM_BP_Blank_1_16	0.88	75 129 157	1073.48	3.64843	127.054	190	2.57202e+06	2.58222e+06	2.30234e+06	2.42925e+06	2.52086e+06	2.7008e+06	2.52486e+06	2.41758e+06	2.56328e+06	5.16652e+06	3.37915e+06	3.81684e+06	3.649e+06	6.32658e+06	3.54171e+06	5.07923e+06	4.35377e+06	3.36219e+06	4.57282e+06	6.18556e+06	3.89818e+06	4.07768e+06	4.03816e+06	4.49352e+06	3.96232e+06	4.15039e+06	3.6614e+06	4.05418e+06	4.76522e+06	3.48925e+06	4.6061e+06	5.10124e+06	2.78186e+06	4.29621e+06	3.62405e+06	3.28896e+06	4.56948e+06	3.89324e+06	2.53166e+06	4.01177e+06	2.64336e+06
!Dodecanol_1TMS	ID0057ID0057a	EM_BP_D34_1_189	0.85	103 243 245	1567.17	8.06519	30.1863	192	0	5939.88	4531.92	506911	7288.65	7854.28	871.781	24323.8	837.444	181423	1.50403e+06	1.4845e+06	1.05642e+06	794994	1.71849e+06	571727	702706	1.74582e+06	506898	690637	1.39542e+06	1.17483e+06	636335	1.34219e+06	1.78674e+06	1.60931e+06	2.37372e+06	245722	162786	771338	378676	1.07803e+06	552964	1.41742e+06	2.02155e+06	2.18243e+06	248895	1.11324e+06	241050	408287	742524
!Phosp(1gs)monomethylester_2TMS	ID0145ID0145b	EM_BP_D1_1_302	0.89	133 211 241	1272.04	5.46989	26.8388	192	0	1206.95	495.733	20867.8	282.229	3559.77	10761.1	5580.48	2977.91	176648	181005	151318	259240	320249	254571	240802	248321	195985	292970	251548	194331	255704	259815	262227	228031	229359	197479	269343	248921	190660	257193	280413	205452	129100	129539	120575	114114	109856	84784.2	115232	100933
!Phosphoric_acid_3TMS	ID0145ID0145a	EM_BP_Blank_1_32	0.97	299 301 314	1322.7	5.93455	11.5472	190	0	3967.53	100.123	4961.26	25119.5	3629.73	0	3529.22	0	20918.8	25847	23428	29328.9	33262.8	28638.2	27361.6	30511.6	33516.4	31403.5	33625.5	31868.5	39224.4	38866.3	41719.5	30727.4	38919.7	37014.7	10811.4	15612.6	22622.2	28638	34977	37307.1	33371.4	35330.5	34262.7	15029.2	21586.9	28493.2	24666.7	31907.3
!Ribitol_5TMS	ID0154ID0154a	EM_BP_D46_1_57	0.81	103 205 217	1809.61	9.95976	32.8172	192	0	6684.75	4823.56	45118.4	1854.25	5262.99	12923.9	44300.8	11188.2	276746	250655	248261	413263	171502	391470	233188	255983	178873	399190	326089	270331	554463	554827	599813	320586	285399	274497	659900	442609	477877	320402	318629	239956	197003	216709	244143	436324	412508	390649	274015	205257
1,3-Diaminopropane_4TMS	ID0221ID0221a	EM_BP_D19_1_366	0.87	160 174 207	1588.67	8.24805	3.04233	23	0	0	0	0	0	0	0	0	0	0	0	0	0	0	0	251133	0	0	0	0	0	0	0	0	0	0	0	492145	363594	0	0	0	0	0	0	0	0	0	60330.5	186949	85270.8
1-Pyrroline-3-hydroxy-(llh)2TMS	ID0222ID0222a	EM_BP_D1_1_357	0.82	156 176 230	1645.77	8.69867	672.784	193	292191	664471	901433	1.15509e+06	65720.1	1.28649e+06	1.37659e+06	1.62121e+06	55587.2	9.36042e+07	1.02498e+08	1.03594e+08	1.10073e+08	1.10088e+08	1.12745e+08	1.08925e+08	1.10793e+08	1.13417e+08	1.09287e+08	1.01576e+08	1.03714e+08	1.29735e+08	1.27337e+08	1.42381e+08	1.07686e+08	1.07678e+08	1.0757e+08	2.55497e+07	2.52305e+07	2.56744e+07	1.16845e+08	1.25311e+08	1.25769e+08	1.1554e+08	1.17861e+08	1.09256e+08	1.29435e+07	1.55909e+07	1.45538e+07	1.04048e+08	1.10077e+08
2,6-Diaminopimelic_acid_4TMS	ID0008ID0008a	EM_BP_D37_1_235	0.84	73 200 272	1963.82	11.0386	0.886616	14	0	0	0	0	0	0	0	0	0	0	0	0	0	0	0	0	0	0	0	0	0	0	0	76521.3	110290	0	0	0	0	0	0	0	0	0	0	0	0	0	0	0	0
2-Aminobutanoic_acid_2TMS	ID0009ID0009a	EM_BP_D25_1_51	0.84	73 147 204	1162.66	4.46647	11.9933	184	7270.39	72524.1	87209.4	138279	49673.8	32716.5	96279.3	125010	41709.6	6.1328e+06	1.42251e+06	1.41607e+06	2.36915e+06	8.47789e+06	1.75867e+06	2.99083e+06	2.94664e+06	1.60648e+06	5.71971e+06	8.02564e+06	1.96949e+06	1.83845e+06	3.3625e+06	2.16824e+06	1.29292e+06	2.97638e+06	1.00725e+06	3.14587e+06	4.48881e+06	419915	5.51468e+06	4.77957e+06	698213	1.91699e+06	1.7544e+06	802693	5.31206e+06	1.21104e+06	520877	4.02878e+06	526894
2-Hydroxybutanoic_acid_2TMS	ID0013ID0013a	EM_BP_D51_1_141	0.81	109 131 245	1090.71	3.80647	8.02159	45	0	0	0	0	0	0	0	0	0	0	0	0	0	0	238780	342450	0	214997	489323	0	0	0	0	0	0	0	0	0	0	0	0	0	0	0	0	0	0	0	0	0	0
3-Hydroxybutyric_acid_2TMS	ID0021ID0021a	EM_BP_D40_1_117	0.9	117 147 191	1190	4.71733	34.5324	189	0	4856.54	4640.95	22115.4	5493.93	13986.8	16126.3	8181.29	10420.3	3.75565e+06	1.44946e+06	1.58572e+06	2.72795e+06	4.75199e+06	2.81503e+06	2.55724e+06	2.47069e+06	2.62017e+06	4.53718e+06	4.72407e+06	2.60875e+06	993612	1.63383e+06	1.92254e+06	1.88244e+06	2.00027e+06	1.73091e+06	1.32277e+06	1.14953e+06	1.3013e+06	3.52515e+06	2.31024e+06	2.6703e+06	2.35e+06	2.11279e+06	2.45642e+06	3.1225e+06	950267	702842	1.35177e+06	1.53376e+06
3-Phosphoglyceric_acid_4TMS	ID0023ID0023a	EM_BP_D41_1_273	0.9	315 357 459	1852.03	10.2565	0.329366	13	0	0	0	0	0	0	0	0	0	0	0	0	0	70970.3	0	0	0	0	0	0	0	0	0	0	0	164530	0	0	0	0	0	0	0	0	0	0	0	0	0	0	0
4-Aminobutanoic_acid_3TMS	ID0228ID0228a	EM_BP_D31_1_160	0.96	102 174 304	1535.59	7.79668	71.9218	192	0	7250.55	357.787	74.8047	1013.11	1666.94	3291.3	3330.29	1754.26	3.01465e+06	4.00355e+06	4.20014e+06	3.19957e+06	2.02132e+06	3.50009e+06	3.76631e+06	3.37735e+06	3.40118e+06	3.32812e+06	2.03647e+06	3.41169e+06	5.77303e+06	5.08978e+06	6.25183e+06	2.74098e+06	2.26428e+06	3.08957e+06	2.15767e+06	1.80886e+06	2.06459e+06	3.78517e+06	3.92015e+06	4.77773e+06	4.11499e+06	4.49369e+06	4.49974e+06	2.42797e+06	3.22753e+06	3.08889e+06	2.77667e+06	3.46696e+06
5-Oxoproline_2TMS	ID0027ID0027b	EM_BP_D14_1_195	0.85	156 230 258	1651.02	8.73931	8.33231	15	392694	920701	1.14188e+06	0	1.19412e+06	1.82663e+06	0	2.15369e+06	0	0	0	0	0	0	0	0	0	0	0	0	0	0	0	0	1.06508e+07	4.63789e+06	1.10117e+07	0	0	0	0	0	0	0	0	9.62415e+06	0	0	0	0	0
6-Phosphogluconic_acid_7TMS	ID0028ID0028a	EM_BP_D1_1_258	0.88	73 387 472	2478.14	14.1724	49.6162	193	115309	26236.7	2982.04	105597	5783.84	151966	2134.19	151051	75283.7	823745	1.16281e+06	1.38004e+06	862746	1.48697e+06	1.23529e+06	930957	1.00112e+06	1.09767e+06	1.2222e+06	1.48997e+06	1.26397e+06	1.31913e+06	1.02808e+06	1.23644e+06	1.23396e+06	1.46284e+06	1.60012e+06	629049	497689	428629	846008	1.10485e+06	1.00074e+06	1.33894e+06	1.19636e+06	957525	529467	453676	814680	992167	999995
Adenosine_4TMS	ID0031ID0031b	EM_BP_D1_1_326	0.92	230 236 361	2722.52	15.4547	175.111	190	0	1148.52	1042.8	0	0	2024.2	749.499	2251.21	340.401	2.16616e+06	2.51222e+06	2.41411e+06	2.44859e+06	3.2028e+06	2.60738e+06	2.20904e+06	2.27635e+06	2.15686e+06	3.1766e+06	2.96854e+06	2.72421e+06	6.31082e+06	6.45341e+06	7.23057e+06	2.96244e+06	3.26968e+06	2.67234e+06	3.67797e+06	3.39585e+06	2.94795e+06	3.46203e+06	4.7761e+06	3.41912e+06	1.7181e+06	1.53289e+06	1.49971e+06	2.06156e+06	2.33943e+06	1.93044e+06	1.18708e+06	1.18474e+06
Alanine_2TMS	ID0034ID0034a	EM_BP_D51_1_147	0.95	116 118 190	1135.5	4.21735	82.6996	190	5129.52	6604.41	0	0	8369.59	7684.17	800.079	3228.46	0	7.90886e+06	8.03933e+06	9.23137e+06	1.2219e+07	1.26156e+07	1.20729e+07	1.3286e+07	1.33318e+07	1.26953e+07	1.38434e+07	1.26184e+07	1.29609e+07	1.53124e+07	1.62518e+07	1.62516e+07	9.83008e+06	1.11389e+07	9.24616e+06	5.63541e+06	6.10708e+06	4.72773e+06	1.24195e+07	1.41901e+07	1.074e+07	1.24932e+07	1.29826e+07	1.24152e+07	7.54726e+06	7.9037e+06	6.29652e+06	9.98925e+06	8.74798e+06
Arabinose_2_1MeOX_4TMS	ID0036ID0036b	EM_BP_D1_1_255	0.93	103 217 307	1628.42	8.5644	101.681	192	0	647.105	2349.7	802.33	6672.3	3016.42	3132.7	1765	2128.59	1.2562e+06	971001	514320	1.16979e+06	2.03117e+06	663601	1.78682e+06	1.78108e+06	1.03145e+06	1.92028e+06	1.70122e+06	872603	1.30167e+06	2.41928e+06	1.35141e+06	1.03098e+06	1.08919e+06	825018	1.45421e+06	1.60574e+06	800770	2.72778e+06	1.8144e+06	2.39672e+06	1.14296e+06	757371	896824	2.22247e+06	1.76948e+06	2.0185e+06	1.72205e+06	1.37797e+06
Aspartic_acid_3TMS	ID0038ID0038b	EM_BP_D1_1_30	0.94	117 202 233	1540.92	7.84197	94.1347	193	77954.4	69834.2	78306.4	71087.1	603.347	339.316	1394.21	1768.16	70072.5	2.42638e+06	1.57096e+06	1.70007e+06	2.30923e+06	3.59529e+06	2.10803e+06	3.43258e+06	3.45561e+06	2.60704e+06	3.88988e+06	3.50385e+06	2.41331e+06	3.57002e+06	4.12117e+06	4.19643e+06	2.58202e+06	3.63892e+06	2.63534e+06	593678	699611	437441	4.1012e+06	4.76618e+06	2.19383e+06	2.60185e+06	2.57049e+06	2.4631e+06	1.5265e+06	924159	773709	2.53967e+06	1.97539e+06
Cellobiose_8TMS	ID0241ID0241c	EM_BP_D44_1_192	0.82	73 147 204	2699.43	15.3378	2.17292	24	0	0	0	0	0	0	0	0	0	0	0	0	0	0	427756	0	0	0	0	0	0	0	0	0	0	0	0	0	0	0	0	0	0	0	0	0	0	0	171798	0	0
Dodecanoic_acid_1TMS	ID8028ID8028a	EM_BP_D44_1_262	0.86	117 129 257	1687.1	9.01862	8.55515	192	0	26582.8	8671	1.92367e+06	1.41687e+06	1.38426e+06	840563	7014.8	779971	634465	718152	768306	593631	286689	454795	373834	320677	254500	643099	272740	235120	449263	443385	475414	714944	623404	319620	1.10149e+06	850857	783486	420890	397773	584490	681625	682507	649356	439801	535767	325649	496420	228098
Ethanolamine_3TMS	ID0250ID0250b	EM_BP_D15_1_230	0.91	133 174 176	1246.59	5.23638	50.5279	193	11953.3	30378.9	6456.86	50236.6	74533.2	43160.2	24837.8	47784.7	38187.3	110317	1.98474e+06	1.47165e+06	1.97542e+06	111892	2.32043e+06	1.27935e+06	1.36058e+06	1.74209e+06	72775.5	140438	2.31851e+06	2.22145e+06	1.91377e+06	2.29495e+06	2.20514e+06	1.5408e+06	2.08568e+06	1.46221e+07	1.33211e+07	1.35216e+07	81779	1.66511e+06	2.06717e+06	1.6029e+06	1.99692e+06	1.91354e+06	75285.3	1.59227e+06	2.08502e+06	62781	1.67948e+06
Fructose-6-phosp(1gs)1MeOX_5TMS	ID0063ID0063a	EM_BP_D17_1_102	0.9	300 315 318	2259.52	12.9219	8.08983	176	0	0	0	0	0	0	0	0	0	55552.3	392048	27301.7	747153	704448	625472	356553	434289	355201	812184	400503	799046	324855	348695	48802.3	869694	685266	853848	242117	134427	167389	292113	346507	403484	756482	611744	563912	31937.7	106006	257391	630911	428272
Fructose_1_1MeOX_5TMS	ID0061ID0061a	EM_BP_D8_1_14	0.87	73 300 305	1795.21	9.85546	22.8465	192	0	2514	6657	1318	3272	5751.99	8229.2	4631.74	1233.05	154991	254671	213030	350414	287601	347165	250483	198338	251178	343071	227758	219893	281706	234006	254960	348367	263149	400091	209883	207471	190129	347729	237772	347514	229224	150547	266246	156075	195220	122529	218643	233762
Fucose_1_1MeOX_4TMS	ID0064ID0064a	EM_BP_D42_1_322	0.86	118 277 321	1660.92	8.81592	1.30124	22	0	0	0	0	0	0	0	0	0	0	0	0	0	0	0	0	0	0	0	0	0	64791	0	0	0	0	0	0	0	0	0	0	0	0	0	0	0	36614.7	0	0	0
Fumaric_acid_2TMS	ID0065ID0065a	EM_BP_D48_1_80	0.92	147 245	1384.9	6.50521	34.2321	172	3807.06	952.495	2681.64	1713.67	3692	4886.24	2777.28	1114	495.135	329714	0	312404	523300	672898	0	564013	564733	0	839634	604576	577349	581860	610062	551383	433493	464789	418719	269225	226275	189485	444632	585394	0	482715	537601	528430	338106	0	0	515283	341008
Glucose-6-phos(kv0)1_1MeOX_6TMS	ID0074ID0074a	EM_BP_D46_1_83	0.88	299 387 388	2255.89	12.9006	27.4492	188	0	0	863.561	4098.54	5907.59	314.704	0	2042.99	282.163	247810	329134	313788	629010	863907	483544	423539	434380	417528	729745	656096	209887	1.14431e+06	801216	222125	817757	862353	710884	138424	146779	173242	293711	420362	342247	485554	338505	490408	160679	185055	207737	502405	360150
Glucose-6-phos(kv0)2_1MeOX_6TMS	ID0074ID0074b	EM_BP_Blank_1_80	0.81	209 357 387	2349.62	13.4517	1.89486	26	0	0	0	0	0	0	0	0	0	0	0	98297.1	0	0	263713	0	0	0	304708	0	0	0	0	0	0	0	0	0	0	0	0	0	0	0	0	0	0	62602.9	0	0	253388
Glucose-6-phosphoric_acid_6TMS	ID0074ID0074c	EM_BP_D1_1_91	0.84	299 315 319	2349.17	13.449	1.19919	17	0	0	0	0	0	0	0	0	0	0	0	0	0	409317	0	0	255960	211511	0	0	271958	0	130607	148642	386400	345934	258421	0	0	0	90989	0	0	0	0	607088	0	0	0	0	0
Glucose_1_1MeOX_5TMS	ID0073ID0073a	EM_BP_D13_1_67	0.88	160 205 319	1842.33	10.1886	44.2236	193	18180.5	7806.86	6988.41	25733.3	15682.6	23616.9	17747.4	51908.5	49558.8	471363	619851	684847	973734	296110	1.07031e+06	815043	695217	764961	2.93066e+06	330497	745703	1.30872e+06	919737	1.06249e+06	1.00387e+06	879851	1.02644e+06	4.90407e+06	5.26018e+06	3.37914e+06	739006	797547	1.03668e+06	687709	663407	711393	466579	602472	565247	585282	742487
Glutamic_acid_2TMS	ID0075ID0075a	EM_BP_D32_1_245	0.82	144 158 174	1617.99	8.48365	18.2358	192	0	1177	310.056	1110.12	876.688	2652.83	1998	392.52	3958.27	1.30162e+06	3.43258e+06	3.42457e+06	2.21836e+06	1.49532e+06	3.61322e+06	1.93954e+06	1.96689e+06	3.67109e+06	1.59349e+06	1.21532e+06	2.65062e+06	4.45871e+06	3.04758e+06	4.51927e+06	3.63689e+06	2.76776e+06	4.26644e+06	699992	405498	976132	2.43242e+06	2.90709e+06	6.22349e+06	3.60506e+06	3.68619e+06	4.97846e+06	1.06669e+06	2.90736e+06	4.87515e+06	1.8236e+06	6.5595e+06
Glutamic_acid_3TMS	ID0075ID0075b	EM_BP_D1_1_139	0.96	128 246 248	1641.58	8.66621	545.166	190	0	185.183	0	1482.66	1743.4	1352.74	4272.07	493.062	0	3.55794e+07	4.12745e+07	4.7504e+07	5.28462e+07	4.71982e+07	5.74345e+07	5.5563e+07	5.4211e+07	5.61487e+07	5.07939e+07	3.99355e+07	4.99773e+07	7.38692e+07	7.68617e+07	7.98265e+07	6.30977e+07	6.65218e+07	6.9695e+07	6.27589e+06	5.43258e+06	4.95885e+06	6.02331e+07	6.70838e+07	6.01062e+07	5.91545e+07	5.65829e+07	6.15294e+07	2.24743e+07	2.54567e+07	1.96599e+07	4.29753e+07	4.65483e+07
Glutaric_acid_2TMS	ID0078ID0078a	EM_BP_D21_1_328	0.87	111 129 261	1466.01	7.20501	3.73366	177	0	4178.47	578.225	136693	168682	194590	47512.3	8834.95	5683.3	1.54004e+06	31058.1	0	350881	2.87002e+06	0	537118	605370	0	1.5567e+06	2.38692e+06	90787.6	240727	403590	142975	0	453339	42938.2	371728	107322	64015.3	1.34085e+06	1.39079e+06	106828	107262	108134	36799.4	1.03743e+06	145177	46610.1	1.11203e+06	270063
Glyceric_acid_3TMS	ID0080ID0080a	EM_BP_D13_1_242	0.91	189 205 292	1340.61	6.09885	7.71438	191	0	4201.39	1884.63	3007.36	1100.49	797.943	1747.3	2506.09	0	248878	88617.6	79500.5	98501.8	243257	72605.6	163097	152725	71395.1	223635	239266	89800.6	369158	443821	383646	84811	125889	61364.5	111856	138489	38719.5	229655	200894	236150	105382	88152.7	52812.7	168414	233142	212415	256955	143597
Glycerol-2-phosphoric_acid_4TMS	ID0081ID0081a	EM_BP_D1_1_375	0.92	129 211 243	1742.13	9.44457	23.173	190	0	1871.41	0	619	1051.5	0	2508.53	16582.9	2026.61	56990.2	64426.7	62158.1	83938.6	99966.4	98269.7	57375.5	63279.1	66955.4	91450.2	96934.9	88351	99213.6	88515.8	122735	92142.7	93969.6	85657.5	194102	235722	260789	72926.1	97233.3	88126.3	64273.2	71724.3	75518.7	66615.7	73250.6	80284.7	73514.9	57018.3
Glycerol-3-phosphoric_acid_4TMS	ID0082ID0082a	EM_BP_D1_1_281	0.98	315 358 445	1779.81	9.73619	282.428	187	0	0	1148.85	0	1391.73	865.456	0	0	469.809	7.23988e+06	8.14179e+06	9.31821e+06	1.26569e+07	1.25383e+07	1.22797e+07	8.46459e+06	8.66964e+06	8.03501e+06	9.94969e+06	1.08617e+07	1.18146e+07	1.35101e+07	1.39236e+07	1.50152e+07	1.17594e+07	1.28607e+07	1.24357e+07	3.51621e+07	3.95844e+07	4.33591e+07	8.57301e+06	1.22201e+07	1.1105e+07	8.90644e+06	9.48502e+06	9.97272e+06	6.39353e+06	9.37744e+06	1.00938e+07	4.93575e+06	7.35387e+06
Glycerol_3TMS	ID0083ID0083a	EM_BP_D1_1_344	0.97	103 117 205	1256.47	5.32706	145.837	193	45498.8	27420.7	37437.4	57525.2	23667.6	53303.4	110838	60767.5	39666.9	2.5216e+06	1.93467e+06	2.2237e+06	3.73093e+06	5.46911e+06	4.06789e+06	1.20384e+06	1.35435e+06	1.17877e+06	4.7286e+06	3.81724e+06	2.75275e+06	1.13919e+06	1.22063e+06	1.19273e+06	2.89656e+06	3.04156e+06	3.21292e+06	7.22935e+07	7.13237e+07	3.94849e+07	2.67486e+06	3.05083e+06	2.44385e+06	1.25416e+06	1.34522e+06	1.74211e+06	3.07528e+06	2.47036e+06	2.46903e+06	996518	991911
Glycerone_phos(kv0)1_1MeOX_3TMS	ID0084ID0084a	EM_BP_D3_1_224	0.9	142 299 315	1818.7	10.0233	0.308413	18	0	0	0	0	0	0	0	0	0	0	0	0	0	0	0	13311.5	15525.9	0	0	0	0	0	0	0	0	0	0	0	0	0	44116.3	0	0	0	0	0	38141.3	21712.1	0	0	0
Glycerone_phos(kv0)2_1MeOX_3TMS	ID0084ID0084b	EM_BP_D2_1_75	0.88	299 315 400	1832.65	10.1209	1.63584	27	0	0	0	0	0	0	0	0	0	0	0	0	0	0	0	0	0	0	0	70973	0	0	44189.1	0	0	0	0	50560.6	0	0	0	0	0	0	0	0	0	0	0	61910.3	0
Glycine_3TMS	ID0085ID0085b	EM_BP_D10_1_194	0.95	133 174 248	1314.13	5.85598	102.209	193	23108.5	48663.9	10107.1	58129.6	18983.2	15676.1	46748.1	259735	39863.7	9.25828e+06	2.14789e+06	2.24297e+06	2.26443e+06	1.18514e+06	2.56608e+06	2.57481e+06	2.44504e+06	3.00898e+06	8.11951e+06	1.29809e+07	2.72396e+06	6.32486e+06	3.24717e+06	6.77436e+06	4.19341e+06	2.13185e+06	4.12402e+06	859019	6.44096e+06	1.90093e+06	1.96768e+06	2.11562e+06	4.98509e+06	2.6436e+06	2.72705e+06	4.98555e+06	7.94717e+06	3.70518e+06	3.33902e+06	1.53726e+06	3.72345e+06
Hexadecanoic_acid_1TMS	ID8034ID8034a	EM_BP_D1_1_279	0.89	111 116 201	2075.67	11.7761	127.668	193	688602	223406	243718	706706	484778	616753	574027	690430	322145	2.7321e+06	2.56965e+06	2.54212e+06	2.0242e+06	2.50221e+06	2.06244e+06	1.58434e+06	1.36899e+06	1.60135e+06	4.65488e+06	1.89934e+06	1.72237e+06	2.01525e+06	1.94704e+06	2.09208e+06	2.24432e+06	2.10066e+06	2.25097e+06	4.26001e+06	4.36354e+06	4.04844e+06	1.5251e+06	1.78566e+06	1.43681e+06	1.94692e+06	2.09104e+06	2.13017e+06	1.53013e+06	1.60894e+06	1.34209e+06	1.71996e+06	1.67189e+06
Homoserine_3TMS	ID0096ID0096b	EM_BP_D30_1_517	0.89	123 128 218	1446.25	7.03694	11.4459	187	3646.38	1405.38	954.846	3784.8	622.188	887.66	2769.13	3298.21	0	302058	156389	0	214048	241440	202937	174719	167543	2940.72	291211	212642	170547	423189	601929	383277	263328	672485	288872	400288	30948.4	200679	407112	478865	160083	0	163153	161098	335468	181889	103397	291129	137841
Hydroxymalonic_acid_3TMS	ID0256ID0256a	EM_BP_D20_1_331	0.82	73 147 292	1400.22	6.64552	86.3468	177	2.34466e+06	1.31117e+06	558835	0	0	0	1.32858e+06	0	2.02873e+06	1.65813e+07	1.1659e+06	413076	1.64293e+06	2.51299e+07	751653	2.97371e+06	3.05737e+06	529931	1.40754e+07	2.44619e+07	1.32907e+06	418537	2.32945e+06	510130	543575	1.74857e+06	57909	3.71409e+06	4.89474e+06	87911.7	1.10851e+07	7.04438e+06	150844	835777	996886	76422.4	1.30997e+07	344705	31331.1	1.00697e+07	264086
Inosine_4TMS	ID0212ID0212a	EM_BP_D1_1_319	0.88	217 230 245	2664.76	15.1623	97.3389	189	0	0	0	886.103	510.38	7515.09	1951.98	606.354	0	1.07507e+06	1.09523e+06	1.19264e+06	1.16433e+06	1.32398e+06	1.21209e+06	1.1795e+06	1.03652e+06	1.05636e+06	1.15916e+06	1.04088e+06	931436	3.54543e+06	3.58608e+06	3.8498e+06	1.26586e+06	1.40233e+06	1.32937e+06	3.46826e+06	2.92387e+06	2.5671e+06	2.44225e+06	2.68294e+06	2.11997e+06	1.29619e+06	1.29226e+06	1.21233e+06	1.89672e+06	1.82514e+06	1.54835e+06	1.08444e+06	903879
Inositol_6TMS	ID0099ID0099a	EM_BP_D1_1_184	0.88	191 217 305	1975.62	11.1212	115.082	192	0	823.978	4396	7668.68	567.626	6332.85	831.45	7595.12	1629.16	1.65192e+06	1.50074e+06	1.50294e+06	2.08835e+06	2.53824e+06	2.18018e+06	1.83864e+06	1.75502e+06	1.76492e+06	2.54503e+06	2.05579e+06	1.81235e+06	2.40777e+06	2.4273e+06	2.57687e+06	2.03489e+06	1.82892e+06	1.69542e+06	999485	861737	713611	2.2977e+06	2.4678e+06	1.92959e+06	1.90481e+06	2.01355e+06	1.84589e+06	1.00101e+06	873174	735526	1.84352e+06	1.5013e+06
Isoleucine_2TMS	ID0101ID0101b	EM_BP_D1_1_309	0.95	158 160 218	1301.52	5.74027	108.725	191	0	0	1336.18	1237.45	4100.7	762.96	1489.81	1549.58	430.421	2.55402e+06	2.17378e+06	2.34903e+06	3.41856e+06	3.98304e+06	3.3452e+06	3.45737e+06	3.30627e+06	3.11269e+06	4.47074e+06	3.68266e+06	3.45656e+06	4.22764e+06	4.13659e+06	4.4468e+06	2.47361e+06	2.62437e+06	2.4127e+06	1.7848e+06	1.72553e+06	1.49206e+06	3.34314e+06	3.72753e+06	2.6019e+06	3.31939e+06	3.00418e+06	3.0518e+06	1.94933e+06	1.80246e+06	1.46118e+06	2.64257e+06	2.10376e+06
Isomaltose_2_1MeOX_8TMS	ID0102ID0102b	EM_BP_D10_1_152	0.86	204 217 362	2898.09	16.3104	8.08917	30	0	0	0	0	0	0	0	0	0	0	0	0	511158	674730	598900	0	0	0	0	477060	578487	0	0	0	356991	0	0	2.14419e+06	1.81103e+06	1.75238e+06	0	0	0	0	0	0	0	0	0	0	0
Lactose_1_1MeOX_8TMS	ID0104ID0104a	EM_BP_D35_1_317	0.84	73 204 217	2604.66	14.8582	15.9664	190	6341.25	1804.32	5208.43	3045.59	8154.82	701.258	12551.9	274405	2803.88	766531	889250	1.05324e+06	1.67917e+06	2.11492e+06	1.56556e+06	1.29319e+06	1.01452e+06	1.13267e+06	2.00306e+06	1.58607e+06	1.48473e+06	1.61759e+06	1.37304e+06	1.32599e+06	1.4179e+06	1.68974e+06	1.38066e+06	0	22495.6	122963	1.15627e+06	1.44316e+06	1.03888e+06	1.75471e+06	1.51095e+06	1.51718e+06	758715	858682	812997	1.05857e+06	1.18468e+06
Lactose_1_xTMS	ID0104ID0104c	EM_BP_D1_1_126	0.81	191 204 217	2563.26	14.6349	157.121	192	0	5612.31	2065.2	1621.31	597.015	1976.99	7660.77	6650	6878.17	3.76949e+06	3.98366e+06	3.99771e+06	4.21799e+06	4.71376e+06	4.22105e+06	3.01102e+06	2.74248e+06	2.72718e+06	4.21987e+06	3.49559e+06	3.17173e+06	7.42e+06	7.5877e+06	7.96238e+06	4.3797e+06	4.40141e+06	4.2373e+06	4.9215e+07	4.58931e+07	3.91436e+07	5.10918e+06	5.8945e+06	4.88953e+06	4.84489e+06	4.56774e+06	4.58421e+06	4.18935e+06	4.264e+06	3.67828e+06	2.21191e+06	2.16957e+06
Lactulose_8TMS	ID0287ID0287c	EM_BP_D44_1_248	0.8	217 437 439	2550.27	14.5644	38.1699	192	0	2581.57	2095.76	3958.01	3080.24	4394.96	2805.9	1779.33	4608.94	669892	630393	658033	645579	725086	729030	617539	691722	661496	876958	768954	835790	1.40996e+06	1.44423e+06	1.55079e+06	493099	525561	413685	23452.7	1.28455e+06	975061	757209	832280	695944	635056	602030	752583	197966	269147	247408	318273	350722
Leucine_2TMS	ID0107ID0107a	EM_BP_D1_1_206	0.92	158 160 232	1279.28	5.53632	149.534	189	0	0	4731.56	0	1187.6	3387.14	2411.93	0	1721.91	4.96647e+06	4.39111e+06	4.91593e+06	6.21136e+06	7.29773e+06	6.20724e+06	7.34435e+06	6.48214e+06	5.93525e+06	9.2605e+06	6.88696e+06	6.50876e+06	8.73744e+06	8.81538e+06	9.02701e+06	4.75703e+06	5.23197e+06	4.8018e+06	4.95481e+06	4.94986e+06	4.39488e+06	6.35662e+06	7.40379e+06	4.98555e+06	6.15299e+06	5.94011e+06	5.96454e+06	4.14891e+06	4.19815e+06	3.22502e+06	4.55237e+06	4.03074e+06
Malic_acid_3TMS	ID0111ID0111a	EM_BP_D1_1_38	0.92	190 233 245	1509.95	7.57864	62.6363	191	0	766.97	1426.82	2850.98	387.222	1920.79	404.533	513.897	0	585048	638986	779159	1.01913e+06	1.10008e+06	1.15593e+06	1.2063e+06	1.12155e+06	1.27631e+06	1.31953e+06	1.15376e+06	1.18033e+06	1.05607e+06	941415	1.13556e+06	1.18292e+06	986585	1.25567e+06	486207	662337	328586	922552	1.06407e+06	1.14655e+06	1.21813e+06	1.18974e+06	1.38283e+06	475795	670520	603638	972296	1.18689e+06
Mannitol_6TMS	ID0117ID0117a	EM_BP_D9_1_168	0.86	103 205 319	2023.6	11.4428	33.4704	191	0	780.14	397.099	343.761	0	1025.77	176.226	642	1839.83	167433	216886	201953	322971	329914	313513	267015	236722	213006	282198	260866	215317	300023	311477	327266	242698	262729	263207	569256	457260	375542	261936	308224	382586	252879	242616	267467	118568	150661	149133	179966	204530
Mannose-6-phos(kv0)1_1MeOX_6TMS	ID0213ID0213a	EM_BP_D1_1_250	0.91	315 357 387	2277.34	13.0267	115.321	192	0	10416.5	8260.71	8990.39	5533.56	5767.86	7917.43	224582	10145.8	2.2226e+06	2.13294e+06	2.26029e+06	4.08934e+06	4.80069e+06	3.83972e+06	3.2002e+06	2.85366e+06	2.77467e+06	4.63078e+06	4.09225e+06	3.87882e+06	2.7446e+06	2.99119e+06	3.1518e+06	4.34359e+06	4.67172e+06	4.2321e+06	1.25662e+06	1.11442e+06	999598	2.43087e+06	2.75962e+06	2.47705e+06	4.33454e+06	3.85401e+06	3.81718e+06	1.38635e+06	1.25259e+06	1.27378e+06	3.56821e+06	3.40985e+06
Mannose-6-phos(kv0)2_1MeOX_6TMS	ID0213ID0213b	EM_BP_D1_1_253	0.9	73 315 387	2297.17	13.1433	63.9981	192	138812	5988.29	4661.42	1.49423e+06	836084	1.06066e+06	845234	0	463702	1.36116e+06	1.15842e+06	1.29219e+06	1.91537e+06	2.29628e+06	1.83425e+06	1.67443e+06	1.37947e+06	1.33529e+06	2.16373e+06	1.92357e+06	1.76124e+06	1.64988e+06	1.5741e+06	1.75909e+06	2.16255e+06	2.10063e+06	1.99007e+06	741539	579418	516234	1.25547e+06	1.49112e+06	1.21832e+06	2.04635e+06	1.97544e+06	1.7303e+06	803339	748420	733681	1.6622e+06	1.53672e+06
Mannose_1_1MeOX_5TMS	ID0118ID0118a	EM_BP_D1_1_370	0.93	205 217 306	1820.96	10.0392	134.251	192	0	21256.2	8292.87	1795.1	24098.4	20475	3667.57	447.112	12932.7	1.56189e+06	1.42916e+06	1.42013e+06	2.76413e+06	3.33546e+06	2.6503e+06	2.16341e+06	1.81301e+06	1.66801e+06	2.87587e+06	2.55584e+06	1.8718e+06	2.60579e+06	2.74306e+06	2.82095e+06	1.92402e+06	2.05465e+06	1.94621e+06	1.34887e+07	1.28865e+07	9.731e+06	2.47354e+06	2.23139e+06	1.83155e+06	1.54572e+06	1.46134e+06	1.51035e+06	1.672e+06	1.18205e+06	1.13789e+06	1.7987e+06	1.31284e+06
Melezitose_1_xTMS	ID0288ID0288a	EM_BP_D45_1_466	0.81	73 204 361	3204.75	17.7684	37.6693	191	0	22065.5	11691.6	37168.9	972.567	510.42	1984.4	403.262	6998.03	637469	770001	978851	1.14912e+06	1.17281e+06	1.14135e+06	740871	596740	664819	1.36632e+06	1.02275e+06	935573	1.98033e+06	1.94222e+06	2.49488e+06	1.07353e+06	1.08854e+06	1.04063e+06	2.2719e+06	2.17051e+06	1.94782e+06	110278	849783	525589	1.69058e+06	1.59144e+06	1.1529e+06	383564	463848	430186	544845	551032
Melezitose_2_xTMS	ID0288ID0288b	EM_BP_D6_1_303	0.87	73 204 361	3268.56	18.1365	58.9933	192	0	17180.3	12915.4	7508.57	10511.1	8856.37	18695.8	20586.1	1719.29	1.45374e+06	1.59631e+06	1.22167e+06	1.6459e+06	1.69197e+06	1.35284e+06	1.65921e+06	1.12799e+06	975195	2.31807e+06	1.57762e+06	1.37912e+06	3.20587e+06	2.71147e+06	3.16847e+06	1.83962e+06	1.59324e+06	1.15069e+06	5.27046e+06	4.8011e+06	3.92684e+06	69645.9	1.67597e+06	931158	2.27538e+06	1.80121e+06	1.40913e+06	890519	933080	664096	7914.34	926497
Melezitose_3_xTMS	ID0288ID0288c	EM_BP_D44_1_213	0.82	204 217 449	3302.48	18.3322	4.332	24	0	0	0	0	0	0	0	0	0	0	0	0	0	0	0	0	28928	0	0	0	0	0	0	742130	0	0	0	0	0	0	0	0	0	0	0	0	0	0	0	0	0
Methionine_2TMS	ID0119ID0119b	EM_BP_D1_1_166	0.89	128 176 219	1577.22	8.15071	68.153	186	0	0	0	0	0	0	0	2538.26	2695.26	1.03537e+06	863033	1.10516e+06	1.38442e+06	1.2537e+06	1.2924e+06	1.52824e+06	1.33655e+06	1.09999e+06	1.79238e+06	1.20664e+06	1.57107e+06	2.1431e+06	2.14119e+06	2.40235e+06	1.29268e+06	1.32423e+06	1.18702e+06	589547	527905	493473	1.24904e+06	1.53774e+06	1.02432e+06	1.27666e+06	1.23929e+06	1.32585e+06	784148	845198	581425	1.12078e+06	912445
No direct match: 1063.73_EM_BP_D7_1_224 (!Cyclohexanol_1TMS)				75 157 173	1064.08	3.56222	14.7681	181	356683	334902	401510	461319	387592	309245	314385	353234	301970	130006	577882	606229	617180	553492	638446	743321	670769	0	480442	435710	263060	618829	697937	791937	665481	586812	6848.27	542124	0	452648	415420	721049	623848	573540	554097	578487	119199	518094	487158	655666	429914
No direct match: 1077.55_EM_BP_D1_1_185 (Oxalic_acid_2TMS)				148 160 188	1077.53	3.68555	185.526	193	130580	116231	85403.6	108223	167275	123902	106223	107475	164861	1.34245e+07	5.97768e+06	6.27868e+06	7.52665e+06	2.3291e+07	9.30876e+06	7.52146e+06	1.22013e+07	7.49652e+06	8.92096e+06	2.11296e+07	9.28428e+06	3.83424e+06	1.02335e+07	5.54868e+06	4.44435e+06	1.09111e+07	2.82863e+06	1.09994e+07	2.16571e+07	4.72023e+06	8.95323e+06	1.67914e+07	858748	6.22196e+06	5.9729e+06	1.08112e+06	1.01911e+07	3.93509e+06	1.25142e+06	7.78086e+06	798077
No direct match: 1107.92_EM_BP_Blank_1_5 (Unknown#bth_pae_013)				73 147 281	1107.93	3.96441	85.3009	193	595827	588118	605337	1.08362e+06	930193	853588	857211	1.44187e+06	680884	4.13124e+06	3.72144e+06	1.78136e+06	1.63745e+06	5.38014e+06	1.68642e+06	1.27381e+06	3.05545e+06	1.4146e+06	4.02368e+06	4.86819e+06	1.59712e+06	3.5398e+06	3.92986e+06	3.86776e+06	2.89608e+06	1.64079e+06	4.22723e+06	1.19017e+06	3.86832e+06	2.72071e+06	3.321e+06	4.42257e+06	2.6009e+06	1.69255e+06	3.98175e+06	3.22518e+06	4.9347e+06	4.17039e+06	3.68663e+06	4.05068e+06	2.30419e+06
No direct match: 1132.66_EM_BP_D43_1_75 (Unknown#bth_pae_013)				147 204 260	1131.93	4.18458	3.23749	14	0	0	0	130566	0	0	0	0	0	0	0	0	0	0	0	0	0	0	0	0	0	0	0	0	0	0	0	0	1.06077e+06	0	0	0	0	0	0	0	0	0	0	0	0
No direct match: 1162.01_EM_BP_D1_1_306 (2-Aminobutanoic_acid_2TMS)				73 147 204	1161.99	4.46031	42.5316	184	7270.39	74505.5	87209.4	35022.6	49673.8	32716.5	96279.3	125010	43922	6.1328e+06	1.42251e+06	1.41607e+06	2.36915e+06	8.47789e+06	1.75867e+06	2.99083e+06	2.94664e+06	1.60648e+06	4.43926e+06	8.02564e+06	1.96949e+06	1.83845e+06	3.3625e+06	2.16824e+06	1.29292e+06	2.97638e+06	1.00725e+06	3.14587e+06	4.48881e+06	419915	5.51468e+06	4.77957e+06	698213	1.91699e+06	1.7544e+06	802693	5.31206e+06	1.21104e+06	520877	4.02878e+06	526894
No direct match: 1191.87_EM_BP_D45_1_373 (3-Hydroxybutyric_acid_2TMS)				73 130 147	1191.26	4.72889	1.13892	14	0	0	0	0	0	0	0	0	0	0	0	0	0	0	0	0	0	0	0	0	0	0	0	0	0	0	0	0	0	0	0	0	0	0	0	0	0	0	0	0	0
No direct match: 1251.51_EM_BP_D45_1_187 (Glycerol_3TMS)				117 174 205	1251.56	5.28201	38.4902	193	28435.6	16692.9	15038.9	42544.8	1973.6	28612.2	17397.2	2874.26	3370.4	132645	2.76044e+06	2.42123e+06	3.73405e+06	1.8367e+06	4.04759e+06	1.56358e+06	1.70849e+06	2.09014e+06	3.32684e+06	3.85804e+06	3.42153e+06	2.66961e+06	1.79471e+06	2.69189e+06	1.79192e+06	2.77524e+06	1.51321e+06	8.73439e+07	8.49443e+07	2.10788e+07	2.82201e+06	2.57128e+06	877466	2.1052e+06	2.39805e+06	635143	1.06688e+06	1.69754e+06	1.16674e+06	73109	570652
No direct match: 1252.24_EM_BP_D1_1_310 (Glycerol_3TMS)				133 148 261	1252.39	5.28956	56.8672	193	45498.8	36016.1	19151.6	31230.9	4071.67	5372.44	46240.3	3749.12	80662.9	5.49812e+06	1.30807e+06	1.17818e+06	2.18566e+06	8.08225e+06	1.64152e+06	2.41595e+06	2.60345e+06	1.18205e+06	4.93337e+06	7.74984e+06	1.82303e+06	936564	2.35447e+06	1.23302e+06	1.05842e+06	2.25098e+06	445094	2.37286e+07	2.45408e+07	6.95098e+06	4.54552e+06	4.12072e+06	219917	1.51806e+06	1.28198e+06	191853	4.71918e+06	770605	266322	4.0837e+06	182425
No direct match: 1291.94_EM_BP_D13_1_229 (Proline_2TMS)				142 143 157	1292.15	5.6543	2.00927	12	0	0	0	0	0	0	0	0	0	0	0	0	0	0	0	0	0	0	0	0	0	815112	627299	899664	0	0	0	0	0	0	0	0	0	0	0	0	0	0	0	0	0
No direct match: 1291.95_EM_BP_D7_1_145 (Proline_2TMS)				73 142 157	1293.15	5.66351	8.50194	155	19143.8	2054.54	5089.85	153721	286.054	3172.68	1038.87	21875.3	8766.5	179294	499404	0	366706	222436	56970.1	310406	347326	15256.2	267250	121118	0	745098	633727	932497	0	225002	13589.3	93333.1	199508	15274.3	289607	428280	0	0	604525	0	201716	386422	30673	206135	405726
No direct match: 1311.06_EM_BP_D21_1_167 (Unknown#sst_cgl_008)				110 201 211	1311.04	5.82766	3.10337	43	0	0	0	0	0	0	0	0	0	0	0	0	0	0	0	0	40616.9	0	49021.4	0	0	68990.2	69660.2	83495.6	0	0	0	0	0	0	44182	62625.5	0	0	42917.4	0	0	0	0	0	0
No direct match: 1336.85_EM_BP_D11_1_315 (Proline_2TMS)				73 142 143	1336.9	6.06489	2.03009	8	0	0	0	0	0	0	0	0	0	0	0	0	0	0	0	0	0	0	0	0	0	0	0	0	0	0	0	486699	342751	1.07439e+06	0	0	0	0	0	0	0	0	0	0	0
No direct match: 1337.06_EM_BP_D27_1_293 (Proline_2TMS)				73 142 147	1337.66	6.07184	28.4763	47	0	0	0	0	0	0	0	0	0	2.70491e+06	0	0	0	3.23027e+06	0	0	0	0	3.77455e+06	3.15145e+06	0	0	7.89525e+06	0	0	0	0	630087	0	0	4.06267e+06	4.88329e+06	0	0	0	0	2.13298e+06	0	0	2.89951e+06	0
No direct match: 1340.13_EM_BP_D1_1_386 (Glyceric_acid_3TMS)				147 292 294	1340.07	6.09391	1.40577	28	0	0	0	0	0	0	0	0	0	76138.2	0	0	0	95544.6	0	0	0	0	72927.9	0	0	83632	0	0	0	0	0	0	0	0	71318.7	75149.7	0	0	0	0	0	0	0	57304.7	177876
No direct match: 1395.81_EM_BP_D48_1_164 (1-Pyrroline-3-hydroxy-(llh)2TMS)				156 204 215	1395.92	6.60628	3.6471	32	0	0	0	0	0	0	0	0	0	0	0	248150	0	0	0	0	0	281448	0	0	0	0	0	0	0	0	301014	0	0	0	0	0	306371	0	314838	0	0	0	0	0	218175
No direct match: 1567.08_EM_BP_D13_1_18 (!Dodecanol_1TMS)				75 155 243	1567.82	8.07074	9.83002	33	0	0	0	0	0	0	0	0	0	0	0	0	0	0	1.71849e+06	0	0	0	0	0	1.39542e+06	0	0	0	0	0	2.37372e+06	0	0	771338	0	0	0	0	2.02155e+06	0	0	0	0	0	0
No direct match: 1617.69_EM_BP_D18_1_207 (Glutamic_acid_2TMS)				84 101 117	1617.54	8.48011	44.3712	192	0	4412.05	7803.76	4206.1	4290.83	8794.63	2516.04	5190.08	6452.01	1.31655e+06	3.41737e+06	3.50016e+06	2.34637e+06	1.54659e+06	3.69211e+06	2.00539e+06	1.99582e+06	3.72126e+06	1.65549e+06	1.24093e+06	2.70333e+06	4.55247e+06	3.09379e+06	4.58748e+06	3.68049e+06	2.78934e+06	4.3475e+06	689367	417832	985641	2.47891e+06	2.96011e+06	6.35551e+06	3.70683e+06	3.7858e+06	5.09162e+06	1.05053e+06	2.89371e+06	4.97271e+06	1.84234e+06	6.70542e+06
No direct match: 1669.36_EM_BP_D1_1_28 (Putrescine_4TMS)				174 176 214	1671.94	8.90125	11.467	23	0	0	0	0	0	0	0	0	0	0	0	0	0	0	0	0	0	0	0	0	0	0	0	0	0	0	0	0	0	0	0	0	0	0	0	0	330984	1.27658e+06	1.7737e+06	0	0
No direct match: 1686.81_EM_BP_D28_1_105 (Dodecanoic_acid_1TMS)				117 132 257	1686.85	9.01665	13.4881	192	0	1259.55	8966.9	23744.4	21980	19103.5	7087.86	10067.5	7765.08	482640	565807	617352	339152	274498	196195	228348	153511	196624	455713	203330	201000	219065	219307	173278	410868	326237	241413	1.26114e+06	976117	883088	201284	187884	437433	367719	524043	460494	325779	418146	262464	274410	186216
No direct match: 1736.53_EM_BP_D13_1_247 (Taurine_3TMS)				73 261 326	1736.25	9.39901	2.73068	17	0	0	0	0	0	0	0	0	0	0	0	0	0	0	0	0	0	0	0	0	0	1.14633e+06	1.06677e+06	1.21473e+06	0	221114	0	0	0	0	0	588315	0	0	0	0	0	0	0	0	0
No direct match: 1736.54_EM_BP_D8_1_132 (2-Aminoadipic_acid_3TMS)				128 260 261	1736.74	9.40284	10.4981	141	0	104.742	0	0	0	0	1578.52	1075.06	0	2602.53	128382	172838	0	0	152716	77739.2	95286.3	205839	3299.87	22384.7	0	682249	492680	712525	0	288479	246504	0	0	35276.8	36616.7	198910	40034.4	250604	257993	263119	8786.08	69019.5	32683	431.489	0
No direct match: 1800.94_EM_BP_D42_1_98 (Mannose_1_1MeOX_5TMS)				205 319 320	1800.42	9.8953	7.09745	45	0	0	0	0	0	0	0	0	0	0	0	0	0	206675	0	0	0	0	0	202845	0	0	0	0	0	0	0	0	0	0	0	192826	0	0	0	0	83563.7	0	0	0	0
No direct match: 1812.36_EM_BP_D37_1_333 (Phosphoethanolamine_4TMS)				174 300 414	1813.02	9.98356	0.687317	16	0	0	0	0	0	0	0	0	0	0	0	0	0	65752.3	0	0	0	0	0	0	0	88976.6	76048.1	91207.4	0	0	0	0	0	0	0	0	0	0	0	0	0	0	0	0	0
No direct match: 1813.70_EM_BP_D28_1_125 (Mannose_1_1MeOX_5TMS)				205 299 319	1813.91	9.98981	1.69932	17	0	0	0	0	0	0	0	0	0	0	0	0	0	0	0	0	0	0	0	0	0	0	0	0	0	0	0	0	0	0	0	0	0	0	0	0	0	0	0	0	0
No direct match: 1936.43_EM_BP_D6_1_238 (Hexadecanol_1TMS)				73 117 132	1936.69	10.8488	0.574428	11	0	0	0	0	0	0	0	0	0	0	0	0	0	0	0	0	0	0	0	0	0	0	0	0	0	0	0	0	0	0	0	0	0	0	0	0	0	0	0	0	0
No direct match: 2101.73_EM_BP_D37_1_373 (Ribulose-5-pho(df1)2_1MeOX_5TMS)				137 255 357	2102.1	11.9453	5.84172	37	0	0	0	0	0	0	0	0	0	0	0	0	64208.6	0	0	0	0	0	89371.1	0	0	0	0	0	0	0	52787.5	0	0	0	0	0	993759	57910.9	105112	0	0	0	0	0	249022
No direct match: 2133.09_EM_BP_D42_1_246 (Unknown#sst_cgl_100)				73 103 390	2132.8	12.1418	11.3625	192	0	16401.4	4554.06	215079	443561	347100	282964	8305.72	296320	4.09916e+06	255920	271670	638352	53852.5	315716	36220.2	958250	146817	79599.3	6.23294e+06	86273.1	542539	73936.2	578063	39779.2	471284	21648.8	864860	1.01404e+06	859483	2.68476e+06	149623	125978	177999	344496	447167	3.32089e+06	156117	313846	2.5219e+06	380423
No direct match: 2288.18_EM_BP_D14_1_302 (Glucose-6-phos(kv0)1_1MeOX_6TMS)				73 299 315	2288.09	13.0899	3.25703	40	0	0	0	0	0	0	0	0	0	0	0	369730	0	0	358285	0	0	0	0	0	330616	0	462944	0	432851	0	277422	0	0	0	0	0	467203	0	482711	440720	0	0	0	0	337984
No direct match: 2349.43_EM_BP_D27_1_188 (Unknown#sst_cgl_A08)				73 204 357	2349.22	13.4493	2.98215	32	0	0	0	0	0	0	0	0	0	0	264835	0	0	0	0	0	0	0	0	0	0	0	0	0	0	0	0	0	0	42836.5	0	0	222473	0	0	0	0	0	0	0	0
No direct match: 2522.32_EM_BP_D24_1_373 (Unknown#sst_cgl_121)				73 217 257	2522.52	14.4136	4.34534	11	0	0	0	0	0	0	0	0	0	0	0	0	0	0	0	0	0	0	0	0	0	0	1.64413e+06	0	0	0	0	0	0	0	0	0	0	0	0	0	0	0	0	0	0
No direct match: 2595.78_EM_BP_D1_1_50 (Unknown#sst_cgl_120)				204 218 361	2595.63	14.8108	60.2009	193	17897.6	35434.6	22146.2	19615.3	20115.6	21704.6	38086.6	24733.1	23087.3	1.36688e+06	1.47498e+06	1.65589e+06	655053	1.20336e+06	345729	947387	893809	973047	642795	581631	442710	2.58231e+06	2.63563e+06	2.82043e+06	749365	688932	632028	1.31143e+07	1.15262e+07	9.53481e+06	1.85315e+06	2.17952e+06	1.85193e+06	441552	545296	727810	1.29896e+06	1.40833e+06	1.28291e+06	150938	392970
No direct match: 2604.86_EM_BP_D44_1_372 (Unknown#sst_cgl_122)				73 204 217	2604.76	14.8587	1.85779	10	0	0	0	0	0	0	0	0	0	0	0	0	0	0	0	0	0	0	0	0	0	0	0	0	0	0	0	0	0	0	0	0	0	0	0	1.51718e+06	0	0	0	0	0
No direct match: 2639.21_EM_BP_D33_1_150 (Unknown#sst_cgl_120)				169 217 219	2638.74	15.0306	-0.248419	10	0	0	0	0	0	0	0	0	0	0	0	0	0	0	0	0	0	0	0	0	0	0	0	0	0	0	0	0	0	0	0	0	0	0	0	0	0	0	0	0	0
No direct match: 2822.28_EM_BP_D9_1_66 (Lactose_3_xTMS)				73 204 217	2821.76	15.9496	22.6411	191	0	18060.4	7823.23	1860.13	3727.4	29629.8	7064.87	1705.01	25247.5	312344	218876	83693.3	464719	583141	510278	164776	156815	239630	781176	496521	553651	434682	443911	490486	445939	446476	510788	91660.5	0	94272.7	281529	304734	161094	261154	240295	70282.4	430907	415166	342863	187701	307186
No direct match: 3241.07_EM_BP_D8_1_294 (Melezitose_2_xTMS)				204 205 361	3242.47	17.986	29.9925	188	0	3780.31	2182.65	6031.35	5192.8	1292.22	5116.25	3226.48	1849.72	647352	413518	506484	424292	624372	559783	522081	380010	512940	605726	492159	441009	1.2306e+06	1.47702e+06	1.32965e+06	321632	391148	348381	0	598926	429859	13536.1	566076	515034	438920	494766	374514	5253.34	216935	223369	15717.1	173454
No direct match: 3291.16_EM_BP_D42_1_230 (Melezitose_2_xTMS)				73 204 361	3293.01	18.2775	0.692112	16	0	0	0	0	0	0	0	0	0	0	0	0	0	0	0	0	0	0	0	0	0	0	0	0	0	0	0	0	0	0	0	0	0	0	0	0	0	174092	68616	0	0
No direct match: 3307.29_EM_BP_D29_1_89 (Melezitose_2_xTMS)				73 204 361	3307.12	18.3589	1.68967	15	0	0	0	0	0	0	0	0	0	0	0	0	0	0	0	182017	0	0	0	0	0	0	0	0	0	0	0	0	1.49225e+06	0	0	0	0	0	0	0	0	303010	267730	0	0
No match: 1039.24_EM_BP_D1_1_2		EM_BP_D1_1_2		91 207 247	1039.24	3.33433	47.3932	193	291505	949511	924294	1.19956e+06	1.26881e+06	1.34062e+06	1.31642e+06	1.80232e+06	1.23993e+06	550074	376878	772569	587098	244208	1.00589e+06	479648	682416	893783	101403	812021	707604	699700	608950	664046	672335	633458	577229	514331	659273	986260	195254	639504	862547	696680	796626	1.24815e+06	720974	760176	872103	585813	868522
No match: 1040.83_EM_BP_D16_1_401		EM_BP_D16_1_401		91 105 106	1041.11	3.35143	0.637071	6	0	0	0	0	0	0	0	0	0	0	0	0	0	0	0	0	0	0	0	0	0	0	0	0	0	0	0	0	0	0	1.10586e+06	720625	781580	0	0	0	0	0	0	0	0
No match: 1041.16_EM_BP_D4_1_110		EM_BP_D4_1_110		91 146 176	1041.1	3.35139	32.0044	188	658009	1.26573e+06	1.21747e+06	1.17134e+06	1.23234e+06	983213	858983	977699	987192	448740	1.21456e+06	703260	997474	1.02579e+06	960640	895676	979163	942622	1.07579e+06	1.00767e+06	1.03692e+06	967466	780144	974461	935022	911788	0	1.01486e+06	792567	868157	1.13326e+06	905197	498212	490330	469884	202126	990263	782595	902723	932936	843474
No match: 1044.77_EM_BP_D1_1_354		EM_BP_D1_1_354		73 163 191	1044.76	3.38494	71.315	193	136732	177494	164355	189630	200488	267054	201813	323896	168886	979754	904159	893945	1.1176e+06	1.10107e+06	990487	911172	1.12444e+06	1.03307e+06	1.19318e+06	1.15214e+06	1.1943e+06	1.72782e+06	1.52848e+06	1.7559e+06	1.44382e+06	1.42551e+06	1.29548e+06	890780	885372	942054	1.20975e+06	1.56773e+06	1.29867e+06	1.33254e+06	1.14376e+06	1.14254e+06	896946	685473	978764	923806	1.06401e+06
No match: 1050.13_EM_BP_D15_1_326		EM_BP_D15_1_326		91 106 151	1050.06	3.43359	10.0932	35	0	0	0	0	0	0	0	0	0	0	0	863505	0	0	0	0	0	0	997014	960654	0	955184	831437	987709	900243	1.07676e+06	0	0	0	840106	884407	1.02883e+06	0	0	0	0	926128	0	0	921086	0
No match: 1050.16_EM_BP_D42_1_298		EM_BP_D42_1_298		73 91 106	1050.28	3.43557	15.5596	47	0	0	0	0	0	0	0	0	943810	0	1.13248e+06	0	0	0	0	0	0	0	0	0	0	0	0	0	0	0	1.26269e+06	0	1.47578e+06	0	0	0	0	0	0	0	0	1.24856e+06	0	0	0
No match: 1052.54_EM_BP_D1_1_356		EM_BP_D1_1_356		102 147 176	1052.55	3.45641	52.2763	192	19021.5	41604.4	71682.8	47007.6	40834.9	23540.5	24574.5	52738.3	48770	260004	1.1065e+06	1.20966e+06	1.13e+06	1.74145e+06	1.69912e+06	1.49862e+06	2.46663e+06	1.20127e+06	917181	1.47247e+06	1.83332e+06	873605	2.37062e+06	1.3776e+06	832566	1.93125e+06	231105	558003	1.13241e+06	431719	1.01111e+06	3.15019e+06	132952	1.46216e+06	1.42667e+06	150408	221692	697874	169465	544440	106679
No match: 1053.41_EM_BP_D5_1_54		EM_BP_D5_1_54		75 99 143	1053.64	3.46638	4.85914	25	0	0	0	0	0	0	0	0	0	0	0	0	0	0	0	0	0	0	0	0	0	0	0	0	0	0	0	0	0	205020	0	0	0	0	0	0	0	0	0	0	0
No match: 1056.16_EM_BP_D16_1_52		EM_BP_D16_1_52		103 104 151	1056.14	3.48933	4.73879	15	0	0	0	0	0	0	0	0	0	0	0	0	0	0	0	0	0	0	0	0	0	0	0	0	0	0	0	0	1.33784e+06	0	1.17175e+06	1.09999e+06	1.39022e+06	0	1.1347e+06	0	1.33044e+06	1.51837e+06	0	1.34167e+06	1.50418e+06
No match: 1056.38_EM_BP_D23_1_131		EM_BP_D23_1_131		78 103 104	1056.18	3.48975	8.2159	25	0	0	0	0	0	0	0	0	0	0	0	0	0	0	0	0	0	0	0	1.6676e+06	0	1.52255e+06	1.23618e+06	1.39636e+06	1.25682e+06	1.21351e+06	1.27602e+06	0	0	0	0	0	0	1.1532e+06	0	1.34939e+06	0	0	1.68314e+06	0	0
No match: 1056.51_EM_BP_D4_1_322		EM_BP_D4_1_322		78 103 104	1056.48	3.49247	30.1375	174	1.68321e+06	1.76886e+06	1.63293e+06	1.48839e+06	1.61474e+06	1.68291e+06	1.71384e+06	1.47206e+06	1.68567e+06	1.75299e+06	54741.5	0	0	1.63344e+06	1.54545e+06	1.72508e+06	1.7481e+06	1.98617e+06	1.78411e+06	1.6676e+06	1.79869e+06	1.52255e+06	1.23618e+06	1.39636e+06	1.25682e+06	1.21351e+06	1.27602e+06	1.37856e+06	1.34773e+06	1.11801e+06	1.12458e+06	1.1691e+06	1.40646e+06	1.1532e+06	1.28292e+06	1.34939e+06	1.37927e+06	1.69194e+06	1.68314e+06	1.29333e+06	1.44959e+06
No match: 1059.22_EM_BP_D33_1_121		EM_BP_D33_1_121		73 147 200	1059.23	3.51765	10.3091	190	252435	256433	308979	211917	117040	273980	48996.6	158305	130012	1.17847e+06	435155	494934	470264	1.54957e+06	393746	531228	594045	419094	935777	1.29292e+06	356215	406387	272061	254929	488617	416610	272498	508870	970096	467282	812059	584868	275666	310933	368787	180674	574908	334708	489918	238105	427575
No match: 1059.77_EM_BP_D8_1_26		EM_BP_D8_1_26		73 191 200	1059.38	3.51902	8.8255	190	233855	249299	263641	177295	119490	253234	34030.7	160147	102915	776822	425002	386949	452522	1.09314e+06	446389	459543	425848	417945	775525	847894	305113	355544	447175	177619	344924	492655	130788	561452	698607	430772	690648	612120	251596	392691	362890	154828	584907	320638	128780	535783	376771
No match: 1061.37_EM_BP_D34_1_297		EM_BP_D34_1_297		79 163 167	1061.14	3.53522	10.7331	190	66851.9	62978.3	59802.2	51493.6	48359.5	145227	62796.8	98538.9	78323.5	148334	64243.8	69655.9	104496	176222	80656.1	96837.9	116923	75647.3	151012	148493	85447	74188.9	93673.5	75527.2	77465.7	99102.1	49650.2	99037.2	118061	49529.3	133111	143238	32290.2	84152.7	87632.3	38322.6	196619	61237.3	48342	129828	42190
No match: 1089.96_EM_BP_D13_1_57		EM_BP_D13_1_57		73 93 95	1089.97	3.79968	19.8594	193	1.79239e+06	1.08014e+06	563242	1.23308e+06	3.45952e+06	68835	70878.3	71043.3	2.11055e+06	3.4274e+06	2.0355e+06	1.78124e+06	2.7673e+06	3.00714e+06	187900	1.88236e+06	1.86888e+06	1.43097e+06	3.64929e+06	2.92508e+06	1.70975e+06	1.14199e+06	1.56519e+06	1.5357e+06	1.63745e+06	2.05198e+06	1.85031e+06	1.38679e+06	1.49989e+06	1.84265e+06	1.45419e+06	1.81434e+06	3.46485e+06	1.9124e+06	1.77682e+06	1.30294e+06	1.96241e+06	1.52856e+06	4.55164e+06	2.24547e+06	3.22754e+06
No match: 1106.95_EM_BP_D9_1_84		EM_BP_D9_1_84		73 117 199	1106.63	3.95255	13.0115	39	0	0	0	0	0	0	0	0	0	0	0	3.12953e+06	2.81888e+06	1.65058e+06	3.79901e+06	2.51801e+06	0	2.99073e+06	0	678339	0	0	0	0	0	0	0	3.61499e+06	5.29658e+06	0	0	0	0	0	0	0	0	314106	0	0	0
No match: 1118.95_EM_BP_D46_1_55		EM_BP_D46_1_55		73 75 187	1118.94	4.06542	6.14719	180	227290	237840	145298	210559	180056	207347	137055	266091	411326	75398.7	185417	148924	59134.1	0	448375	50561.1	63942.6	88845.1	99811.2	0	133669	210256	102783	128488	102989	96470.3	83151.6	170651	290617	41762.4	119379	240786	54706.6	94166.8	115921	211521	161005	93014.3	159864	15400.9	164186
No match: 1149.20_EM_BP_D1_1_218		EM_BP_D1_1_218		77 179 224	1149.11	4.34223	26.3164	173	0	5201.05	2425.5	22228.4	3913.48	4108.34	9266.26	2358.79	10676.5	1.77551e+06	373097	376059	647845	3.00379e+06	643265	781961	1.07e+06	427928	1.15584e+06	3.07393e+06	641843	379806	893094	549474	312258	868652	177406	834468	1.314e+06	178025	1.06602e+06	1.21581e+06	48498.6	518971	484519	71894.2	1.28511e+06	257212	46990.7	994683	8817.17
No match: 1155.14_EM_BP_D3_1_126		EM_BP_D3_1_126		73 77 198	1155.03	4.39651	7.7134	187	0	49362.2	19347.7	66924.7	49188.7	63822	57713	71210.9	53648.2	1.56869e+06	272460	268760	371121	3.48588e+06	112100	407330	319883	374102	1.54946e+06	3.20508e+06	453107	663171	232433	438588	303449	407752	348738	522019	657691	37895.7	1.48858e+06	524880	169851	372307	61046.6	325248	1.57548e+06	19619.3	166363	690580	9848.34
No match: 1180.10_EM_BP_D1_1_285		EM_BP_D1_1_285		73 200 224	1179.89	4.62458	11.5084	180	0	7778.67	3035.49	3408.29	149.907	43554.9	6666.62	2067.82	23137.8	311469	789133	847528	667973	1.03289e+06	1.22612e+06	1.67006e+06	764176	968996	270604	902654	1.40793e+06	721017	1.19841e+06	929601	723016	1.72784e+06	444565	955152	1.38759e+06	547502	1.12576e+06	1.27876e+06	172882	1.04905e+06	1.054e+06	133769	303848	649197	157159	1.85602e+06	133896
No match: 1181.23_EM_BP_D12_1_285		EM_BP_D12_1_285		73 89 200	1180.19	4.62726	13.6813	181	0	7625.85	4297.7	1823.07	149.907	43409	7662.13	4136.35	22737.8	2.06433e+06	955289	900495	1.71164e+06	939579	1.3032e+06	1.65757e+06	668135	1.03822e+06	4.08854e+06	755923	1.49736e+06	753502	1.23545e+06	994508	749192	1.78922e+06	438606	936253	1.33822e+06	555685	1.36635e+06	1.27687e+06	166986	1.29482e+06	1.07257e+06	122816	3.59838e+06	675787	147417	1.86659e+06	125466
No match: 1245.08_EM_BP_D12_1_351		EM_BP_D12_1_351		147 277 278	1244.91	5.22102	8.83705	193	63598.3	18648	23226.1	273271	406015	254955	38021.5	296414	206882	791585	676839	139774	351202	880426	430959	336761	341208	322799	697324	885303	476419	314353	409737	443361	308384	352730	300257	321406	350466	1.47932e+06	632144	432630	289479	360380	348610	257479	759608	279306	310687	663801	251053
No match: 1247.79_EM_BP_D10_1_51		EM_BP_D10_1_51		133 261 263	1247.77	5.24723	16.0853	193	5462.95	6509.81	7672.95	23373.4	36988.5	38436	20256.8	40458.2	44143.9	1.3034e+06	1.10602e+06	911402	489017	2.21447e+06	242201	647382	1.02957e+06	158294	1.0065e+06	1.82258e+06	409425	829101	892798	179410	728316	702680	99690.1	609688	680453	968721	832316	1.57909e+06	104499	152682	108382	105914	1.02477e+06	173525	108174	843215	120216
No match: 1261.46_EM_BP_D19_1_197		EM_BP_D19_1_197		73 131 147	1261.46	5.3728	35.3922	192	4944.69	43137.3	116895	183907	30336.1	95249	262169	199393	28447.1	2.26389e+06	2.12796e+06	3.82397e+06	6.58033e+06	1.1676e+06	7.33425e+06	1.11969e+06	1.15866e+06	938389	1.42687e+06	1.35849e+06	379712	1.13618e+06	1.80256e+06	1.35316e+06	5.27344e+06	0	5.83684e+06	1.19052e+08	1.16597e+08	6.44571e+07	2.23124e+06	2.40885e+06	1.42851e+06	733502	682343	1.02953e+06	638129	471732	401541	1.31681e+06	684261
No match: 1282.80_EM_BP_D10_1_42		EM_BP_D10_1_42		147 221 281	1282.59	5.56669	28.8721	192	0	109767	149669	192296	256483	410923	474032	418261	223945	60458.8	427722	429778	171529	195679	757475	1.00753e+06	405973	527922	869145	345550	313413	390842	473769	481903	450351	262265	496984	171095	348418	378146	51262.3	293551	267546	166957	179308	838058	411289	413690	346206	59978.4	320650
No match: 1287.62_EM_BP_D39_1_15		EM_BP_D39_1_15		73 212 227	1288.01	5.61633	7.87022	172	19143.8	36140.9	142855	101411	161018	104978	5056.12	31991.9	14732.5	285371	89621	13135.9	146886	558592	161015	290505	304794	6288.54	401379	504419	1844.17	4791.42	299914	388035	6416.33	336869	11805.7	376561	262371	33979.7	299624	378464	5349.7	917.192	201654	2681.33	119496	25103.2	78107	270911	80134.6
No match: 1293.78_EM_BP_D19_1_109		EM_BP_D19_1_109		119 142 177	1293.41	5.6659	0.274249	7	0	0	0	0	0	0	0	0	0	0	0	0	0	0	0	0	0	0	341545	0	0	0	0	0	0	0	0	0	0	0	0	0	0	0	0	0	0	0	0	313399	0
No match: 1306.09_EM_BP_D1_1_342		EM_BP_D1_1_342		174 267 356	1306.23	5.78349	16.0944	191	0	0	1707.91	6430.64	15428.6	5898.58	5861.57	13105.6	3039.97	180345	300941	271759	291865	212011	347671	305682	310348	311626	212675	26930.3	348241	248446	398057	283343	255341	433982	159933	214680	324983	200455	208670	431348	60325.7	311935	329617	71306	5867.07	210169	2.08904e+06	1.1563e+06	46698.7
No match: 1309.42_EM_BP_D22_1_216		EM_BP_D22_1_216		147 221 295	1308.61	5.80534	3.82895	44	0	0	0	0	0	0	0	0	0	139293	0	0	0	310556	0	0	254846	0	144318	506011	0	0	57317.4	0	0	0	0	0	362481	0	98559.7	226447	0	0	0	0	99784.5	0	0	55801.1	0
No match: 1315.65_EM_BP_D1_1_200		EM_BP_D1_1_200		149 261 315	1315.67	5.87007	86.2583	191	0	10340.2	13663.8	21462.3	13491.7	13603.1	8778.28	5970.81	20522.1	7.74578e+06	1.58026e+06	1.48917e+06	2.91796e+06	1.16329e+07	2.0713e+06	3.56051e+06	3.92679e+06	1.78572e+06	6.73761e+06	1.12225e+07	2.38079e+06	1.28641e+06	3.3356e+06	1.63413e+06	1.16963e+06	3.16349e+06	512684	3.51272e+06	5.05213e+06	715346	6.31141e+06	6.06082e+06	54034.4	2.06869e+06	1.81703e+06	212778	6.57536e+06	990666	206571	5.76106e+06	157228
No match: 1320.13_EM_BP_D22_1_110		EM_BP_D22_1_110		73 160 298	1320.04	5.91021	16.3486	192	0	63836.4	68010.4	62011.7	6614.55	21760	19635.3	271934	28982.8	472326	269417	4.78326e+06	5.167e+06	5.89685e+06	5.12434e+06	567049	544217	5.51986e+06	632592	499015	5.67142e+06	6.44542e+06	7.19476e+06	7.32831e+06	5.40911e+06	6.61515e+06	6.26754e+06	653713	768791	3.97413e+06	790251	732784	6.27911e+06	5.95559e+06	6.23786e+06	6.35001e+06	725443	4.46946e+06	4.3577e+06	621214	5.68853e+06
No match: 1333.07_EM_BP_D10_1_201		EM_BP_D10_1_201		73 205 263	1333.06	6.02963	5.9262	189	496993	60954.5	60332.9	0	758.544	0	0	0	34743.1	324935	327248	449645	49531.6	627307	521996	52474.7	96452.5	720732	157489	599687	55550.2	1.29864e+06	62437.9	49356	490133	440180	536709	158021	274033	249839	205855	270803	666291	557193	31213	693424	291044	412384	336642	184477	502882
No match: 1342.92_EM_BP_D51_1_164		EM_BP_D51_1_164		171 207 336	1342.54	6.11659	1.70688	26	0	0	0	0	0	0	0	0	0	0	0	0	0	0	80576.6	0	63056.6	0	0	0	0	0	0	0	0	0	0	0	106957	0	0	73960.9	0	0	0	0	0	0	0	0	0
No match: 1343.11_EM_BP_D34_1_237		EM_BP_D34_1_237		73 207 337	1342.86	6.11954	0.823154	17	0	0	0	0	0	0	0	0	0	0	0	0	0	109807	0	0	0	0	0	105066	0	0	0	0	0	0	0	0	0	0	0	0	0	0	0	0	0	0	0	0	0
No match: 1346.10_EM_BP_D21_1_254		EM_BP_D21_1_254		73 147 191	1346.09	6.14914	10.526	189	0	46936.2	3921.48	8030.7	3530.72	20238.1	33148	3062.64	16703.2	458340	36109	108392	99788.8	410053	226427	420098	363535	279282	384645	510929	204764	385628	470156	284055	467310	421480	417078	443086	424977	340437	504652	548290	562670	341290	398223	602433	476482	501777	514873	394514	538175
No match: 1346.11_EM_BP_D12_1_44		EM_BP_D12_1_44		73 155 191	1346.2	6.15018	1.17517	12	0	0	0	0	0	0	0	0	0	0	0	0	0	0	0	0	0	0	0	0	0	0	372192	234176	0	0	348496	366280	0	293156	401451	0	0	0	0	0	0	0	0	289573	465998
No match: 1351.14_EM_BP_D10_1_180		EM_BP_D10_1_180		147 160 261	1350.93	6.19353	6.44836	165	0	17666.7	1200.73	9371.12	3530.72	20622	15583	5831.68	9796	329206	99100.7	0	115040	490673	141423	88599.1	324620	235185	402357	417910	291109	0	419068	83811.1	73441.6	123414	77640.5	89537.1	402115	44237.8	57667.1	395005	137900	91581.8	67769.9	0	351124	53664.1	82607.8	51675	91215.8
No match: 1365.21_EM_BP_D18_1_128		EM_BP_D18_1_128		112 116 127	1365.16	6.32413	13.4391	193	163582	166728	34076.9	162242	6156.99	562.174	3478.52	3401.55	166970	157531	176542	55374.5	189230	213372	76649.1	175882	10367.9	82051.1	185361	181699	88576.6	181649	131563	135214	182421	91036.8	67782.3	185762	32402.1	27364.3	176411	271298	190423	174110	180997	66247.1	182194	174677	185019	169371	189049
No match: 1369.73_EM_BP_D17_1_284		EM_BP_D17_1_284		73 102 240	1369.68	6.36552	5.77659	37	0	0	0	0	0	0	0	0	0	0	0	0	0	0	0	0	0	0	0	0	0	218786	0	0	0	490577	0	595762	0	0	0	0	146356	0	222890	88828.7	0	0	154514	0	0
No match: 1369.76_EM_BP_D10_1_206		EM_BP_D10_1_206		102 133 217	1369.72	6.36587	14.8729	192	0	8957.96	7761.36	8961.51	4025.2	277.855	6225.23	12550	8102.43	799401	133135	119886	227864	1.28835e+06	138826	367606	366041	107893	867248	1.25734e+06	190601	793094	317796	160773	556769	204024	575261	277874	494126	8029.32	587238	617702	482111	606596	132291	548194	672450	300178	44457.4	489212	435212
No match: 1388.40_EM_BP_D1_1_294		EM_BP_D1_1_294		221 278 293	1388.5	6.53816	143.416	191	0	706.119	549	1147.16	11312.5	1417.24	1689.92	268985	376.415	9.63508e+06	2.60848e+06	2.10868e+06	3.77279e+06	2.01644e+07	4.0639e+06	4.74326e+06	5.19292e+06	2.2257e+06	6.9132e+06	1.81353e+07	3.17075e+06	1.61497e+06	6.30058e+06	2.28005e+06	1.45385e+06	4.0688e+06	815791	6.7796e+06	8.62625e+06	881580	7.68455e+06	9.68246e+06	371346	2.62137e+06	2.2107e+06	331417	8.66938e+06	1.35861e+06	504469	6.19242e+06	367881
No match: 1398.85_EM_BP_D39_1_285		EM_BP_D39_1_285		82 83 354	1399.28	6.63711	-0.181255	8	0	0	0	0	0	0	0	0	0	0	0	0	0	0	0	0	0	0	0	0	0	0	0	0	0	0	0	0	0	0	0	0	0	0	0	0	0	0	0	0	0
No match: 1410.74_EM_BP_D2_1_378		EM_BP_D2_1_378		158 259 261	1410.82	6.73569	13.2139	146	0	71.3516	0	4193.15	5040.13	2398.37	2754.59	2947.72	1708.11	479680	100751	99234.7	210508	900895	127373	215878	308323	84983.8	400062	823402	233948	60885.3	190889	90009	57932.9	227115	0	255512	553216	50888	474107	454131	1211.08	107882	130449	0	355386	44929.9	0	467366	3711.81
No match: 1418.37_EM_BP_D12_1_300		EM_BP_D12_1_300		73 160 290	1417.44	6.79202	4.57724	26	0	0	0	0	0	0	0	0	0	1.53165e+06	0	0	0	2.11961e+06	0	0	0	0	1.45804e+06	2.14901e+06	0	0	63787.7	0	0	0	0	0	0	0	0	0	0	24606.1	0	0	0	0	0	0	0
No match: 1419.61_EM_BP_D15_1_45		EM_BP_D15_1_45		160 174 240	1419.57	6.81011	0.730866	8	0	0	0	0	0	0	0	0	0	0	0	0	0	0	0	0	0	0	0	0	0	0	0	0	0	0	0	198074	188330	213365	0	0	0	0	0	0	0	0	0	0	0
No match: 1419.63_EM_BP_D13_1_97		EM_BP_D13_1_97		117 160 174	1419.98	6.81358	27.1738	189	0	663.787	2771.81	5034.58	3961.04	3166.47	2330.66	7887	7351	584214	507970	522227	764674	973827	735940	723300	708019	651197	429361	799492	752178	617084	721209	701546	923872	968695	780764	218787	189215	202168	733846	953526	556656	831330	821840	706676	133573	184633	144844	747871	571162
No match: 1427.64_EM_BP_D1_1_307		EM_BP_D1_1_307		133 350 352	1427.62	6.87854	389.707	192	0	4809.6	6168.5	1549.92	4444.12	2351.65	2333.26	7916.53	1479.82	9.33802e+07	2.36507e+07	2.13177e+07	3.89549e+07	3.18696e+07	2.63965e+07	5.40475e+07	5.90909e+07	2.5608e+07	9.2708e+07	1.1965e+08	3.56829e+07	2.32701e+07	5.22112e+07	3.03283e+07	2.00406e+07	4.64707e+07	9.64087e+06	4.16527e+07	5.61083e+07	9.52606e+06	8.46274e+07	8.40338e+07	3.87309e+06	3.35616e+07	2.87782e+07	3.67501e+06	8.30175e+07	1.47402e+07	3.62685e+06	7.29395e+07	3.33939e+06
No match: 1438.21_EM_BP_D26_1_73		EM_BP_D26_1_73		100 240 241	1438.26	6.96904	1.52366	20	0	0	0	0	0	0	0	0	0	0	113430	0	0	0	0	0	0	105526	0	0	0	0	0	135032	0	0	0	0	0	0	0	0	0	0	0	0	0	0	0	0	0
No match: 1438.51_EM_BP_Blank_1_39		EM_BP_Blank_1_39		73 147 350	1433.74	6.93056	11.0199	31	640306	526431	491019	403357	605376	377803	259880	379423	683140	0	0	0	4.99601e+06	0	617467	6.60124e+06	0	0	0	0	1.02563e+06	0	3.76065e+06	0	707719	4.63372e+06	0	0	0	0	0	0	0	2.23073e+06	369955	0	0	0	0	0	0
No match: 1442.50_EM_BP_D1_1_248		EM_BP_D1_1_248		160 173 188	1442.56	7.00558	78.3422	155	29599.9	27281.2	22101.6	8753.53	28519.8	18338.8	13867.6	352.249	28500	8.51487e+06	584377	372819	2.10555e+06	1.70825e+07	1.04707e+06	2.62418e+06	3.85291e+06	716420	4.48579e+06	1.48249e+07	1.55938e+06	0	2.21536e+06	313377	299493	2.48877e+06	0	3.84656e+06	8.17354e+06	86831.7	4.34721e+06	7.20539e+06	557.273	953898	570038	0	6.98607e+06	236867	1872.58	4.01398e+06	2317.61
No match: 1447.93_EM_BP_D2_1_57		EM_BP_D2_1_57		73 147 350	1447.82	7.05034	23.0131	193	640306	339762	5458.37	16711.8	10520.4	1238.23	39598.3	98784.6	12508.9	1.5648e+06	765159	473889	4.25987e+06	1.91513e+06	801518	2.84155e+06	3.7463e+06	402316	634907	1.49855e+06	2.59974e+06	522456	1.56797e+06	303877	658156	4.29042e+06	443014	4.89023e+06	5.46391e+06	725465	2.63508e+06	4.27805e+06	83353.5	1.93674e+06	1.87106e+06	593487	1.2218e+06	443610	242843	3.05179e+06	324273
No match: 1463.16_EM_BP_D8_1_336		EM_BP_D8_1_336		155 174 175	1463.28	7.1818	2.64258	26	0	0	0	0	0	0	0	0	0	0	129861	0	0	0	121803	0	0	91598.5	0	0	0	0	0	139353	0	0	0	0	0	0	0	0	0	149858	0	0	0	129028	0	0	0
No match: 1467.31_EM_BP_D10_1_166		EM_BP_D10_1_166		73 160 188	1467.03	7.21367	32.5314	180	24709.9	21466	22406.6	324538	350491	357881	118728	137536	281442	1.1305e+07	292313	0	2.89601e+06	2.0301e+07	941020	3.7915e+06	4.23447e+06	272664	1.16104e+07	1.61173e+07	987624	288755	4.24333e+06	139569	76467.6	3.61159e+06	24159.1	2.93719e+06	4.87329e+06	50893.7	9.96755e+06	9.54623e+06	29041.6	1.63149e+06	703271	24134.6	7.60737e+06	30337	0	8.39734e+06	48354.1
No match: 1479.25_EM_BP_D39_1_71		EM_BP_D39_1_71		73 142 174	1479.31	7.3181	17.2319	190	0	132122	160202	3876.54	24436.3	9681.5	5204.49	881.245	0	249969	302177	298799	818664	912999	749172	305181	615303	269970	930736	689208	833603	187537	390601	169902	1.01397e+06	1.07676e+06	155040	449043	493290	3.17537e+06	353385	476966	247007	362111	423068	487009	292998	135934	174082	748653	419749
No match: 1494.48_EM_BP_D1_1_331		EM_BP_D1_1_331		172 174 244	1494.41	7.44652	29.9865	192	0	97919.7	39055.1	154227	110743	134509	122112	43190.5	1970.93	1.30992e+06	446735	278185	642671	1.95026e+06	447498	668214	778884	479620	1.18512e+06	1.91606e+06	576369	379143	761102	460959	241072	654101	234697	831133	1.04924e+06	213699	1.09406e+06	1.05889e+06	166210	527034	437084	204440	1.20596e+06	225945	166866	885688	185982
No match: 1496.56_EM_BP_D20_1_217		EM_BP_D20_1_217		75 117 229	1496.93	7.46789	2.6952	18	0	0	0	0	0	0	0	0	0	0	0	0	0	0	0	0	0	0	0	0	0	0	0	0	0	0	0	0	0	0	0	0	0	0	0	0	0	0	0	0	0
No match: 1502.98_EM_BP_D45_1_36		EM_BP_D45_1_36		159 174 175	1502.72	7.51713	4.24065	44	0	0	0	0	0	0	0	0	0	0	0	0	0	0	0	0	0	0	0	0	0	0	0	0	0	0	0	0	0	74125.3	0	0	147640	0	0	119890	0	0	105944	0	88083.4
No match: 1507.36_EM_BP_D46_1_46		EM_BP_D46_1_46		117 130 160	1507.53	7.55802	41.2432	192	10255.6	6400.16	3068.52	7546.1	1955.9	0	2017.82	8690.62	3529.55	272382	1.37324e+06	1.52138e+06	1.22517e+06	298587	1.69513e+06	1.19496e+06	953192	1.71131e+06	492256	271129	1.22164e+06	2.04e+06	1.32511e+06	1.85032e+06	1.93992e+06	1.49249e+06	2.02091e+06	98525.1	162384	231164	282090	996744	2.02912e+06	1.8377e+06	1.91194e+06	1.95577e+06	258094	1.00266e+06	1.02528e+06	523797	1.61077e+06
No match: 1508.28_EM_BP_D15_1_200		EM_BP_D15_1_200		114 130 174	1508.26	7.56427	2.4447	10	0	0	0	0	0	0	0	0	0	0	0	0	0	0	0	0	0	0	0	0	0	0	0	0	0	0	0	1.58662e+06	2.41579e+06	338460	0	0	0	0	0	0	0	0	0	0	0
No match: 1517.60_EM_BP_D17_1_86		EM_BP_D17_1_86		73 147 592	1517.99	7.64702	5.40828	192	0	51561.9	61619.7	19659.6	83457	88602.2	6050.65	25349.2	84567	2.20088e+06	335687	384608	259649	3.63266e+06	525791	1.4358e+06	1521520	686950	1.77166e+06	3.31274e+06	531777	41725.4	1.03032e+06	1.63521e+06	8503.21	1363328	83851.3	1116211	1.48517e+06	59862.9	1.86516e+06	2.1031e+06	129093	6073.52	44947.6	32612.2	1.55288e+06	275994	37947.1	1.37649e+06	454578
No match: 1519.32_EM_BP_D15_1_209		EM_BP_D15_1_209		79 221 257	1520.08	7.66478	0.970722	20	0	0	0	0	0	0	0	0	0	0	0	0	0	0	0	0	0	0	0	0	0	111286	0	0	0	0	0	186098	103749	232553	0	0	0	0	0	119628	0	0	70985.1	0	0
No match: 1522.90_EM_BP_D17_1_15		EM_BP_D17_1_15		251 252 293	1522.73	7.6873	0.994017	22	0	0	0	0	0	0	0	0	0	0	0	0	0	0	37439.4	0	0	0	0	0	0	0	0	0	19459.3	0	0	0	0	0	0	0	0	43807.4	37779.2	39009.3	0	0	0	0	0
No match: 1526.91_EM_BP_D11_1_55		EM_BP_D11_1_55		73 424 426	1527.19	7.72521	3.12107	45	0	0	0	0	0	0	0	0	0	168140	0	0	0	129949	0	0	184822	0	51904.2	141871	0	0	36700.4	0	0	68206.1	0	0	0	0	131014	78043	0	0	0	0	59160.1	0	0	41862.8	0
No match: 1531.52_EM_BP_D18_1_327		EM_BP_D18_1_327		129 215 231	1531.73	7.76382	11.8973	193	112418	110770	111331	112806	421.803	4372.27	342.807	6738.18	65940.7	151475	126772	25099.8	131756	23459.9	25617.3	122547	25642.7	23601.3	131676	50271.5	23817.4	123449	34870.5	47561.1	128043	18238.2	36650	124441	19277	5586.65	134872	21763.3	108966	134884	118303	32141.6	132562	118204	105101	134487	106869
No match: 1546.84_EM_BP_D30_1_215		EM_BP_D30_1_215		73 172 255	1546.67	7.89086	3.26487	20	0	0	0	0	0	0	0	0	0	0	0	0	0	0	0	414454	0	0	0	0	342611	0	0	0	0	0	0	519595	0	0	0	0	0	0	0	0	0	0	0	0	0
No match: 1547.33_EM_BP_D8_1_109		EM_BP_D8_1_109		73 118 217	1547.4	7.89711	-0.189752	11	0	0	0	0	0	0	0	0	0	0	0	0	0	0	0	0	0	0	0	0	0	0	0	0	0	0	31736.1	0	0	0	0	0	0	0	0	0	0	0	0	0	0
No match: 1559.73_EM_BP_D48_1_415		EM_BP_D48_1_415		73 243 245	1559.89	8.00329	6.59865	44	0	0	0	0	0	0	0	0	0	0	78969.4	0	0	0	0	0	0	0	0	0	0	0	180056	200993	0	0	0	0	0	0	0	0	0	0	0	0	0	0	0	0	0
No match: 1560.64_EM_BP_D1_1_81		EM_BP_D1_1_81		131 221 427	1560.43	8.00792	33.025	193	300935	288861	167204	627.51	1670.05	1226.17	2289.19	1289.98	820.995	932594	412120	559807	623834	1.78771e+06	803008	738995	969120	661774	922293	1.66662e+06	696766	595185	1.07168e+06	904459	385437	930014	376786	618374	1.15309e+06	316421	810561	1.27719e+06	109425	597277	647815	155181	854074	374105	9943.1	718992	72049.7
No match: 1564.48_EM_BP_D13_1_169		EM_BP_D13_1_169		73 221 424	1564.94	8.04629	20.6267	191	1.10018e+06	277669	0	5858.96	921.268	7547.3	6084.95	16265.4	0	1.92105e+06	1.00558e+06	1.26481e+06	1.52462e+06	148281	152963	86156.1	1.12409e+06	603673	2.10074e+06	102221	1.57785e+06	110591	139601	78185.6	1.07259e+06	125095	1.66247e+06	2.04543e+06	3.94136e+06	1.12355e+06	1.87465e+06	129192	444238	1.57632e+06	92711.3	278885	2.88279e+06	1.33489e+06	329952	1.5597e+06	522989
No match: 1568.23_EM_BP_D2_1_207		EM_BP_D2_1_207		117 216 229	1568.42	8.07582	3.63225	40	0	0	0	0	0	0	0	0	0	0	0	0	0	0	0	0	0	0	0	0	0	0	0	0	0	0	0	128735	0	0	0	0	170515	0	0	12616.6	0	0	127824	0	189389
No match: 1573.15_EM_BP_D37_1_227		EM_BP_D37_1_227		188 204 231	1573.11	8.1157	-0.315065	7	0	0	0	0	0	0	0	0	0	0	0	0	0	0	0	0	0	0	0	0	0	0	0	0	0	0	0	0	0	0	0	0	0	0	0	0	0	0	0	0	0
No match: 1573.81_EM_BP_D26_1_316		EM_BP_D26_1_316		147 188 231	1573.86	8.1221	-0.378202	7	0	0	0	0	0	0	0	0	0	0	0	0	0	0	0	0	0	0	0	0	0	0	0	0	0	0	0	0	0	0	0	0	0	0	69555.6	0	0	0	0	0	0
No match: 1574.32_EM_BP_D11_1_303		EM_BP_D11_1_303		85 217 248	1574.17	8.12475	-0.501924	6	0	0	0	0	0	0	0	0	0	0	0	0	0	0	0	40474.9	72902.6	23339.8	0	0	0	0	0	0	0	0	0	0	0	0	0	0	0	0	0	0	0	0	0	0	0
No match: 1574.47_EM_BP_D34_1_379		EM_BP_D34_1_379		85 140 373	1574.39	8.1266	3.1944	26	0	0	0	0	0	0	0	0	0	177582	0	0	0	117707	0	0	0	0	0	185061	0	0	0	0	0	0	0	97736.3	0	0	0	0	0	0	0	0	0	0	0	0	0
No match: 1587.36_EM_BP_Blank_1_49		EM_BP_Blank_1_49		73 263 264	1586.98	8.23363	11.1415	193	118034	204600	225852	193861	146397	205370	219074	188689	208020	371851	165009	720331	333772	133976	613329	123315	165741	647080	355640	595031	468840	557246	680898	573414	314373	674478	708101	338096	61048.8	517866	90931.1	571304	350932	203194	1.06224e+06	998108	156665	191019	136610	125281	143392
No match: 1588.91_EM_BP_D2_1_270		EM_BP_D2_1_270		174 186 223	1589.15	8.2521	6.05463	45	0	0	0	0	0	0	0	0	0	78618.3	0	0	0	26289.2	0	0	0	0	0	28224.2	0	0	99512.1	235789	0	107324	0	0	0	281883	0	71902.7	0	0	329367	0	0	0	0	0	0
No match: 1596.78_EM_BP_D47_1_128		EM_BP_D47_1_128		73 147 217	1596.78	8.31701	10.2374	192	0	55078.7	77467	60610.6	598479	48503.3	56347.8	1.05115e+06	24922.4	766311	667617	342292	756030	515375	424122	627524	367822	628711	502177	497584	469217	526647	1.05069e+06	523397	693666	407816	424832	525717	238817	284214	523631	739417	537043	721179	865825	351407	533589	407826	261140	390828	527151
No match: 1600.39_EM_BP_D21_1_193		EM_BP_D21_1_193		174 237 244	1600.42	8.34767	-0.149606	10	0	0	0	0	0	0	0	0	0	0	0	0	0	0	0	0	0	0	0	0	0	97329.3	0	0	0	0	0	0	0	0	0	0	0	0	0	0	0	0	0	0	0
No match: 1608.97_EM_BP_D3_1_290		EM_BP_D3_1_290		73 260 275	1609.03	8.41431	3.77855	32	0	0	0	0	0	0	0	0	0	988647	0	0	0	0	0	0	49151.1	0	0	0	0	0	99706.9	0	0	0	0	0	0	0	177524	0	0	0	0	0	793213	0	0	0	0
No match: 1609.29_EM_BP_D2_1_391		EM_BP_D2_1_391		170 218 260	1609.13	8.41506	-0.607336	4	0	0	0	0	0	0	0	0	0	0	0	0	0	0	0	0	0	0	0	0	0	0	0	0	0	0	0	0	0	0	0	0	0	0	0	0	0	0	0	0	0
No match: 1611.31_EM_BP_D38_1_402		EM_BP_D38_1_402		211 252 253	1611.74	8.43523	0.803343	14	0	0	0	0	0	0	0	0	0	0	0	0	0	0	0	0	0	0	0	0	0	0	0	0	0	0	0	331581	268254	0	26542.5	0	0	0	0	0	0	0	0	0	0
No match: 1615.86_EM_BP_D22_1_291		EM_BP_D22_1_291		274 334 376	1615.89	8.4674	6.42671	134	0	0	0	0	0	0	0	0	0	135210	0	0	0	287177	0	26125.9	89931.3	0	42262.8	302470	0	0	4816.55	40290.5	0	4907.09	11981.7	0	114531	2961.29	126922	224430	5231.63	49145.5	40657.1	7414.4	167961	40727.6	3723.46	86928.6	4810.52
No match: 1619.86_EM_BP_D6_1_110		EM_BP_D6_1_110		103 343 345	1620.01	8.4993	4.61847	186	8169.66	3954.88	1527.81	4710.94	1048.98	2887.03	6886.62	3754.05	1161.3	111424	130878	119417	93122	176755	166093	193410	174188	164348	173496	148416	173745	244803	52053.4	31046.3	137011	162042	7262.82	103652	136707	92406.8	136214	164245	143031	230963	244299	120810	3929.67	180907	115826	123890	87610.2
No match: 1624.94_EM_BP_D40_1_10		EM_BP_D40_1_10		239 343 345	1624.76	8.53606	11.83	168	8169.66	1081.88	303.662	2404.49	1446.15	2838.18	5188.29	2077.25	1683.67	17605.1	55604.1	56179.5	93122	38120.6	0	56906.3	56072.4	72348.6	66461.9	45288.6	63540.6	86606.6	73742.8	89814.8	49861.2	33921.5	0	0	0	57052.6	55461.5	48269.8	41943.6	49082.2	85195.6	100746	0	68286.5	51506.8	46890.2	71856.9
No match: 1631.85_EM_BP_D11_1_98		EM_BP_D11_1_98		73 347 349	1631.91	8.59135	31.401	192	0	66852.8	30975	38976.8	21764.8	27615.8	82784.1	27140.8	23877.3	1.29789e+06	261039	2.18106e+06	499155	5.12073e+06	2.32744e+06	564326	642551	263317	3.73574e+06	4.50741e+06	418219	2.20681e+06	2.75563e+06	2.60786e+06	190490	2.91396e+06	2.23814e+06	2.72305e+06	3.05425e+06	1.67526e+06	890149	3.86064e+06	1.59226e+06	363660	297414	2.26874e+06	3.12544e+06	134689	1.25468e+06	827090	1.00332e+06
No match: 1634.12_EM_BP_D20_1_231		EM_BP_D20_1_231		232 268 269	1634.24	8.60944	0.0416186	8	0	0	0	0	0	0	0	0	0	0	0	0	0	0	0	0	0	0	0	0	0	0	0	0	0	0	0	0	0	0	0	0	0	0	0	0	0	0	0	0	0
No match: 1635.20_EM_BP_Blank_1_51		EM_BP_Blank_1_51		73 239 342	1635.2	8.61682	1.2651	9	104076	142132	75399.8	90224.9	63781.2	67875.9	189943	82233.3	65374.1	0	0	0	0	0	0	0	0	0	0	0	0	0	0	0	0	0	0	0	0	0	0	0	0	0	0	0	0	0	0	0	0
No match: 1652.55_EM_BP_D23_1_282		EM_BP_D23_1_282		201 233 317	1652.58	8.75138	-0.0924486	10	0	0	0	0	0	0	0	0	0	0	0	0	0	0	0	0	0	0	0	0	0	0	0	0	0	0	0	0	0	0	0	0	0	0	0	0	0	0	0	0	0
No match: 1659.93_EM_BP_D37_1_163		EM_BP_D37_1_163		73 117 160	1660.18	8.81018	-0.2191	5	0	0	0	0	0	0	0	0	0	0	0	0	0	0	0	500759	0	0	0	0	0	0	0	0	0	0	0	0	0	0	0	0	0	0	0	0	0	0	0	0	0
No match: 1665.12_EM_BP_D1_1_27		EM_BP_D1_1_27		240 254 255	1665.21	8.84913	60.6192	191	0	985	681.168	1614.71	466.874	5154.99	2992.88	1171.19	1402.76	460228	526268	616777	636422	826035	589251	604262	605272	665268	582286	733143	732759	879062	888531	983076	537302	605593	715186	0	273532	359152	420306	737182	867964	578763	690758	774447	272020	317074	450572	355089	520619
No match: 1672.59_EM_BP_D48_1_91		EM_BP_D48_1_91		73 75 304	1672.53	8.90583	6.80714	37	0	0	0	0	0	0	0	0	0	0	0	2.87526e+06	0	0	0	0	0	847248	0	0	0	2.97954e+06	0	0	972317	0	491754	0	0	0	0	0	0	1.4237e+06	0	2.55167e+06	0	0	0	0	0
No match: 1672.81_EM_BP_D11_1_376		EM_BP_D11_1_376		112 133 186	1672.81	8.90795	7.53942	192	0	3526	1718.41	1108.03	6188	945.334	7039.32	4701.1	9808.95	344507	179885	234840	82701.1	589338	277531	165120	150952	129231	165386	401219	197638	263447	238178	171505	97761.1	234665	196664	163569	184548	244555	192241	402120	148145	117986	240281	298491	138673	72893	62625.9	136057	71772.3
No match: 1676.63_EM_BP_D25_1_238		EM_BP_D25_1_238		73 499 513	1675.58	8.92943	2.26541	39	0	0	0	0	0	0	0	0	0	0	0	0	0	80060.1	0	24286.7	45941.2	0	0	75290.8	1.79765e+06	0	0	0	0	0	0	0	0	0	0	0	0	0	55278.6	0	0	21745	23144.5	0	0
No match: 1678.28_EM_BP_D12_1_122		EM_BP_D12_1_122		117 320 422	1677.96	8.9478	2.7784	29	0	0	0	0	0	0	0	0	0	0	0	0	0	208185	0	0	0	0	142494	141194	67793.2	0	53224.3	0	0	0	0	0	0	0	0	0	0	0	0	0	0	0	0	0	0
No match: 1678.35_EM_BP_D22_1_364		EM_BP_D22_1_364		117 159 422	1678.62	8.95294	-0.228473	11	0	0	0	0	0	0	0	0	0	0	0	0	0	0	0	0	10973.5	0	0	0	0	0	0	0	0	0	0	0	0	0	0	0	0	81828.3	0	0	0	0	0	0	0
No match: 1686.89_EM_BP_D12_1_75		EM_BP_D12_1_75		117 132 257	1687.11	9.01863	4.472	34	0	0	0	0	0	0	0	0	0	0	0	0	0	274498	0	0	153511	0	0	203330	201000	0	219307	173278	0	0	0	0	0	0	0	187884	0	0	0	0	0	0	0	0	0
No match: 1696.66_EM_BP_D1_1_71		EM_BP_D1_1_71		192 218 345	1696.68	9.09272	45.5206	192	0	22950.5	5157.47	3605.12	316.607	1378.36	3296.3	685.556	5793.51	1.06648e+06	1.02758e+06	1.16562e+06	1.86357e+06	1.65245e+06	1.64152e+06	1.8266e+06	1.73758e+06	1.59082e+06	1.93128e+06	1.76268e+06	1.88082e+06	3.49151e+06	2.51877e+06	3.13128e+06	1.63337e+06	1.577e+06	1.66899e+06	645051	556395	378509	1.65962e+06	1.64116e+06	1.14409e+06	2.06343e+06	1.63609e+06	1.89821e+06	751097	833101	426019	967153	979381
No match: 1700.31_EM_BP_D12_1_104		EM_BP_D12_1_104		142 288 498	1699.86	9.11736	3.46516	41	0	0	0	0	0	0	0	0	0	0	165957	0	0	0	0	0	0	0	0	0	0	0	0	0	0	0	0	0	81517	0	0	0	73607.1	0	0	0	0	103172	37043.5	0	30177.9
No match: 1700.47_EM_BP_D3_1_301		EM_BP_D3_1_301		142 186 288	1700.49	9.12227	9.89492	40	0	0	0	0	0	0	0	0	0	0	0	0	531330	0	0	722771	0	0	0	0	0	450478	0	526961	0	507330	0	0	249981	0	0	0	0	525846	356820	0	888489	0	0	690241	0
No match: 1700.52_EM_BP_D13_1_38		EM_BP_D13_1_38		142 216 288	1700.55	9.12271	7.55557	29	0	0	0	0	0	0	0	0	0	576736	0	148970	0	1.17348e+06	226038	0	441278	201968	0	889812	0	0	651982	0	0	0	0	0	0	0	0	0	0	0	0	0	0	0	0	0	0
No match: 1703.35_EM_BP_D13_1_172		EM_BP_D13_1_172		75 120 146	1703.69	9.14699	1.80448	10	0	0	0	0	0	0	0	0	0	0	0	0	0	0	0	0	0	0	0	0	0	969378	721191	1.14429e+06	0	0	0	0	0	0	0	0	0	455481	0	0	0	0	0	0	0
No match: 1704.50_EM_BP_D26_1_132		EM_BP_D26_1_132		73 217 243	1704.59	9.15397	1.55977	16	0	0	0	0	0	0	0	0	0	0	0	0	0	0	0	0	0	0	0	0	0	0	0	0	0	0	0	0	0	0	0	0	0	0	0	0	0	0	0	0	0
No match: 1705.12_EM_BP_D22_1_84		EM_BP_D22_1_84		120 146 267	1704.55	9.15369	1.53255	16	0	0	0	0	0	0	0	0	0	0	0	159935	0	0	0	0	162489	0	0	0	0	0	0	0	0	0	0	0	0	0	0	318741	0	0	0	0	0	0	0	0	0
No match: 1707.36_EM_BP_D13_1_228		EM_BP_D13_1_228		189 247 261	1707.36	9.17539	-0.631654	6	0	0	0	0	0	0	0	0	0	0	0	0	0	0	0	0	0	0	0	0	0	29347.5	22076.2	21151.7	0	0	0	0	0	0	0	0	0	0	0	0	0	0	0	0	0
No match: 1708.38_EM_BP_D42_1_66		EM_BP_D42_1_66		129 147 260	1708.24	9.18221	0.357362	19	0	0	0	0	0	0	0	0	0	0	0	0	0	0	0	0	0	0	0	0	0	0	0	0	0	0	65398.5	0	0	0	0	0	0	0	0	104206	0	0	0	0	0
No match: 1713.69_EM_BP_D15_1_50		EM_BP_D15_1_50		73 229 359	1713.07	9.21963	1.1973	19	0	0	0	0	0	0	0	0	0	32824.2	0	0	0	0	0	310022	0	0	0	0	0	0	0	353440	0	0	0	0	329181	367561	0	0	0	0	0	0	0	0	0	0	0
No match: 1713.78_EM_BP_D27_1_84		EM_BP_D27_1_84		73 84 229	1713.93	9.22629	5.43653	191	0	8684.55	11566.4	16210.5	4063.05	9982.52	4047.66	27274.6	12754.4	441591	615066	538578	198449	752815	610176	377064	337441	484747	209215	637377	136012	786653	465541	658253	608358	482138	439729	221835	237083	247265	361509	465691	1.22675e+06	546599	559275	754040	261402	307586	1.03512e+06	41810.8	1.12162e+06
No match: 1714.17_EM_BP_D23_1_281		EM_BP_D23_1_281		73 344 359	1714.41	9.23	0.477768	8	0	0	0	0	0	0	0	0	0	0	0	0	0	0	0	0	0	0	0	0	0	0	0	0	0	0	0	0	0	0	0	0	0	0	0	0	0	0	0	0	0
No match: 1720.66_EM_BP_D40_1_37		EM_BP_D40_1_37		73 159 246	1720.64	9.27822	24.7939	192	0	10829.1	12348.7	36449.5	34551.7	4918.4	13816.8	15161.4	4322.87	2.32511e+06	786649	592658	666577	3.08184e+06	1.09953e+06	1.10631e+06	1.35544e+06	850711	2.10619e+06	2.90844e+06	1.17964e+06	628506	1.8636e+06	1.20022e+06	411750	1.08238e+06	143350	861692	1.07539e+06	72937.1	2.0422e+06	2.56008e+06	293126	712128	1.568e+06	738844	1.6985e+06	356883	216022	1.40994e+06	112153
No match: 1720.66_EM_BP_D5_1_74		EM_BP_D5_1_74		147 199 347	1720.57	9.27766	-0.108646	8	0	0	0	0	0	0	0	0	0	0	0	0	71796.8	0	0	0	0	0	0	0	0	0	0	0	0	0	0	0	0	0	0	0	0	0	0	0	0	0	0	0	0
No match: 1723.51_EM_BP_D14_1_186		EM_BP_D14_1_186		73 97 328	1723.64	9.30146	10.4437	193	35705.2	40552.2	20729.5	5924.49	53033.1	52650.9	51656.8	48522.9	64984	147791	118084	460230	373297	174307	1.08425e+06	539770	996622	816190	138797	175316	902661	407885	148100	884809	334455	820212	207467	521835	90794.6	107752	112331	105007	156568	458358	1.37086e+06	841086	935214	211224	239511	99538.1	220486
No match: 1725.58_EM_BP_D2_1_102		EM_BP_D2_1_102		188 204 348	1725.68	9.31723	2.75015	16	0	0	0	0	0	0	0	0	0	0	0	0	0	0	0	0	0	0	0	0	0	0	0	154505	0	0	0	0	0	0	0	0	0	0	0	0	0	0	0	0	0
No match: 1729.96_EM_BP_D48_1_178		EM_BP_D48_1_178		73 171 273	1730.09	9.35136	1.49272	15	0	0	0	0	0	0	0	0	0	291002	102148	0	0	670576	0	0	0	0	0	0	0	0	0	0	0	0	0	0	0	0	0	0	0	0	0	0	0	0	0	0	0
No match: 1729.97_EM_BP_D36_1_224		EM_BP_D36_1_224		171 273 274	1729.99	9.35054	12.7058	150	0	657.562	302.55	372.488	1046.63	593.468	0	0	0	299658	98193.9	0	187177	752010	181700	235716	259476	0	419632	595201	156855	0	349130	205060	138477	278026	62987.1	0	0	4532.69	512279	694833	6148.2	149963	145676	15128.3	174404	45588.1	5758.98	294150	15784.5
No match: 1732.20_EM_BP_D22_1_260		EM_BP_D22_1_260		129 156 200	1732.33	9.36866	3.59083	31	0	0	0	0	0	0	0	0	0	0	0	0	188374	0	0	246754	307117	0	0	0	176141	0	239221	0	0	0	0	0	0	0	329383	0	0	212839	0	0	0	0	0	240963	0
No match: 1732.42_EM_BP_D11_1_136		EM_BP_D11_1_136		116 200 231	1732.59	9.3707	0.567164	10	0	0	0	0	0	0	0	0	0	0	0	83225.1	0	0	0	0	0	188523	0	0	0	241494	0	277984	197460	228276	177913	0	0	0	0	0	0	0	216679	0	0	0	0	0	0
No match: 1735.33_EM_BP_D48_1_26		EM_BP_D48_1_26		73 191 204	1735	9.38934	45.5865	192	0	12507.8	36088.5	31230.8	3683.81	18269.4	19498	585065	6302.77	304855	387198	313561	1.33344e+06	1.06906e+06	1.38585e+06	654911	506013	1.03542e+06	748536	1.23985e+06	1.22533e+06	658934	770778	820624	1.49024e+06	1.60981e+06	1.49563e+06	185402	410082	346956	744428	972833	1.18358e+06	1.45047e+06	1.69012e+06	1.37322e+06	297172	543914	330684	906487	1.2866e+06
No match: 1745.22_EM_BP_D21_1_198		EM_BP_D21_1_198		204 217 451	1745.25	9.46868	0.753634	14	0	0	0	0	0	0	0	0	0	0	0	0	0	0	0	73186.9	0	0	157100	0	0	0	0	0	0	0	0	0	0	0	0	0	0	0	0	0	0	0	0	0	0
No match: 1745.51_EM_BP_D36_1_166		EM_BP_D36_1_166		73 156 204	1745.48	9.47052	8.34985	192	0	64713.7	20743.6	110808	363004	365140	479024	38833.7	86518.1	282714	176068	197460	308360	230447	216281	380064	264815	336157	257379	207465	286724	321499	384053	386332	223328	320505	236807	149144	455323	314667	558063	340914	221816	265093	272749	319940	311071	209989	154568	537281	221806
No match: 1749.11_EM_BP_D2_1_409		EM_BP_D2_1_409		157 220 263	1749.59	9.5023	5.05529	47	0	0	0	0	0	0	0	0	0	0	0	0	0	0	0	0	0	0	0	0	0	0	0	0	0	0	93531.2	0	0	0	0	0	87982.2	0	0	0	0	0	0	0	0
No match: 1755.76_EM_BP_D28_1_49		EM_BP_D28_1_49		211 212 283	1754.8	9.54262	3.23346	24	0	0	0	0	0	0	0	0	0	0	283919	0	0	0	0	0	214058	0	0	0	0	0	0	0	0	296509	0	695214	605145	0	0	0	0	0	0	0	0	0	0	0	0
No match: 1757.79_EM_BP_D11_1_388		EM_BP_D11_1_388		243 255 345	1757.87	9.5664	1.27949	18	0	0	0	0	0	0	0	0	0	0	0	0	0	0	0	0	123646	0	0	0	116685	178624	0	0	0	0	0	0	0	0	0	0	0	0	0	0	0	0	0	0	0
No match: 1758.35_EM_BP_D29_1_39		EM_BP_D29_1_39		217 255 345	1758.3	9.56971	4.45684	46	0	0	0	0	0	0	0	0	0	0	60573.3	0	0	0	69263.3	0	0	95650.3	0	0	0	0	0	74225.2	85919.6	0	91246.2	0	0	0	0	0	59484.6	82352.6	0	87240.8	0	100774	97151.9	0	45069.4
No match: 1762.08_EM_BP_D35_1_265		EM_BP_D35_1_265		129 169 304	1762.34	9.60098	0.917148	26	0	0	0	0	0	0	0	0	0	0	0	0	0	0	0	0	0	0	0	0	0	54338.1	0	0	0	0	0	0	0	0	32258.7	26843.6	0	0	0	0	37486.9	0	0	0	0
No match: 1762.65_EM_BP_D17_1_150		EM_BP_D17_1_150		75 187 231	1762.81	9.60466	0.276063	12	0	0	0	0	0	0	0	0	0	0	0	0	0	0	0	0	60690.2	0	0	0	0	0	167105	0	0	0	0	0	0	0	0	0	0	73911	45429.2	176487	0	0	0	0	0
No match: 1762.97_EM_BP_D39_1_239		EM_BP_D39_1_239		75 117 169	1762.95	9.60573	1.61636	23	0	0	0	0	0	0	0	0	0	0	0	0	0	0	0	0	0	0	0	0	0	0	0	130816	0	0	0	0	0	0	0	0	0	0	0	0	0	65398.4	0	0	0
No match: 1763.29_EM_BP_D36_1_300		EM_BP_D36_1_300		75 174 175	1763.5	9.60997	2.37331	30	0	0	0	0	0	0	0	0	0	0	104090	0	102957	0	0	166811	0	295510	130615	0	0	0	0	0	0	159463	126199	141997	0	0	126301	0	0	0	0	0	56239.8	48496.9	0	0	0
No match: 1763.44_EM_BP_D20_1_79		EM_BP_D20_1_79		174 175 391	1763.83	9.61254	-0.501402	5	0	0	0	0	0	0	0	0	0	0	0	0	0	0	0	0	0	0	0	0	0	0	0	193315	0	0	0	0	0	0	0	0	0	0	0	0	0	0	0	0	0
No match: 1765.44_EM_BP_D44_1_241		EM_BP_D44_1_241		217 318 433	1765.44	9.62495	10.3052	187	0	42406.3	48673.4	44303.1	33580	37072.2	50236	192.887	41548	109787	103036	99300	149465	183974	252237	132985	132353	161460	155893	31624.9	155187	173837	161687	144047	246612	190784	205604	15234.1	11652.2	9193.51	162637	182756	144257	247233	180978	225831	49315.8	32205.8	34736.5	138769	136661
No match: 1767.46_EM_BP_D2_1_91		EM_BP_D2_1_91		174 271 376	1768.47	9.64845	0.766343	24	0	0	0	0	0	0	0	0	0	0	0	0	0	0	17296.3	0	0	0	0	0	0	0	0	69830.1	0	0	0	0	0	0	0	38550	0	0	0	0	0	0	0	0	0
No match: 1771.50_EM_BP_D20_1_197		EM_BP_D20_1_197		146 160 188	1770.98	9.66785	46.092	181	0	285.037	644.595	0	1820.62	0	1075.91	2016.48	0	8.81e+06	42149.1	1086.78	267046	1.11715e+07	15312.2	1.0313e+06	748882	25715.9	7.08351e+06	9.99655e+06	0	64372.9	401594	45690	14550.7	29181.6	14356	2.00544e+06	2.13909e+06	5047.43	6.91921e+06	2.55408e+06	4298.74	8355.51	13866.4	21308.1	7.46432e+06	15292	13846.9	6.47051e+06	8969.07
No match: 1776.11_EM_BP_D2_1_275		EM_BP_D2_1_275		142 144 174	1776.08	9.70732	7.86614	26	0	0	0	0	0	0	0	0	0	0	0	0	0	0	0	0	0	0	0	0	0	959283	305156	828307	0	0	0	0	0	0	0	0	0	0	0	0	0	0	0	0	0
No match: 1783.26_EM_BP_D13_1_76		EM_BP_D13_1_76		73 188 406	1783.16	9.76213	55.8655	193	8732.57	58634	1744.83	2544.01	409.135	2782.03	3360.12	6625.49	21893	1.67561e+07	295571	3.95098e+06	947246	2.00802e+07	725798	6.39953e+06	1.22638e+06	3.48074e+06	1.61899e+07	1.98369e+07	540181	258101	1.15513e+06	254460	5.00014e+06	1.45185e+06	5.36883e+06	1.6152e+06	1.69218e+06	1.61232e+07	1.49566e+07	5.26975e+06	4.73884e+06	4.07691e+06	4.23035e+06	4.32107e+06	1.5815e+07	107150	4.4937e+06	1.3106e+07	3.24164e+06
No match: 1787.14_EM_BP_D22_1_138		EM_BP_D22_1_138		151 192 207	1786.91	9.79116	93.4959	43	0	0	0	0	0	0	0	0	0	4.87455e+07	0	0	0	7.54427e+07	0	0	2.08427e+07	0	4.23449e+07	7.08949e+07	1.15477e+07	0	1.81826e+07	0	0	1.65691e+07	0	0	3.01953e+07	0	0	3.60726e+07	0	0	0	0	0	0	0	0	0
No match: 1787.49_EM_BP_D1_1_35		EM_BP_D1_1_35		177 192 207	1787.23	9.79362	96.4678	176	0	5740.94	9683.23	6477.04	20982.1	723.864	12101.5	31035.9	2018.78	4.9662e+07	6.74344e+06	5.89774e+06	1.41161e+07	7.70456e+07	9.83795e+06	1.85329e+07	2.12546e+07	7.31157e+06	4.32017e+07	7.23872e+07	1.17591e+07	4.93942e+06	1.85424e+07	7.33878e+06	4.94714e+06	1.69063e+07	1.64499e+06	2.09292e+07	3.07459e+07	2.30943e+06	3.88845e+07	3.67611e+07	5704.07	1.01334e+07	8.35942e+06	0	4.1923e+07	3.265e+06	4189.33	3.54125e+07	2945.63
No match: 1792.09_EM_BP_D17_1_262		EM_BP_D17_1_262		257 319 345	1792	9.83056	-0.150872	8	0	0	0	0	0	0	0	0	0	0	0	0	0	0	0	0	0	0	0	0	0	0	0	0	0	0	0	0	0	0	0	0	0	0	0	46150	0	0	0	0	0
No match: 1792.30_EM_BP_D47_1_154		EM_BP_D47_1_154		191 257 345	1792.64	9.83556	-0.451587	7	0	0	0	0	0	0	0	0	0	0	0	0	0	0	0	0	0	0	0	0	84021.7	0	0	0	0	0	0	0	0	0	0	0	0	0	0	0	0	0	0	0	0
No match: 1793.02_EM_BP_D11_1_32		EM_BP_D11_1_32		257 319 375	1792.98	9.83813	-0.583926	5	0	0	0	0	0	0	0	0	0	0	0	0	0	0	0	36285.6	34289	32458.9	0	0	0	0	0	0	0	0	52724.5	0	0	0	0	0	0	0	59088.3	0	0	0	0	0	0
No match: 1801.58_EM_BP_D19_1_293		EM_BP_D19_1_293		205 217 402	1801.79	9.90501	3.06571	39	0	0	0	0	0	0	0	0	0	60046.8	0	0	0	0	0	0	0	0	75417.3	0	0	0	0	0	89685.3	0	0	0	0	0	68200.9	0	387442	0	0	0	0	115528	0	48664.4	44451.9
No match: 1801.76_EM_BP_D38_1_190		EM_BP_D38_1_190		217 401 416	1801.99	9.9064	2.55252	17	0	0	0	0	0	0	0	0	0	0	0	0	0	0	0	0	0	0	0	0	0	0	0	0	0	0	0	0	0	0	0	0	0	0	0	0	0	0	0	0	0
No match: 1805.44_EM_BP_D1_1_327		EM_BP_D1_1_327		155 172 330	1805.6	9.93167	28.945	188	0	4415.65	1651.24	0	1030.69	755.62	618.846	2565.04	0	193024	171000	183834	138945	219984	170036	145131	150941	132561	206033	201384	128314	779320	731719	772569	249779	226153	250391	74963.4	73147.4	68550.2	274976	295617	252494	103833	104912	116109	48385.6	15134.7	29380.2	154623	152802
No match: 1825.69_EM_BP_D9_1_71		EM_BP_D9_1_71		104 208 224	1825.79	10.073	37.3752	191	0	4008.74	17262.6	3911.55	0	2406.15	4135.57	9333.68	5216.72	2.44564e+06	335343	293650	670681	3.73881e+06	428608	967171	1.00308e+06	357979	1.98931e+06	3.52586e+06	536987	260363	841084	324418	245639	760053	57120.3	1.00727e+06	1.32043e+06	85221.8	1.87724e+06	1.74353e+06	30366.4	464254	400978	33559.9	1.89378e+06	161921	22763.6	1.64325e+06	25806.2
No match: 1829.34_EM_BP_D19_1_120		EM_BP_D19_1_120		73 191 204	1828.9	10.0947	6.68374	193	534940	570293	524807	16737.3	1833.78	2901.45	10530.4	10462.6	1138.06	705942	163985	494159	346092	1.30778e+06	480625	107017	108720	150476	633480	1.195e+06	311369	113643	73318.7	334902	575156	252223	599984	641012	528716	574784	46424.4	203972	409500	217816	620057	519755	1.76222e+06	284566	146539	184975	500303
No match: 1829.39_EM_BP_D20_1_152		EM_BP_D20_1_152		73 191 204	1829.84	10.1013	3.99623	26	0	0	0	0	0	0	0	0	0	0	0	0	0	0	0	0	0	0	0	0	0	0	0	0	0	0	0	0	0	0	0	0	409500	0	0	0	0	0	0	0	500303
No match: 1832.45_EM_BP_D44_1_29		EM_BP_D44_1_29		229 303 572	1832.22	10.1179	0.392231	27	0	0	0	0	0	0	0	0	0	0	14413.9	8425.07	0	0	0	0	0	0	0	0	0	0	0	0	0	0	0	0	0	0	0	0	0	0	0	7092.99	0	11693.8	0	0	0
No match: 1835.84_EM_BP_D13_1_190		EM_BP_D13_1_190		155 204 450	1835.76	10.1427	4.96594	34	0	0	0	0	0	0	0	0	0	0	0	0	0	0	270613	0	0	0	0	0	151813	226781	171048	250318	646234	824887	301848	0	0	0	0	0	0	536577	492861	0	0	0	0	0	0
No match: 1837.75_EM_BP_D1_1_313		EM_BP_D1_1_313		204 276 278	1837.74	10.1565	41.7886	192	0	1295.91	780.454	594.59	25604.2	1130.55	3084	30441.6	29389.4	2.77011e+06	329028	288603	814170	4.45557e+06	414213	863051	969345	317676	2.65435e+06	4.18184e+06	630645	102748	983630	204941	165937	656118	120127	957351	1.19832e+06	280789	1.98002e+06	1.92797e+06	100330	503245	374771	165246	2.08056e+06	195169	84526	1.66166e+06	87627.5
No match: 1849.28_EM_BP_D39_1_227		EM_BP_D39_1_227		218 219 290	1849.42	10.2383	0.714456	16	0	0	0	0	0	0	0	0	0	0	0	0	0	0	0	0	0	0	0	0	0	0	0	0	0	0	0	0	0	0	0	0	0	0	0	0	0	0	0	0	0
No match: 1853.84_EM_BP_D1_1_388		EM_BP_D1_1_388		192 282 297	1853.89	10.2696	201.597	192	2225.24	3811	40.6999	1694	909.929	0	1804.7	5264.39	801.125	2.64248e+07	3.9728e+06	3.53035e+06	7.74823e+06	4.24954e+07	5.63923e+06	1.00588e+07	1.11953e+07	4.05118e+06	2.2293e+07	3.98462e+07	6.30463e+06	2.99392e+06	1.00874e+07	4.18772e+06	3.04457e+06	9.11245e+06	1.19823e+06	1.1217e+07	1.61909e+07	1.7204e+06	1.99957e+07	1.95325e+07	164560	5.34899e+06	4.85684e+06	373982	2.10029e+07	2.25954e+06	354724	1.78441e+07	234045
No match: 1859.66_EM_BP_D36_1_88		EM_BP_D36_1_88		125 201 317	1859.89	10.3115	14.1773	186	0	0	0	810.182	0	0	0	682.489	25.7466	63548.2	101666	67715	50996.8	66279.1	53176.6	80855.6	85307.4	74886	125342	118618	99341.9	258431	219653	247232	53206.1	63743.5	50605	48099.2	48302.2	32545.2	165811	180157	164665	95332.1	77969.7	92742.9	188421	165328	127580	65908.4	79055.2
No match: 1868.48_EM_BP_D29_1_264		EM_BP_D29_1_264		221 295 296	1868.54	10.372	37.1057	192	227693	247101	225151	194913	402371	8808.25	81927.3	1.1728e+06	7867.72	407983	349983	323714	384443	442218	327831	392628	387721	363339	439825	445699	339721	384985	367573	345015	370365	356136	321928	391901	5621.18	223539	422043	383792	248437	372202	374885	323793	399360	357898	210679	413593	239896
No match: 1871.19_EM_BP_D1_1_381		EM_BP_D1_1_381		174 204 347	1871.37	10.3918	47.2115	187	0	967.194	549.655	229.156	896.652	827.442	0	1666.73	758.006	1.19894e+06	954922	912662	1.02954e+06	1.03075e+06	935829	1.10575e+06	1.07464e+06	825187	1.16624e+06	907930	943789	1.26501e+06	1.75602e+06	1.4825e+06	891847	1.2631e+06	675118	1.54836e+07	1.62692e+07	5.76868e+06	1.00418e+06	1.6191e+06	422248	877118	779009	369051	644024	541146	216046	656531	283655
No match: 1879.73_EM_BP_D1_1_10		EM_BP_D1_1_10		191 204 218	1879.69	10.45	60.1814	193	4159.56	1926.33	8899.76	13923.6	7340.52	8892.81	711.299	12736.2	32640.3	494193	662120	705419	772092	877459	812678	659386	620534	596842	700773	674515	703113	931586	967464	1.08429e+06	978251	1.06028e+06	1.05025e+06	722801	703407	721980	627699	780247	725836	684824	816273	797164	457024	577387	524171	481393	589184
No match: 1889.00_EM_BP_D49_1_211		EM_BP_D49_1_211		147 205 333	1888.82	10.5139	-0.651131	4	0	0	0	0	0	0	0	0	0	0	0	0	0	0	0	0	0	0	0	0	0	0	0	0	0	0	0	0	0	0	0	0	0	0	0	0	0	0	0	0	0
No match: 1889.72_EM_BP_D44_1_205		EM_BP_D44_1_205		73 147 205	1889.97	10.5219	0.161793	13	0	0	0	0	0	0	0	0	0	0	0	0	0	0	143631	0	0	0	0	0	0	0	0	0	0	0	0	0	0	0	0	0	0	0	0	0	0	0	0	0	0
No match: 1889.88_EM_BP_D2_1_303		EM_BP_D2_1_303		147 174 318	1890.13	10.5231	0.124535	24	0	0	0	0	0	0	0	0	0	0	0	0	0	0	0	0	0	0	0	0	0	0	92258.5	109231	0	25174.9	0	0	0	0	0	0	74142.8	0	24598.5	0	0	0	0	0	0
No match: 1894.93_EM_BP_D32_1_353		EM_BP_D32_1_353		191 305 433	1895.26	10.559	8.91595	193	4692.85	5570.44	7255.29	4731	3645.76	334.669	3615	2523.31	2437	70902.7	65371.7	85543.5	125055	53935.9	159279	114660	99045.1	114251	173905	88938.6	131420	89238.1	93183.2	88384.6	254628	166447	175847	10474.2	27307.3	58571.2	134523	111767	113216	126911	122399	132058	39375.4	44653.8	37729.6	133092	152136
No match: 1896.53_EM_BP_D45_1_363		EM_BP_D45_1_363		207 265 291	1896.61	10.5684	0.432335	20	0	0	0	0	0	0	0	0	0	0	0	0	0	0	0	0	0	0	0	0	0	0	0	0	0	0	0	0	0	0	0	0	36819.4	0	0	0	0	0	0	0	0
No match: 1898.93_EM_BP_D5_1_107		EM_BP_D5_1_107		73 174 217	1898.35	10.5806	5.74916	24	0	0	0	0	0	0	0	0	0	0	0	0	0	0	0	0	0	0	519742	0	0	0	0	0	0	0	0	2.9745e+06	2.39449e+06	0	414014	0	0	0	0	0	0	0	0	0	0
No match: 1899.63_EM_BP_D6_1_151		EM_BP_D6_1_151		73 174 319	1899.21	10.5866	3.14787	30	0	0	0	0	0	0	0	0	0	0	0	0	0	0	0	0	233951	0	0	0	0	360532	0	465240	0	0	0	0	0	0	0	0	0	0	0	298837	0	0	102345	404982	0
No match: 1901.94_EM_BP_D2_1		EM_BP_D2_1		144 304 305	1902.19	10.6075	-0.0884837	7	0	0	0	0	0	0	0	0	0	0	0	0	0	0	0	0	0	0	0	0	0	120659	0	169611	0	0	0	0	0	0	0	0	0	0	0	0	0	0	0	0	0
No match: 1914.61_EM_BP_D19_1_287		EM_BP_D19_1_287		84 174 320	1914.96	10.6968	0.308559	6	0	0	0	0	0	0	0	0	0	0	0	0	0	0	0	0	0	0	0	0	0	0	0	0	0	0	0	0	0	0	0	0	0	0	0	0	0	0	0	198084	202421
No match: 1914.85_EM_BP_D32_1_48		EM_BP_D32_1_48		73 84 174	1915.05	10.6975	8.28217	44	0	0	0	0	0	0	0	0	0	0	224670	0	0	303124	307337	0	0	0	0	0	0	0	0	0	316258	0	0	0	0	0	0	0	0	0	0	0	0	0	131212	0	0
No match: 1915.68_EM_BP_D4_1_244		EM_BP_D4_1_244		84 174 320	1915.8	10.7027	1.49462	11	0	0	0	0	0	0	0	0	0	0	0	0	0	0	0	0	0	0	0	0	0	0	0	0	0	0	0	0	0	0	0	0	0	0	0	0	0	0	0	0	0
No match: 1919.40_EM_BP_D23_1_153		EM_BP_D23_1_153		73 147 262	1919.51	10.7286	5.32899	36	0	0	0	0	0	0	0	0	0	0	0	0	0	0	0	66934.1	74499	0	0	1.48715e+06	0	0	0	0	0	0	0	0	0	0	0	453743	0	0	0	0	682676	0	0	0	0
No match: 1920.96_EM_BP_D13_1_149		EM_BP_D13_1_149		73 331 353	1921.3	10.7411	4.75035	193	44735.3	29084	9326.27	18160.6	4332.38	5320.57	7124.46	10072.5	43437	439499	66454.1	161654	1.22018e+06	766923	48959.8	38306.7	67589	49256.9	258880	718586	54179.1	79097.2	925193	74760.5	200450	1.12609e+06	163565	233418	216839	654162	286667	260041	40160.5	107400	44056.7	173682	330655	164823	20562.3	261599	147003
No match: 1923.60_EM_BP_D1_1_20		EM_BP_D1_1_20		191 305 318	1923.28	10.755	3.43307	29	0	0	0	0	0	0	0	0	0	0	0	0	0	0	0	0	0	0	0	205523	0	0	227943	0	0	0	0	0	0	0	0	0	0	0	0	0	0	0	43236.2	131092	0
No match: 1924.99_EM_BP_D18_1_340		EM_BP_D18_1_340		305 306 318	1924.36	10.7625	7.86727	174	0	0	0	0	0	0	0	1515	0	82979.7	77972.5	87492.3	169661	174842	179418	235338	223168	229784	182781	130429	201236	196033	198585	205054	177430	175590	159899	34229.8	19061.5	9160.46	228096	274006	232774	147270	8324.41	172045	53298.7	69644.3	50053.5	119071	134150
No match: 1925.34_EM_BP_D4_1_6		EM_BP_D4_1_6		204 217 318	1924.78	10.7655	-0.43553	5	0	0	0	0	0	0	0	0	0	0	0	0	0	0	0	0	0	0	0	0	0	0	0	0	0	0	0	0	0	0	0	279080	0	0	0	0	0	0	0	0	0
No match: 1933.86_EM_BP_D39_1_236		EM_BP_D39_1_236		147 164 296	1933.68	10.8278	0.302519	17	0	0	0	0	0	0	0	0	0	0	0	0	0	0	0	0	0	0	53236.7	0	0	0	0	38688.1	0	0	0	0	0	0	0	0	0	0	0	0	0	0	0	0	0
No match: 1950.05_EM_BP_D1_1_142		EM_BP_D1_1_142		362 364 464	1950.09	10.9426	90.5274	186	0	0	0	0	4520.32	0	1746.63	0	5658.72	4.72223e+06	1.11766e+06	1.40826e+06	2.24368e+06	1.24087e+07	1.61732e+06	3.22269e+06	3.60063e+06	1.39539e+06	6.00453e+06	9.95992e+06	1.83995e+06	1.54516e+06	3.63469e+06	1.9901e+06	1.29193e+06	3.41352e+06	701367	484182	841021	124147	5.33727e+06	6.90065e+06	285052	1.73163e+06	1.50498e+06	413503	2.4829e+06	414097	102622	3.14435e+06	161217
No match: 1952.83_EM_BP_D2_1_99		EM_BP_D2_1_99		160 179 299	1953.04	10.9632	-0.471412	4	0	0	0	0	0	0	0	0	0	0	0	0	0	0	0	0	0	0	0	0	0	0	0	0	0	0	0	0	0	0	0	0	0	0	0	0	0	0	0	0	0
No match: 1961.39_EM_BP_D12_1_72		EM_BP_D12_1_72		73 100 208	1962.14	11.0269	21.4375	37	0	0	0	0	0	0	0	0	0	0	0	0	0	0	0	3.30539e+06	3.48509e+06	0	0	0	1.70261e+06	0	3.12566e+06	0	0	0	0	3.8469e+06	0	0	7.77046e+06	0	0	1.56017e+06	0	0	0	0	0	6.62626e+06	0
No match: 1962.08_EM_BP_D20_1_408		EM_BP_D20_1_408		73 100 208	1961.05	11.0193	23.6533	31	0	0	0	0	0	0	0	0	0	0	0	0	2.32161e+06	0	0	0	0	0	8.38901e+06	1.44227e+07	0	0	0	0	0	2.67938e+06	0	0	0	0	0	0	0	0	647948	0	7.87581e+06	0	0	0	0
No match: 1986.80_EM_BP_D42_1_287		EM_BP_D42_1_287		73 265 280	1986.71	11.1988	57.3423	192	0	15060.6	11290.3	15387.6	12414.7	13976.5	57897.2	3646.27	10211.1	1.86881e+06	1.16441e+06	1.64715e+06	1.91033e+06	1.8306e+06	2.05356e+06	3.43215e+06	2.85062e+06	2.67236e+06	3.7863e+06	1.73734e+06	2.11144e+06	3.76335e+06	4.38126e+06	4.16399e+06	1.67208e+06	1.91545e+06	1.3801e+06	471926	505111	76247.8	3.04229e+06	3.7687e+06	1.90011e+06	2.66697e+06	2.00695e+06	1.84407e+06	1.23559e+06	1.65102e+06	1.027e+06	1.26465e+06	973704
No match: 1988.82_EM_BP_D37_1_290		EM_BP_D37_1_290		174 175 247	1988.82	11.2135	0.238028	9	0	0	0	0	0	0	0	0	0	0	0	0	0	0	0	0	0	0	0	0	0	117263	0	0	0	0	0	0	0	0	0	0	0	0	0	0	0	0	0	0	0
No match: 1991.51_EM_BP_D20_1_359		EM_BP_D20_1_359		73 348 388	1991.07	11.2293	8.53607	185	0	15060.6	8969.83	42179	982.49	10825.1	29123	2809.37	39217	1.14225e+06	0	353196	991286	735523	442112	1.09117e+06	578952	510317	156955	572508	491088	813826	1.12637e+06	1.02484e+06	595928	501204	319102	177256	218178	13958.1	953985	182186	405952	451674	379886	428357	465210	751639	0	344067	0
No match: 2006.38_EM_BP_D22_1_307		EM_BP_D22_1_307		113 226 389	2006.38	11.3326	-0.779535	3	0	0	0	0	0	0	0	0	0	0	0	0	0	0	0	0	0	0	0	0	0	0	0	0	0	0	0	0	0	0	0	0	0	0	0	0	0	0	0	0	0
No match: 2013.29_EM_BP_D13_1_266		EM_BP_D13_1_266		73 179 180	2014.01	11.3814	25.9632	189	0	4382.01	137954	40978.5	0	0	0	9131.04	50920.5	1.98316e+07	660293	725602	1.22235e+06	2.9823e+07	1.68719e+06	9.31013e+06	9.29417e+06	4.77088e+06	1.75152e+07	2.81373e+07	1.18453e+06	1.64212e+06	9.71281e+06	5.32597e+06	773409	7.41662e+06	994786	8.7685e+06	1.27673e+07	1.51243e+06	1.58983e+07	1.57159e+07	1.97711e+06	5.8838e+06	5.14345e+06	1.87073e+06	1.64038e+07	702976	1.12363e+06	1.42986e+07	2.07572e+06
No match: 2017.17_EM_BP_D1_1_231		EM_BP_D1_1_231		140 208 297	2017.29	11.4024	171.557	190	0	1193.48	7887.62	5456.45	0	0	1851.82	2868.71	1235.57	2.31483e+07	3.32591e+06	2.99944e+06	6.83498e+06	3.71248e+07	4.82642e+06	8.91854e+06	9.87601e+06	3.66514e+06	1.99295e+07	3.46888e+07	5.62744e+06	2.86315e+06	8.99817e+06	3.81321e+06	2.40165e+06	7.77586e+06	937231	9.45597e+06	1.38733e+07	1.21446e+06	1.8019e+07	1.71416e+07	223461	4.99056e+06	4.1725e+06	235178	1.85013e+07	1.79604e+06	114842	1.5789e+07	209001
No match: 2024.21_EM_BP_D2_1_194		EM_BP_D2_1_194		158 204 345	2024.4	11.448	0.073941	7	0	0	0	0	0	0	0	0	0	0	0	0	0	0	0	0	0	0	0	0	0	0	0	220477	0	0	0	0	0	0	0	0	0	0	0	0	0	0	0	0	0
No match: 2031.38_EM_BP_D1_1_335		EM_BP_D1_1_335		217 233 247	2031.64	11.4943	23.7216	191	0	1896.2	826.692	836.969	1763.13	3376.35	1043.4	316.771	3760.15	352796	158844	161258	191610	111536	175693	219206	212746	162476	276844	71945.2	160435	302363	320125	312345	185077	231483	182057	189032	195663	119048	320319	361370	185096	200657	221350	195404	250127	137969	108664	260153	126271
No match: 2038.80_EM_BP_D6_1_160		EM_BP_D6_1_160		73 264 279	2038.99	11.5413	52.7418	191	149868	0	2415.51	43957	5112.51	1449.4	0	1998.19	1940.51	585847	864831	1.047e+06	664418	973141	813604	496389	1.14677e+06	964652	484154	832178	1.0966e+06	739183	1.06565e+06	1.10426e+06	741793	1.10197e+06	925273	538841	695329	707349	742804	1.26516e+06	1.25447e+06	816008	733940	712576	509447	692595	876495	302019	768446
No match: 2041.45_EM_BP_D3_1_36		EM_BP_D3_1_36		272 316 418	2041.83	11.5595	2.1432	35	0	0	0	0	0	0	0	0	0	15500.2	17194.3	0	0	0	0	26161	0	0	0	0	0	0	48247.9	0	0	0	0	0	0	0	40386.9	41240.2	0	0	0	0	44348.6	0	0	23217.9	0
No match: 2051.18_EM_BP_D26_1_16		EM_BP_D26_1_16		174 326 414	2050.41	11.6145	3.71258	34	0	0	0	0	0	0	0	0	0	0	0	0	0	0	0	0	0	0	0	0	0	161751	65345.8	101714	0	0	0	279283	0	66641.1	60217.6	0	0	0	0	0	0	0	0	0	0
No match: 2055.04_EM_BP_D36_1_106		EM_BP_D36_1_106		73 146 319	2054.96	11.6435	2.27926	26	0	0	0	0	0	0	0	0	0	257131	0	0	102085	531955	0	129342	0	0	0	0	0	0	0	0	0	0	0	0	0	0	0	1.33759e+06	0	56150	0	0	0	0	0	0	0
No match: 2055.15_EM_BP_D12_1_14		EM_BP_D12_1_14		73 146 319	2054.95	11.6435	1.70671	18	0	0	0	0	0	0	0	0	0	0	0	0	0	0	0	0	321591	0	271368	408755	0	92317.4	831677	199682	0	593221	0	0	0	0	0	0	0	0	0	0	0	0	0	0	0
No match: 2055.22_EM_BP_D2_1_120		EM_BP_D2_1_120		73 172 319	2055.34	11.646	-0.423267	5	0	0	0	0	0	0	0	0	0	0	0	0	0	0	0	0	0	0	0	0	0	0	0	0	0	0	0	0	0	0	0	0	0	0	0	0	0	0	0	0	0
No match: 2057.84_EM_BP_D47_1_179		EM_BP_D47_1_179		73 179 357	2057.88	11.6623	5.02729	170	0	17288	2677.76	1.39876e+06	135473	136084	88248.8	1.62892e+06	7424.26	155109	52521.1	254871	81702	518347	337436	97515.4	295615	70301.8	330661	489785	68926.8	99535.4	94438.4	108518	51197.5	68282	55056.8	1.11927e+06	1.40454e+06	7516.03	219673	177460	144231	52809.8	55440.4	44485.7	951057	30748.4	85648	1.62535e+06	39096.1
No match: 2062.19_EM_BP_D19_1_45		EM_BP_D19_1_45		110 217 352	2061.45	11.6851	7.17353	154	0	2941.09	7603.15	2410.86	3674.47	3538.92	2505.5	0	1333.03	0	74816.8	9248.28	0	159148	15447	11615.7	33977.7	0	127007	138412	0	4218.3	7030.37	6358	102394	106379	0	37096	42050.9	8667.18	216105	51875.5	128294	86573.4	0	58187.3	213993	86661.2	139957	274743	81488.1
No match: 2064.73_EM_BP_D36_1_92		EM_BP_D36_1_92		132 204 278	2064.73	11.7061	27.8448	185	0	47.0764	4503.76	5626.87	5301.53	2553.33	2532.45	1109.03	19745.2	5.05151e+06	173310	133365	587160	5.08946e+06	238112	1.08322e+06	1.00033e+06	161954	4.17445e+06	4.73538e+06	340578	66582.8	521658	81061.7	88453.8	594447	32157	1.31269e+06	1.16319e+06	82602.4	4.1723e+06	1.64114e+06	13037.7	268634	161862	12775	4.17742e+06	105576	32611.8	4.37031e+06	13067.6
No match: 2067.43_EM_BP_D36_1_20		EM_BP_D36_1_20		75 311 332	2067.6	11.7245	1.16824	24	0	0	0	0	0	0	0	0	0	0	0	0	0	0	0	0	0	0	0	0	157720	0	0	0	0	0	95040.4	0	0	0	0	0	0	0	0	0	0	0	0	0	0
No match: 2068.20_EM_BP_D42_1_86		EM_BP_D42_1_86		75 117 278	2067.98	11.7269	1.60704	20	0	0	0	0	0	0	0	0	0	0	0	249377	0	0	0	0	0	0	0	0	0	0	0	138436	0	0	0	0	0	0	0	0	0	0	0	0	0	173897	0	0	0
No match: 2082.54_EM_BP_D1_1_280		EM_BP_D1_1_280		204 276 278	2082.24	11.8182	68.0243	188	0	3430.32	986.386	3840.91	0	13963.6	6397.51	1206.89	2809.4	1.30632e+07	952203	423483	2.84668e+06	1.64224e+07	954231	3.81114e+06	3.73312e+06	708041	1.12159e+07	1.50807e+07	1.61693e+06	509646	2.82323e+06	676808	605059	2.78692e+06	111394	6.01692e+06	5.63215e+06	229488	1.09089e+07	7.01694e+06	15859.7	1.52449e+06	984360	12347.8	1.07392e+07	377331	10151.6	1.07389e+07	10835.3
No match: 2084.29_EM_BP_D42_1_343		EM_BP_D42_1_343		73 145 173	2084.44	11.8323	0.951412	19	0	0	0	0	0	0	0	0	0	0	0	0	0	0	0	0	0	0	0	0	0	0	0	0	0	0	0	0	0	407338	0	0	0	0	0	0	0	0	0	0	0
No match: 2088.35_EM_BP_D19_1_348		EM_BP_D19_1_348		84 174 437	2087.69	11.8531	0.649214	15	0	0	0	0	0	0	0	0	0	0	0	0	0	0	0	0	112643	0	0	0	0	125054	0	0	0	0	0	0	0	0	0	0	0	0	123634	0	0	0	0	214435	78440.8
No match: 2088.94_EM_BP_D29_1_329		EM_BP_D29_1_329		174 175 435	2088.4	11.8576	0.984368	13	0	0	0	0	0	0	0	0	0	0	0	0	0	0	0	0	0	0	0	0	0	0	0	0	0	0	0	0	0	0	0	0	0	0	0	136832	0	0	0	0	0
No match: 2097.85_EM_BP_D15_1_285		EM_BP_D15_1_285		73 363 464	2098.01	11.9191	-0.56103	5	0	0	0	0	0	0	0	0	0	0	0	0	0	0	0	0	0	0	0	0	0	0	0	0	0	0	0	122560	34204.2	28159.9	0	0	0	0	0	0	0	0	0	0	0
No match: 2100.11_EM_BP_D21_1_31		EM_BP_D21_1_31		73 174 357	2100.4	11.9344	1.87951	21	0	0	0	0	0	0	0	0	0	0	0	0	0	0	0	0	0	0	0	0	99570.3	0	187027	0	187799	233235	0	0	0	0	0	0	0	0	0	321322	0	0	0	0	0
No match: 2102.90_EM_BP_D39_1_37		EM_BP_D39_1_37		137 255 256	2103.53	11.9544	1.67213	12	0	0	0	0	0	0	0	0	0	0	0	0	0	0	0	0	0	0	0	0	0	0	0	0	0	0	0	0	0	0	0	0	0	0	0	0	0	0	0	0	0
No match: 2107.61_EM_BP_D46_1_243		EM_BP_D46_1_243		73 174 449	2107.82	11.9819	4.21466	41	0	0	0	0	0	0	0	0	0	0	0	0	0	0	0	0	0	0	0	0	0	0	0	0	0	0	0	0	0	0	0	0	0	0	0	0	0	90255.7	0	0	97542.7
No match: 2107.84_EM_BP_D49_1_191		EM_BP_D49_1_191		174 243 449	2107.83	11.982	2.22884	25	0	0	0	0	0	0	0	0	0	0	0	0	82756.1	0	107148	102898	0	0	0	0	105175	0	0	0	0	87185.6	0	0	0	0	0	0	0	121221	111317	127314	0	0	0	0	0
No match: 2108.90_EM_BP_D29_1_190		EM_BP_D29_1_190		174 243 451	2108.92	11.9889	0.646727	11	0	0	0	0	0	0	0	0	0	0	0	0	0	0	0	0	0	0	0	0	0	0	0	0	0	0	0	0	0	0	0	0	0	0	0	0	0	0	0	0	0
No match: 2111.62_EM_BP_D39_1_73		EM_BP_D39_1_73		73 217 389	2111.74	12.007	1.60829	23	0	0	0	0	0	0	0	0	0	0	151743	0	459088	0	30986.5	0	0	37460.2	0	0	255266	239152	0	0	0	0	0	0	0	0	0	0	0	0	0	0	0	0	0	0	0
No match: 2111.73_EM_BP_D17_1_192		EM_BP_D17_1_192		73 217 389	2111.76	12.0071	1.40906	17	0	0	0	0	0	0	0	0	0	0	0	0	0	0	0	0	0	0	0	0	0	0	0	0	0	0	0	0	0	0	0	0	0	237761	229928	28372.6	0	0	0	0	0
No match: 2112.97_EM_BP_D5_1_291		EM_BP_D5_1_291		73 217 218	2111.73	12.0069	3.37118	20	0	0	0	0	0	0	0	0	0	0	0	0	0	0	0	0	0	0	0	0	0	0	0	0	0	0	0	759737	545603	638015	0	0	0	0	0	0	0	0	211277	0	0
No match: 2129.93_EM_BP_D10_1_276		EM_BP_D10_1_276		73 243 333	2130.54	12.1274	3.04439	36	0	0	0	0	0	0	0	0	0	0	0	0	81922.1	0	339985	45266.4	43248.9	85241.5	0	0	0	0	0	0	0	441194	0	0	0	0	0	0	0	0	383150	0	0	43121.2	0	0	0
No match: 2131.38_EM_BP_D42_1_311		EM_BP_D42_1_311		73 117 161	2130.58	12.1276	3.80103	31	0	0	0	0	0	0	0	0	0	0	313332	0	0	0	0	0	0	0	0	0	0	0	0	0	0	0	623717	0	0	0	0	0	0	0	0	0	0	0	0	0	495887
No match: 2137.08_EM_BP_D1_1_215		EM_BP_D1_1_215		160 276 350	2137.03	12.1689	64.2741	160	0	0	0	0	0	0	0	0	0	9.4468e+06	323468	127932	1.28511e+06	1.55364e+07	356814	1.36584e+06	2.052e+06	221268	7.24124e+06	1.52495e+07	714572	168974	1.55362e+06	231460	160458	1.38276e+06	7623.1	2.70759e+06	4.25273e+06	28128.5	5.78925e+06	4.74342e+06	3211.74	489523	378971	3886.27	7.31703e+06	56162.9	2566.95	5.52579e+06	633.121
No match: 2145.99_EM_BP_D1_1_65		EM_BP_D1_1_65		117 205 217	2146.01	12.2264	79.5647	192	0	12357.1	5135.42	7470.64	5452.18	26756.8	11816.4	12950.9	4574.24	1.3205e+06	1.25569e+06	1.38987e+06	1.40947e+06	1.74936e+06	1.47856e+06	1.4069e+06	1.37539e+06	1.38289e+06	1.53372e+06	1.41015e+06	1.21981e+06	3.06808e+06	2.85403e+06	3.16085e+06	1.62858e+06	1.67444e+06	1.64239e+06	286744	268495	250800	1.66592e+06	1.9038e+06	1.50535e+06	1.65098e+06	1.56623e+06	1.67335e+06	900969	859750	764740	1.33356e+06	1.27565e+06
No match: 2148.45_EM_BP_D8_1_338		EM_BP_D8_1_338		173 288 408	2148.7	12.2436	34.8294	179	0	0	7401.02	1700.78	0	5401.19	0	1101.35	1968.12	471196	381909	398838	335166	369300	330770	0	422119	439982	382676	333025	311049	653985	573483	635159	366870	390208	371406	47112.7	39202.5	34649.6	0	632111	516485	476934	461908	472520	154936	123133	107074	331877	298192
No match: 2154.83_EM_BP_D12_1_275		EM_BP_D12_1_275		174 175 477	2154.74	12.2822	2.16754	28	0	0	0	0	0	0	0	0	0	127221	56768	0	0	0	108524	152115	107536	0	143961	111272	121615	0	0	0	0	0	0	0	0	0	0	0	0	0	0	0	0	0	0	121764	0
No match: 2165.53_EM_BP_D10_1_130		EM_BP_D10_1_130		73 217 517	2165.39	12.3504	11.4802	193	160956	2156.97	7149.85	3294.79	717.427	2921.32	13256.7	1.6408e+06	409.299	2.54168e+06	1.23633e+06	198180	265497	2.62995e+06	231895	740457	381367	246292	1.52733e+06	2.53566e+06	217237	1.12517e+06	451172	250531	123146	419701	1.40932e+06	634670	621831	1.13219e+06	1.31365e+06	1.00857e+06	490911	185761	230195	116221	1.33489e+06	1.04284e+06	512948	1.20755e+06	368255
No match: 2182.66_EM_BP_D44_1_374		EM_BP_D44_1_374		73 208 443	2182.36	12.459	14.3341	191	0	26411	616169	1.47267e+06	787803	996774	716373	7713.74	447996	1.52335e+06	230081	242196	547573	1.91794e+06	198820	604846	512635	161748	1.24976e+06	1.90002e+06	104332	425497	455961	346005	226521	454166	175482	535123	733734	45784.5	1.2246e+06	1.07998e+06	52161.2	316950	292103	163753	1.14546e+06	98528.3	50965.2	1.06329e+06	8545.2
No match: 2183.12_EM_BP_D45_1_274		EM_BP_D45_1_274		73 204 206	2183.13	12.464	2.1362	32	0	0	0	0	0	0	0	0	0	0	0	282181	0	0	0	0	0	0	0	0	0	0	0	0	0	0	159877	0	0	0	0	0	0	0	0	0	0	0	0	0	0
No match: 2194.04_EM_BP_D10_1_104		EM_BP_D10_1_104		73 281 370	2194.22	12.5349	25.6235	192	181625	785385	0	1240.03	2852.79	9410.74	5847.16	9683.15	9084.14	500656	358845	424790	830101	952736	449311	790643	807117	725765	1.02966e+06	967306	799896	862857	841437	1.12271e+06	611794	749573	195113	55553.4	131963	125717	831293	936617	586611	875459	2.37496e+06	896355	235149	303189	247769	624973	351924
No match: 2202.74_EM_BP_D49_1_173		EM_BP_D49_1_173		73 204 338	2202.36	12.5858	2.27154	16	0	0	0	0	0	0	0	0	0	0	0	0	0	0	0	0	557144	0	0	0	0	0	0	578455	0	0	0	0	0	0	622302	1.09264e+06	0	0	0	0	0	0	0	0	0
No match: 2204.15_EM_BP_D5_1_448		EM_BP_D5_1_448		103 204 337	2203.47	12.5924	43.3692	191	0	3792.24	695.4	2296	2851.51	1534.1	0	1239.87	4151.59	771906	640581	621231	784500	938488	825313	362276	322834	331226	981898	722772	708924	462329	482310	359930	506200	519204	520906	2.24405e+06	2.09312e+06	1.89684e+06	339951	612328	269985	636066	573270	674325	386398	308682	248711	339671	382768
No match: 2208.36_EM_BP_D13_1_35		EM_BP_D13_1_35		73 315 319	2208.78	12.6236	-0.143717	10	0	0	0	0	0	0	0	0	0	0	0	0	0	0	101758	0	0	0	0	0	0	0	71972.1	71106.1	0	0	0	0	0	0	0	0	0	0	0	0	0	0	0	0	0
No match: 2208.85_EM_BP_D37_1_89		EM_BP_D37_1_89		73 299 319	2209.08	12.6253	0.606767	25	0	0	0	0	0	0	0	0	0	0	0	0	174991	0	0	0	0	0	0	0	0	0	0	0	128308	175298	168716	0	0	0	0	0	0	0	59540.9	0	0	0	0	197213	0
No match: 2213.70_EM_BP_D47_1_362		EM_BP_D47_1_362		204 205 217	2213.28	12.65	-0.51109	7	0	0	0	0	0	0	0	0	0	0	0	0	0	96044.4	0	0	0	0	0	0	0	0	0	0	0	0	0	0	0	0	0	0	0	0	0	0	0	0	0	0	0
No match: 2217.29_EM_BP_D28_1_362		EM_BP_D28_1_362		75 199 329	2217.29	12.6736	-0.557059	3	0	0	0	0	0	0	0	0	0	0	0	0	0	0	0	0	0	0	0	0	0	0	0	0	0	0	0	0	0	0	0	0	0	0	0	0	0	0	0	0	0
No match: 2220.34_EM_BP_D1_1_192		EM_BP_D1_1_192		315 343 587	2220.36	12.6917	29.1603	187	0	774.908	0	1350.5	0	0	0	0	953.381	203031	131223	182214	281261	354158	243626	181199	209172	178377	266441	283983	245374	225451	245879	245388	301056	355597	281263	163722	133988	114495	292371	372812	179961	242414	237864	206436	191703	149239	94524.4	239364	156133
No match: 2227.62_EM_BP_D21_1_116		EM_BP_D21_1_116		73 144 315	2227.84	12.7356	-0.643473	5	0	0	0	0	0	0	0	0	0	0	0	0	0	0	0	0	0	0	0	0	0	0	0	0	177331	0	0	0	0	0	0	0	0	77470.9	0	0	0	0	0	0	0
No match: 2233.10_EM_BP_D20_1_177		EM_BP_D20_1_177		187 331 385	2232.96	12.7657	1.26644	11	0	0	0	0	0	0	0	0	0	0	0	0	0	0	0	0	0	0	0	0	0	0	0	0	0	0	0	0	0	0	0	0	0	0	0	0	0	0	0	0	0
No match: 2236.16_EM_BP_D1_1_196		EM_BP_D1_1_196		204 218 351	2236.16	12.7845	127.195	192	0	2061.28	1443.67	263.245	1780	1306.06	1452.84	11830.8	4138.09	1.53351e+06	1.47532e+06	1.53599e+06	1.95864e+06	2.40911e+06	1.89465e+06	2.00954e+06	2.01857e+06	1.82241e+06	2.49061e+06	2.25838e+06	1.88654e+06	2.13399e+06	2.20916e+06	2.27364e+06	2.15782e+06	2.26867e+06	2.08107e+06	3.59905e+06	3.12556e+06	2.76853e+06	2.64571e+06	2.92306e+06	2.27154e+06	2.27028e+06	2.11641e+06	2.22901e+06	3.16239e+06	3.20403e+06	2.86616e+06	1.93841e+06	1.71746e+06
No match: 2238.81_EM_BP_D47_1_315		EM_BP_D47_1_315		174 188 358	2238.78	12.8	7.39146	134	0	0	0	0	0	0	0	3957.31	0	0	95272.2	86276.2	168634	132776	96079.4	164392	143664	100125	239308	142021	115039	0	0	70051	136588	135796	19205.8	397956	113838	106289	160857	159835	21637.4	142252	144371	95535	0	0	0	107991	68428.1
No match: 2251.88_EM_BP_D23_1_69		EM_BP_D23_1_69		131 425 426	2251.72	12.8761	5.37501	176	0	0	2458.02	4422.82	7364.08	5878.87	1323.6	0	1661.08	198512	19652	39303.8	91563.2	363748	61596.3	55150.3	47437.8	35940.4	291758	283044	40550.1	46797.7	42091.3	54213.9	67980.5	0	56328.7	67351	51616.2	2234.65	192697	153566	18542	40096.6	75125.6	47129	84907.9	10626.8	2778.26	245466	18313.7
No match: 2258.22_EM_BP_D49_1_230		EM_BP_D49_1_230		204 205 337	2258.58	12.9164	0.0566973	7	0	0	0	0	0	0	0	0	0	0	0	0	0	0	0	0	0	0	0	0	0	0	0	0	0	0	0	194111	0	0	0	0	0	0	0	0	0	0	0	0	0
No match: 2289.22_EM_BP_D42_1_349		EM_BP_D42_1_349		72 73 260	2288.77	13.0939	0.186216	11	0	0	0	0	0	0	0	0	0	0	0	0	0	0	0	0	0	0	0	0	0	0	0	0	0	0	0	0	0	0	0	0	0	0	0	0	0	0	0	0	0
No match: 2304.41_EM_BP_D42_1_310		EM_BP_D42_1_310		129 204 243	2302.88	13.1768	1.29106	33	0	0	0	0	0	0	0	0	0	0	0	0	0	0	0	0	0	0	0	0	0	0	0	0	0	0	0	0	156686	149429	0	0	0	0	0	42805.4	0	0	0	0	0
No match: 2310.32_EM_BP_D26_1_415		EM_BP_D26_1_415		187 359 563	2310.45	13.2214	-0.137312	15	0	0	0	0	0	0	0	0	0	0	0	0	0	0	0	5508.79	0	0	0	0	0	62715.5	0	0	0	0	0	0	0	0	0	0	0	0	0	0	0	0	0	0	0
No match: 2311.80_EM_BP_D46_1_54		EM_BP_D46_1_54		73 147 204	2311.8	13.2293	-0.65741	3	0	0	0	0	0	0	0	0	0	0	0	0	0	0	0	0	0	0	0	0	0	0	0	0	0	0	0	0	0	0	0	0	0	0	0	0	0	0	0	0	0
No match: 2312.44_EM_BP_D38_1_304		EM_BP_D38_1_304		204 217 317	2312.6	13.234	4.25504	26	0	0	0	0	0	0	0	0	0	0	0	0	0	0	0	0	0	0	0	0	0	0	0	0	0	0	0	0	0	0	0	0	0	0	0	0	0	0	0	0	0
No match: 2312.65_EM_BP_D22_1_158		EM_BP_D22_1_158		206 335 379	2312.83	13.2354	0.484801	17	0	0	0	0	0	0	0	0	0	0	0	0	0	153361	0	0	0	0	0	44522.5	0	0	0	0	0	0	0	0	0	0	66588	0	0	61581.2	0	0	0	0	0	0	0
No match: 2313.91_EM_BP_D15_1_88		EM_BP_D15_1_88		73 380 395	2314.23	13.2436	-0.156803	8	0	0	0	0	0	0	0	0	0	0	0	0	0	0	0	0	0	0	0	0	0	0	0	0	0	0	0	61558.8	190113	43136.6	0	0	0	0	0	0	0	0	0	0	0
No match: 2317.91_EM_BP_D23_1_269		EM_BP_D23_1_269		204 292 375	2317.86	13.2649	-0.698644	4	0	0	0	0	0	0	0	0	0	0	0	0	0	0	0	0	0	0	0	0	0	0	0	0	0	0	0	0	0	0	0	0	0	0	0	0	0	0	0	0	0
No match: 2330.10_EM_BP_D1_1_88		EM_BP_D1_1_88		207 217 318	2330.13	13.3371	44.8275	191	0	408.568	648.467	1008.47	525.927	1714.49	3230.4	0	2511.44	568036	672501	635067	1.03065e+06	981337	913413	784756	705031	642036	946457	825519	924309	925770	831549	1.0325e+06	1.09704e+06	1.0332e+06	1.05145e+06	108894	123022	196915	704615	801709	926457	1.00171e+06	1.08151e+06	1.09047e+06	301143	408680	445969	872251	1.00251e+06
No match: 2331.94_EM_BP_D13_1_226		EM_BP_D13_1_226		202 203 291	2331.92	13.3476	3.12452	15	0	0	0	0	0	0	0	0	0	0	0	0	0	0	0	0	0	0	0	0	0	1.10018e+06	761615	1.1096e+06	0	0	0	0	0	0	0	0	0	0	0	0	0	0	0	0	0
No match: 2335.57_EM_BP_D10_1_13		EM_BP_D10_1_13		174 329 331	2335.6	13.3692	0.7561	11	0	0	0	0	0	0	0	0	0	0	0	0	0	0	0	0	0	0	0	0	0	0	0	0	0	0	0	0	0	0	112368	0	0	0	0	0	0	0	0	0	0
No match: 2336.06_EM_BP_D11_1_362		EM_BP_D11_1_362		241 257 329	2335.92	13.3711	4.65857	32	0	0	0	0	0	0	0	0	0	0	0	0	0	0	0	0	0	0	0	0	0	0	0	0	0	0	0	0	0	0	0	0	0	0	0	0	0	0	0	0	0
No match: 2349.14_EM_BP_D5_1_262		EM_BP_D5_1_262		73 357 358	2349.14	13.4489	-0.532551	3	0	0	0	0	0	0	0	0	0	0	0	0	0	0	0	0	0	0	0	0	0	0	0	0	0	0	0	0	0	0	0	0	0	0	0	0	0	0	0	0	0
No match: 2350.40_EM_BP_D51_1_394		EM_BP_D51_1_394		73 357 358	2350.94	13.4594	3.25915	32	35444.5	26227.1	22992.8	31720.8	30347.7	45701.2	28152	32832.6	65477	0	0	0	0	0	0	0	0	0	0	0	0	0	0	0	0	0	0	0	61419.4	0	0	0	0	0	0	0	0	0	117392	0	0
No match: 2359.71_EM_BP_D14_1_54		EM_BP_D14_1_54		146 201 217	2359.11	13.5075	0.66214	15	0	0	0	0	0	0	0	0	0	0	0	0	0	0	0	0	0	0	0	0	0	0	0	0	82734.7	96828.6	53347.1	0	0	0	0	0	0	0	0	0	0	0	0	0	0
No match: 2376.50_EM_BP_D21_1_338		EM_BP_D21_1_338		73 343 446	2376.35	13.6089	-0.169135	12	0	0	0	0	0	0	0	0	0	0	0	0	0	0	0	0	0	0	0	0	0	0	78119.3	218014	0	0	0	0	0	0	0	0	0	0	0	0	0	0	0	0	0
No match: 2380.72_EM_BP_D15_1_342		EM_BP_D15_1_342		73 204 361	2380.23	13.6317	1.81688	14	0	0	0	0	0	0	0	0	0	0	0	0	0	0	0	0	0	0	0	0	0	0	0	0	0	0	0	186113	746376	698462	0	0	0	0	0	0	0	0	0	0	0
No match: 2402.72_EM_BP_D22_1_187		EM_BP_D22_1_187		173 346 448	2402.89	13.7636	-0.60055	4	0	0	0	0	0	0	0	0	0	0	0	0	0	0	0	0	0	0	0	0	0	0	0	0	0	0	0	0	0	0	0	0	0	0	0	0	0	0	0	0	0
No match: 2402.83_EM_BP_D13_1_160		EM_BP_D13_1_160		73 173 449	2402.88	13.7635	-0.274348	9	0	0	0	0	0	0	0	0	0	0	0	0	0	0	0	0	0	0	0	0	0	29544.3	25351.8	41459	0	0	0	0	0	0	0	0	0	0	0	0	0	0	0	0	0
No match: 2403.41_EM_BP_D37_1_338		EM_BP_D37_1_338		173 246 346	2403.41	13.7664	-0.677072	3	0	0	0	0	0	0	0	0	0	0	0	0	0	0	0	0	0	0	0	0	0	0	0	0	0	0	0	0	0	0	0	0	0	0	0	0	0	0	0	0	0
No match: 2413.06_EM_BP_D44_1_278		EM_BP_D44_1_278		215 331 332	2413.02	13.8187	20.0532	173	0	0	0	0	7298.58	0	0	0	0	387076	383353	344579	64677.7	100119	62131.5	49381.6	0	0	336222	273674	57098.4	20903.2	25267.6	50016.1	51546.8	49202.6	44246.9	526326	577164	519922	176503	69623.9	52146.5	65186.5	66830.4	67367.7	98407.4	92222.8	88780.8	38717.2	30974.8
No match: 2423.73_EM_BP_D5_1_293		EM_BP_D5_1_293		75 187 359	2423.44	13.8753	-0.351883	4	0	0	0	0	0	0	0	0	0	0	0	0	0	0	0	0	0	0	0	0	0	0	0	0	0	0	0	0	0	0	0	0	0	0	0	0	0	0	0	0	0
No match: 2427.83_EM_BP_D9_1_240		EM_BP_D9_1_240		73 217 361	2427.42	13.8969	19.7469	190	129970	595995	280.746	13524.8	967.923	3496.1	769.87	1468	1930.03	23031.8	33866.5	46921.2	61830.5	68462.3	74709.9	34315.6	26123.9	47635.7	50267.7	69371.8	84730.3	76472.1	96643.2	250542	197836	65440.4	78570.1	523749	564332	427512	54928	27456.5	197220	52390.8	253972	197789	131589	297706	181365	24818.2	120382
No match: 2446.10_EM_BP_D15_1_161		EM_BP_D15_1_161		73 217 361	2445.06	13.9927	1.07142	21	0	0	0	0	0	0	0	0	0	0	0	0	0	0	0	0	0	0	0	0	0	0	0	0	0	0	0	45562.9	281780	291320	0	0	0	0	0	0	0	0	0	0	0
No match: 2464.63_EM_BP_D1_1_164		EM_BP_D1_1_164		101 117 267	2464.71	14.0995	4.5174	35	0	0	0	0	0	0	0	0	0	0	54389.5	0	0	0	0	0	0	0	0	77010.3	0	0	0	0	149657	0	0	0	0	0	0	0	0	0	314539	0	0	0	0	0	0
No match: 2465.39_EM_BP_D13_1_4		EM_BP_D13_1_4		171 285 286	2465.47	14.1036	3.63212	28	0	0	0	0	0	0	0	0	0	0	0	0	109181	0	0	0	0	0	0	0	0	117554	26371.5	172751	0	0	0	114317	75350.9	82621.6	0	0	159499	0	0	0	0	0	0	0	0
No match: 2470.69_EM_BP_D1_1_257		EM_BP_D1_1_257		73 361 363	2470.66	14.1318	52.2989	193	115309	26236.7	2982.04	105597	192763	153068	2134.19	151337	75708.9	305365	309468	1.02902e+06	491928	242981	463224	319721	261891	246226	400714	182957	408622	741985	701949	873221	307772	244911	210589	516809	563298	568297	358538	237134	540406	373279	978319	671175	851567	884807	796802	244359	342669
No match: 2481.49_EM_BP_D10_1_103		EM_BP_D10_1_103		217 361 363	2481.73	14.192	3.51853	29	0	0	0	0	0	0	0	0	0	0	126759	0	0	216473	361818	0	0	0	0	0	0	0	0	123256	213790	0	295978	0	0	0	0	0	0	172567	192672	321070	0	0	0	0	0
No match: 2481.49_EM_BP_D39_1_154		EM_BP_D39_1_154		204 217 361	2481.78	14.1923	1.54377	19	0	0	0	0	0	0	0	0	0	0	0	174242	0	0	0	0	0	0	0	0	210088	0	0	0	0	214180	0	0	0	0	0	0	0	0	0	0	0	0	0	0	0
No match: 2483.24_EM_BP_D45_1_42		EM_BP_D45_1_42		217 273 361	2482.87	14.1981	0.382161	11	0	0	0	0	0	0	0	0	0	0	0	0	0	0	0	0	0	130782	0	0	0	0	0	0	0	0	0	0	0	0	0	0	0	0	0	0	0	0	0	0	0
No match: 2484.24_EM_BP_D34_1_293		EM_BP_D34_1_293		73 361 362	2483.08	14.1993	1.7269	28	0	0	0	0	0	0	0	0	0	0	0	0	138067	0	0	35413.1	0	0	0	0	0	0	0	0	0	0	0	0	0	0	0	0	63634.5	0	0	0	0	0	0	40178.3	0
No match: 2497.26_EM_BP_D48_1_403		EM_BP_D48_1_403		73 217 361	2497.04	14.2752	4.55036	43	0	0	0	0	0	0	0	0	0	0	0	0	0	0	540107	0	0	194853	0	0	0	0	0	0	0	0	431225	0	0	0	0	0	0	0	368759	0	0	0	0	0	0
No match: 2520.08_EM_BP_D26_1_425		EM_BP_D26_1_425		204 205 407	2520.09	14.4004	5.46979	17	0	0	0	0	0	0	0	0	0	0	0	0	0	0	0	0	0	0	0	0	0	0	0	0	0	0	0	0	0	0	0	572058	0	0	0	0	0	0	0	0	0
No match: 2537.18_EM_BP_D1_1_123		EM_BP_D1_1_123		73 204 217	2537.06	14.4926	24.7282	192	51064.5	138659	2789.96	1032.42	726.324	3750.39	2530.39	1993.21	7143.99	978573	1.01697e+06	905465	1.49169e+06	1.92077e+06	1.30275e+06	1.46742e+06	1.49132e+06	1.35387e+06	1.8486e+06	1.64967e+06	1.49226e+06	2.90008e+06	3.2522e+06	3.30008e+06	1.50443e+06	1.64462e+06	1.19806e+06	1.19499e+06	672681	270139	2.24546e+06	2.339e+06	1.58149e+06	1.60228e+06	1.3488e+06	1.22546e+06	1.09976e+06	710008	560347	1.43663e+06	1.01174e+06
No match: 2537.88_EM_BP_D15_1_419		EM_BP_D15_1_419		73 103 231	2537.56	14.4953	7.34283	36	0	0	0	0	0	0	0	0	0	0	0	0	0	0	0	0	0	0	0	0	0	0	0	0	0	0	0	0	0	177833	0	0	0	0	0	0	0	0	0	0	0
No match: 2549.53_EM_BP_D15_1_313		EM_BP_D15_1_313		199 313 535	2549.29	14.5591	-0.577069	5	0	0	0	0	0	0	0	0	0	0	0	0	0	0	0	0	0	0	0	0	0	0	0	0	0	0	0	27741.5	27277.7	23024.2	0	0	0	0	0	0	0	0	0	0	0
No match: 2571.68_EM_BP_D15_1_187		EM_BP_D15_1_187		199 289 446	2571.44	14.6794	-0.5213	6	0	0	0	0	0	0	0	0	0	0	0	0	0	0	0	0	0	0	0	0	0	0	0	0	0	0	0	95051.4	98301	73477.2	0	0	0	0	0	0	0	0	0	0	0
No match: 2580.47_EM_BP_D10_1_293		EM_BP_D10_1_293		191 234 362	2580.78	14.7301	50.396	20	0	0	0	0	0	0	0	0	0	0	0	0	5.61451e+07	1.1974e+08	1.22907e+08	0	0	0	1.00352e+08	0	0	0	0	0	5.34599e+07	0	0	0	0	0	0	0	0	1.04724e+08	1.06672e+08	0	0	0	0	0	0
No match: 2605.14_EM_BP_D49_1_366		EM_BP_D49_1_366		73 204 205	2604.95	14.8596	5.64799	29	0	0	0	0	0	0	0	0	0	0	0	0	0	0	1.5135e+06	0	0	0	0	1.48117e+06	0	1.48399e+06	0	0	0	0	0	0	0	0	0	0	0	1.63274e+06	1.39501e+06	0	0	0	0	976881	0
No match: 2609.55_EM_BP_D2_1_87		EM_BP_D2_1_87		204 205 217	2609.55	14.8829	-0.766174	3	0	0	0	0	0	0	0	0	0	0	0	0	0	0	0	0	0	0	0	0	0	0	0	0	0	0	0	0	0	0	0	0	0	0	0	0	0	0	0	0	0
No match: 2632.10_EM_BP_D22_1_319		EM_BP_D22_1_319		72 352 423	2631.95	14.9963	5.52586	36	0	0	0	0	0	0	0	0	0	54221.9	0	0	271905	655063	0	0	0	0	654326	496162	0	0	119689	0	0	37936.6	0	0	0	0	407191	0	0	164615	0	0	85346.9	0	0	0	0
No match: 2650.49_EM_BP_D44_1_232		EM_BP_D44_1_232		73 205 615	2650.43	15.0898	0.284406	15	0	0	0	0	0	0	0	0	0	0	0	0	0	0	0	0	0	0	0	0	0	0	0	0	48784.2	273971	0	0	0	0	0	0	0	0	0	0	0	0	0	0	0
No match: 2650.85_EM_BP_D36_1_64		EM_BP_D36_1_64		73 147 205	2650.42	15.0897	2.42465	34	0	0	0	0	0	0	0	0	0	0	498506	0	497765	0	0	550118	0	0	0	0	437684	366742	728670	0	0	0	0	0	0	0	0	1.10361e+06	0	257937	0	0	0	0	0	0	0
No match: 2655.39_EM_BP_D8_1_283		EM_BP_D8_1_283		204 205 217	2655.34	15.1146	-0.0947812	7	0	0	0	0	0	0	0	0	0	0	0	0	0	0	0	0	0	0	0	0	0	0	0	0	0	0	0	0	0	0	0	0	0	0	0	0	0	0	0	0	0
No match: 2664.57_EM_BP_D29_1_20		EM_BP_D29_1_20		318 461 536	2664.6	15.1615	4.76249	25	0	0	0	0	0	0	0	0	0	0	0	0	0	0	0	0	0	0	0	0	0	0	0	0	0	0	0	0	0	0	0	502785	0	0	0	651678	193807	0	0	0	0
No match: 2680.87_EM_BP_D10_1_184		EM_BP_D10_1_184		73 86 437	2680.27	15.2408	-0.364345	5	0	0	0	0	0	0	0	0	0	0	0	0	0	125967	0	0	0	0	432301	0	0	0	0	0	0	0	0	0	0	0	0	0	0	0	0	0	0	0	0	0	0
No match: 2681.59_EM_BP_D23_1_100		EM_BP_D23_1_100		86 352 437	2680.7	15.243	4.19503	36	0	0	0	0	0	0	0	0	0	81867.7	0	0	0	0	0	248223	92775.8	0	0	155328	0	0	268928	0	0	0	0	0	0	0	344045	368101	0	0	85463.2	0	0	0	0	136195	0
No match: 2703.42_EM_BP_D11_1_97		EM_BP_D11_1_97		86 352 437	2702.51	15.3534	1.4496	21	0	0	0	0	0	0	0	0	0	0	0	0	48122.6	0	0	213618	48986.7	46881.7	360992	0	0	0	46903.6	0	0	0	0	0	0	0	277656	354503	0	108911	0	0	0	0	0	0	0
No match: 2707.58_EM_BP_D35_1_49		EM_BP_D35_1_49		73 103 209	2707.24	15.3773	0.644475	8	0	0	0	0	0	0	0	0	0	0	0	0	0	0	0	0	0	0	0	0	0	650620	543741	769984	0	0	0	0	0	0	0	0	0	0	0	0	0	0	0	0	0
No match: 2728.05_EM_BP_D11_1_311		EM_BP_D11_1_311		131 217 218	2729.01	15.4875	6.3136	28	0	0	0	0	0	0	0	0	0	0	525849	0	0	0	999485	537965	383695	0	0	0	0	0	0	0	0	0	0	0	0	0	0	0	754078	0	0	0	0	407631	374297	0	596622
No match: 2758.22_EM_BP_D18_1_151		EM_BP_D18_1_151		73 239 383	2758.21	15.6353	-0.355686	5	0	0	0	0	0	0	0	0	0	0	0	0	0	0	0	0	0	0	0	0	0	0	0	0	0	0	0	0	0	0	0	0	0	0	0	0	0	184340	81357.2	154916	87731.7
No match: 2759.14_EM_BP_D20_1_266		EM_BP_D20_1_266		73 239 383	2758.96	15.6391	0.23807	10	0	0	0	0	0	0	0	0	0	0	0	0	0	0	0	0	0	0	0	0	0	0	0	0	0	0	0	0	0	0	0	0	0	0	0	0	0	0	0	0	0
No match: 2769.09_EM_BP_D9_1_182		EM_BP_D9_1_182		73 217 259	2769.04	15.6901	14.3157	193	17401.9	74890.2	40322	1144	9188.9	2752.2	1703.27	1944.1	31815.3	333740	279362	311860	309129	417104	281417	239248	289760	207733	260346	320950	277329	813492	769606	507342	307896	285307	336891	249888	118894	42459.6	752008	584646	561602	368858	498358	470560	556682	316132	211516	458886	251533
No match: 2775.71_EM_BP_D20_1_6		EM_BP_D20_1_6		73 207 614	2775.71	15.7238	-0.68928	3	0	0	0	0	0	0	0	0	0	0	0	0	0	0	0	0	0	0	0	0	0	0	0	0	0	0	0	0	0	0	0	0	0	0	0	0	0	0	0	0	0
No match: 2785.75_EM_BP_D40_1_50		EM_BP_D40_1_50		73 217 231	2785.75	15.7747	-0.408304	3	0	0	0	0	0	0	0	0	0	0	0	0	0	0	0	0	0	0	0	0	0	0	0	0	0	0	0	0	0	0	0	0	0	0	0	0	0	0	0	0	0
No match: 2787.72_EM_BP_D20_1_324		EM_BP_D20_1_324		73 217 348	2787.72	15.7847	0.290317	12	0	0	0	0	0	0	0	0	0	0	0	0	0	0	0	0	0	0	0	0	0	0	0	0	0	0	0	0	0	0	0	0	502325	0	0	0	0	0	0	0	0
No match: 2787.74_EM_BP_D49_1_382		EM_BP_D49_1_382		73 136 217	2787.82	15.7851	2.22792	20	0	0	0	0	0	0	0	0	0	0	0	0	0	0	0	0	0	0	0	0	0	0	0	0	0	0	0	0	0	0	0	0	0	0	0	0	0	0	0	0	0
No match: 2788.21_EM_BP_D19_1_336		EM_BP_D19_1_336		73 217 230	2787.6	15.7841	-0.221877	6	0	0	0	0	0	0	0	0	0	0	0	0	0	0	0	0	0	0	0	0	0	0	0	0	0	0	0	0	0	0	442588	0	0	0	0	0	0	0	0	162818	99019.7
No match: 2814.32_EM_BP_D24_1_90		EM_BP_D24_1_90		73 191 272	2815.04	15.9179	0.146093	8	0	0	0	0	0	0	0	0	0	0	0	0	0	0	0	0	0	0	0	0	0	0	0	0	0	0	0	0	0	0	0	0	0	0	0	0	0	0	0	0	0
No match: 2814.46_EM_BP_D12_1_194		EM_BP_D12_1_194		73 258 272	2814.76	15.9165	1.7612	17	0	0	0	0	0	0	0	0	0	0	0	0	0	0	0	0	0	0	0	192703	0	238068	0	0	0	365562	344279	0	0	0	0	0	337539	0	0	0	0	0	0	0	0
No match: 2815.08_EM_BP_D46_1_264		EM_BP_D46_1_264		257 272 274	2815.39	15.9195	6.82915	39	0	0	0	0	0	0	0	0	0	224576	0	0	0	0	0	0	0	0	0	0	0	0	193856	0	327776	0	0	0	0	0	310625	0	0	0	288215	0	0	0	41503.9	0	0
No match: 2815.20_EM_BP_D35_1_361		EM_BP_D35_1_361		73 257 272	2815.94	15.9222	0.761445	11	0	0	0	0	0	0	0	0	0	0	0	0	0	0	0	0	0	0	194663	0	223337	0	0	0	0	0	0	0	0	0	0	0	0	0	0	0	0	0	0	0	0
No match: 2815.60_EM_BP_D1_1_131		EM_BP_D1_1_131		73 257 272	2815.46	15.9199	1.21821	12	0	0	0	0	0	0	0	0	0	0	240303	238355	224244	244422	166720	0	0	0	0	0	0	0	0	0	0	0	0	0	0	0	0	0	0	0	0	0	0	0	0	0	0
No match: 2815.67_EM_BP_D11_1_77		EM_BP_D11_1_77		73 257 272	2816.52	15.9249	2.53775	19	0	0	0	0	0	0	0	0	0	0	0	0	0	0	0	407862	384231	349275	0	0	0	0	0	0	0	0	0	0	0	0	0	522173	0	394123	0	324569	0	82575.7	0	292830	253737
No match: 2819.67_EM_BP_D39_1_218		EM_BP_D39_1_218		204 205 361	2819.67	15.9398	-0.72278	3	0	0	0	0	0	0	0	0	0	0	0	0	0	0	0	0	0	0	0	0	0	0	0	0	0	0	0	0	0	0	0	0	0	0	0	0	0	0	0	0	0
No match: 2842.96_EM_BP_D1_1_133		EM_BP_D1_1_133		294 628 630	2842.9	16.0495	24.7054	184	0	0	0	0	0	0	0	0	0	80036.2	88515.7	99388.1	76344.8	101311	69678.1	95563.1	92843.8	84921.5	83420.7	72389.2	61407	197233	225018	242462	77119.8	90267.3	109500	123971	102780	82531	188803	225011	184159	95227.7	122161	104023	98165.2	90738.2	75732.5	71910.6	60093.9
No match: 2862.71_EM_BP_D7_1_35		EM_BP_D7_1_35		117 132 425	2863.01	16.1446	1.21924	25	0	0	0	0	0	0	0	0	0	0	0	0	0	0	0	0	0	0	95829.7	0	0	0	0	0	0	0	0	57592.3	0	0	0	0	0	0	0	0	0	0	0	16140.4	0
No match: 2882.05_EM_BP_D42_1_179		EM_BP_D42_1_179		73 204 363	2881.28	16.231	57.4822	192	0	61025.4	21572.6	837.255	5348.07	8858.07	6146.37	2271.76	324.058	1.64432e+06	1.1824e+06	1.20497e+06	852789	919460	776540	1.67349e+06	1.27615e+06	1.16747e+06	801191	700222	621922	2.1255e+06	2.39494e+06	2.36338e+06	910130	1.12614e+06	892407	104169	126226	93660.5	1.83963e+06	2.39136e+06	1.42022e+06	1.42657e+06	1.23678e+06	972486	498707	450133	332773	1.0612e+06	763680
No match: 2898.14_EM_BP_D26_1_142		EM_BP_D26_1_142		204 217 363	2898.14	16.3107	-0.544824	3	0	0	0	0	0	0	0	0	0	0	0	0	0	0	0	0	0	0	0	0	0	0	0	0	0	0	0	0	0	0	0	0	0	0	0	0	0	0	0	0	0
No match: 2898.51_EM_BP_D21_1_236		EM_BP_D21_1_236		73 204 363	2898.05	16.3102	8.03384	36	0	0	0	0	0	0	0	0	0	0	0	0	0	0	0	0	0	0	0	0	0	1.32806e+06	1.34934e+06	1.40726e+06	0	0	592457	0	0	0	0	1.04043e+06	0	0	485223	557021	0	0	0	0	0
No match: 2899.38_EM_BP_D38_1_33		EM_BP_D38_1_33		191 204 363	2898.67	16.3131	7.34751	41	0	0	0	0	0	0	0	0	0	0	574795	0	0	0	0	0	402991	0	0	0	0	0	0	0	0	363362	0	0	0	0	0	0	512866	0	0	0	0	0	249893	0	0
No match: 2902.89_EM_BP_D44_1_66		EM_BP_D44_1_66		117 363 365	2902.01	16.3289	10.2225	187	1258.2	80.1417	282.209	0	658.481	0	0	54.9011	4268	377854	384446	383877	0	185675	147489	281711	279616	241740	169388	142500	0	738155	362495	757430	165082	88285.2	120495	123650	98990.7	96562.2	327771	254368	57237.6	312475	259509	49838.8	185555	213419	167409	179256	191769
No match: 2912.19_EM_BP_D8_1_21		EM_BP_D8_1_21		73 280 295	2912.47	16.3784	28.6489	190	10595.9	0	12052.5	587.25	669.324	3320.85	0	3237.51	3945.43	254077	165758	170723	166502	190838	128061	449180	322381	180979	232192	174877	152890	846314	482657	712553	110948	127441	83930.3	96523.3	93816.1	53287.5	268746	462891	122047	223492	355319	154311	390570	226855	140265	69378.6	46460.9
No match: 2915.47_EM_BP_D33_1_381		EM_BP_D33_1_381		175 188 237	2915.18	16.3912	0.0339973	7	0	0	0	0	0	0	0	0	0	0	0	0	0	0	0	0	0	0	0	0	0	0	0	183844	0	0	0	0	0	0	0	0	0	0	0	0	0	0	0	0	0
No match: 2924.38_EM_BP_D20_1_171		EM_BP_D20_1_171		103 204 362	2924.54	16.4354	0.626192	11	0	0	0	0	0	0	0	0	0	0	0	0	0	0	0	0	0	0	0	0	0	0	0	0	0	0	0	192996	0	0	0	0	0	0	0	0	0	0	0	0	0
No match: 2931.47_EM_BP_D19_1_5		EM_BP_D19_1_5		156 213 497	2931.87	16.4701	-0.80992	4	0	0	0	0	0	0	0	0	0	0	0	0	0	0	0	0	0	0	0	0	0	0	0	0	0	0	0	0	0	0	0	0	0	0	0	0	0	0	8684.63	13288	14384.6
No match: 2938.83_EM_BP_D37_1_398		EM_BP_D37_1_398		71 112 185	2939.36	16.5054	1.34674	12	0	0	0	0	0	0	0	0	0	0	0	0	0	0	0	0	0	0	0	0	0	0	0	0	0	0	0	0	0	0	0	0	0	0	221373	0	0	0	0	0	0
No match: 2947.50_EM_BP_D7_1_405		EM_BP_D7_1_405		73 411 412	2948.45	16.5484	13.8659	184	0	2681.46	7791.25	1172.63	3929.69	0	17877.8	0	422.407	110280	75349.1	0	74301.7	112173	121843	37751.8	32630.3	0	171556	105262	0	122847	156824	130925	229445	246707	62952.2	96483.2	75878.6	119100	56095.9	81393.7	98719.7	213672	73578.2	195981	69856.9	84434.9	222282	243993	202348
No match: 2951.96_EM_BP_D37_1_38		EM_BP_D37_1_38		73 75 267	2952.7	16.5685	11.0528	193	107983	113800	119709	113402	23617.3	575.165	20270.1	703634	32680.8	328694	270757	159928	291275	43830	88796.9	297701	11052.5	68494.1	210758	33654.1	50534.1	219274	237715	128301	255270	26983.3	111844	196042	22833.1	56097.1	210454	79716.3	173929	272572	210533	114192	305847	165935	233605	309949	226388
No match: 2956.01_EM_BP_D39_1_279		EM_BP_D39_1_279		103 217 218	2956.67	16.5873	0.437153	11	0	0	0	0	0	0	0	0	0	0	0	0	0	0	0	0	63690.9	0	0	0	0	0	0	301684	0	0	0	0	0	0	0	0	0	0	0	0	0	0	0	0	0
[truncated: 77 more rows]
[truncated: 153 more columns]

## Sheet: SNP_raw
Metabolite	Score	Quantification Ions	Avg. RI	Avg. RT (Min)	Hits	EM_SNP_Blank_1.cmp	EM_SNP_Blank_2.cmp	EM_SNP_Blank_3.cmp	EM_SNP_Blank_4.cmp	EM_SNP_Blank_5.cmp	EM_SNP_Blank_6.cmp	EM_SNP_Blank_7.cmp	EM_SNP_Blank_8.cmp	EM_SNP_Blank_9.cmp	EM_SNP_Blank_10.cmp	EM_SNP_D1_1.cmp	EM_SNP_D1_2.cmp	EM_SNP_D1_3.cmp	EM_SNP_D10_1.cmp	EM_SNP_D10_2.cmp	EM_SNP_D10_3.cmp	EM_SNP_D11_1.cmp	EM_SNP_D11_2.cmp	EM_SNP_D11_3.cmp	EM_SNP_D12_1.cmp	EM_SNP_D12_2.cmp	EM_SNP_D12_3.cmp	EM_SNP_D13_1.cmp	EM_SNP_D13_2.cmp	EM_SNP_D13_3.cmp	EM_SNP_D14_1.cmp	EM_SNP_D14_2.cmp	EM_SNP_D14_3.cmp	EM_SNP_D15_1.cmp	EM_SNP_D15_2.cmp	EM_SNP_D15_3.cmp	EM_SNP_D16_1.cmp	EM_SNP_D16_2.cmp	EM_SNP_D16_3.cmp	EM_SNP_D17_1.cmp	EM_SNP_D17_2.cmp	EM_SNP_D17_3.cmp	EM_SNP_D18_1.cmp	EM_SNP_D18_2.cmp	EM_SNP_D18_3.cmp	EM_SNP_D19_1.cmp	EM_SNP_D19_2.cmp	EM_SNP_D19_3.cmp	EM_SNP_D2_1.cmp
[truncated: 208 more rows]
[truncated: 151 more columns]

[truncated: 10 more sheets: SP_raw, BNP_poolnorm, BP_poolnorm, SNP_poolnorm, SP_poolnorm, BNP_seq, BP_seq, SNP_seq, SP_seq, Derivate_to_Database_Links]
