# Supplementary material for: Integration of time-series meta-omics data reveals how microbial ecosystems respond to disturbance
Source: Nat Commun. 2020 Oct 19;11:5281. doi: 10.1038/s41467-020-19006-2 (PMC7572474; doi:10.1038/s41467-020-19006-2)
Supplement: Supplementary file 7 — Supplementary Data 4 [file 41467_2020_19006_MOESM7_ESM.xlsx]

## Sheet: Manual_PC_collection
Date	Time	Conductivity (uS/cm)	pH	Water temperature as measured by oxygen probe	Oxygen (mg/L)	Oxygen Saturation (%)	Air temperature	Comments
2011-03-21	11:50:00	1065	7.22	13.6	0.28	2.8	8
2011-03-29	11:00:00	1047	7.01	13.3	0.63	6.2	10
2011-04-05	09:30:00	848	6.93	13.4	0.26	2.5	8
2011-04-14	09:30:00	920	6.82	14.5	0.18	1.8	7
2011-04-21	10:00:00	1151	6.73	15.7	0.19	2	18
2011-04-29	11:00:00	950	6.93	15.7	0.45	4.4	15
2011-05-06	15:00:00	860	7.94	16.1	0.05	0.5	21
2011-05-13	13:30:00	624	6.83	17.4	0.17	1.8	17
2011-05-20	11:00:00	1051	6.76	17.6	0.3	3.2	20
2011-05-27	10:30:00	1162	6.78	17.5	0.24	2.5	12
2011-06-03	10:00:00	1041	6.64	18.3	0.18	2	20
2011-06-09	11:30:00	907	6.68	18.3	0.41	4.4	16
2011-06-17	10:30:00	925	6.7	18.8	0.22	2.4	17
2011-06-24	11:30:00	976	6.78	17.9	0.19	2	12
2011-07-01	09:30:00	1178	6.7	19	0.25	2.7	14
2011-07-08	13:30:00	1153	6.76	19.8	0.18	2	19
2011-08-05	10:30:00	938	6.49	20	0.21	2.4	19
2011-08-11	15:30:00	1131	6.55	18.9	0.19	2.1	23
2011-08-19	10:30:00	1274	6.49	20.1	0.18	2.1	21
2011-08-29	10:30:00	988	6.64	19	0.26	2.8	13
2011-09-05	15:00:00	1219	6.69	20.2	0.12	1.4	18	problem with pH probe
2011-09-12	10:00:00	858	6.04	19.2	0.21	2.4	15	problem with pH probe
2011-09-19	16:00:00	1030	5.52	18.4	0.19	2.1	15	problem with pH probe
2011-09-28	09:00:00	1238	5.3	19.5	0.18	2	17	problem with pH probe
2011-10-05	14:00:00	1221	5.51	19.7	0.21	2.1	17	problem with pH probe
2011-10-12	09:30:00	1075	5.52	17.9	0.22	2.4	12	problem with pH probe
2011-11-02	10:30:00	1087	/	17.2	0.23	2.5	11	problem with pH probe
2011-11-07	10:30:00	1091	6.97	17.2	0.2	2.1	8
2011-11-16	11:00:00	1220	6.85	15.9	0.39	4	-1
2011-11-23	12:30:00	1145	6.81	16.2	0.44	4.6	8
2011-11-29	13:30:00	1195	7.02	15.7	0.21	2.2	4
2011-12-21	10:30:00	1114	6.97	11.1	0.23	2.1	1
2011-12-28	11:50:00	1063	7.07	12.3	0.2	1.9	2
2012-01-03	11:00:00	825	7.14	11.6	0.2	1.9	4
2012-01-11	15:30:00	958	6.96	11.5	0.22	2	8
2012-01-19	12:00:00	1157	6.97	12.1	0.38	3.6	8
2012-01-25	10:30:00	825	7.08	10.7	0.22	2.1	2
2012-02-01	11:30:00	1410	6.94	10.7	0.29	2.6	-7
2012-02-08	14:30:00	1196	6.89	10.6	0.28	2.5	-5
2012-02-14	11:30:00	800	6.94	11.2	0.2	1.9	1
2012-02-23	12:20:00	1144	6.84	10.6	0.24	2.2	3
2012-02-29	12:20:00	1064	6.94	11.8	0.35	3.3	9
2012-03-08	12:40:00	966	7.12	11	0.21	1.9	4
2012-03-14	10:30:00	727	7.18	12.2	0.3	2.8	4
2012-03-22	12:30:00	1127	6.91	12.8	0.23	2.2	17
2012-03-28	11:45:00	1175	6.98	14.5	0.34	3.4	15
2012-04-04	11:15:00	563	7.01	14	0.19	1.9	9
2012-04-10	12:00:00	929	6.98	13.2	0.19	1.9	10
2012-04-17	11:00:00	1163	6.75	13.9	0.25	2.5	6
2012-04-25	09:30:00	938	7.05	12.7	0.19	1.8	6
2012-05-03	12:00:00	969	/	13.4	0.21	2.1	11

## Sheet: Manual_processed
Date	Conductivity_manual_mS.cm	pH_manual	Temp_manual	Oxygen_manual_mg.L	Oxygen_sat_manual	Temp_Air
2011-03-21	1065	7.22	13.6	0.28	2.8	8
2011-03-29	1047	7.01	13.3	0.63	6.2	10
2011-04-05	848	6.93	13.4	0.26	2.5	8
2011-04-14	920	6.82	14.5	0.18	1.8	7
2011-04-21	1151	6.73	15.7	0.19	2	18
2011-04-29	950	6.93	15.7	0.45	4.4	15
2011-05-06	860	7.94	16.1	0.05	0.5	21
2011-05-13	624	6.83	17.4	0.17	1.8	17
2011-05-20	1051	6.76	17.6	0.3	3.2	20
2011-05-27	1162	6.78	17.5	0.24	2.5	12
2011-06-03	1041	6.64	18.3	0.18	2	20
2011-06-09	907	6.68	18.3	0.41	4.4	16
2011-06-17	925	6.7	18.8	0.22	2.4	17
2011-06-24	976	6.78	17.9	0.19	2	12
2011-07-01	1178	6.7	19	0.25	2.7	14
2011-07-08	1153	6.76	19.8	0.18	2	19
2011-08-05	938	6.49	20	0.21	2.4	19
2011-08-11	1131	6.55	18.9	0.19	2.1	23
2011-08-19	1274	6.49	20.1	0.18	2.1	21
2011-08-29	988	6.64	19	0.26	2.8	13
2011-09-05	1219	6.69	20.2	0.12	1.4	18
2011-09-12	858	NA	19.2	0.21	2.4	15
2011-09-19	1030	NA	18.4	0.19	2.1	15
2011-09-28	1238	NA	19.5	0.18	2	17
2011-10-05	1221	NA	19.7	0.21	2.1	17
2011-10-12	1075	NA	17.9	0.22	2.4	12
2011-11-02	1087	NA	17.2	0.23	2.5	11
2011-11-07	1091	6.97	17.2	0.2	2.1	8
2011-11-16	1220	6.85	15.9	0.39	4	-1
2011-11-23	1145	6.81	16.2	0.44	4.6	8
2011-11-29	1195	7.02	15.7	0.21	2.2	4
2011-12-21	1114	6.97	11.1	0.23	2.1	1
2011-12-28	1063	7.07	12.3	0.2	1.9	2
2012-01-03	825	7.14	11.6	0.2	1.9	4
2012-01-11	958	6.96	11.5	0.22	2	8
2012-01-19	1157	6.97	12.1	0.38	3.6	8
2012-01-25	825	7.08	10.7	0.22	2.1	2
2012-02-01	1410	6.94	10.7	0.29	2.6	-7
2012-02-08	1196	6.89	10.6	0.28	2.5	-5
2012-02-14	800	6.94	11.2	0.2	1.9	1
2012-02-23	1144	6.84	10.6	0.24	2.2	3
2012-02-29	1064	6.94	11.8	0.35	3.3	9
2012-03-08	966	7.12	11	0.21	1.9	4
2012-03-14	727	7.18	12.2	0.3	2.8	4
2012-03-22	1127	6.91	12.8	0.23	2.2	17
2012-03-28	1175	6.98	14.5	0.34	3.4	15
2012-04-04	563	7.01	14	0.19	1.9	9
2012-04-10	929	6.98	13.2	0.19	1.9	10
2012-04-17	1163	6.75	13.9	0.25	2.5	6
2012-04-25	938	7.05	12.7	0.19	1.8	6
2012-05-03	969	NA	13.4	0.21	2.1	11

## Sheet: Online_collection
Date	Duration	Inlet_pH	Inlet_conductivity_mS.cm.	Temperature_C	Aeration1_pH	Occupancy1.dry.matter_g.l	Occupancy1.Nitrate_mg.l	Occupancy1.Oxygen_mg.l	Occupancy1.NH4.N_mg.l	Occupancy1.PO4.P_mg.l
2011-03-21	00:00_-_02:00	6.38	2150.46	15.09	6.98	2.08	2.91	1.14	1.33	1.85
2011-03-21	02:00_-_04:00	6.33	2215.49	14.76	6.98	1.98	2.68	0.03	0.06	1.77
2011-03-21	04:00_-_06:00	6.29	2212.68	14.51	7.01	2.15	1.91	0.74	1.32	2.45
2011-03-21	06:00_-_08:00	6.34	2212.21	14.39	6.98	2.05	2.33	0.17	0.11	2.33
2011-03-21	08:00_-_10:00	6.2	2205.67	14.56	6.99	2.16	2.03	1.03	1.08	3.01
2011-03-21	10:00_-_12:00	6.24	2366.86	15.22	6.98	2.04	2.13	0.44	0.9	2.63
2011-03-21	12:00_-_14:00	6.17	2310.37	15.5	6.95	2.11	3.52	1.72	2.29	2.26
2011-03-21	14:00_-_16:00	6.26	2192.18	15.46	6.88	2.05	6.81	1.67	1.21	1.76
2011-03-21	16:00_-_18:00	6.37	2208.51	15.74	6.86	1.91	6.98	0.25	0.53	1.63
2011-03-21	18:00_-_20:00	6.91	2332.58	15.72	6.87	2.02	6.47	1.09	0.64	1.57
2011-03-21	20:00_-_22:00	6.86	2247.68	15.72	6.91	2.03	5.12	0.91	1.54	1.61
2011-03-21	22:00_-_24:00	6.75	2242.2	15.89	6.88	2.04	6.5	1.3	0.76	1.53
2011-03-22	00:00_-_02:00	6.74	2222.38	15.75	6.89	1.93	4.96	0.85	1.26	1.59
2011-03-22	02:00_-_04:00	6.49	2256.26	15.39	6.87	1.93	5.55	0.81	0.61	1.54
2011-03-22	04:00_-_06:00	6.52	2297.68	15.21	6.89	2	4.72	1.05	1.34	1.6
2011-03-22	06:00_-_08:00	6.44	2348.36	15.1	6.87	2.89	4.15	0.25	0.4	1.56
2011-03-22	08:00_-_10:00	6.29	2312.61	15.15	6.88	3.11	3.78	1.17	0.98	1.6
2011-03-22	10:00_-_12:00	6.28	2242.98	15.64	6.88	3.08	3.86	0.87	1.47	1.61
2011-03-22	12:00_-_14:00	6.3	2257.28	15.67	6.86	3.02	4.26	0.87	1.19	1.55
2011-03-22	14:00_-_16:00	6.69	2200.29	15.76	6.86	3.18	4.58	1.77	1.52	1.66
2011-03-22	16:00_-_18:00	6.88	2183.02	15.85	6.81	3.05	5.86	1.23	0.72	1.78
2011-03-22	18:00_-_20:00	7.2	2155.7	15.6	6.83	2.91	5.3	0.7	1.17	1.94
2011-03-22	20:00_-_22:00	7.15	2187.53	15.59	6.83	2.99	5.16	0.94	0.77	1.95
2011-03-22	22:00_-_24:00	6.83	2076.16	15.81	6.88	3.04	4.16	0.67	1	2.02
2011-03-23	00:00_-_02:00	7.12	2074.31	15.53	6.88	3.05	3.43	0.24	0.23	1.98
2011-03-23	02:00_-_04:00	6.88	2114.11	15.09	6.92	3.19	2.58	1.03	0.91	2.06
2011-03-23	04:00_-_06:00	6.54	2142.47	14.78	6.93	3.08	2.1	0.21	0.47	2.05
2011-03-23	06:00_-_08:00	6.56	2139.62	14.68	6.93	3.12	1.75	0.58	0.29	2.08
2011-03-23	08:00_-_10:00	6.49	2133.06	14.89	6.96	3.18	1.41	1.09	1.39	2.45
2011-03-23	10:00_-_12:00	6.59	2148.79	15.33	6.93	2.98	1.79	0.57	0.74	2.49
2011-03-23	12:00_-_14:00	6.6	2077.48	15.55	6.91	3.03	2.09	1.28	1.09	2.3
2011-03-23	14:00_-_16:00	7.04	2089.05	15.65	6.92	2.98	2.1	0.46	0.95	2.21
2011-03-23	16:00_-_18:00	7.23	2025.64	15.64	6.92	3.04	2.03	0.79	0.54	2.24
2011-03-23	18:00_-_20:00	7.23	2017.38	15.56	6.95	3.11	1.33	0.53	1.31	2.42
2011-03-23	20:00_-_22:00	7.19	2011.68	15.72	6.95	3.02	1.52	0.42	0.19	2.45
2011-03-23	22:00_-_24:00	7.27	1985.75	15.9	6.98	3.21	1.16	0.54	1.51	2.92
2011-03-24	00:00_-_02:00	7.38	2015.86	15.63	6.96	3.05	1.36	0.21	0.15	2.84
2011-03-24	02:00_-_04:00	7.19	2042.16	15.23	6.98	3.23	1.26	0.91	1.27	3.92
2011-03-24	04:00_-_06:00	7.04	2080.42	14.97	6.97	3.05	1.27	0.03	0.22	3.65
2011-03-24	06:00_-_08:00	6.62	2143.28	14.79	6.98	3.16	1.18	1.09	1.08	4.55
2011-03-24	08:00_-_10:00	6.67	2181.95	15.17	6.97	2.99	1.1	0.44	0.66	4.04
2011-03-24	10:00_-_12:00	6.65	2137.19	15.61	6.95	3.07	1.49	1.6	1.36	3.95
2011-03-24	12:00_-_14:00	6.66	2051.38	15.91	6.93	2.87	1.97	0.58	1.07	2.96
2011-03-24	14:00_-_16:00	6.64	1987.03	16.07	6.91	2.98	1.99	0.98	0.82	2.4
2011-03-24	16:00_-_18:00	6.57	1993.83	16.11	6.92	3.06	2.04	1.06	1.44	2.21
2011-03-24	18:00_-_20:00	6.53	2112.63	16.12	6.9	3.01	2.17	0.61	0.36	1.98
2011-03-24	20:00_-_22:00	6.36	2082.63	16.18	6.88	3.14	2.73	1.39	0.08	1.82
2011-03-24	22:00_-_24:00	6.5	2049.33	16.28	6.84	3.01	3.43	1.23	0.03	1.63
2011-03-25	00:00_-_02:00	6.94	2079.92	16.16	6.84	2.94	3.66	0.58	0	1.52
2011-03-25	02:00_-_04:00	6.93	2133.02	15.81	6.89	3.05	2.57	0.16	0.66	1.75
2011-03-25	04:00_-_06:00	6.7	2175.82	15.62	6.89	3.17	1.74	0.73	0.67	1.76
2011-03-25	06:00_-_08:00	6.54	2186.68	15.49	6.92	3.21	1.4	1.04	1.27	1.85
2011-03-25	08:00_-_10:00	6.23	2130.76	15.54	6.9	3.05	1.41	0.12	0.47	1.82
2011-03-25	10:00_-_12:00	6.33	2157.62	16.19	6.9	3.29	1.34	1.39	1.13	1.83
2011-03-25	12:00_-_14:00	6.95	1987.3	15.99	6.89	3.11	1.74	0.24	0.86	1.88
2011-03-25	14:00_-_16:00	6.72	1944.38	15.84	6.91	3.18	1.93	1.15	1	1.89
2011-03-25	16:00_-_18:00	6.6	1944.42	15.85	6.95	3.09	1.66	0.12	1.21	1.96
2011-03-25	18:00_-_20:00	6.56	1946.78	15.81	6.98	3.28	1.26	1.15	1.85	2.04
2011-03-25	20:00_-_22:00	6.75	1943.19	15.95	6.99	2.96	1.5	0.04	0.35	1.9
2011-03-25	22:00_-_24:00	7.23	1983.87	15.94	7.01	3.14	1.48	1.04	0.97	2.08
2011-03-26	00:00_-_02:00	7.21	2036.51	15.78	7.03	3	1.13	0.39	0.86	2.17
2011-03-26	02:00_-_04:00	7	2059.59	15.44	7.03	3.01	1.56	0.78	0.55	2.79
2011-03-26	04:00_-_06:00	6.93	2078.6	15.2	7.04	3.06	1.14	0.89	1.27	3.08
2011-03-26	06:00_-_08:00	6.95	2097.15	15.1	7.01	2.91	1.06	0.03	0.19	3.01
2011-03-26	08:00_-_10:00	6.58	2060.33	14.98	7.01	3.12	1.41	0.72	1.01	3.6
2011-03-26	10:00_-_12:00	6.46	2077.82	15.27	6.99	3.02	1.16	0.43	0.36	3.14
2011-03-26	12:00_-_14:00	6.61	2002.4	15.72	6.98	3.02	0.99	0.55	0.42	2.93
2011-03-26	14:00_-_16:00	6.97	1866.19	16.09	7	3.11	0.97	1.35	1.54	3.02
2011-03-26	16:00_-_18:00	7.02	1874.24	16.14	6.98	2.94	1.06	0.29	0.51	2.66
2011-03-26	18:00_-_20:00	6.71	1997.27	16.08	7.01	3	0.97	0.7	0.49	2.63
2011-03-26	20:00_-_22:00	6.83	1937.83	16.02	7.04	3.07	0.6	0.34	1.06	3.07
2011-03-26	22:00_-_24:00	6.6	1949.19	15.93	7.04	3.08	0.85	0.39	0.27	3.23
2011-03-27	00:00_-_02:00	6.68	1983.58	15.75	7.06	3.21	0.79	0.64	1.38	4.19
2011-03-27	02:00_-_04:00	6.54	2023.99	15.55	7.04	3.08	1.12	0.36	0.15	3.76
2011-03-27	04:00_-_06:00	6.58	2043.77	15.37	7.06	3.15	0.7	0.39	1.17	4.06
2011-03-27	06:00_-_08:00	6.5	2066.57	15.17	7.01	3.09	0.86	0.64	0.34	3.76
2011-03-27	08:00_-_10:00	6.25	2140.81	15.47	7.03	3.05	0.63	0.02	0.35	3.59
2011-03-27	10:00_-_12:00	6.42	2160.95	15.75	7.02	3.18	0.71	0.92	0.81	4.71
2011-03-27	12:00_-_14:00	6.98	2112.58	15.98	7.02	3.15	0.61	0.71	1.31	3.67
2011-03-27	14:00_-_16:00	6.77	1995.96	16.47	6.98	3.13	1.16	1.35	1.19	2.54
2011-03-27	16:00_-_18:00	6.66	1911.95	16.56	6.97	3.03	1.26	0.78	1.03	1.79
2011-03-27	18:00_-_20:00	6.62	2031.85	16.44	6.95	3.01	1.22	0.6	0.43	1.4
2011-03-27	20:00_-_22:00	6.64	2039.07	16.31	6.99	3.07	1	1.07	1.23	1.41
2011-03-27	22:00_-_24:00	6.67	2051.65	16.33	6.97	2.86	1.25	0.2	0.4	1.29
2011-03-28	00:00_-_02:00	6.93	2064.62	16.33	6.98	3.03	2.25	1.3	1.07	1.29
2011-03-28	02:00_-_04:00	6.83	2093.22	16.15	6.99	2.94	1.97	0.8	1.36	1.26
2011-03-28	04:00_-_06:00	6.8	2159.1	16	6.95	2.88	2.36	0.88	0.63	1.26
2011-03-28	06:00_-_08:00	6.86	2211.71	15.89	6.96	2.97	2.4	1.13	1.13	1.21
2011-03-28	08:00_-_10:00	6.6	2167.69	15.84	6.94	2.84	2.02	0.15	0.52	1.15
2011-03-28	10:00_-_12:00	6.43	2130.31	16.03	6.93	2.99	2.08	1.11	0.9	1.17
2011-03-28	12:00_-_14:00	6.78	2092.77	16.08	6.93	3.01	2.53	1.17	1.59	1.18
2011-03-28	14:00_-_16:00	7.07	1933.96	16.02	6.9	2.85	3.38	0.4	0.53	1.19
2011-03-28	16:00_-_18:00	6.91	1936.31	16.07	6.92	2.97	2.9	1.05	1.01	1.29
2011-03-28	18:00_-_20:00	6.67	1947.01	15.94	6.94	2.88	2.46	0.68	0.39	1.31
2011-03-28	20:00_-_22:00	6.63	1943	16.02	6.97	2.89	1.52	0.5	0.87	1.42
2011-03-28	22:00_-_24:00	6.59	1923.25	16.11	6.98	2.87	1.85	0.5	0.28	1.5
2011-03-29	00:00_-_02:00	6.56	1938.64	16.02	7.01	2.97	1.73	0.92	0.99	1.83
2011-03-29	02:00_-_04:00	6.52	1984.04	15.68	7.02	2.89	1.23	0.16	0.69	2.13
2011-03-29	04:00_-_06:00	6.33	2007.46	15.39	7	2.91	1.82	0.96	0.65	2.92
2011-03-29	06:00_-_08:00	6.44	2011.45	15.29	7	2.88	1.55	0.66	0.44	2.7
2011-03-29	08:00_-_10:00	6.21	1981.93	15.36	7	2.86	1.05	0.57	0.79	2.78
2011-03-29	10:00_-_12:00	6.27	2039.79	15.75	6.98	2.87	1.36	0.48	0.23	2.76
2011-03-29	12:00_-_14:00	6.5	1943.8	15.76	6.99	3	1.14	0.95	0.86	2.51
2011-03-29	14:00_-_16:00	6.56	1944.6	15.56	6.98	2.93	1.15	0.43	0.99	2.34
2011-03-29	16:00_-_18:00	6.57	2078.55	15.61	6.97	2.95	1.72	0.89	0.65	2.56
2011-03-29	18:00_-_20:00	6.58	1951.69	15.69	6.98	3	1.5	0.82	0.89	2.37
2011-03-29	20:00_-_22:00	6.72	1921.78	16.08	6.98	2.8	1.24	0.04	0.17	2.24
2011-03-29	22:00_-_24:00	6.56	1833.94	16.23	7.01	2.97	1.65	1.2	1.21	3.43
2011-03-30	00:00_-_02:00	6.65	1942.03	16.06	7.02	2.81	1.36	0.35	0.76	3
2011-03-30	02:00_-_04:00	6.55	1985.93	15.67	7.01	2.9	1.29	0.68	0.4	3.1
2011-03-30	04:00_-_06:00	6.75	1919.76	15.45	7.03	2.97	1.06	0.64	1.02	3.34
2011-03-30	06:00_-_08:00	7.85	1917.92	15.39	7	2.92	1.19	0.24	0.33	3.39
2011-03-30	08:00_-_10:00	7.01	1985.6	15.86	7.01	3.06	1.32	1.26	1.31	3.95
2011-03-30	10:00_-_12:00	6.49	2003.67	16.17	6.98	2.79	1.51	0.23	0.64	3.05
2011-03-30	12:00_-_14:00	6.27	2006.46	16.4	6.97	2.98	1.57	1.7	1.66	2.36
2011-03-30	14:00_-_16:00	6.24	1979.87	16.39	6.93	2.75	1.71	0.57	0.93	1.78
2011-03-30	16:00_-_18:00	6.49	2035.67	16.52	6.91	2.84	1.86	1	0.83	1.58
2011-03-30	18:00_-_20:00	6.82	2090.07	16.53	6.9	2.86	2	0.96	0.69	1.46
2011-03-30	20:00_-_22:00	6.74	2009.8	16.59	6.91	2.71	2.17	0.09	0.55	1.42
2011-03-30	22:00_-_24:00	8.75	1963.92	16.66	6.91	2.92	1.86	1.11	0.86	1.45
2011-03-31	00:00_-_02:00	8.35	1938.58	16.19	6.91	2.96	2.26	1.04	0.81	1.43
2011-03-31	02:00_-_04:00	7.93	1981.82	16.16	6.92	2.83	2.47	0.31	0.56	1.39
2011-03-31	04:00_-_06:00	8.03	2000.37	16.07	6.92	2.95	1.87	0.95	0.7	1.46
2011-03-31	06:00_-_08:00	8.1	1939.23	15.5	6.92	2.98	1.9	1.11	1.11	1.51
2011-03-31	08:00_-_10:00	8.19	1899.08	15.57	6.92	2.83	2.73	0.48	0.82	1.57
2011-03-31	10:00_-_12:00	7.88	1970.08	15.57	6.9	2.77	2.86	1.1	0.83	1.69
2011-03-31	12:00_-_14:00	7.79	1776.44	16.05	6.92	2.78	4.33	1.16	2.79	1.81
2011-03-31	14:00_-_16:00	7.23	1710.13	16.29	6.87	2.77	5.86	1.47	1.24	1.86
2011-03-31	16:00_-_18:00	6.82	1679.17	16.16	6.88	2.67	4.88	0.47	0.97	1.95
2011-03-31	18:00_-_20:00	6.74	1817.63	16	6.86	2.77	3.55	0.79	0.57	1.96
2011-03-31	20:00_-_22:00	6.9	1893.56	16.04	6.9	2.83	2.98	1.07	1.77	2.08
2011-03-31	22:00_-_24:00	6.9	1934.54	16.19	6.86	2.79	3.51	1.23	0.7	2.09
2011-04-01	00:00_-_02:00	7.23	1959.49	16.72	6.87	2.75	3.4	1.19	1.19	2.14
2011-04-01	02:00_-_04:00	7.4	1971.45	16.43	6.85	2.61	3.17	0.24	0.5	2.15
2011-04-01	04:00_-_06:00	7.27	2050.84	16.17	6.86	2.86	2.48	1.15	0.98	2.24
2011-04-01	06:00_-_08:00	7.31	2098.26	16.13	6.84	2.81	2.28	0.7	0.42	2.23
2011-04-01	08:00_-_10:00	7.4	1991.97	16.05	6.86	2.83	1.93	0.42	0.99	2.31
2011-04-01	10:00_-_12:00	7.01	1974.54	16.39	6.84	2.85	2.53	0.97	0.7	2.32
2011-04-01	12:00_-_14:00	6.78	1932.85	16.59	6.85	2.88	2.8	1.23	1.96	2.42
2011-04-01	14:00_-_16:00	6.66	2002.29	16.71	6.8	2.82	3.34	1.08	0.7	2.51
2011-04-01	16:00_-_18:00	6.67	1969.32	16.8	6.82	2.77	4	1.42	2.29	2.76
2011-04-01	18:00_-_20:00	6.62	1818.23	16.59	6.79	2.75	4.07	1.3	0.88	2.81
2011-04-01	20:00_-_22:00	6.78	1798.93	16.44	6.81	2.6	4.36	0.35	0.86	2.91
2011-04-01	22:00_-_24:00	6.85	1802.92	16.51	6.84	2.78	3.62	0.64	0.42	2.89
2011-04-02	00:00_-_02:00	6.85	1811.13	16.33	6.88	2.85	2.94	0.83	0.73	2.91
2011-04-02	02:00_-_04:00	6.85	1854.28	16.02	6.91	2.82	2.3	0.42	0.67	2.91
2011-04-02	04:00_-_06:00	7.27	1869.26	15.79	6.91	2.87	1.69	0.63	0.37	2.91
2011-04-02	06:00_-_08:00	7.68	1904.83	15.61	6.93	2.9	1.23	0.82	0.72	2.95
2011-04-02	08:00_-_10:00	7.25	1904.27	15.59	6.93	2.74	1.23	0.04	0.44	2.96
2011-04-02	10:00_-_12:00	6.34	1898.53	15.82	6.94	2.87	1.07	1.19	0.89	3.05
2011-04-02	12:00_-_14:00	6.37	1807.64	16.29	6.95	2.81	1.11	0.5	0.98	2.97
2011-04-02	14:00_-_16:00	6.76	1770.34	16.7	6.93	2.87	1.08	0.64	0.43	2.89
2011-04-02	16:00_-_18:00	6.76	1738.52	16.7	6.97	2.97	0.97	0.97	1.17	3.27
2011-04-02	18:00_-_20:00	6.74	1732.1	16.68	6.98	2.83	1.08	0.05	0.18	3.45
2011-04-02	20:00_-_22:00	6.67	1750.87	16.66	7.01	3.03	0.9	0.69	1.32	5.13
2011-04-02	22:00_-_24:00	6.73	1714.38	16.61	7.02	2.83	0.88	0.07	0.12	4.78
2011-04-03	00:00_-_02:00	6.77	1766.6	16.46	7.05	2.97	1.05	0.63	1.78	6.43
2011-04-03	02:00_-_04:00	6.88	1820.98	16.24	7.04	2.79	0.95	0.17	0.2	5.19
2011-04-03	04:00_-_06:00	6.87	1842.37	16.03	7.05	2.94	0.88	0.73	1.02	5.83
2011-04-03	06:00_-_08:00	6.83	1870.35	15.87	7.04	2.81	0.82	0.03	0.26	5.24
2011-04-03	08:00_-_10:00	6.67	1863.3	15.71	7.03	2.96	1.16	0.92	1.03	6.64
2011-04-03	10:00_-_12:00	6.62	1856.57	15.82	7.02	2.78	1.15	0.03	0.22	5.39
2011-04-03	12:00_-_14:00	6.92	1850.17	16.31	7.04	2.92	1.1	0.97	2.15	6.25
2011-04-03	14:00_-_16:00	7.32	1712.65	16.63	6.98	2.77	2.89	0.94	0.66	4.12
2011-04-03	16:00_-_18:00	7.7	1626.79	16.43	7	2.82	2.29	0.86	1.42	3.18
2011-04-03	18:00_-_20:00	7.82	1500.24	16.32	6.99	2.71	2.08	0.07	0.19	2.52
2011-04-03	20:00_-_22:00	8.03	1201.39	16.9	7.02	2.95	1.39	0.48	1.67	3.5
2011-04-03	22:00_-_24:00	7.89	1057.23	16.22	7.01	2.85	1.92	0.24	0.25	3.38
2011-04-04	00:00_-_02:00	7.81	1188.79	15.91	7.01	2.86	1.85	0.59	0.65	4.29
2011-04-04	02:00_-_04:00	7.61	1272.01	15.68	7.02	2.86	1.43	0.56	0.86	4.72
2011-04-04	04:00_-_06:00	7.54	1278.11	15.55	6.98	2.85	2.41	0.43	0.2	4.1
2011-04-04	06:00_-_08:00	7.37	1267.39	15.28	6.98	2.97	1.81	0.54	0.37	3.69
2011-04-04	08:00_-_10:00	7.2	1365.96	15.24	6.99	2.97	1.24	0.03	0.28	3.68
2011-04-04	10:00_-_12:00	7.08	1651.73	15.62	6.98	3.08	2.47	0.93	0.99	4.15
2011-04-04	12:00_-_14:00	7.09	1791.42	16.05	6.95	3.05	2.89	1.28	1.02	2.1
2011-04-04	14:00_-_16:00	7.01	1858.4	16.54	6.91	2.88	3.16	0.54	0.8	1.26
2011-04-04	16:00_-_18:00	7.11	1755.91	16.41	6.9	3.01	2.94	0.75	0.52	1.03
2011-04-04	18:00_-_20:00	7.1	1742.54	16.39	6.92	3.15	2.19	0.99	1.01	0.95
2011-04-04	20:00_-_22:00	7.11	1760.62	16.5	6.92	3.04	1.94	0.04	0.42	0.88
2011-04-04	22:00_-_24:00	7.08	1843.27	16.82	6.92	3.2	2.45	1.27	1.18	1.04
2011-04-05	00:00_-_02:00	7.03	1860.96	16.77	6.89	3.13	2.51	0.76	0.43	0.89
2011-04-05	02:00_-_04:00	7.01	1990.98	16.56	6.89	2.98	1.69	0.03	0.2	0.81
2011-04-05	04:00_-_06:00	6.92	1939.26	16.33	6.9	3.15	1.55	1.25	1.17	1.12
2011-04-05	06:00_-_08:00	6.88	2011.32	16.03	6.88	2.94	1.9	0.03	0.36	1.06
2011-04-05	08:00_-_10:00	7.03	1790.21	15.71	6.89	3.12	3.07	1.65	1.73	1.09
2011-04-05	10:00_-_12:00	6.99	1806.36	16.12	6.85	2.81	5.22	0.66	0.76	0.86
2011-04-05	12:00_-_14:00	6.82	1774.96	16.18	6.87	2.93	4.8	1.83	2.78	0.94
2011-04-05	14:00_-_16:00	7.01	1763.4	16.35	6.81	2.74	6.48	0.87	0.58	0.82
2011-04-05	16:00_-_18:00	7.01	1746.91	16.41	6.85	2.78	4.05	0.58	1.1	0.83
2011-04-05	18:00_-_20:00	7.04	1868.01	16.32	6.83	2.86	3.8	0.59	0.22	0.76
2011-04-05	20:00_-_22:00	7.57	1755.38	16.41	6.89	2.85	1.68	0.39	0.98	0.91
2011-04-05	22:00_-_24:00	7.54	1706.26	16.49	6.92	2.89	2.82	0.88	0.59	1.26
2011-04-06	00:00_-_02:00	7.29	1704.95	16.47	6.95	2.89	1.92	0.77	0.55	1.17
2011-04-06	02:00_-_04:00	7.34	1785.91	16.19	6.96	2.87	1.17	0.1	0.52	1.37
2011-04-06	04:00_-_06:00	7.31	1800.49	15.98	6.94	3	1.87	0.98	0.65	2.33
2011-04-06	06:00_-_08:00	7.3	1832.49	15.86	6.95	2.93	1.06	0.28	0.84	2.45
2011-04-06	08:00_-_10:00	7.07	1805.77	15.91	6.92	2.92	2.19	0.91	0.59	2.9
2011-04-06	10:00_-_12:00	6.64	1879.26	16.11	6.93	2.91	1.37	1.05	1.36	2.47
2011-04-06	12:00_-_14:00	6.44	1804.95	16.52	6.9	2.79	2.02	0.22	0.41	1.67
2011-04-06	14:00_-_16:00	6.28	1835.66	16.65	6.91	3.02	1.79	1.05	1.28	1.43
2011-04-06	16:00_-_18:00	5.87	1779.53	16.72	6.93	3	1.47	0.24	0.99	1.1
2011-04-06	18:00_-_20:00	6.48	1801.04	16.63	6.91	3.08	2.18	0.61	0.71	1.21
2011-04-06	20:00_-_22:00	6.74	1779.3	16.7	6.93	3.01	1.08	0.15	0.89	1.35
2011-04-06	22:00_-_24:00	6.87	1733.35	16.86	6.95	3.07	2.56	0.83	1.43	1.93
2011-04-07	00:00_-_02:00	6.76	1744.36	16.7	6.97	2.86	1.51	0.1	0.69	1.18
2011-04-07	02:00_-_04:00	6.76	1779.1	16.39	6.96	2.98	1.51	0.82	1.09	1.62
2011-04-07	04:00_-_06:00	6.77	1785.94	16.16	6.96	2.86	0.98	0.03	0.09	1.25
2011-04-07	06:00_-_08:00	6.8	1862.27	15.81	6.97	3.02	1.01	0.73	0.88	2.38
2011-04-07	08:00_-_10:00	6.52	2015.67	16.5	6.96	2.88	0.96	0.03	0.13	1.84
2011-04-07	10:00_-_12:00	6.48	2018.82	16.9	6.97	3.09	1.38	1.22	1.89	2.4
2011-04-07	12:00_-_14:00	6.52	1983.63	17.35	6.92	2.88	3.3	0.6	0.39	1.11
2011-04-07	14:00_-_16:00	6.6	1983.4	17.09	6.94	2.99	2.87	1.32	1.96	0.76
2011-04-07	16:00_-_18:00	6.77	1946.38	17.27	6.91	2.9	5.34	1.01	0.7	0.57
2011-04-07	18:00_-_20:00	6.65	1968.02	17.27	6.91	2.86	4.4	0.88	0.57	0.47
2011-04-07	20:00_-_22:00	6.76	1921.73	17.25	6.93	2.77	3.23	0.04	0.5	0.41
2011-04-07	22:00_-_24:00	6.76	1877.83	17.41	6.95	3.01	2.15	1.2	0.99	0.48
2011-04-08	00:00_-_02:00	6.76	2017.79	17.42	6.96	2.92	1.74	0.49	0.95	0.5
2011-04-08	02:00_-_04:00	6.8	2056.84	17.15	6.95	2.92	2.08	0.73	0.53	0.58
2011-04-08	04:00_-_06:00	6.77	2001.98	16.97	6.96	3.04	1.39	1.14	1.48	0.66
2011-04-08	06:00_-_08:00	6.8	2018.92	16.84	6.94	2.86	2.14	0.18	0.27	0.67
2011-04-08	08:00_-_10:00	6.78	1939.8	16.84	6.97	3.03	3.15	1.6	2.67	0.78
2011-04-08	10:00_-_12:00	6.78	1949.04	17.15	6.93	2.93	7.46	1.81	1.94	0.77
2011-04-08	12:00_-_14:00	6.82	1797.14	16.8	6.87	2.75	9.38	0.72	0.5	0.67
2011-04-08	14:00_-_16:00	6.85	1726.78	16.97	6.91	2.89	7.18	0.93	1.35	0.66
2011-04-08	16:00_-_18:00	6.83	1724.51	16.97	6.88	2.88	8.02	0.58	0.29	0.65
2011-04-08	18:00_-_20:00	6.84	1736.01	16.97	6.93	2.98	5.68	0.83	0.83	0.7
2011-04-08	20:00_-_22:00	6.77	1734.99	16.99	6.96	2.88	3.81	0.07	0.57	0.75
2011-04-08	22:00_-_24:00	6.67	1713.65	16.99	6.99	3.04	3.19	0.95	0.68	0.92
2011-04-09	00:00_-_02:00	6.7	1744.56	16.9	7.02	2.96	1.58	0.22	1.04	1.1
2011-04-09	02:00_-_04:00	6.68	1773.02	16.7	7.01	3	3.03	0.86	0.97	1.81
2011-04-09	04:00_-_06:00	6.71	1797	16.45	7.03	2.91	1.38	0.26	0.85	1.78
2011-04-09	06:00_-_08:00	6.71	1822.1	16.31	7.01	2.96	1.91	0.89	0.51	2.29
2011-04-09	08:00_-_10:00	6.71	1904.99	16.42	7.02	2.91	0.84	0.05	0.63	2.39
2011-04-09	10:00_-_12:00	6.73	1858.99	16.62	7	3.05	1.94	1.05	0.67	3.17
2011-04-09	12:00_-_14:00	6.76	1814.76	16.99	7.01	3.06	2.1	1.08	0.87	2.26
2011-04-09	14:00_-_16:00	6.76	1759.36	17.32	6.99	2.9	3.04	0.22	0.55	1.58
2011-04-09	16:00_-_18:00	6.75	1751.25	17.39	7	3.04	2.95	1.18	0.96	1.44
2011-04-09	18:00_-_20:00	6.75	1769.03	17.4	7	2.99	2.67	0.7	0.49	1.22
2011-04-09	20:00_-_22:00	6.75	1730.47	17.3	7.03	2.91	1.55	0.08	0.57	1.21
2011-04-09	22:00_-_24:00	6.75	1761.45	17.22	7.04	3.04	2.52	0.99	0.97	1.91
2011-04-10	00:00_-_02:00	6.73	1790.91	17.17	7.06	2.94	1.28	0.3	0.9	1.75
2011-04-10	02:00_-_04:00	6.73	1812.57	17	7.03	2.97	3.25	1.26	0.98	2.28
2011-04-10	04:00_-_06:00	6.74	1872.75	16.83	7.04	2.85	2.06	0.56	1.03	1.72
2011-04-10	06:00_-_08:00	6.73	1909.48	16.64	7	2.85	2.73	0.86	0.61	1.67
2011-04-10	08:00_-_10:00	6.78	1921.13	16.5	7.01	2.78	1.39	0.42	0.95	1.44
2011-04-10	10:00_-_12:00	6.76	1836.03	16.42	6.98	2.87	1.88	0.88	0.5	1.54
2011-04-10	12:00_-_14:00	6.77	1784.62	16.74	6.98	2.94	2.06	0.94	0.6	1.34
2011-04-10	14:00_-_16:00	6.78	1671.39	17.14	6.98	2.78	2.23	0.32	0.7	1.18
2011-04-10	16:00_-_18:00	6.75	1702.83	17.08	6.98	2.92	3.31	0.96	0.69	1.26
2011-04-10	18:00_-_20:00	6.73	1705.29	16.85	7	2.88	2.25	0.6	0.34	1.18
2011-04-10	20:00_-_22:00	6.7	1732.68	16.69	7.03	2.84	0.94	0.09	0.62	1.5
2011-04-10	22:00_-_24:00	6.71	1721.55	16.65	7.04	2.94	2.34	0.93	0.82	2.65
2011-04-11	00:00_-_02:00	6.74	1750.29	16.72	7.07	2.82	1.11	0.2	0.79	2.39
2011-04-11	02:00_-_04:00	6.73	1769.78	16.57	7.06	2.95	2.5	0.92	0.68	2.92
2011-04-11	04:00_-_06:00	6.74	1781.9	16.34	7.07	2.87	1.05	0.09	0.59	2.48
2011-04-11	06:00_-_08:00	6.76	1874.41	16.02	7.05	3.01	1.1	1.11	0.72	3.24
2011-04-11	08:00_-_10:00	6.77	1835.78	16.28	7.05	2.88	0.87	0.03	0.32	2.75
2011-04-11	10:00_-_12:00	6.74	2039.76	16.66	7.04	3.04	1.85	1.34	1.33	3.72
2011-04-11	12:00_-_14:00	6.83	1836.35	17.04	7.03	2.8	2.46	0.25	0.87	2.14
2011-04-11	14:00_-_16:00	6.75	1809.57	17.22	7.01	2.97	3.3	1.59	1.88	1.64
2011-04-11	16:00_-_18:00	6.75	1753.28	17.21	6.98	2.72	4.59	0.17	0.31	1.06
2011-04-11	18:00_-_20:00	6.76	1773.34	17.27	7.02	2.95	2.05	1.15	1.63	1.01
2011-04-11	20:00_-_22:00	6.76	1766.45	17.37	7.01	2.81	2.63	0.15	0.27	0.97
2011-04-11	22:00_-_24:00	6.74	1838.57	17.28	7.05	3	1.82	1.25	1.45	1.27
2011-04-12	00:00_-_02:00	6.73	1776.9	17.22	7.05	2.8	2.3	0.05	0.45	1.23
2011-04-12	02:00_-_04:00	6.74	1820.74	17.07	7.06	3.04	2.51	1.43	1.38	1.53
2011-04-12	04:00_-_06:00	6.75	1841.46	16.9	7.05	2.81	2.5	0.04	0.39	1.29
2011-04-12	06:00_-_08:00	6.8	1841.02	16.68	7.05	3	1.96	1.53	1.32	1.49
2011-04-12	08:00_-_10:00	6.8	1869.36	16.91	7.03	2.76	2.52	0.04	0.41	1.28
2011-04-12	10:00_-_12:00	6.76	1865.55	17.14	7.03	3.02	1.66	1.36	1.35	1.3
2011-04-12	12:00_-_14:00	6.78	1833.85	17.24	7.01	2.82	2.66	0.13	0.66	1.08
2011-04-12	14:00_-_16:00	6.91	1756.25	17.09	7.01	3.11	4.22	1.7	2.02	1.07
2011-04-12	16:00_-_18:00	6.8	1579.65	16.81	6.96	2.93	7.25	0.66	0.33	0.88
2011-04-12	18:00_-_20:00	6.79	1673.55	17.18	6.98	3.03	4.99	1.18	1.08	0.8
2011-04-12	20:00_-_22:00	6.79	1731.66	17.31	6.96	2.82	4.75	0.07	0.37	0.77
2011-04-12	22:00_-_24:00	6.79	1793.82	17.4	6.98	3.04	3.88	1.57	1.35	0.85
2011-04-13	00:00_-_02:00	6.78	1870.22	17.3	6.96	2.81	4.04	0.04	0.58	0.88
2011-04-13	02:00_-_04:00	6.76	1936.87	17.18	6.97	3.04	3.98	1.34	1.12	0.96
2011-04-13	04:00_-_06:00	6.74	1859.53	16.86	6.97	2.91	3.4	0.28	0.83	1.01
2011-04-13	06:00_-_08:00	6.76	1795.58	16.3	6.95	3.04	3.31	1.06	0.85	1.11
2011-04-13	08:00_-_10:00	6.79	1829.25	16.24	6.97	2.92	2.76	0.17	0.79	1.15
2011-04-13	10:00_-_12:00	6.81	1883.85	16.24	6.96	3.06	2.73	1.19	0.86	1.3
2011-04-13	12:00_-_14:00	6.82	1761.71	16.65	6.95	3.06	2.52	1.04	0.64	1.39
2011-04-13	14:00_-_16:00	6.81	1699.12	16.87	6.94	2.86	2.77	0.06	0.44	1.38
2011-04-13	16:00_-_18:00	6.77	1673.42	16.92	6.97	3.08	3.05	1.51	1.2	1.78
2011-04-13	18:00_-_20:00	6.76	1631.93	16.9	6.98	2.83	2.72	0.04	0.53	1.77
2011-04-13	20:00_-_22:00	6.76	1710.64	17.01	7	3.06	2.42	1.25	0.99	2.05
2011-04-13	22:00_-_24:00	6.89	1630.24	17.01	7.02	2.94	1.51	0.04	0.41	1.98
2011-04-14	00:00_-_02:00	6.84	1645.98	16.91	7.03	3.13	2.62	1.15	0.98	2.65
2011-04-14	02:00_-_04:00	6.77	1664.66	16.71	7.04	3	1.56	0.04	0.57	2.43
2011-04-14	04:00_-_06:00	6.75	1672.08	16.45	7.03	3.14	2.39	1.3	1.01	3.28
2011-04-14	06:00_-_08:00	6.76	1699.39	16.38	7.03	2.95	1.46	0.04	0.45	2.74
2011-04-14	08:00_-_10:00	6.79	1775.29	16.8	7.03	3.02	1.89	0.64	0.9	1.88
2011-04-14	10:00_-_12:00	7.51	1820.62	16.9	7	3.1	2.78	1.61	0	0
2011-04-14	12:00_-_14:00	7.47	1776.87	17.14	6.94	2.95	4.87	1.05	0.06	1.41
2011-04-14	14:00_-_16:00	7.1	1817.52	17.29	6.96	3.01	3.85	1.18	1.47	2.14
2011-04-14	16:00_-_18:00	6.95	1700.86	17.27	6.91	2.9	5.41	0.52	0.64	1.22
2011-04-14	18:00_-_20:00	6.87	1725.79	17.25	6.92	3	5.16	1.2	0.98	1.02
2011-04-14	20:00_-_22:00	6.82	1685.02	17.33	6.94	2.97	4.73	0.87	1.17	0.93
2011-04-14	22:00_-_24:00	6.8	1668.69	17.39	6.93	2.88	4.86	0.25	0.57	0.87
2011-04-15	00:00_-_02:00	6.8	1697.88	17.37	6.94	3.04	4.64	1.06	0.86	0.87
2011-04-15	02:00_-_04:00	6.8	1739.69	17.15	6.96	3.05	3.66	0.87	1.21	0.87
2011-04-15	04:00_-_06:00	6.8	1759.81	17.05	6.95	2.96	3.82	0.29	0.58	0.87
2011-04-15	06:00_-_08:00	6.82	1827.2	16.87	6.94	3.07	3.82	1.06	0.92	0.91
2011-04-15	08:00_-_10:00	7.11	1758.57	16.9	6.95	3.07	5.63	1.25	2.48	1.04
2011-04-15	10:00_-_12:00	7.13	1731.97	17.11	6.91	2.99	8.97	1.89	2.11	0.91
2011-04-15	12:00_-_14:00	7.21	1696.52	17.15	6.85	2.79	11.14	0.75	0.59	0.96
2011-04-15	14:00_-_16:00	7.15	1625.81	17.35	6.86	2.92	10.81	1.54	1.67	1.07
2011-04-15	16:00_-_18:00	7.04	1426.32	17.1	6.82	2.7	12.66	0.25	0.6	0.82
2011-04-15	18:00_-_20:00	6.93	1451.52	16.96	6.84	2.87	11.85	1.02	0.75	1.31
2011-04-15	20:00_-_22:00	6.93	1443.81	16.97	6.88	2.88	9.15	0.52	1.12	0.36
2011-04-15	22:00_-_24:00	6.96	1418.59	17.02	6.91	2.88	8.66	0.49	0.35	1.25
2011-04-16	00:00_-_02:00	6.94	1340.84	16.95	6.97	2.98	6.21	1.11	1.58	0.65
2011-04-16	02:00_-_04:00	6.96	1320.22	16.69	6.98	2.76	5.9	0.11	0.46	0.74
2011-04-16	04:00_-_06:00	6.96	1369.84	16.43	6.99	2.93	5.05	1.11	0.8	1.26
2011-04-16	06:00_-_08:00	7.02	1427.39	16.31	6.98	2.86	4.07	0.6	0.46	0.91
2011-04-16	08:00_-_10:00	7.02	1453.3	16.34	7	2.83	2.06	0.09	0.65	0.84
2011-04-16	10:00_-_12:00	6.96	1443.52	16.34	6.99	2.95	3.09	0.92	0.84	2.62
2011-04-16	12:00_-_14:00	6.87	1398.25	16.69	7	2.98	2.83	1.07	0.92	2.36
2011-04-16	14:00_-_16:00	6.82	1277.07	16.98	6.99	2.94	2.86	0.63	1.01	2.15
2011-04-16	16:00_-_18:00	6.78	1235.82	17.09	6.99	2.87	3.42	0.42	0.51	2.14
2011-04-16	18:00_-_20:00	6.77	1222.5	17.1	7.02	2.93	3.13	0.97	0.95	2.83
2011-04-16	20:00_-_22:00	6.79	1231.23	17.01	7.05	2.84	1.86	0.33	0.99	3.16
2011-04-16	22:00_-_24:00	6.81	1237.13	16.94	7.06	2.83	2.85	0.68	0.3	3.48
2011-04-17	00:00_-_02:00	6.81	1271.5	16.82	7.07	2.94	2.22	0.83	0.63	3.76
2011-04-17	02:00_-_04:00	6.8	1301.02	16.6	7.08	2.95	1.56	0.31	0.82	4.21
2011-04-17	04:00_-_06:00	6.82	1344.45	16.33	7.05	2.98	2.43	0.64	0.32	4.24
2011-04-17	06:00_-_08:00	6.85	1310.53	15.99	7.05	3	1.63	0.56	0.49	4.27
2011-04-17	08:00_-_10:00	6.84	1259.56	15.97	7.04	2.97	1.05	0.03	0.57	4.78
2011-04-17	10:00_-_12:00	6.8	1278.39	16.21	7.03	3.08	2.41	0.84	0.69	5.32
2011-04-17	12:00_-_14:00	6.77	1346.8	16.65	7.03	3.05	2.32	0.76	0.64	3.56
2011-04-17	14:00_-_16:00	6.75	1266.39	17.01	7.04	3.04	2.09	0.79	1.2	2.73
2011-04-17	16:00_-_18:00	6.77	1233.16	17.01	7.02	2.93	3.16	0.33	0.53	1.94
2011-04-17	18:00_-_20:00	6.75	1242.99	16.95	7.05	3.01	3.01	0.95	0.88	2.05
2011-04-17	20:00_-_22:00	6.74	1262.77	16.71	7.08	2.94	1.63	0.3	0.89	2.29
2011-04-17	22:00_-_24:00	6.76	1261.45	16.72	7.07	2.93	2.49	0.51	0.25	2.58
2011-04-18	00:00_-_02:00	6.78	1300	16.69	7.08	3.04	2.35	0.81	0.76	3.3
2011-04-18	02:00_-_04:00	6.78	1316.13	16.48	7.09	2.99	1.66	0.04	0.49	2.73
2011-04-18	04:00_-_06:00	6.79	1284	16.11	7.07	3.1	2.36	0.87	0.61	3.36
2011-04-18	06:00_-_08:00	6.75	1293.06	15.82	7.07	3.02	1.12	0.03	0.59	3.3
2011-04-18	08:00_-_10:00	6.89	1297.2	16.03	7.06	3.12	2.49	0.85	0.68	4.01
2011-04-18	10:00_-_12:00	6.82	1492.78	16.71	7.07	3.12	1.96	0.81	1.23	3.33
2011-04-18	12:00_-_14:00	6.74	1517.87	17.08	7.04	3.02	3.23	0.32	0.54	1.6
2011-04-18	14:00_-_16:00	6.75	1458.49	17.31	7.03	3.19	3.81	1.12	0.92	1.05
2011-04-18	16:00_-_18:00	6.75	1512.82	17.46	7.03	3.22	3.14	0.9	1.29	0.93
2011-04-18	18:00_-_20:00	6.76	1373.68	17.52	7.01	3.08	3.35	0.21	0.5	0.63
2011-04-18	20:00_-_22:00	6.76	1356.88	17.55	7.02	3.24	3.34	0.97	0.81	0.85
2011-04-18	22:00_-_24:00	6.77	1379.54	17.58	7.04	3.26	2.46	0.87	1.12	0.77
2011-04-19	00:00_-_02:00	6.8	1329.37	17.54	7.03	3.14	3.02	0.46	0.86	0.55
2011-04-19	02:00_-_04:00	6.77	1416.01	17.41	7.02	3.16	4.1	0.77	0.6	0.49
2011-04-19	04:00_-_06:00	6.81	1441.61	17.17	7.01	3.21	4.12	1.13	1.15	0.47
2011-04-19	06:00_-_08:00	6.85	1490.64	17.07	6.99	3.15	4.66	0.79	0.57	0.32
2011-04-19	08:00_-_10:00	6.72	1514.44	17.09	6.98	3.21	4.63	0.81	1.46	0.38
2011-04-19	10:00_-_12:00	6.77	1470.52	17.15	6.95	3.09	6.75	0.65	0.49	0.36
2011-04-19	12:00_-_14:00	6.75	1422.63	17.37	6.96	3.22	6.51	1.26	1.29	0.43
2011-04-19	14:00_-_16:00	6.93	1387.4	17.53	6.94	3.17	6.43	0.75	1.15	0.48
2011-04-19	16:00_-_18:00	6.93	1302.12	17.79	6.92	3.12	7.7	0.49	0.38	0.49
2011-04-19	18:00_-_20:00	6.84	1329.85	17.68	6.94	3.19	6.57	0.93	0.93	0.56
2011-04-19	20:00_-_22:00	6.85	1303.16	17.67	6.95	3.15	5.37	0.83	1.11	0.63
2011-04-19	22:00_-_24:00	6.8	1239.8	17.61	6.97	3.03	5.5	0.25	0.53	0.63
2011-04-20	00:00_-_02:00	6.79	1248.55	17.52	6.99	3.12	5.41	0.97	0.76	0.69
2011-04-20	02:00_-_04:00	6.79	1289.56	17.39	7	3.12	4.44	0.98	1.11	0.8
2011-04-20	04:00_-_06:00	6.75	1299.95	17.18	7	3.09	3.72	0.52	0.84	0.83
2011-04-20	06:00_-_08:00	6.74	1339.17	17.09	6.98	3.04	3.91	0.38	0.5	0.88
2011-04-20	08:00_-_10:00	6.8	1324.31	17.24	6.98	3.13	4.79	1.16	1.05	1.07
2011-04-20	10:00_-_12:00	6.93	1376.84	17.21	6.96	2.71	5.77	1.41	1.9	1.12
2011-04-20	12:00_-_14:00	6.89	1318.82	17.48	6.9	2.09	8.56	0.64	0.52	1.04
2011-04-20	14:00_-_16:00	6.86	1314.83	17.74	6.91	2.19	8.55	1.22	1.18	1.19
2011-04-20	16:00_-_18:00	6.82	1385.89	17.84	6.91	2.18	8.09	0.83	1.17	1.31
2011-04-20	18:00_-_20:00	6.75	1351.98	17.87	6.91	2.14	8.01	0.31	0.7	1.36
2011-04-20	20:00_-_22:00	6.74	1327.58	17.89	6.92	2.24	8.01	1.02	0.74	1.46
2011-04-20	22:00_-_24:00	6.76	1317.65	17.89	6.95	2.27	7.07	1.03	1.16	1.54
2011-04-21	00:00_-_02:00	6.77	1315.08	17.8	6.96	2.22	6.62	0.49	1.2	1.59
2011-04-21	02:00_-_04:00	6.7	1285.99	17.23	6.96	2.23	8.07	1.06	0.91	1.63
2011-04-21	04:00_-_06:00	6.79	1312.29	17.03	6.96	2.22	6.37	0.9	1.08	1.73
2011-04-21	06:00_-_08:00	6.79	1347.84	16.91	6.96	2.15	5.61	0.15	0.64	1.76
2011-04-21	08:00_-_10:00	6.81	1321.35	17.16	6.96	2.25	5.52	0.83	0.74	1.88
2011-04-21	10:00_-_12:00	6.77	1333.36	16.95	6.97	2.25	5	1.08	0.9	1.91
2011-04-21	12:00_-_14:00	6.72	1351.19	17.32	6.96	2.27	5.15	0.73	0.53	1.86
2011-04-21	14:00_-_16:00	6.71	1271.7	17.44	6.96	2.29	4.46	0.86	1.15	2
2011-04-21	16:00_-_18:00	6.69	1280.98	17.55	6.97	2.24	4.58	0.26	0.52	2.08
2011-04-21	18:00_-_20:00	6.69	1332.74	17.6	6.99	2.31	4.06	0.84	0.67	2.29
2011-04-21	20:00_-_22:00	6.71	1274.67	17.64	7.01	2.33	3.33	0.9	1	2.78
2011-04-21	22:00_-_24:00	6.72	1256.66	17.56	7.05	2.25	2.45	0.3	0.89	2.98
2011-04-22	00:00_-_02:00	6.77	1294.55	17.52	7.06	2.25	3.27	0.77	0.51	3.35
2011-04-22	02:00_-_04:00	6.78	1365.23	17.35	7.07	2.31	2.37	0.89	1.06	3.92
2011-04-22	04:00_-_06:00	6.78	1336.72	17.24	7.06	2.25	2.1	0.05	0.48	3.84
2011-04-22	06:00_-_08:00	6.79	1354.05	17.1	7.06	2.37	2.87	0.94	0.66	4.59
2011-04-22	08:00_-_10:00	6.84	1319.61	17.15	7.07	2.39	2.2	0.9	1.14	4.97
2011-04-22	10:00_-_12:00	6.71	1297.89	17.26	7.05	2.28	2.86	0.18	0.45	4.35
2011-04-22	12:00_-_14:00	6.7	1346.52	17.59	7.03	2.38	3.57	0.96	0.78	3.66
2011-04-22	14:00_-_16:00	6.7	1325.28	17.62	7.03	2.4	2.94	0.99	1.4	3.48
2011-04-22	16:00_-_18:00	6.76	1294.1	17.77	7.01	2.29	3.72	0.19	0.52	2.82
2011-04-22	18:00_-_20:00	6.7	1293.19	17.72	7.02	2.39	3.73	0.72	0.93	3.05
2011-04-22	20:00_-_22:00	6.7	1252.47	17.71	7.05	2.36	2.13	0.34	1.09	3.18
2011-04-22	22:00_-_24:00	6.68	1247.13	17.74	7.06	2.37	2.57	0.31	0.24	3.31
2011-04-23	00:00_-_02:00	6.69	1298.87	17.72	7.07	2.49	2.5	0.56	1.27	5.01
2011-04-23	02:00_-_04:00	6.69	1349.72	17.57	7.07	2.38	2.12	0.14	0.63	4.04
2011-04-23	04:00_-_06:00	6.71	1345.49	17.15	7.06	2.42	2.82	0.63	0.5	4.45
2011-04-23	06:00_-_08:00	6.71	1380.82	16.7	7.07	2.39	1.16	0.04	0.74	4.86
2011-04-23	08:00_-_10:00	6.71	1397.48	16.7	7.06	2.48	2.25	0.78	0.52	5.06
2011-04-23	10:00_-_12:00	6.71	1348.01	17.1	7.07	2.49	1.71	0.4	1	5.55
2011-04-23	12:00_-_14:00	6.71	1336.98	17.52	7.05	2.41	3.76	0.78	0.47	3.46
2011-04-23	14:00_-_16:00	6.71	1264.14	17.77	7.07	2.46	3.03	0.79	1.52	2.66
2011-04-23	16:00_-_18:00	6.7	1176.06	17.81	7.07	2.32	2.83	0.05	0.46	1.52
2011-04-23	18:00_-_20:00	6.71	1094.02	17.75	7.08	2.48	2.73	0.49	0.89	2.4
2011-04-23	20:00_-_22:00	6.71	1145.36	17.7	7.09	2.43	1.52	0.09	0.73	3.08
2011-04-23	22:00_-_24:00	6.7	1079.71	17.64	7.09	2.51	2.81	0.41	0.57	3.37
2011-04-24	00:00_-_02:00	6.71	1229.38	17.73	7.1	2.53	2.21	0.35	0.62	3.36
2011-04-24	02:00_-_04:00	6.73	1192.01	17.47	7.11	2.44	1.64	0.04	0.38	3.1
2011-04-24	04:00_-_06:00	6.74	1280.81	17.1	7.09	2.54	2.3	0.56	0.74	4.53
2011-04-24	06:00_-_08:00	6.73	1317.6	16.84	7.09	2.47	1.24	0.04	0.42	3.83
2011-04-24	08:00_-_10:00	6.86	1351.55	16.86	7.08	2.55	2.16	0.63	0.85	5.35
2011-04-24	10:00_-_12:00	6.74	1376.2	17.13	7.09	2.49	1.64	0.05	0.44	3.8
2011-04-24	12:00_-_14:00	6.71	1337.72	17.58	7.07	2.6	2.98	0.58	0.75	3.59
2011-04-24	14:00_-_16:00	6.7	1233.56	17.92	7.08	2.6	2.35	0.49	1.22	2.36
2011-04-24	16:00_-_18:00	6.8	1155.59	17.9	7.07	2.52	2.93	0.21	0.24	0.84
2011-04-24	18:00_-_20:00	6.75	1067.89	17.65	7.08	2.63	2.6	0.47	1.16	2.07
2011-04-24	20:00_-_22:00	6.72	1097.35	17.48	7.08	2.54	1.96	0.05	0.29	1.2
2011-04-24	22:00_-_24:00	6.68	1090.1	17.45	7.09	2.68	2.46	0.35	1.11	3.02
2011-04-25	00:00_-_02:00	6.7	1174.89	17.58	7.08	2.58	1.89	0.06	0.64	1.87
2011-04-25	02:00_-_04:00	6.72	1106.24	17.2	7.07	2.68	2.7	0.36	0.64	2.01
2011-04-25	04:00_-_06:00	6.71	1124.18	16.91	7.08	2.63	1.42	0.06	0.7	2.51
2011-04-25	06:00_-_08:00	6.71	1169.52	16.88	7.06	2.66	2.44	0.51	0.5	2.18
2011-04-25	08:00_-_10:00	6.7	1311.36	17.25	7.07	2.62	1.57	0.04	0.63	2.96
2011-04-25	10:00_-_12:00	6.69	1386.77	17.36	7.06	2.66	3.15	0.54	0.67	2.48
2011-04-25	12:00_-_14:00	6.69	1446.4	17.8	7.06	2.64	3.27	0.92	1.77	1.04
2011-04-25	14:00_-_16:00	6.69	1398.44	18.06	7.03	2.53	5.63	0.42	0.67	0.18
2011-04-25	16:00_-_18:00	6.69	1155.19	18.21	7.03	2.55	5.6	0.85	0.71	0.11
2011-04-25	18:00_-_20:00	6.64	1088.8	18.15	7.04	2.56	4.15	0.65	0.64	0.12
2011-04-25	20:00_-_22:00	6.64	1215.15	18.05	7.05	2.54	2.64	0.28	0.83	0.17
2011-04-25	22:00_-_24:00	6.74	1190.21	18.08	7.04	2.56	3.76	0.41	0.5	0.23
2011-04-26	00:00_-_02:00	6.75	1281.29	18.16	7.06	2.63	3.23	0.82	1.85	0.51
2011-04-26	02:00_-_04:00	6.72	1205.67	18.14	7.04	2.5	4.79	0.51	0.77	0.19
2011-04-26	04:00_-_06:00	6.68	1254	18.11	7.04	2.5	5.54	0.87	0.56	0.15
2011-04-26	06:00_-_08:00	6.68	1388.05	18.05	7.05	2.57	4.46	0.9	1.1	0.18
2011-04-26	08:00_-_10:00	6.69	1384.6	17.67	7.04	2.52	3.92	0.5	0.88	0.18
2011-04-26	10:00_-_12:00	6.69	1438.15	17.96	7.02	2.51	4.74	0.43	0.46	0.17
2011-04-26	12:00_-_14:00	6.99	1397.08	18.25	7.02	2.58	5.18	0.95	0.9	0.2
2011-04-26	14:00_-_16:00	6.76	1391.99	18.31	7.02	2.58	4.92	1.03	1.21	0.24
2011-04-26	16:00_-_18:00	6.68	1319.56	18.4	7	2.44	5.48	0.13	0.37	0.26
2011-04-26	18:00_-_20:00	6.66	1102.51	18.12	7.01	2.56	5.43	0.9	0.73	0.32
2011-04-26	20:00_-_22:00	6.68	1029.27	17.95	7.03	2.54	3.72	0.66	0.95	0.43
2011-04-26	22:00_-_24:00	6.69	955.71	17.96	7.05	2.46	3.21	0.06	0.37	0.5
2011-04-27	00:00_-_02:00	6.68	1199.97	18.03	7.06	2.56	3.51	0.62	0.74	1.07
2011-04-27	02:00_-_04:00	6.7	1066.85	17.92	7.07	2.53	2.57	0.58	1.2	1.71
2011-04-27	04:00_-_06:00	6.7	1044	17.75	7.05	2.47	3.09	0.27	0.15	1.37
2011-04-27	06:00_-_08:00	6.7	1119.35	17.69	7.06	2.57	2.85	0.74	0.97	1.98
2011-04-27	08:00_-_10:00	6.72	1255.77	17.56	7.07	2.51	2.29	0.05	0.64	1.55
2011-04-27	10:00_-_12:00	6.8	1319.1	17.56	7.1	2.58	2.03	0.04	0.97	4.67
2011-04-27	12:00_-_14:00	6.75	1088.48	17.96	7.1	2.63	2.56	0.39	0.86	6.77
2011-04-27	14:00_-_16:00	6.74	1103.35	18.17	7.05	2.63	4.34	0.66	0.88	1.79
2011-04-27	16:00_-_18:00	6.69	967.66	18.09	7.02	2.66	5.38	0.74	0	0.44
2011-04-27	18:00_-_20:00	6.69	980.28	18.13	6.98	2.59	6.61	0.68	0	0.19
2011-04-27	20:00_-_22:00	6.69	1076	18.2	6.98	2.6	6.65	1.03	0	0.14
2011-04-27	22:00_-_24:00	6.71	981.15	18.24	6.99	2.65	5.77	1.06	0	0.18
2011-04-28	00:00_-_02:00	6.71	1221.62	18.24	7	2.6	4.65	0.39	0	0.26
2011-04-28	02:00_-_04:00	6.62	1095.48	18.06	6.99	2.57	5.21	0.58	0	0.27
2011-04-28	04:00_-_06:00	6.66	1109.03	17.77	6.99	2.56	4.19	0.8	0	0.29
2011-04-28	06:00_-_08:00	6.72	1135.04	17.38	7	2.58	2.7	0.57	0	0.49
2011-04-28	08:00_-_10:00	6.89	1110.66	16.62	7	2.6	3.27	0.46	0.17	1.06
2011-04-28	10:00_-_12:00	7.28	1045.32	16.73	6.97	2.58	5.79	0.95	1.09	0.88
2011-04-28	12:00_-_14:00	7.38	1056.33	16.55	6.98	2.55	4.43	0.81	0.66	0.68
2011-04-28	14:00_-_16:00	7.38	1212.02	16.56	6.98	2.46	3.54	0.34	0.77	0.6
2011-04-28	16:00_-_18:00	7.26	1520.87	17.38	6.98	2.51	3.14	0.63	0.4	0.56
2011-04-28	18:00_-_20:00	7.15	1446.25	17.42	6.99	2.63	3.02	0.82	0.96	1.08
2011-04-28	20:00_-_22:00	7.12	1469.34	17.53	6.99	2.59	2.64	0.35	0.99	1.17
2011-04-28	22:00_-_24:00	7.1	1491.7	17.73	6.96	2.57	4.52	0.6	0.63	1.27
2011-04-29	00:00_-_02:00	7.1	1519.9	17.79	6.98	2.6	3.17	0.81	1.34	1.33
2011-04-29	02:00_-_04:00	7.08	1612.76	17.58	6.97	2.52	3.02	0.16	0.66	1.17
2011-04-29	04:00_-_06:00	7.13	1689.54	17.43	6.96	2.59	3.57	0.83	0.53	1.51
2011-04-29	06:00_-_08:00	7.12	1701.71	17.33	6.99	2.6	1.87	0.18	0.21	2.29
2011-04-29	08:00_-_10:00	7.04	1710.38	17.4	6.94	2.62	4.59	0.87	0.65	1.98
2011-04-29	10:00_-_12:00	6.99	1695.2	17.9	6.95	2.63	4.2	1.05	1.08	1.41
2011-04-29	12:00_-_14:00	6.97	1668.24	17.72	6.94	2.55	4.64	0.63	1.07	1.11
2011-04-29	14:00_-_16:00	7	1600.52	17.8	6.91	2.53	6.45	0.65	0.5	0.99
2011-04-29	16:00_-_18:00	7	1688.32	17.96	6.93	2.6	5.48	0.88	0.87	1.09
2011-04-29	18:00_-_20:00	7.02	1768.94	18.1	6.94	2.64	4.08	0.55	0.99	1.15
2011-04-29	20:00_-_22:00	7.17	1650.44	18.21	6.94	2.62	4.4	0.36	0.53	1.19
2011-04-29	22:00_-_24:00	7.27	1479.49	17.95	6.95	2.71	4.97	0.88	0.85	1.4
2011-04-30	00:00_-_02:00	7.19	1446.75	17.71	6.96	2.67	3.59	0.35	1.09	1.34
2011-04-30	02:00_-_04:00	7.21	1576.66	17.73	6.94	2.62	4.15	0.32	0.39	1.23
2011-04-30	04:00_-_06:00	7.27	1696.45	17.82	6.96	2.69	3.15	0.76	0.9	1.47
2011-04-30	06:00_-_08:00	7.25	1780.36	17.71	6.96	2.66	2.7	0.33	0.84	1.64
2011-04-30	08:00_-_10:00	7.16	1782.55	17.6	6.93	2.62	4.09	0.71	0.43	1.74
2011-04-30	10:00_-_12:00	7.06	1751.08	17.55	6.95	2.67	3.33	0.84	1.01	1.78
2011-04-30	12:00_-_14:00	7.01	1674.1	18.18	6.94	2.66	3.46	0.41	0.91	1.62
2011-04-30	14:00_-_16:00	7.23	1668.81	18.53	6.92	2.64	4.57	0.45	0.44	1.52
2011-04-30	16:00_-_18:00	7.48	1693.25	18.53	6.92	2.72	4.4	0.65	0.96	1.79
2011-04-30	18:00_-_20:00	7.59	1648	18.42	6.94	2.65	3.55	0.4	1.12	1.93
2011-04-30	20:00_-_22:00	7.62	1625.18	18.26	6.95	2.54	4.23	0.29	0.53	1.89
2011-04-30	22:00_-_24:00	7.69	1667.59	18.43	6.96	2.59	3.99	0.59	0.85	2.13
2011-05-01	00:00_-_02:00	7.7	1640.24	18.37	6.99	2.55	2.57	0.43	1.07	2.2
2011-05-01	02:00_-_04:00	7.79	1762.35	18.23	6.99	2.54	3.44	0.43	0.37	2.15
2011-05-01	04:00_-_06:00	8.15	1835.25	18.12	6.98	2.61	3.2	0.79	0.89	2.67
2011-05-01	06:00_-_08:00	7.89	1855.95	17.88	6.98	2.59	1.99	0.2	0.06	2.47
2011-05-01	08:00_-_10:00	8.04	1865.55	17.77	6.97	2.57	1.84	0.36	1.06	3.07
2011-05-01	10:00_-_12:00	7.58	1804.16	17.7	6.96	2.55	3.57	0.52	0.53	2.93
2011-05-01	12:00_-_14:00	7.5	1749.17	18.01	6.96	2.59	4.38	1.09	0.97	2.45
2011-05-01	14:00_-_16:00	7.51	1713.11	18.39	6.95	2.53	4.87	0.74	1.04	1.98
2011-05-01	16:00_-_18:00	7.56	1754.46	18.47	6.93	2.43	4.81	0.12	0.51	1.77
2011-05-01	18:00_-_20:00	7.48	1756.2	18.4	6.93	2.56	4.49	0.73	0.59	1.87
2011-05-01	20:00_-_22:00	7.49	1732.77	18.23	6.96	2.57	3.2	0.58	1.13	2.2
2011-05-01	22:00_-_24:00	7.51	1688.68	18.06	6.96	2.46	3.24	0.21	0.56	2.3
2011-05-02	00:00_-_02:00	7.46	1693.71	18.11	6.98	2.49	3.74	0.64	0.65	2.8
2011-05-02	02:00_-_04:00	7.54	1770.8	17.97	7	2.44	3.27	0.9	0.99	3.26
2011-05-02	04:00_-_06:00	7.68	1786.57	17.78	7.01	2.31	2.24	0.05	0.69	3.11
2011-05-02	06:00_-_08:00	7.54	1791.69	17.36	6.99	2.44	2.97	1.22	0.48	3.16
2011-05-02	08:00_-_10:00	7.35	1810.86	17.43	7.01	2.34	1.67	0.05	0.56	3.09
2011-05-02	10:00_-_12:00	7.42	1782.49	17.76	7	2.44	3.36	0.76	0.78	4.07
2011-05-02	12:00_-_14:00	7.4	1757.04	17.95	7.01	2.43	3.3	1.08	1.74	3.35
2011-05-02	14:00_-_16:00	7.08	1947.01	18.16	6.98	2.32	5.08	0.4	0.69	2.3
2011-05-02	16:00_-_18:00	7.31	1961	18.14	6.98	2.45	6.09	1.06	0.85	2.04
2011-05-02	18:00_-_20:00	7.38	1900.11	18.06	7	2.46	4.23	0.54	0.99	1.86
2011-05-02	20:00_-_22:00	7.35	1742.14	18.09	7	2.42	3.98	0.25	0.41	1.73
2011-05-02	22:00_-_24:00	7.31	1690.02	18.19	7.03	2.53	3.19	0.69	0.74	2.06
2011-05-03	00:00_-_02:00	7.26	1691.44	18.22	7.04	2.53	2.2	0.33	1.08	2.68
2011-05-03	02:00_-_04:00	7.25	1798.42	18.08	7.02	2.46	3.63	0.47	0.4	2.97
2011-05-03	04:00_-_06:00	7.22	1817.59	17.91	7.03	2.5	3.21	0.9	0.87	3.99
2011-05-03	06:00_-_08:00	7.2	1810.37	17.43	7.02	2.38	1.78	0.04	0.01	3.61
2011-05-03	08:00_-_10:00	7.22	1799.68	17.92	7.02	2.54	2.88	1.05	0.61	4.49
2011-05-03	10:00_-_12:00	7.17	1721.04	18.28	6.96	2.55	5.73	1.18	0	2.03
2011-05-03	12:00_-_14:00	7.18	1732.33	18.41	6.91	2.44	7.25	0.85	0.04	1.38
2011-05-03	14:00_-_16:00	7.2	1684.51	18.41	6.93	2.47	6.39	0.81	1.26	1.53
2011-05-03	16:00_-_18:00	7.21	1915.78	18.52	6.92	2.4	7.11	0.25	0.5	1.5
2011-05-03	18:00_-_20:00	7.21	1840.59	18.24	6.94	2.52	7.06	1.04	0.78	1.56
2011-05-03	20:00_-_22:00	7.23	1773.37	18.03	6.97	2.5	5.97	0.91	1.07	1.65
2011-05-03	22:00_-_24:00	7.2	1772.96	18.11	6.99	2.38	5.18	0.24	0.7	1.65

## Sheet: Online_processed_daily_avgs
Date	Temp_online	pH_inlet_online	Conductivity_online_mS.cm	pH_Aeration1_online	dry_matter_online_g.L	NO3_online_mg.L	Oxygen_online_mg.L	NH4_online_mg.L	PO4_online_mg.L
2011-03-21	15.2133	6.425	2241.41	6.93917	2.05167	4.11583	0.874167	0.980833	2.03333
2011-03-22	15.5433	6.65083	2228.35	6.8625	2.76083	4.695	0.931667	1.03583	1.7
2011-03-23	15.36	6.895	2079.95	6.93167	3.0825	1.94083	0.645	0.801667	2.30417
2011-03-24	15.6725	6.73417	2073.14	6.9325	3.05167	1.8325	0.844167	0.711667	2.99583
2011-03-25	15.8492	6.70667	2051.15	6.9225	3.1225	1.8075	0.646667	0.87	1.85667
2011-03-26	15.6458	6.8225	2003.09	7.01333	3.02833	1.075	0.571667	0.710833	2.94417
2011-03-27	15.9292	6.60917	2046.89	7.00833	3.08417	0.9425	0.64	0.815833	3.01417
2011-03-28	16.04	6.75833	2050.25	6.94917	2.92667	2.31	0.805833	0.856667	1.26917
2011-03-29	15.7017	6.485	1969.81	6.99333	2.91917	1.42833	0.673333	0.713333	2.5475
2011-03-30	16.1408	6.88417	1986.72	6.965	2.87583	1.575	0.735833	0.831667	2.49
2011-03-31	15.9825	7.57167	1878.39	6.89833	2.8275	3.26667	0.931667	1.0725	1.73333
2011-04-01	16.4608	6.99833	1947.59	6.83583	2.77583	3.165	0.890833	0.990833	2.47417
2011-04-02	16.2333	6.85583	1813.01	6.94667	2.86583	1.37333	0.570833	0.668333	3.34833
2011-04-03	16.245	7.19333	1664.05	7.0225	2.85583	1.47333	0.505833	0.904167	4.80583
2011-04-04	15.9992	7.25917	1564.68	6.95667	2.99333	2.23167	0.6625	0.691667	2.6575
2011-04-05	16.3067	7.07083	1834.5	6.8725	2.93167	3.2975	0.793333	0.908333	0.945833
2011-04-06	16.3833	6.8025	1795.22	6.93167	2.9575	1.72333	0.599167	0.851667	1.78167
2011-04-07	16.8417	6.67917	1907.26	6.94583	2.925	2.38667	0.665	0.823333	1.20583
2011-04-08	17.005	6.78917	1868.12	6.9375	2.92667	4.60167	0.835833	1.005	0.6925
2011-04-09	16.9183	6.73	1790.58	7.01333	2.9775	2.12583	0.631667	0.756667	1.84667
2011-04-10	16.8092	6.7425	1788.44	7.01083	2.88	2.14333	0.676667	0.728333	1.62583
2011-04-11	16.8317	6.75583	1819.12	7.03667	2.90167	2.11083	0.6875	0.903333	2.1325
2011-04-12	17.0792	6.78667	1781.98	7.01417	2.93167	3.43333	0.813333	0.925833	1.13083
2011-04-13	16.79	6.7875	1773.53	6.97	2.9675	2.93417	0.668333	0.77	1.39667
2011-04-14	16.985	6.9525	1721.06	6.98	3.00417	3.465	0.820833	0.733333	1.71417
2011-04-15	17.0833	6.97333	1631.47	6.90083	2.935	7.90083	0.915833	1.10333	0.936667
2011-04-16	16.7392	6.89167	1329.76	7.00167	2.89167	3.61083	0.67	0.789167	1.92833
2011-04-17	16.5808	6.78833	1281.58	7.05083	2.985	2.16667	0.570833	0.659167	3.4775
2011-04-18	16.8617	6.77833	1381.87	7.05083	3.11667	2.60583	0.65	0.795	2.155
2011-04-19	17.4233	6.81833	1387.3	6.97167	3.15333	5.44667	0.76	0.876667	0.4825
2011-04-20	17.5283	6.80167	1324.59	6.95083	2.61	6.36083	0.8725	0.969167	1.1075
2011-04-21	17.3492	6.73917	1306.99	6.97583	2.25083	5.10167	0.7	0.8525	2.04083
2011-04-22	17.4808	6.7425	1310.56	7.0475	2.33667	2.86083	0.603333	0.771667	3.71
2011-04-23	17.4275	6.705	1268.06	7.07083	2.43833	2.43667	0.43	0.775	3.78833
2011-04-24	17.4258	6.73917	1227.48	7.08583	2.54917	2.20583	0.318333	0.685	3.0875
2011-04-25	17.6275	6.69333	1230.6	7.05583	2.60083	3.185	0.425	0.741667	1.32167
2011-04-26	18.09	6.7225	1262.32	7.03167	2.5325	4.55167	0.646667	0.845833	0.2775
2011-04-27	17.9417	6.71417	1100.16	7.04417	2.58167	3.97083	0.571667	0.534167	1.82167
2011-04-28	17.3308	7.0225	1242.81	6.98583	2.56667	3.925	0.608333	0.4725	0.7175
2011-04-29	17.7642	7.07417	1648.79	6.95	2.60083	4.20333	0.654167	0.773333	1.385
2011-04-30	18.0392	7.31333	1667.57	6.94417	2.64417	3.7675	0.508333	0.789167	1.67333
2011-05-01	18.1358	7.68333	1763.16	6.96333	2.54583	3.46667	0.516667	0.731667	2.33833
2011-05-02	17.9167	7.40167	1802.79	6.99917	2.4225	3.59333	0.636667	0.7975	2.73583
2011-05-03	18.13	7.2125	1779.84	6.97917	2.4725	4.86583	0.6725	0.61	2.42
2011-05-04	18.0633	7.16417	1887.79	6.98667	2.50917	3.98167	0.594167	0.763333	2.30167
2011-05-05	18.2033	7.18583	1935.16	6.98083	2.60167	4.31833	0.670833	0.72	2.34
2011-05-06	18.2633	7.36417	1861.72	6.97667	2.95667	4.44083	0.586667	0.8525	2.84917
2011-05-07	18.4683	7.40333	1922.23	7.02417	3.01667	3.675	0.479167	0.811667	3.24583
2011-05-08	18.3408	7.25667	1826.61	7.05417	2.9575	2.86083	0.345	0.779167	4.11
2011-05-09	18.6525	7.33167	1843.39	7.03667	2.99833	3.77083	0.650833	0.591667	2.14083
2011-05-10	18.9967	7.38583	1793.88	6.9525	2.89583	6.58667	0.773333	0.385833	0.466667
2011-05-11	19.14	7.18917	1517.46	6.94083	3.36083	5.255	0.898333	0.284167	1.46833
2011-05-12	19.0542	7.15833	1909.05	6.86833	3.37417	7.42417	0.920833	0.26	1.2225
2011-05-13	18.8458	6.82583	1907.95	6.93417	3.2825	5.69833	0.971667	0.234167	2.095
2011-05-14	18.545	7	1848.31	6.9225	3.2425	6.3575	1.2225	0.0025	1.98
2011-05-15	18.3108	7.5	1771.29	6.91333	3.1975	7.49167	1.20833	0.0125	2.09083
2011-05-16	18.5783	7.465	1945.38	6.86833	3.07	8.46583	0.8525	0.345833	2.36417
2011-05-17	18.87	6.94583	1972.97	6.94417	3.03167	4.80833	0.459167	0.875	3.24917
2011-05-18	19.0183	6.9525	1856.43	6.965	3.06167	3.99417	0.418333	0.8525	3.8375
2011-05-19	19.24	6.935	1896.17	6.985	3.03583	3.70417	0.395	0.840833	3.98667
2011-05-20	19.2883	7.19083	1770.77	6.95167	3.1	6.08083	0.761667	0.31	3.38333
2011-05-21	19.245	7.84333	1640.57	6.89417	3.31833	7.15167	1.22417	0.0158333	2.2675
2011-05-22	19.2075	6.945	1796.19	6.8875	3.22083	6.815	1.23	0.0241667	2.56417
2011-05-23	18.8558	6.65833	1920.43	6.87667	3.2125	8.2275	1.08833	0.0266667	2.725
2011-05-24	19.8392	6.75083	2104.39	6.86917	3.08667	11.3258	0.625833	0.568333	3.32167
2011-05-25	19.5967	6.65	2084.93	6.94	3.38917	8.7775	0.495	0.906667	4.31583
2011-05-26	19.4583	6.695	2068.41	7.03167	3.63083	3.10333	0.369167	0.6975	6.37
2011-05-27	19.5925	7.06917	2031.12	7.01583	3.6875	3.37417	0.400833	0.855	3.35833
2011-05-28	19.7408	6.81583	2185.19	7.00417	3.64917	3.53583	0.690833	0.541667	1.74583
2011-05-29	19.765	6.77667	2208.55	6.94167	3.61667	4.46083	0.658333	0.5225	0.474167
2011-05-30	19.7808	6.70417	2169.51	7.02333	3.54583	2.61583	0.353333	0.724167	0.868333
2011-05-31	19.7867	7.50417	1867.15	7.035	3.59417	2.94417	0.386667	1.39583	0.784167
2011-06-01	19.7417	7.40333	2087.47	6.82083	3.85	2.75667	0.5825	0.945833	0.570833
2011-06-02	19.8417	7.07583	2081.71	6.68333	3.63333	2.63083	0.545833	0.7	0.551667
2011-06-03	20.68	4.30667	2020.96	6.68417	3.59	2.88083	0.468333	0.743333	0.598333
2011-06-04	19.2158	2.16167	1900.38	6.71583	3.8125	3.065	0.459167	0.850833	0.76
2011-06-05	19.1458	2.1475	1789.94	6.71083	3.73167	2.58333	0.401667	0.718333	0.794167
2011-06-06	19.755	5.7175	1955.89	6.69167	3.76167	3.54667	0.541667	0.830833	0.573333
2011-06-07	19.7175	7.9175	2035.88	6.70417	3.98583	3.07667	0.365833	1.0025	0.7525
2011-06-08	19.495	7.91917	1860.83	6.66583	4.1225	4.24417	0.6275	1.05417	0.543333
2011-06-09	19.4917	8.005	2291.98	6.6525	4.3225	5.535	0.666667	1.07833	0.983333
2011-06-10	19.3967	7.96333	2123.46	6.6725	4.33833	4.24083	0.550833	0.821667	1.50333
2011-06-11	19.235	7.82833	1856.67	6.65917	4.26667	3.78667	0.5475	0.868333	1.20083
2011-06-12	19.3767	7.85417	2072.34	6.64	4.14917	3.31083	0.511667	0.813333	0.9
2011-06-13	19.0708	7.87583	1850.37	6.62583	4.01667	4.28917	0.524167	0.91	0.594167
2011-06-14	19.27	7.8775	2016.45	6.64833	4.04333	2.69	0.35	0.65	1.41583
2011-06-15	19.7817	7.89833	2130.07	6.6925	4.1225	4.32417	0.3	1.95833	1.98083
2011-06-16	19.9692	7.90917	2030.85	6.6775	4.20667	5.3575	0.405	0.7875	0.543333
2011-06-17	19.725	7.76167	1984.11	6.70667	4.23167	5.0125	0.400833	0.885833	2.01583
2011-06-18	19.2217	7.885	1711.61	6.7375	4.22	2.56917	0.254167	0.706667	3.4175
2011-06-19	18.9608	7.8275	1625.83	6.7175	4.1775	2.82917	0.34	0.6475	2.1425
2011-06-20	19.305	7.91417	1707.14	6.65917	4.13583	4.4825	0.391667	3.4225	2.33667
2011-06-21	19.2408	7.93	1601.67	6.66583	4.12667	2.7775	0.385	0.645	1.9725
2011-06-22	19.625	7.84917	1538.55	6.70333	4.02667	1.8175	0.3275	0.910909	3.35917
2011-06-23	19.2975	7.94333	1737	6.6975	3.9425	1.84833	0.474167	0.669167	2.44833
2011-06-24	19.3058	7.99333	1763.06	6.68333	3.93667	1.69167	0.508333	0.795	3.4825
2011-06-25	19.3117	7.91167	1866.19	6.72833	3.90083	0.86	0.411667	0.73	4.93
2011-06-26	19.7967	7.87333	1978.02	6.695	3.74167	1.17167	0.7175	0.913333	3.14333
2011-06-27	19.845	7.84667	1977.32	6.69417	3.62333	1.67417	0.7225	0.9425	2.11083
2011-06-28	20.3908	7.83333	2055.54	6.7225	3.68083	1.13417	0.586667	1.04917	3.26667
2011-06-29	20.4525	7.87667	1905.79	6.71333	3.70417	4.95	0.5525	1.0525	2.11167
2011-06-30	20.4092	7.9275	2049.31	6.6525	3.85583	7.41833	0.654167	0.860833	2.99667
2011-07-01	20.1442	7.975	2106.78	6.64917	3.97667	8.7725	0.708333	0.858333	2.7975
2011-07-02	19.8508	7.91667	1986.96	6.75083	3.885	2.85083	0.5025	0.761667	4.13333
2011-07-03	20.0058	7.85167	2033.16	6.76667	3.70083	2.53083	0.456667	0.803333	3.98167
2011-07-04	20.1992	7.95333	2103.6	6.7375	3.68917	4.4675	0.548333	1.25167	1.64917
2011-07-05	20.1625	7.99417	2068.85	6.7525	3.73417	3.44833	0.423333	0.7125	2.055
2011-07-06	20.225	8.01917	2152.49	6.78917	3.8525	2.6725	0.413333	0.720833	3.535
2011-07-07	20.5808	7.95167	2298.82	6.77667	4.11167	3.59917	0.530833	0.836667	1.85417
2011-07-08	20.3617	7.83167	2107.26	6.785	4.105	3.14583	0.46	0.765	2.22083
2011-07-09	20.5675	7.86917	2155.39	6.79833	4.02083	2.52417	0.4375	0.810833	2.84417
2011-07-10	20.405	7.8525	1987.72	6.79167	3.88333	2.92333	0.425833	0.766667	1.77667
2011-07-11	20.5967	7.93	2115.15	6.79667	3.7925	2.49417	0.369167	0.799167	2.2625
2011-07-12	20.6825	7.92333	2115.19	6.7675	3.74583	3.08833	0.465	0.740833	0.609167
2011-07-13	20.5483	7.94083	2037.51	6.78917	3.90417	2.6525	0.364167	0.779167	1.61667
2011-07-14	20.5958	7.95333	2292.22	6.72917	4.0825	5.27167	0.505	1.145	0.97
2011-07-15	20.6075	7.75167	2140.57	6.71917	4.13333	5.06917	0.518333	0.803333	0.569167
2011-07-16	20.5808	7.80167	2036.63	6.74667	4.0425	3.2825	0.4525	0.91	2.02
2011-07-17	19.9758	7.83583	1767.42	6.74167	3.90083	2.0525	0.286667	0.724167	1.72417
2011-07-18	19.9233	8.04583	1989.2	6.6825	3.95667	2.20833	0.395	0.6375	1.42667
2011-07-19	20.0617	8.0325	2118.22	6.68583	3.96167	1.94417	0.344167	0.7	2.14
2011-07-20	20.1917	7.99333	2232.55	6.7125	3.83	1.78167	0.366667	0.694167	2.4425
2011-07-21	20.3925	7.99583	2323.42	6.70583	3.81083	2.14	0.423333	0.9825	1.4725
2011-07-22	20.2475	7.95167	1995.19	6.6925	3.89	3.125	0.468333	0.831667	1.01417
2011-07-23	20.3175	7.9975	2180.42	6.67833	3.9525	2.19583	0.389167	0.700833	2.30917
2011-07-24	20.0225	7.975	2054.34	6.73	3.92667	2.67667	0.305833	1.1275	4.2
2011-07-25	20.1825	8.05667	2331.41	6.72083	3.97	2.68417	0.4275	0.766667	1.83083
2011-07-26	20.2442	8	2300.78	6.72917	4.08583	2.72417	0.4775	0.749167	0.99
2011-07-27	20.3617	7.91167	1991.93	6.72167	4.31583	3.75583	0.681667	0.4025	1.49333
2011-07-28	20.4292	8.02083	1842.47	6.57917	4.4975	8.04	1.28583	0.00916667	0.460833
2011-07-29	20.5542	8.00583	2081.95	6.5775	4.50333	8.52917	0.753333	0.4225	1.81417
2011-07-30	20.395	7.98417	2203.62	6.71167	4.66833	3.21917	0.439167	0.72	3.935
2011-07-31	19.965	7.93917	2143.38	6.735	4.6225	1.93917	0.306667	0.635	5.50167
2011-08-01	19.9233	7.87917	2091.67	6.71083	4.66333	3.355	0.936667	0.168333	2.71417
2011-08-02	20.34	7.96	2265.51	6.67333	4.7275	5.06	1.17583	0.293333	0.786667
2011-08-03	20.7025	7.86333	2097.66	6.74083	4.97583	4.9125	0.655833	0.715	2.3475
2011-08-04	20.9717	7.85833	1845.95	6.70583	5.14833	5.13333	0.963333	0.2025	2.16333
2011-08-05	20.56	7.91083	2040.43	6.6	5.13083	8.09583	1.3425	0.00333333	2.1475
2011-08-06	21.0183	7.73	1467.12	6.60417	5.24833	6.4775	1.35667	0.00666667	2.175
2011-08-07	20.4092	7.94833	1741.67	6.52417	5.11333	7.17	1.3725	0.01	2.34667
2011-08-08	19.5567	7.9	1560.61	6.58917	5.11833	6.25417	0.616667	0.310833	3.11667
2011-08-09	19.7175	8.07333	1881.11	6.62417	5.32	4.73	0.843333	0.414167	2.82333
2011-08-10	19.8317	8.00167	2075.07	6.65833	5.78	6.02667	1.0825	0.195833	2.645
2011-08-11	20.0417	7.97333	2075.42	6.64083	6.1425	10.2117	1.05	0.371667	2.63917
2011-08-12	20.1408	7.9775	2023.77	6.75	6.18083	5.23167	0.75	0.398333	2.88167
2011-08-13	20.3533	7.87167	1892.51	6.77833	5.77667	2.31333	0.4325	0.505	3.82083
2011-08-14	20.3275	7.835	1746.69	6.79417	5.65333	1.82917	0.356667	0.479167	4.17917
2011-08-15	20.4175	7.86417	2035.16	6.74417	5.7625	2.11	0.3925	0.5275	3.09667
2011-08-16	20.5258	7.93583	2247.09	6.76667	5.51417	2.51917	0.499167	0.675833	2.36833
2011-08-17	20.7633	7.84667	2354.9	6.73	6.02667	4.6075	0.8875	0.313333	1.28333
2011-08-18	21.0592	7.9075	2292.31	6.67667	5.52583	9.265	0.783333	0.483333	1.07833
2011-08-19	20.9767	7.77	2313.43	6.77167	5.27	4.9	0.563333	0.606667	1.75417
2011-08-20	20.7775	7.73667	2132.65	6.87083	5.04833	1.59917	0.450833	0.585	3.27583
2011-08-21	20.9225	7.80417	2005.74	6.87833	4.8575	1.52083	0.429167	0.560833	2.645
2011-08-22	21.2458	7.88583	2253.81	6.8625	4.7	1.69583	0.52	0.660833	1.63833
2011-08-23	21.4958	7.84583	2390.77	6.88167	4.655	1.555	0.539167	0.681667	1.02167
2011-08-24	21.4	7.7675	1503.65	6.79167	3.48083	2.90083	0.76	0.843333	1.4525
2011-08-25	21.5767	7.715	1274.3	6.67833	2.95417	3.34	0.64	0.800833	1.85333
2011-08-26	21.5367	7.69	1162.5	6.67667	2.92583	2.42167	0.6275	0.709167	1.76917
2011-08-27	20.4442	7.67417	785.997	6.68167	2.86667	1.84667	0.495	0.615	2.27917
2011-08-28	20.93	7.8325	1299.67	6.6325	2.7825	1.11667	0.449167	0.660833	2.115
2011-08-29	20.8708	7.86167	1664.47	6.65083	2.80083	2.21083	0.610833	2.03083	1.7625
2011-08-30	20.8217	7.815	1502.25	6.42417	2.92917	11.6275	0.6525	1.19583	0.9325
2011-08-31	20.9175	7.88333	1615.67	6.60667	2.9675	5.17167	0.623333	0.925	1.70167
2011-09-01	20.9908	7.78583	1693.48	6.61167	3.09083	6.24167	0.685833	1.255	2.695
2011-09-02	20.9183	7.8225	1622.74	6.54833	3.04083	8.42083	0.5475	1.94	2.80083
2011-09-03	21.205	7.74	1421.52	6.62167	2.98417	3.77333	0.4425	0.504167	3.74
2011-09-04	21.2308	7.775	1401.78	6.685	2.90917	2.25917	0.3775	0.615	4.335
2011-09-05	21.1933	7.925	1556.44	6.72333	2.90833	2.9975	0.415833	0.765833	2.605
2011-09-06	21.1583	7.94667	1610.07	6.72167	3.0125	3.91583	0.579167	0.673333	1.40583
2011-09-07	20.6417	7.92583	1090.9	6.69083	3.28583	6.36417	0.61	1.55583	1.45083
2011-09-08	20.5742	7.9075	1235.35	6.69667	3.12167	2.33167	0.400833	0.540833	3.02333
2011-09-09	20.9317	7.91583	1302.76	6.68583	3.06083	3.22417	0.569167	0.764167	2.48833
2011-09-10	21.1083	7.7975	1247.2	6.69583	3.03333	2.43667	0.608333	0.6775	2.37583
2011-09-11	20.9425	7.76083	1002.7	6.73583	3.0075	1.8925	0.455	0.7625	2.5225
2011-09-12	20.6383	8.03667	1061.94	6.64833	3.02917	3.02833	0.511667	0.713333	1.24333
2011-09-16	20.9292	7.86667	1336.35	6.67167	3.08833	3.31417	0.704167	0.8075	2.94917
2011-09-17	21.185	7.84	1395.24	6.6725	2.99583	1.11083	0.5625	0.596667	3.11333
2011-09-18	19.9183	7.83917	824.682	6.6525	2.80917	1.99083	0.395	0.696667	1.33917
2011-09-19	20.47	7.98667	1195.51	6.61833	2.80917	2.26167	0.489167	0.753333	1.32833
2011-09-20	20.7475	7.99	1431.8	6.6225	2.93	4.22083	0.693333	1.15667	0.84
2011-09-21	20.7083	8.0175	1476.99	6.67833	2.98667	3.60833	0.5525	2.33	1.5125
2011-09-22	20.8967	7.94833	1468.47	6.68667	3.27	7.32917	0.616667	9.405	4.235
2011-09-23	20.675	7.88583	1315.7	6.67583	3.0325	3.82167	0.580833	0.695	0.934167
2011-09-24	20.8033	7.82917	1338.84	6.7175	2.88667	1.22417	0.521667	0.626667	2.1375
2011-09-25	20.6492	7.8175	1288.78	6.71917	2.76417	1.01083	0.435	0.758333	1.80167
2011-09-26	20.905	7.89083	1380.65	6.68833	2.79333	1.02833	0.8125	0.615833	1.53
2011-09-27	21.1183	7.9375	1525.83	6.68833	2.73083	1.35333	0.635833	0.944167	1.00833
2011-09-28	21.0175	7.96	1425.85	6.7025	2.81667	2.05417	0.673333	0.941667	1.17333
2011-09-29	21.155	7.9275	1466.84	6.72917	2.885	1.66667	0.628333	0.970833	2.185
2011-09-30	21.0742	7.91167	1380.01	6.73667	2.95833	2.3925	0.753333	0.990833	1.42167
2011-10-01	20.8892	7.83	1218.04	6.76333	2.9425	1.78083	0.78	0.829167	2.135
2011-10-02	20.8083	7.84917	1237.8	6.76	2.92083	1.39	0.7725	0.955	2.28167
2011-10-03	21.0858	7.91667	1378.15	6.7125	2.8825	3.54333	0.813333	0.846667	0.76
2011-10-04	21.1833	7.91583	1376.48	6.72833	2.82167	3.5275	0.708333	0.7875	0.385833
2011-10-05	21.1958	7.90417	1467.11	6.7175	2.84083	4.38917	0.6375	0.760833	0.765833
2011-10-06	20.6275	7.99167	1105.56	6.72917	2.92583	6.8	0.628333	1.20833	0.988333
2011-10-07	18.5083	8.0125	830.102	6.65833	2.91	3.64333	0.675833	0.994167	1.50667
2011-10-08	19.155	7.9275	812.133	6.615	2.87833	2.10083	0.576667	0.8575	2.065
2011-10-09	19.6783	7.935	949.845	6.64083	2.81167	1.89417	0.483333	0.788333	2.69417
2011-10-10	20.0783	8.01417	1134.23	6.62833	2.78667	2.2975	0.466667	0.915	1.36083
2011-10-11	20.5217	8.02	1352.97	6.65167	3.08667	3.08833	0.4775	0.936667	0.9675
2011-10-12	20.3733	8.0025	1200.08	6.66	3.115	5.92	0.57	1.09917	0.650833
2011-10-13	20.2667	8.0125	1117.47	6.69333	3.11167	3.33083	0.4775	0.773333	1.24583
2011-10-14	20.2375	8.00417	1287.29	6.705	3.09083	2.91167	0.4475	0.9425	2.12
2011-10-15	20.16	7.93417	1296.78	6.71333	3.0275	2.525	0.45	0.689167	1.9875
2011-10-16	19.9258	7.94083	1292.35	6.71667	2.88417	2.31583	0.396667	0.735833	1.995
2011-10-17	20.0233	7.995	1455.41	6.70917	2.80917	3.84167	0.523333	0.8475	1.1675
2011-10-18	19.8767	8.01	1359.82	6.70083	2.8325	4.055	0.526667	0.8775	0.8925
2011-10-19	17.5883	7.98667	710.789	6.60333	2.86167	4.33833	0.661667	0.638333	0.863333
2011-10-20	18.5967	8.11333	1133.58	6.5775	3.015	3.2425	0.648333	0.525	1.6425
2011-10-21	19.0925	8.11917	1403.45	6.6275	3.01333	2.48417	0.421667	0.824167	2.66667
2011-10-22	19.0925	8.05667	1384.56	6.65917	2.9775	2.125	0.47	0.815833	2.53917
2011-10-23	19.0617	8.01833	1361.47	6.68167	2.93333	1.58083	0.374167	0.775	2.6675
2011-10-24	18.9467	8.08333	1354.69	6.71333	2.82917	1.56417	0.446667	0.855	2.19833
2011-10-25	18.8108	8.0225	1121.13	6.68083	2.79333	2.36417	0.433333	1.17667	0.971667
2011-10-26	18.7042	8.02083	1106.2	6.635	2.71083	2.32583	0.525	0.74	0.8475
2011-10-27	19.0092	8.02833	1300.68	6.6475	2.66333	2.14667	0.485	0.760833	1.34167
2011-10-28	19.1683	8.00917	1316.77	6.65583	2.67833	2.09167	0.491667	0.734167	1.4925
2011-10-29	19.3392	7.93167	1308.36	6.68583	2.71083	1.70667	0.340833	0.8175	2.08333
2011-10-30	19.4042	7.94083	1283.95	6.6825	2.64167	1.45833	0.301667	0.754167	1.42083
2011-10-31	19.2492	7.99417	1382.35	6.69417	2.655	1.73917	0.316667	0.740833	1.17583
2011-11-01	19.53	7.9425	1380.28	6.72333	2.62417	1.25083	0.32	0.665833	1.24333
2011-11-02	19.14	7.93917	1168.65	6.72583	2.58167	1.33333	0.363333	0.8425	0.9
2011-11-03	19.2992	7.96583	1197.68	6.71667	2.5475	1.31083	0.275833	0.705833	1.08583
2011-11-04	18.31	8.06333	765.548	6.675	2.60333	2.625	0.403333	0.9725	0.325
2011-11-05	19.2517	8.04083	1115.89	6.62667	2.645	1.75833	0.4225	0.783333	0.8275
2011-11-06	19.4758	7.98667	1251.6	6.65833	2.64333	1.38583	0.319167	0.725833	1.28083
2011-11-07	19.4833	8.0825	1372.41	6.66083	2.6425	1.6425	0.469167	0.748333	0.51
2011-11-08	19.27	8.0925	1347.09	6.69083	2.71167	2.19917	0.515	0.765833	0.4975
2011-11-09	19.3942	8.065	1426.75	6.69667	2.7625	4.32917	0.593333	0.978333	0.629167
2011-11-10	19.2308	8.055	1402.07	6.70917	2.76083	2.8675	0.446667	0.594167	0.889167
2011-11-11	19.0292	8.02917	1405.64	6.71	2.76833	4.02333	0.628333	0.893333	1.09417
2011-11-12	18.9533	7.97833	1307.36	6.7425	2.83667	2.395	0.44	0.6425	1.83417
2011-11-13	18.9983	8.00083	1353.82	6.735	2.7475	2.35917	0.4075	0.720833	1.96417
2011-11-14	18.8267	8.0925	1424.94	6.72833	2.74083	2.8375	0.489167	0.7275	1.01667
2011-11-15	18.7292	8.09833	1493.46	6.70917	2.82	5.92583	0.665	1.10667	0.551667
2011-11-16	18.4758	8.13333	1382.27	6.71417	2.9125	5.3075	0.549167	0.776667	0.830833
2011-11-17	18.5267	8.09917	1473.06	6.71667	2.9325	4.6275	0.5525	0.764167	2.07333
2011-11-18	18.635	8.04667	1337.14	6.72	2.9125	4.69667	0.509167	0.845833	2.08
2011-11-19	18.7333	7.99833	1374.94	6.75583	2.82	2.78917	0.481667	0.7	3.58833
2011-11-20	18.7042	7.98	1371.09	6.77417	2.71833	2.59083	0.481667	0.7825	2.89417
2011-11-21	18.5725	8.085	1413.73	6.7475	2.66417	3.66083	0.566667	0.961667	1.91833
2011-11-22	18.3683	8.08583	1364.58	6.72417	2.66333	3.48833	0.565833	0.754167	1.29833
2011-11-23	18.5317	8.08917	1426.31	6.71667	2.70333	4.3175	0.655833	0.793333	1.97
2011-11-24	18.4375	8.12833	1450.16	6.73333	2.75083	4.49583	0.655	0.851667	2.1725
2011-11-25	18.3533	8.10667	1404.56	6.705	2.7725	6.22167	0.595833	0.855833	2.42083
2011-11-26	18.2042	8.0275	1288.71	6.76667	2.74	2.56917	0.468333	0.864167	4.16083
2011-11-27	18.305	8.05833	1401.38	6.78333	2.70083	2.98583	0.495833	1.00833	3.45667
2011-11-28	18.26	8.15333	1498.27	6.7475	2.67167	3.89	0.53	0.979167	2.57167
2011-11-29	18.1967	8.115	1425.29	6.73083	2.82167	4.23583	0.520833	0.885833	1.79667
2011-11-30	18.0375	8.11833	1345.7	6.7225	2.84583	3.8	0.548333	1.03917	2.3575
2011-12-01	18.1225	8.1	1311.88	6.7125	2.86417	4.44083	0.554167	1.035	2.69167
2011-12-02	17.3517	8.13083	969.993	6.7225	3.14083	2.1925	0.44	0.796667	3.6775
2011-12-03	16.4925	8.0225	792.093	6.65583	3.06917	1.715	0.348333	0.8725	3.89417
2011-12-04	15.8633	8.00917	555.539	6.61833	2.9175	1.1425	0.343333	0.570833	1.45
2011-12-05	15.6025	8.4675	777.191	6.64167	2.92917	1.815	0.428333	0.736667	1.2475
2011-12-06	15.8617	8.375	897.27	6.70167	3.1825	2.56	0.601667	0.823333	0.521667
2011-12-07	15.2325	8.2575	717.234	6.6625	3.24417	1.9075	0.581667	0.776667	1.02167
2011-12-08	15.6367	8.38833	922.523	6.6575	3.3275	3.01917	0.6675	0.858333	1.17083
2011-12-09	15.1817	8.30083	685.062	6.66833	3.065	1.55167	0.4475	0.671667	1.20083
2011-12-10	15.42	8.3675	881.2	6.70417	3.22583	2.28583	0.550833	0.815833	1.18167
2011-12-11	15.795	8.32167	960.794	6.73583	3.11833	1.77333	0.495833	0.77	1.07333
2011-12-12	15.0275	8.27167	764.884	6.7	3.11167	1.86417	0.483333	0.655	1.12417
2011-12-13	14.1608	8.25917	637.525	6.66167	3.1125	1.59833	0.5475	0.798333	0.7175
2011-12-14	14.4817	8.445	721.696	6.6975	3.01083	1.65833	0.516667	0.6775	0.5925
2011-12-15	14.3333	8.43667	713.952	6.73083	3.00083	1.68833	0.449167	0.7175	0.7325
2011-12-16	13.5817	8.37833	572.702	6.64083	2.96083	3.3	1.40417	0.419167	0.465
2011-12-17	14.29	8.56	832.109	6.6075	3.02417	8.56583	1.80333	0.09	0.2975
2011-12-18	14.5408	8.35917	963.971	6.60333	2.80583	10.9967	1.60583	0.085	0.326667
2011-12-19	14.4125	8.38083	961.872	6.65667	2.8825	8.84	0.925833	0.655833	0.531667
2011-12-20	14.1208	8.36917	1273.87	6.8025	2.93417	2.09917	0.554167	0.920833	0.8975
2011-12-21	14.2992	8.33167	970.191	6.80167	3.27833	2.0675	0.591667	0.936667	1.01333
2011-12-22	14.5208	8.30833	986.608	6.74083	3.30667	4.145	0.815	1.26917	1.01417
2011-12-23	14.8942	8.27417	974.499	6.765	3.47333	3.09167	0.6525	0.946667	1.34083
2011-12-24	14.5417	8.18917	799.783	6.815	3.46917	1.7375	0.353333	0.891667	1.7425
2011-12-25	14.5292	8.17667	921.947	6.8125	3.43583	1.95917	0.546667	1.04083	1.01583
2011-12-26	14.9042	8.25	986.69	6.76083	3.415	2.19	0.561667	0.863333	0.548333
2011-12-27	15.1242	8.24417	1016.89	6.78417	3.40083	1.99833	0.578333	0.931667	1.01167
2011-12-28	15.2367	8.2025	1039.16	6.80667	3.37833	2.26333	0.575833	0.788333	0.7525
2011-12-29	15.3308	8.23667	1010.28	6.78583	3.31417	3.0925	0.674167	1.12	0.425833
2011-12-30	13.9917	8.18417	765.064	6.83417	3.21083	1.84	0.548333	0.744167	0.639167
2011-12-31	14.54	8.17917	820.542	6.84833	3.1875	1.77667	0.403333	0.8625	0.780833
2012-01-01	15.04	8.17583	829.457	6.84417	3.0975	2.10167	0.535	0.965833	0.55
2012-01-02	14.8	8.16667	642.284	6.8225	2.8875	1.49167	0.405833	0.6325	0.639167
2012-01-03	14.5483	8.25	774.439	6.87333	2.91333	1.85333	0.505833	0.726667	0.438333
2012-01-04	14.4667	8.29917	777.913	6.85583	2.88167	1.79833	0.515	0.745833	0.355833
2012-01-05	13.1675	8.1525	558.094	6.87167	2.755	1.43167	0.388333	0.555833	0.48
2012-01-06	13.9758	8.4075	834.165	6.88333	2.75917	1.97417	0.610833	0.781667	0.290833
2012-01-07	14.3408	8.32667	861.927	6.9025	2.73	2.1075	0.699167	0.923333	0.2675
2012-01-08	14.1367	8.3	849.683	6.885	2.675	2.28333	0.5875	0.856667	0.3275
2012-01-09	14.1983	8.3025	848.5	6.87583	2.73917	2.37167	0.721667	0.88	0.749167
2012-01-10	14.35	8.29833	855.864	6.87333	2.96917	2.34	0.820833	0.954167	0.4325
2012-01-11	14.5833	8.29667	929.434	6.86333	2.93083	2.60417	0.775	0.940833	0.445833
2012-01-12	14.6783	8.3025	971.118	6.875	2.98667	3.15167	0.818333	1.19583	0.481667
2012-01-13	14.5558	8.2875	920.263	6.86583	3.01583	2.68	0.825	1.145	0.696667
2012-01-14	14.605	8.275	960.241	6.90333	3.0825	2.2125	0.666667	1.055	0.865833
2012-01-15	14.6275	8.23333	999.4	6.89167	3.0475	2.98583	0.743333	1.1925	0.665833
2012-01-16	14.6892	8.32083	1043.67	6.86667	3.03833	3.07333	0.831667	1.15417	0.4375
2012-01-17	14.6842	8.28833	1083.94	6.85917	3.09667	3.57417	0.906667	1.40833	0.599167
2012-01-18	14.7317	8.29083	1132.94	6.82083	3.29	4.60917	0.950833	1.22083	0.6925
2012-01-19	14.4342	8.3075	963.38	6.81333	3.12083	3.95583	0.798333	1.1425	0.870833
2012-01-20	13.0358	8.30833	702.933	6.84167	2.95	2.2175	0.755833	0.998333	0.971667
2012-01-21	13.6592	8.23167	755.942	6.82417	2.86167	2.55333	0.805	1.005	0.79
2012-01-22	13.6517	8.26	759.63	6.88833	2.81167	2.28583	0.775	1.2275	0.6475
2012-01-23	13.3933	8.31833	834.608	6.86	2.77833	2.9225	0.906667	1.20417	0.425
2012-01-24	13.4133	8.34083	873.552	6.8575	2.96583	3.015	0.871667	1.2275	0.5225
2012-01-25	13.6383	8.34667	932.077	6.85917	2.94083	4.5275	1.00083	0.2125	0.66
2012-01-26	13.7692	8.33833	943.426	6.92083	2.8725	2.9925	0.805	0.851667	0.7925
2012-01-27	13.9508	8.29917	943.586	6.92417	2.88667	2.65417	0.735833	0.374167	0.925
2012-01-28	14.4333	8.285	988.99	6.89167	3.06167	2.805	0.739167	0.5	0.89
2012-01-29	14.3092	8.29583	1008.06	6.88833	3.0975	2.4725	0.533333	0.930833	0.961667
2012-01-30	13.9867	8.33833	1552.31	6.88833	2.96083	3.045	0.895	0.519167	0.955833
2012-01-31	14.03	8.32667	1531.79	6.83583	3.02167	3.78333	0.975833	0.183333	0.658333
2012-02-01	14.0975	8.335	1142.88	6.81333	3.13667	4.69417	1.01083	0.505	0.7525
2012-02-02	13.9983	8.35083	1166.73	6.77667	3.05333	6.85833	1.23083	0.175	0.980833
2012-02-03	13.9925	8.36917	1166.07	6.76583	3.19333	7.70417	1.09167	0.554167	0.311667
2012-02-04	13.9692	8.30333	1136.93	6.91833	2.96333	2.0925	0.2925	0.4	4.09833
2012-02-05	13.8467	8.29917	1160.21	7.05667	2.84	2.30917	0.208333	3.59	6.9975
2012-02-06	13.8583	8.36833	1168.84	7.05583	2.92417	2.7775	0.436667	10.1083	3.7175
2012-02-07	13.9675	8.27667	1281.78	6.74167	2.94833	7.57083	1.30833	1.54333	0.174167
2012-02-08	14.0092	8.31	1367.85	6.70417	3.05417	8.73417	1.22083	0.0233333	0.0391667
2012-02-09	14.2383	8.2825	1317.68	6.68583	3.2075	8.62417	1.345	0.0358333	0.0591667
2012-02-10	14.4733	8.32083	1308.66	6.6175	3.05	12.3517	1.20083	0.0308333	0.2325
2012-02-11	14.7675	8.28	1239.77	6.62917	3.09333	13.1808	1.20167	0.0241667	0.500833
2012-02-12	15.3792	8.31583	1108.27	6.675	3.07833	10.93	1.37667	0.00583333	0.514167
2012-02-13	15.8933	8.33	1081.62	6.65667	3.0125	10.27	1.31167	0.0125	0.583333
2012-02-14	15.8842	8.29583	1595.34	6.67583	2.88833	8.93417	0.84	0.513333	0.846667
2012-02-15	15.4933	8.25583	1283.26	6.77167	2.81167	3.97333	0.7425	0.920833	1.71583
2012-02-16	16.3558	8.30583	1127.45	6.76167	2.70167	3.5	0.863333	1.07333	1.345
2012-02-17	17.1525	8.3425	1157.61	6.78083	2.865	4.25333	0.899167	0.979167	1.115
2012-02-18	17.1683	8.2075	1075.98	6.805	2.87	4.0925	0.706667	0.925	1.32
2012-02-19	15.8958	8.19083	887.287	6.8325	2.6875	3.24083	0.818333	1.01167	1.23833
2012-02-20	15.9425	8.31833	1019.58	6.79833	2.6025	3.81667	0.908333	1.06333	0.764167
2012-02-21	16.2192	8.33417	1078.88	6.765	2.81917	5.92583	1.04083	0.460833	0.770833
2012-02-23	16.7208	8.32917	1100.06	6.73417	2.8475	8.68	1.12833	0.331667	0.679167
2012-02-24	16.7808	8.2675	1076.72	6.7975	2.71417	5.39417	0.9575	1.19833	1.17917
2012-02-25	16.5208	8.25167	1028.6	6.8375	2.62	4.70667	0.835	0.945833	1.36833
2012-02-26	16.5825	8.2725	1002.77	6.87417	2.555	3.52667	0.771667	0.995833	1.50083
2012-02-27	16.6658	8.385	1046.74	6.86833	2.6025	4.9625	0.965	0.4675	1.40667
2012-02-28	17.2808	8.34417	1145.61	6.78333	2.78167	8.91917	1.05	0.374167	0.7525
2012-02-29	17.5317	8.325	1143.68	6.83083	2.93583	7.93333	0.9275	1.71667	1.5525
2012-03-01	17.7867	8.33167	1149.6	6.8675	3.05	6.165	0.999167	0.6325	1.77333
2012-03-02	18.2025	8.345	1193.58	6.81	2.9725	11.3542	1.07083	0.993333	1.69167
2012-03-03	18.1108	8.29583	1077.46	6.93333	3.06583	6.82917	0.743333	0.874167	2.10917
2012-03-04	18.1125	8.21917	1131.35	6.99	2.90167	3.74583	0.668333	1.00083	2.8025
2012-03-05	17.2592	8.3025	928.677	6.8975	2.93417	6.2475	0.9775	0.8425	1.88917
2012-03-06	17.1117	8.38333	1001.41	6.785	2.95667	11.1225	1.25417	0.0075	0.93
2012-03-07	17.7725	8.295	987.004	6.79917	2.9975	9.88	1.415	0.00416667	0.851667
2012-03-08	18.085	8.2675	997.431	6.74833	2.88	11.4842	1.22667	0.00583333	1.065
2012-03-09	18.5267	8.30917	1097.8	6.74833	2.80083	12.955	1.08167	0.493333	1.40333
2012-03-10	18.7125	8.27167	1023.89	6.92417	2.77167	7.28417	0.768333	0.925	1.6425
2012-03-11	19.1467	8.26333	1034.15	7.00583	2.79833	2.705	0.51	0.8025	2.62333
2012-03-12	20.3333	8.29833	1149.96	6.93667	2.74833	6.45417	0.948333	0.245833	1.52833
2012-03-13	21.0333	8.29833	1105.4	6.88917	2.73417	8.8825	0.8325	0.335833	0.848333
2012-03-14	21.8542	8.29667	1187.89	6.98667	2.74833	4.97583	0.648333	1.12333	1.39833
2012-03-15	22.9167	8.30833	1193.05	6.98083	2.5375	7.52333	0.893333	7.1925	2.38833
2012-03-16	23.5633	8.32833	1239.84	6.89833	2.7	11.3642	0.971667	0.764167	1.2475
2012-03-17	23.4092	8.27917	1163.76	6.9	2.84917	11.4192	1.015	0.00666667	1.06333
2012-03-18	22.4667	8.19083	818.17	6.86917	2.69083	10.1225	0.938333	0.00666667	1.23417
2012-03-19	22.5408	8.3725	1098.94	6.80417	2.765	11.2275	1.04667	0.0075	1.3775
2012-03-20	22.9125	8.37	1160.42	6.84	2.79917	11.87	0.7425	1.00583	1.7725
2012-03-21	22.8925	8.38833	1135.61	6.99417	2.80083	5.47417	0.55	1.175	2.06333
2012-03-22	23.1042	8.3725	1216.98	6.9575	2.80083	6.87	0.8575	0.440833	2.1725
2012-03-23	22.7625	8.36	1226.86	6.9125	2.8325	11.9458	1.0125	0.0075	1.60667
2012-03-24	22.9158	8.1875	1165.01	6.90667	2.97	12.7475	0.984167	0.00666667	1.76917
2012-03-25	23.615	8.27667	1184.61	6.90917	2.91333	12.3733	0.983333	0.00833333	1.90333
2012-03-26	23.765	8.41167	1237.53	6.89917	2.86417	13.0183	1.01583	0.0075	1.91917
2012-03-27	24.22	8.3525	1256.51	6.93417	2.9225	11.8125	0.806667	0.553333	1.8125
2012-03-28	25.9467	8.26833	1285.69	6.9925	2.94667	6.755	0.560833	1.28833	1.5875
2012-03-29	28.3792	8.3175	1347.24	7.02083	2.995	6.19167	0.681667	1.31583	1.49667
2012-03-30	28.7683	8.33417	1240.94	7.05	3.06917	4.825	0.580833	1.02583	1.64
2012-03-31	28.31	8.26667	1152.19	7.11333	3.14667	3.05583	0.439167	0.979167	2
2012-04-01	28.5983	8.29167	1224.6	7.10167	3.03917	3.37667	0.4675	0.986667	1.23333
2012-04-02	28.7542	8.34083	1261.91	7.1125	2.96583	3.54833	0.575833	0.945	0.735
2012-04-03	28.4783	8.3825	1314.23	7.1475	2.94417	3.65	0.548333	1.00417	1.02667
2012-04-04	28.4558	8.34667	1280.09	7.1675	3.07	4.15833	0.536667	1.37333	1.46083
2012-04-05	27.4367	8.36667	1331.37	7.17333	3.04333	4.11417	0.630833	0.915833	1.65667
2012-04-06	26.9225	8.35583	1305.73	7.1975	3.47	3.76	0.5325	0.846667	2.285
2012-04-07	26.6433	8.24833	1200.14	7.2525	3.47	2.98417	0.456667	0.8925	3.425
2012-04-08	26.9617	8.285	1297.83	7.27083	3.47	2.73	0.4775	0.815833	3.255
2012-04-09	27.0642	8.32667	1164.14	7.26	3.135	3.08083	0.546667	0.866667	2.01083
2012-04-10	26.0075	8.31583	899.021	7.25667	2.89	2.82083	0.494167	1.11833	2.39
2012-04-11	26	8.34083	1080.59	7.13583	2.89	5.21333	0.834167	0.216667	0.891667
2012-04-12	25.4833	8.31333	1094.95	7.00083	2.89	10.2292	0.995	0.0133333	0.5475
2012-04-13	25.2458	8.4225	1169.36	6.96417	2.89	11.2067	1.00083	0.0258333	0.8175
2012-04-16	26	8.06417	1169.96	6.9675	2.89	8.47833	1.09167	0.0125	1.34
2012-04-17	25.795	8.29083	1243.89	6.985	2.89	8.91583	0.66	0.585	2.03833
2012-04-18	25.3017	8.41667	1187.17	7.05417	2.89	6.77833	0.8	0.4375	2.48583
2012-04-19	24.3992	8.43917	988.247	6.95333	2.89	11.7033	0.746667	0.674167	2.40083
2012-04-20	24.0608	8.48917	1164.4	7.0225	2.89	9.72083	0.7725	0.983333	2.3525
2012-04-21	23.7167	8.39667	962.792	7.09083	2.89	5.19417	0.599167	0.928333	2.12083
2012-04-22	23.6625	8.36083	984.699	7.05667	2.89	3.58833	0.541667	0.851667	2.20083
2012-04-23	23.6175	8.40167	997.074	7.07	2.89	3.18667	0.504167	0.866667	2.2
2012-04-24	22.8433	8.33667	801.235	7.06583	2.89	2.94583	0.62	0.845	1.62083
2012-04-25	23.6625	8.3675	987.972	7.02167	2.89	6.1725	0.765	1.06	1.01667
2012-04-26	23.4342	8.2325	684.612	6.9975	2.89	5.33583	0.944167	0.255833	0.9
2012-04-27	23.1125	8.415	874.537	7.03333	2.89	10.095	0.946667	0.42	0.964167
2012-04-30	19.4292	8.33167	1050.86	7.23917	2.89	6.1475	0.6475	3.26167	1.11
2012-05-01	17.2233	8.28667	850.283	7.185	2.89	3.62	0.575833	0.769167	0.974167
2012-05-02	17.5283	8.35667	848.513	7.18417	2.89	3.8275	0.560833	0.864167	0.93
2012-05-03	17.2858	8.41333	1020.42	7.15083	2.89	7.46583	0.84	0.36	0.74

## Sheet: Online_all_processed_2h
Date	Time	Overfall quantity flowthrough []	Aeration_pressure	BB1_NH4-N	BB1_Nitrate	BB1_Oxygen	BB1_pH	BB1_PO4-P	BB1_dry-mass	BB2_NH4-N	BB2_Nitrate	BB2_Oxygen	BB2_pH	BB2_PO4-P	BB2_dry-mass	Inflow_conductivity	Inflow_pH	Inflow_Volume	Outflow flowthrough	fecal material conductivity	fecal material flowthrough	fecal material pH	Outflow_Conductivity	Outflow_pH	outf_preclarifier_COD	outf_preclarifier_NH4-N	outf_preclarifier_volume	Return sludge	Return_sludge_dry_mass	stack_container_flowthrough	stack_container_level	Temperature	Overflow_quantity_1_flowthrough	Overflow_quantity_2_flowthrough	Volume_aeration
		m3/h	mbar	mg/l	mg/l	mg/l	pH	mg/l	g/l	mg/l	mg/l	mg/l	pH	mg/l	g/l	µS/cm	pH	m3/h	m3/h	mS/cm??	m3/h	pH	mS/cm	pH	mg/l	mg/l	m3/h	m3/h	g/l	m3/h	m	C	m3/h	m3/h	m3/h
2011-03-21	1	3.6418	583.409	1.32724	2.91059	1.14143	6.98053	1.85401	2.07731	0.36687	4.43474	0.136922	6.86295	1.8431	2.71941	2150.46	6.38005	587.823	574.319	66.9787	0.0202991	5.13706	905.885	7.12999	632.217	39.7379	0.00457875	916.98	4.93162	0.0456858	4.18906	15.0886	431.543	430.903	7308.65
2011-03-21	3	3.91752	457.492	0.0624799	2.68349	0.0309564	6.98234	1.7666	1.98133	0.348021	1.87831	0	6.92349	1.84938	2.63797	2215.49	6.32514	492.408	495.702	66.9394	0.0152837	5.21994	907.403	7.15647	632.113	42.3212	0.00424548	840.236	5.0604	0.0903541	3.63239	14.7574	373.705	373.453	11.9539
2011-03-21	5	3.79155	567.952	1.31535	1.91422	0.741502	7.00764	2.4518	2.14764	1.20786	3.52488	0.0464693	6.88466	3.19043	2.60205	2212.68	6.29207	454.608	462.306	66.3648	0.0154151	5.29945	897.463	7.17295	632.009	41.474	0.00830959	799.92	5.03926	0.135022	3.07258	14.5074	347.97	348.463	7521.94
2011-03-21	7	3.74956	470.302	0.105088	2.32851	0.166984	6.9752	2.32871	2.0472	0.198786	2.50882	0	6.89105	2.38648	2.54075	2212.21	6.34484	505.103	460.752	66.5581	0.0155169	5.3578	905.26	7.17705	631.906	39.8274	0.00423959	768.649	5.07552	0.179691	2.50777	14.3925	342.464	341.892	166.605
2011-03-21	9	2.5445	523.618	1.08297	2.02503	1.03046	6.98598	3.00669	2.16461	1.52799	2.40647	0.0497694	6.90092	3.16738	2.54891	2205.67	6.19724	610.222	558.43	66.3478	0.0156186	5.20805	905.271	7.14849	631.802	28.8465	12.2	863.166	4.98467	0.224359	2.24971	14.5578	415.38	416.503	6369.9
2011-03-21	11	2.77716	502.126	0.896755	2.12609	0.441751	6.97699	2.62873	2.03919	0.0363006	3.39204	0.0755221	6.8803	2.4612	2.50237	2366.86	6.24439	667.508	572.903	66.9564	0.0182386	5.10031	912.338	7.08709	631.698	38.6842	78.6603	895.155	4.96161	0.000509458	2.33205	15.2163	433.971	433.807	1317.9
2011-03-21	13	4.41323	586.144	2.28767	3.51532	1.72466	6.95466	2.26117	2.11121	0.997171	2.68004	0.0386549	6.90391	2.13933	2.58705	2310.37	6.16834	752.097	552.037	66.8023	0.0137363	5.06644	919.74	6.99424	631.594	69.3115	147.873	848.843	5.07427	0	2.7703	15.499	410.841	410.599	7625.57
2011-03-21	15	3.86951	615.427	1.21498	6.81355	1.66698	6.877	1.75885	2.05269	0.33471	3.52073	0.00113621	6.88032	1.73203	2.56567	2192.18	6.26397	728.761	575.872	66.5242	0.0101241	5.0861	923.08	6.73577	631.491	53.9123	133.189	885.228	5.02285	0.00254375	3.26015	15.4606	435.631	436.085	3054.79
2011-03-21	17	3.58727	574.274	0.534364	6.97933	0.254957	6.85977	1.63074	1.90776	1.29138	3.8388	0.0981787	6.88491	1.75183	2.63365	2208.51	6.36904	596.47	483.458	66.3275	0.011803	5.11248	931.485	6.73528	631.387	50.8449	84.914	782.905	5.1425	0	3.64522	15.7365	364.65	364.586	6430.34
2011-03-21	19	3.61371	561.946	0.639261	6.46563	1.09459	6.87413	1.57145	2.0166	0.326834	3.6316	0	6.8892	1.48194	2.55796	2332.58	6.9064	583.772	464.442	66.2737	0.0126346	5.05472	937.056	7.03112	631.283	52.3114	86.2141	763.191	5.15188	0.00152837	3.90388	15.7153	347.5	348.2	1773.37
2011-03-21	21	3.78476	554.147	1.53923	5.1185	0.90511	6.90568	1.6144	2.02611	1.29945	3.33898	0.0322616	6.89362	1.70488	2.63155	2247.68	6.86028	636.96	489.454	67.3145	0.0135328	5.15821	942.949	7.1199	631.179	56.1907	97.4189	801.794	5.07526	0.00152625	4.29861	15.7216	366.431	366.745	6885.08
2011-03-21	23	3.89019	605.003	0.764035	6.50162	1.29576	6.87717	1.53115	2.03728	0.187525	3.12021	0	6.87858	1.57943	2.58704	2242.2	6.74778	591.903	569.763	67.2873	0.0133801	5.21365	944.333	7.12916	631.075	57.6932	0.00508751	889.804	4.97557	0.00152625	4.44997	15.8923	426.497	425.824	2541.2
2011-03-22	1	3.96252	577.892	1.26199	4.96032	0.845749	6.89094	1.59363	1.93443	1.3021	3.7337	0.0939476	6.87915	1.61097	2.67443	2222.38	6.73724	557.593	501.893	67.328	0.0179589	5.31365	936.481	7.13627	630.972	60.5014	24.6228	815.694	5.06243	0.00132275	4.36703	15.7513	376.947	376.793	6632.59
2011-03-22	3	4.2782	563.179	0.60726	5.54644	0.807462	6.86845	1.54419	1.9314	0.534557	2.92112	0.00139592	6.89077	1.49939	2.58934	2256.26	6.48982	507.77	486.399	66.3416	0.0175763	5.42074	943.19	7.14215	630.868	66.5939	4.83951	805.333	5.08021	0.00111925	3.98077	15.3922	367.13	367.35	2081.59
2011-03-22	5	4.26426	588.083	1.34248	4.72491	1.04869	6.89372	1.60028	2.00316	1.26498	4.60983	0.198213	6.86545	1.74301	2.51714	2297.68	6.52148	490.113	460.423	66.7718	0.0177045	5.51681	946.727	7.14709	630.764	70.3087	0.00678334	769.655	5.08201	0.000915751	3.45138	15.2097	344.967	345.592	6971.34
2011-03-22	7	4.23509	523.542	0.404029	4.15415	0.24882	6.87041	1.56221	2.8865	0.943922	3.83419	0.0484093	6.88398	1.59461	2.42415	2348.36	6.43883	509.383	459.826	66.8023	0.0167379	5.59194	951.241	7.14177	630.66	72.0733	11.5052	763.536	5.05934	0.000712251	2.89134	15.0968	346.002	343.782	2094.31
2011-03-22	9	4.22323	559.133	0.976184	3.77747	1.17444	6.88006	1.60416	3.10999	0.814971	6.16847	0.225821	6.84463	1.5212	2.35058	2312.61	6.29387	646.029	453.154	66.28	0.0132784	5.45482	951.998	7.11191	630.556	74.929	146.293	741.636	5.04052	0.000508751	2.95439	15.1452	340.479	340.148	5609.01
2011-03-22	11	4.31201	540.648	1.47391	3.8552	0.874422	6.88487	1.61349	3.07527	1.04897	4.70134	0.000142648	6.87724	1.46075	2.31598	2242.98	6.28493	653.212	484.644	66.4333	0.0133478	5.25398	955.074	7.04133	630.453	70.867	145.577	789.128	5.01058	0.000509458	3.45974	15.6435	362.797	363.055	3407.48
2011-03-22	13	4.13072	567.236	1.18958	4.25949	0.865661	6.86194	1.54559	3.02449	1.39071	7.41108	0.280644	6.83269	1.37304	2.29271	2257.28	6.29538	632.475	473.754	66.3852	0.0119556	5.20866	965.676	6.92788	630.349	72.4389	137.979	787.862	4.99139	0.00152625	3.92691	15.6711	357.727	357.021	6666.35
2011-03-22	15	4.5308	614.094	1.51963	4.57961	1.77412	6.85611	1.66365	3.17781	0.2372	7.50461	0	6.83248	1.40956	2.28458	2200.29	6.68654	624.678	534.953	66.1681	0.00895401	5.27433	973.867	6.68108	630.245	75.3182	61.916	839.97	4.98839	0	4.36529	15.7598	396.898	396.142	3539.94
2011-03-22	17	3.93793	568.037	0.717359	5.86032	1.22538	6.80684	1.78335	3.05011	1.413	7.51151	0.0696276	6.83215	1.51578	2.41513	2183.02	6.88053	561.834	558.681	66.3445	0.00941188	5.32737	969.76	6.6544	630.141	61.1132	0.00271334	880.293	4.92945	0.000508751	4.42739	15.8451	420.493	420.916	7204.73
2011-03-22	19	3.96735	515.496	1.17003	5.29881	0.700848	6.83308	1.93705	2.9104	0.580259	6.66628	0	6.84455	1.50182	2.45756	2155.7	7.19668	549.831	541.057	66.6643	0.011259	5.12941	970.107	6.99566	630.038	60.107	0.00679277	876.091	5.01588	0	4.42583	15.5963	404.444	404.773	1654.91
2011-03-22	21	3.54414	559.357	0.768274	5.16499	0.939861	6.83495	1.94628	2.99135	1.06977	6.99725	0.0871184	6.83867	1.61457	2.53771	2187.53	7.14759	609.453	596.46	67.0703	0.0137871	5.17623	974.084	7.07604	629.934	42.0279	0.00254375	926.898	4.90893	0.00152625	4.42821	15.5884	448.086	446.707	7018.69
2011-03-22	23	3.4754	505.494	1.00221	4.1565	0.668452	6.87638	2.02348	3.04318	0.399308	5.14212	0	6.88689	1.66055	2.41379	2076.16	6.82731	558.836	576.382	67.4535	0.0147029	5.23518	977.93	7.08911	629.83	40.0653	0.00491792	914.993	4.95636	0.0010175	4.42836	15.8052	434.44	434.182	1644.44
2011-03-23	1	3.71263	561.746	0.234358	3.42759	0.243864	6.88029	1.97643	3.0486	1.22718	5.11166	0.226187	6.89316	1.73103	2.45805	2074.31	7.11573	579.891	574.974	66.8634	0.0129731	5.30809	973.426	7.1062	629.726	39.5808	0.00627459	907.55	4.92816	0.0509768	4.15808	15.5333	430.521	430.865	6527.1
2011-03-23	3	4.16226	556.584	0.905246	2.57666	1.03034	6.91753	2.06466	3.18533	0.0674862	4.00083	0	6.91858	1.69079	2.37431	2114.11	6.88418	485.924	492.713	67.4658	0.0142648	5.3675	978.574	7.12595	629.622	42.9026	0.00509458	826.863	5.00699	0.100936	3.59919	15.0892	374.359	372.861	2405.78
2011-03-23	5	4.14323	529.105	0.469007	2.104	0.213833	6.92769	2.05158	3.07671	1.4334	2.51902	0.0791463	6.9417	2.05839	2.44473	2142.47	6.5428	432.551	448.078	67.0669	0.0148046	5.45654	980.61	7.14856	629.519	43.1537	0.00322209	764.302	5.01024	0.150895	3.03521	14.7784	337.897	337.848	4772.59
2011-03-23	7	3.98301	507.108	0.287926	1.75067	0.581034	6.93476	2.08294	3.12477	0.0913241	3.78639	0.00587437	6.88604	2.05866	2.37064	2139.62	6.55539	498.655	448.684	67.6706	0.0131258	5.5256	977.998	7.15796	629.415	41.8046	0.00746167	743.425	5.00447	0.200855	2.47128	14.6829	334.277	333.513	1212.91
2011-03-23	9	3.68992	550.641	1.39299	1.40809	1.09196	6.95767	2.4494	3.18268	0.68353	1.54478	0	6.9351	2.2521	2.45272	2133.06	6.48611	615.362	552.112	67.3247	0.014245	5.44135	977.9	7.12759	629.311	40.43	23.9571	855.435	4.9253	0.250814	2.22567	14.8921	412.399	412.139	2920.96
2011-03-23	11	3.52171	566.708	0.741479	1.79284	0.567737	6.93162	2.48584	2.97815	0.690941	3.78523	0.108963	6.88915	2.45257	2.51218	2148.79	6.59354	643.124	556.679	66.8103	0.0112081	5.28518	981.699	7.07903	629.207	44.82	67.4219	871.484	4.95482	0.00101892	2.32264	15.3254	420.935	421.186	4797.67
2011-03-23	13	3.75562	595.389	1.09455	2.08773	1.27687	6.91393	2.30037	3.02514	0.744485	2.24505	0	6.92794	2.09022	2.48342	2077.48	6.60266	647.807	498.015	66.8227	0.00981888	5.17465	987.566	6.98009	629.104	50.0947	111.529	790.554	5.06659	0.000508751	2.67606	15.5546	371.934	371.97	2756.79
2011-03-23	15	3.59056	584.195	0.948657	2.10037	0.459163	6.92003	2.21353	2.97941	1.35767	4.61422	0.11077	6.89222	2.51933	2.5158	2089.05	7.04183	626.707	537.158	66.8363	0.0104294	5.08721	985.433	6.80314	629	44.8279	58.0138	844.273	4.99508	0.00254375	2.95549	15.6456	403.247	404.44	7333.16
2011-03-23	17	3.38719	548.725	0.543583	2.0283	0.792136	6.91904	2.24069	3.03647	0.196398	3.91383	0	6.89839	2.22334	2.45012	2025.64	7.22759	568.607	516.709	66.8837	0.00859788	5.0377	986.433	6.80368	628.896	42.2723	19.2174	822.503	5.00455	0	3.10278	15.6409	387.98	386.451	1815.32
2011-03-23	19	3.1922	537.887	1.3109	1.33195	0.526741	6.95064	2.42157	3.11367	1.52945	2.79757	0.00100024	6.91788	2.64852	2.5103	2017.38	7.22669	567.883	535.01	66.6609	0.00886457	5.07518	991.028	7.06191	628.792	35.7144	1.13983	847.776	4.96633	0.000509458	3.14684	15.5645	400.108	400.243	6369.96
2011-03-23	21	3.19665	493.785	0.193651	1.51529	0.417216	6.95011	2.44668	3.01782	0.100109	2.86194	0	6.89784	2.5972	2.41885	2011.68	7.19324	631.357	576.26	67.1313	0.0108364	5.11373	987.96	7.148	628.688	35.8746	6.10246	891.593	4.91332	0	3.14443	15.7177	432.279	432.419	931.648
2011-03-23	23	3.33242	535.255	1.50509	1.1602	0.539864	6.98043	2.92384	3.21098	1.55669	2.6243	0	6.91779	3.55605	2.39014	1985.75	7.27242	568.839	565.821	67.1754	0.010582	5.20151	988.207	7.16547	628.585	37.6397	2.03144	877.609	4.93519	0	3.1393	15.9049	426.472	426.007	7204.12
2011-03-24	1	3.52627	471.498	0.1492	1.3605	0.207677	6.96067	2.84436	3.05188	0.395075	3.11456	0	6.89436	3.12544	2.27984	2015.86	7.37549	598.719	558.77	67.5417	0.0129731	5.28367	979.938	7.17486	628.481	37.2656	0.00169584	872.599	4.97133	0.0522996	2.86532	15.6335	418.406	417.757	925.741
2011-03-24	3	4.17054	519.191	1.26626	1.2555	0.912385	6.9835	3.91605	3.22773	1.84299	2.16647	0.00114458	6.9225	3.30447	2.33292	2042.16	7.18973	504.724	502.018	67.7817	0.0137044	5.35749	985.672	7.18695	628.377	40.1879	0.00220765	816.431	4.98158	0.104599	2.30438	15.2316	381.32	381.583	6511.81
2011-03-24	5	4.33329	500.96	0.217487	1.27173	0.0331824	6.96702	3.64917	3.04708	0.291121	4.23544	0.262641	6.88519	3.48349	2.30704	2080.42	7.03874	464.778	425.275	67.7927	0.0130749	5.41927	986.094	7.20034	628.273	40.7607	0.00254375	696.077	5.03936	0.156899	1.74264	14.9662	318.346	317.968	2592.66
2011-03-24	7	4.22752	548.632	1.07734	1.18239	1.08712	6.97979	3.84482	3.16329	0.516565	1.67805	0	6.93314	3.04102	2.32935	2143.28	6.62274	507.574	451.259	67.6197	0.0136854	5.47899	980.691	7.20116	628.169	39.6438	0.00322209	747.668	4.99308	0.209198	1.20694	14.788	337.489	336.908	2760.24
2011-03-24	9	4.22182	569.607	0.657496	1.09915	0.444115	6.97342	4.04048	2.99216	1.17462	2.96151	0.0963947	6.91239	3.10084	2.40914	2181.95	6.66925	661.232	541.641	67.3043	0.0139906	5.39748	979.901	7.16324	628.066	48.5111	92.8485	846.268	4.91835	0.261498	1.04615	15.168	407.931	407.819	5109.3
2011-03-24	11	3.99427	615.825	1.3551	1.49316	1.59698	6.94531	3.95195	3.0682	0.415351	2.23103	0	6.93112	3.16065	2.37999	2137.19	6.64632	686.504	510.47	67.5032	0.0113609	5.21059	989.765	7.11112	627.962	64.3872	143.037	821.618	4.99649	0.000509458	1.47556	15.6108	383.531	383.391	3579.84
2011-03-24	13	4.41015	585.967	1.07016	1.97326	0.57967	6.92637	2.9552	2.86536	1.5034	4.80891	0.123228	6.90035	2.90094	2.40814	2051.38	6.66332	657.018	483.367	67.2772	0.00961538	5.03521	992.46	7.022	627.858	78.961	146.048	767.719	5.04622	0.0010175	1.95208	15.9114	363.587	363.881	7458.12
2011-03-24	15	4.27063	580.3	0.819997	1.99435	0.983476	6.90715	2.40316	2.97595	0.777459	4.49835	0.0115571	6.9078	2.17238	2.32383	1987.03	6.63821	633.001	479.278	67.3654	0.00920838	4.92612	997.253	6.78128	627.754	73.3375	145.723	789.49	5.04176	0	2.45861	16.0673	359.587	359.355	3543.79
2011-03-24	17	4.07421	576.618	1.44302	2.0446	1.05993	6.92076	2.21352	3.05842	1.04611	6.39612	0.067808	6.86907	1.96481	2.32474	1993.83	6.57062	574.936	441.95	67.0092	0.00834351	4.89157	985.969	6.70567	627.651	62.7386	128.277	742.13	5.0049	0.0010175	2.92653	16.107	333.016	333.809	7135.46
2011-03-24	19	3.97025	523.818	0.355772	2.17063	0.612549	6.90244	1.97826	3.00662	0.612185	5.15774	0	6.87792	1.74182	2.3209	2112.63	6.52754	551.101	451.854	67.0277	0.008457	4.85612	991.759	7.02183	627.547	57.2567	93.8225	763.173	5.01821	0.000509458	3.28148	16.1169	338.589	337.41	3174.58
2011-03-24	21	4.14125	595.802	0.0827974	2.72763	1.38627	6.87873	1.81814	3.14325	0.327934	7.13932	0.947834	6.84582	1.6339	2.31283	2082.63	6.3612	617.382	471.349	67.7893	0.00920838	4.73941	992.362	7.15195	627.443	57.1521	125.628	800.925	4.9859	0.000508751	3.67592	16.18	352.524	353.322	7500.4
2011-03-24	23	4.2667	616.355	0.0337743	3.43007	1.22887	6.84425	1.632	3.00782	0	8.95467	1.17217	6.81462	1.38756	2.23947	2049.33	6.50155	554.058	456.735	67.7283	0.00966626	4.76688	991.273	7.15052	627.339	59.5308	107.105	797.182	5.0656	0.000508751	4.09013	16.2754	346.616	345.242	4697.59
2011-03-25	1	4.36687	542.492	0	3.66029	0.582426	6.83519	1.52454	2.94336	0.0783001	9.34835	0.67866	6.79672	1.27288	2.18356	2079.92	6.93669	563.736	518.871	67.4603	0.0107855	4.82551	989.917	7.15151	627.235	60.3815	17.189	844.244	5.05547	0.000407	4.17788	16.1596	386.468	386.293	1880.86
2011-03-25	3	4.53151	450.341	0.656664	2.57005	0.164003	6.89065	1.75465	3.0536	0.681736	5.72015	0	6.86346	1.43141	2.21726	2133.02	6.93422	489.485	504.794	67.8666	0.0125836	4.85181	996.537	7.1472	627.132	62.1118	0.00458512	852.656	4.94464	0.00030525	3.65207	15.8061	381.608	381.565	1714.74
2011-03-25	5	4.7224	538.688	0.668559	1.741	0.732419	6.89249	1.76428	3.1697	1.13377	7.71065	0.167894	6.82835	1.5491	2.1876	2175.82	6.70142	450.636	443.562	68.0844	0.0110908	4.85804	993.396	7.13673	627.028	65.7314	0.00491792	766.997	4.96431	0.0002035	3.09206	15.6175	334.865	334.174	6166.2
2011-03-25	7	4.7753	530.179	1.27321	1.39731	1.04477	6.91754	1.85093	3.21344	0.480749	6.25788	0	6.85193	1.53046	2.18194	2186.68	6.5388	514.255	463.417	68.0233	0.0115995	4.87952	993.569	7.13451	626.924	69.3703	6.79996	766.746	4.94345	0.00010175	2.53089	15.491	346.359	346.116	2342.22
2011-03-25	9	4.68973	562.715	0.465134	1.41111	0.116363	6.9014	1.81606	3.04675	1.26448	7.26181	0.556368	6.87228	1.59358	2.19253	2130.76	6.23074	649.042	461.714	67.4366	0.0110399	4.8668	997.816	7.11618	626.82	71.3701	141.808	750.238	4.91112	0	2.54198	15.543	346.98	347.059	6495.95
2011-03-25	11	4.38686	603.211	1.13375	1.342	1.38576	6.89899	1.83193	3.28538	0.883339	6.73765	0.000947592	6.89766	1.56967	2.09226	2157.62	6.33484	676.592	496.595	67.4455	0.00901741	4.81529	1005.54	7.07154	626.717	69.8424	147.144	807.43	4.90298	0	3.03315	16.1897	373.868	373.194	4246.78
2011-03-25	13	5.68851	576.452	0.861918	1.74002	0.24456	6.89119	1.87737	3.11219	2.30037	8.38712	0.123282	6.88228	1.60807	2.17968	1987.3	6.95099	630.744	460.282	66.7209	0.00844526	4.73129	1014.69	6.98436	626.613	79.9001	147.875	743.923	4.92866	0	3.535	15.9934	347.179	348.495	8133.67
2011-03-25	15	4.81556	556.851	1.00446	1.93104	1.14619	6.91123	1.88935	3.18041	0.210012	9.19429	0	6.85044	1.58817	2.09933	1944.38	6.71536	634.379	448.222	66.9685	0.00808913	4.72595	1017.23	6.9525	626.509	60.7501	136.971	722.927	4.98026	0.0010175	4.0356	15.8403	335.455	335.367	3366.38
2011-03-25	17	4.55123	537.358	1.21213	1.65888	0.124508	6.94801	1.95999	3.09439	1.67173	6.09857	0.0034612	6.90986	1.76346	2.21238	1944.42	6.60256	584.107	512.513	67.094	0.00824176	4.76397	1012.39	6.94998	626.405	48.6487	39.6195	811.743	4.94118	0	4.37161	15.8492	383.849	384.27	5123.4
2011-03-25	19	4.23794	579.653	1.85165	1.26247	1.15264	6.97825	2.03708	3.27727	0.352715	8.36748	0.00476173	6.86101	1.64615	2.17445	1946.78	6.55681	572.493	528.487	67.2688	0.00962876	4.75417	1013.8	7.08974	626.301	40.2325	0.00271711	835.184	5.02818	0.000509458	4.43635	15.8124	397.103	398.236	7357.66
2011-03-25	21	3.54307	468.445	0.345869	1.50174	0.0364893	6.98571	1.90432	2.96413	0.166646	5.03871	0	6.91147	1.75806	2.24888	1943.19	6.75014	621.071	586.1	67.6367	0.00895401	4.69728	1009.28	7.13454	626.198	36.9732	0.00339167	896.267	5.07783	0.000508751	4.43818	15.9463	437.638	437.616	15.5223
2011-03-25	23	3.46537	585.489	0.974562	1.48074	1.03945	7.01351	2.0783	3.1401	1.50271	2.81874	0.0432574	6.95273	2.02745	2.40639	1983.87	7.23403	512.627	541.728	67.7656	0.00910663	4.60047	1010.59	7.16749	626.094	38.4687	0.00695292	868.095	5.05933	0.002035	4.4389	15.9374	409.781	409.042	8871.33
2011-03-26	1	3.59748	511.997	0.861796	1.12839	0.391319	7.02865	2.17083	3.00121	0.13994	3.95745	0.0607228	6.93181	1.91478	2.37639	2036.51	7.21469	577.193	562.04	67.7622	0.00859788	4.60827	1006.1	7.18911	625.99	38.3488	0.00288292	898.003	5.10379	0.0590151	4.16886	15.7847	418.762	418.962	2621.58
2011-03-26	3	4.0613	541.247	0.552429	1.55934	0.779031	7.02633	2.79211	3.00794	0.740976	1.64178	0	6.97363	2.427	2.46431	2059.59	7.00133	495.898	497.956	67.8055	0.0116156	4.65	1005.41	7.21159	625.886	42.4139	0.0044153	840.698	5.06963	0.115995	3.60945	15.4381	376.124	376.773	2552.48
2011-03-26	5	4.00229	575.957	1.2726	1.13556	0.890575	7.03709	3.08484	3.06189	0.998074	3.94371	0.000225546	6.91917	3.44573	2.49663	2078.6	6.93204	445.837	447.768	68.1251	0.00920838	4.70388	1001.58	7.22632	625.782	44.3586	0.00474834	777.924	5.07017	0.172975	3.04578	15.1972	338.131	340.044	7103.84
2011-03-26	7	3.9886	460.506	0.18623	1.05962	0.0309948	7.01437	3.008	2.9076	0.415283	2.22283	0	6.93381	2.95557	2.41967	2097.15	6.94916	465.788	424.276	68.4066	0.0115486	4.75196	996.866	7.22746	625.679	43.8791	0.00440917	717.644	5.12952	0.229955	2.47993	15.1048	316.536	317.284	13.0722
2011-03-26	9	3.76165	546.226	1.01188	1.41166	0.717632	7.00756	3.59865	3.1248	1.1898	3.88019	0.000351038	6.90579	3.15585	2.34098	2060.33	6.57999	448.293	403.534	68.003	0.0106329	4.82645	1002.65	7.22274	625.575	40.528	0.693257	684.638	5.09432	0.286935	2.20911	14.975	301.177	300.809	6230.58
2011-03-26	11	3.21559	490.362	0.361627	1.16361	0.432722	6.99314	3.13601	3.01696	0.238175	2.49275	0	6.91194	3.35613	2.23742	2077.82	6.46406	650.797	566.576	67.5168	0.00901741	4.76511	997.879	7.18138	625.471	39.0542	32.2431	870.779	5.11624	0	2.26593	15.2682	421.065	422.902	1372.78
2011-03-26	13	3.68957	576.109	0.416022	0.988095	0.553977	6.98036	2.93123	3.02207	1.76759	3.9986	0.393561	6.91111	3.25905	2.23329	2002.4	6.60571	689.126	534.422	67.8164	0.00890313	4.66539	999.481	7.15645	625.367	50.6233	130.905	839.159	5.08091	0	2.54199	15.723	404.071	402.782	7932.44
2011-03-26	15	3.56354	583.639	1.53755	0.971856	1.35421	7.0046	3.02375	3.10634	0.270615	4.21227	0.000612196	6.92456	2.39648	2.18247	1866.19	6.97312	660.256	527.574	68.5151	0.00824176	4.60713	1001.99	7.1567	625.264	46.6818	97.4318	834.693	5.11887	0	2.97102	16.0873	394.216	393.989	4375.29
2011-03-26	17	3.20151	576.744	0.509904	1.05864	0.289449	6.98349	2.65651	2.93503	1.16753	3.55375	0.081668	6.93301	2.36413	2.35366	1874.24	7.01817	600.312	556.536	68.3082	0.00752951	4.67373	1001.1	7.16142	625.16	37.8519	10.7862	864.103	4.98348	0.0010175	3.15115	16.1446	416.513	416.761	5716.18
2011-03-26	19	3.04189	524.064	0.493155	0.972719	0.697548	7.0073	2.63234	2.99574	0.514145	2.56073	0	6.94951	2.04029	2.31046	1997.27	6.70924	572.075	529.365	68.0194	0.0091193	4.65316	1007.49	7.17622	625.056	32.8859	0.237577	842.605	5.01175	0.00101892	3.14527	16.0846	396.24	396.572	2514.8
2011-03-26	21	3.02281	575.664	1.0605	0.601954	0.33966	7.03986	3.06882	3.07078	1.42732	2.97625	0	6.95069	3.10548	2.33145	1937.83	6.82807	595.617	583.766	67.7825	0.00971713	4.53681	1004.45	7.19495	624.952	31.9093	0.201465	897.62	4.92628	0.000508751	3.14336	16.0221	438.195	438.674	7893.21
2011-03-26	23	3.01161	504.189	0.265005	0.853297	0.391258	7.04129	3.2315	3.0835	0.428666	2.04216	0	6.96839	2.71906	2.20128	1949.19	6.59898	503.116	506.089	68.332	0.00875051	4.49962	1007.13	7.21844	624.848	34.3389	0.180098	844.586	4.97147	0	3.13707	15.9292	382.318	382.733	1182.3
2011-03-27	1	3.21861	585.989	1.38456	0.790476	0.637217	7.05611	3.49398	3.21271	1.13398	3.17338	0	6.94482	3.41354	2.23745	1983.58	6.67634	563.705	568.715	68.3422	0.00981888	4.52165	1005.18	7.227	624.745	37.3613	0.00423959	900.917	4.92784	0	2.86512	15.7453	425.43	424.638	8596.54
2011-03-27	3	4.06524	514.76	0.150834	1.11642	0.361165	7.03843	3.75646	3.08212	0.0325329	2.3304	0	6.95511	2.70168	2.18209	2023.99	6.54061	520.322	503.351	67.9894	0.01221	4.56534	1000.93	7.23348	624.641	41.4699	0.00508751	839.603	4.96965	0	2.44808	15.551	379.901	380.722	697.085
2011-03-27	5	4.19805	501.855	1.16666	0.699995	0.385841	7.06002	4.05928	3.14998	1.32208	1.70842	0	6.96923	3.55036	2.27771	2043.77	6.57718	470.375	473.959	67.8293	0.0110552	4.58747	998.113	7.23825	624.537	43.0614	0.00322657	804.062	5.01862	0	2.02531	15.371	357.274	358.173	3559.35
2011-03-27	7	4.23797	579.418	0.340259	0.864927	0.638367	7.01038	3.76303	3.08559	1.25914	4.02137	0.75371	6.93204	3.54401	2.27707	2066.57	6.49954	451.06	427.191	68.3727	0.0110908	4.60708	1000.77	7.24808	624.433	43.2929	0.00644417	730.251	5.04322	0	1.49323	15.166	321.484	322.502	7323.17
2011-03-27	9	4.48315	479.876	0.348664	0.631166	0.0217779	7.03243	3.58675	3.04632	0.116036	3.03993	0.00541989	6.94884	2.35104	2.16421	2140.81	6.24863	446.726	417.011	68.2574	0.00946276	4.61307	999.946	7.23744	624.33	43.8163	0.983754	708.647	5.08633	0	1.02607	15.4658	312.826	313.182	12.3932
2011-03-27	11	4.39376	583.881	0.8089	0.709158	0.916877	7.01944	3.63086	3.18489	1.59264	2.61096	0.223691	6.95904	3.0277	2.20065	2160.95	6.42142	580.13	425.182	68.0708	0.00854701	4.58719	1001.03	7.22446	624.226	63.2292	107.372	708.409	5.02407	0	1.08541	15.7521	317.431	317.273	8304.33
2011-03-27	13	3.77193	536.538	1.3131	0.610677	0.71207	7.02133	3.67498	3.14607	0.331779	4.39606	0.241366	6.942	2.40296	2.11049	2112.58	6.98428	742.391	537.922	67.7817	0.0100363	4.57835	997.587	7.19234	624.122	71.23	149.339	839.91	5.00053	0	1.5645	15.9805	400.769	400.836	3262.11
2011-03-27	15	4.14679	574.093	1.18998	1.15571	1.34533	6.9751	2.5369	3.13438	1.45718	5.67042	0.0854701	6.90705	1.77363	2.10103	1995.96	6.76878	705.909	531.466	67.7656	0.00722426	4.55276	1003.12	7.13637	624.018	76.7701	149.477	835.18	5.00241	0	2.05999	16.4743	400.436	401.022	9618.72
2011-03-27	17	3.81036	538.813	1.02787	1.25684	0.780366	6.9687	1.78865	3.0332	0.395421	6.19502	0.0631037	6.89959	1.27676	2.08463	1911.95	6.66197	597.659	445.396	67.3416	0.00722426	4.51731	1013.93	7.06386	623.914	65.3848	138.917	723.6	5.06694	0	2.57268	16.5623	335.937	336.769	2525.11
2011-03-27	19	3.57134	583.552	0.428368	1.22439	0.604112	6.94654	1.39832	3.01155	1.56115	5.48822	0.807736	6.91585	1.2132	2.216	2031.85	6.61543	541.614	401.151	67.7317	0.00880138	4.58107	1011.24	7.14168	623.811	59.4583	96.916	664.77	5.0367	0	2.95569	16.4402	301.948	301.002	7635.73
2011-03-27	21	3.67733	556.614	1.23286	0.999587	1.06708	6.98583	1.40818	3.07394	0.112488	5.60913	0.0353479	6.9245	0.98985	2.18118	2039.07	6.64225	592.509	432.732	68.5357	0.00697958	4.54329	1007.1	7.19187	623.707	58.5801	121.244	721.717	5.02231	0	3.33599	16.3113	321.678	320.845	3390.39
2011-03-27	23	3.70119	562.952	0.402564	1.25229	0.200064	6.97141	1.29341	2.86458	1.28661	3.91227	0.142906	6.94576	1.07585	2.30764	2051.65	6.66648	555.889	428.523	68.237	0.00920838	4.55552	1004.31	7.20328	623.603	61.4056	119.301	740.345	4.92526	0.000508751	3.76852	16.3296	323.809	324.434	4710.7
2011-03-28	1	3.82751	594.267	1.07366	2.25284	1.30382	6.9842	1.29461	3.03254	0.357435	4.15089	0.00266246	6.9308	0.990642	2.28625	2064.62	6.92953	513.987	460.412	67.8978	0.00931013	4.583	1005.81	7.2079	623.499	67.0961	45.0802	787.96	4.96115	0.000407	3.96228	16.3265	343.976	343.498	4920.45
2011-03-28	3	3.99724	581.605	1.35642	1.97222	0.798175	6.99207	1.25663	2.94193	0.476584	4.57866	0.112434	6.91807	1.01246	2.34921	2093.22	6.82789	494.87	486.332	67.4027	0.010175	4.58144	1008.95	7.2078	623.396	72.1911	0.00542667	820.866	4.91731	0.00030525	3.60984	16.1487	363.613	362.683	4998.6
2011-03-28	5	4.20919	591.83	0.628726	2.36296	0.879613	6.95275	1.25611	2.8835	1.24575	2.84993	0.0190741	6.94485	1.06201	2.40203	2159.1	6.80121	447.969	455.287	67.8802	0.0101382	4.6354	1003.12	7.21077	623.292	74.3472	0.00458512	774.542	4.96627	0.0002035	3.05094	16.0006	342.225	342.324	4805.99
2011-03-28	7	3.97151	590.138	1.12642	2.39936	1.12997	6.95763	1.20879	2.97305	0.558418	5.18135	0.126099	6.90726	1.0958	2.3371	2211.71	6.86449	485.147	440.731	68.098	0.00971713	4.70613	1000.92	7.20799	623.188	74.0263	17.8312	741.282	4.98656	0.00010175	2.51513	15.8948	333.061	332.783	4529.25
2011-03-28	9	4.42071	566.353	0.515758	2.02204	0.154302	6.9368	1.15489	2.83711	1.75961	5.23892	0.269054	6.91454	1.09145	2.30248	2167.69	6.60031	589.433	412.938	67.5451	0.0121083	4.66888	990.13	7.20496	623.084	79.6438	136.948	682.861	5.02589	0	2.60268	15.8421	309.447	308.41	6065.08
2011-03-28	11	3.72127	576.559	0.90289	2.07604	1.10572	6.92874	1.17457	2.99114	0.54146	6.49148	0.0140313	6.90085	0.969556	2.17573	2130.31	6.43062	645.147	439.655	68.0335	0.00849613	4.53505	997.097	7.17602	622.98	73.6552	149.074	729.144	4.97139	0.00152625	3.11131	16.0267	328.156	327.583	3345.89
2011-03-28	13	4.11541	572.277	1.59352	2.53478	1.17149	6.93079	1.18449	3.00569	1.28951	8.83724	0.833599	6.8839	0.918896	2.16049	2092.77	6.77843	645.54	461.975	68.0025	0.00590971	4.5228	1028.7	7.15197	622.877	77.8664	149.666	759.134	4.96836	0.00101892	3.61524	16.0819	348.483	348.713	8384.13
2011-03-28	15	4.08159	514.349	0.531047	3.37817	0.396742	6.90426	1.19127	2.84519	0.280735	8.8337	0.014825	6.87421	0.902669	2.11817	1933.96	7.07092	642.873	470.055	68.1726	0.00661376	4.55841	1037.71	7.1161	622.773	56.256	120.495	763.778	4.99811	0	4.09823	16.0214	351.531	350.976	650.684
2011-03-28	17	3.94863	577.993	1.00708	2.89637	1.05476	6.9206	1.29408	2.97089	1.63993	7.22674	0.331449	6.90085	1.06494	2.19361	1936.31	6.90542	581.962	530.507	67.5315	0.00661376	4.57615	1034.15	7.09399	622.669	43.4835	20.9298	841.394	4.93638	0.000508751	4.35759	16.0657	399.955	398.959	8130.64
2011-03-28	19	3.77277	556.857	0.388448	2.4576	0.679692	6.93676	1.3082	2.88382	0.212224	7.38922	0.0703381	6.89805	0.992491	2.17438	1947.01	6.67404	557.645	510.589	67.9182	0.00727513	4.62249	1027.1	7.11366	622.565	39.5082	0.00118708	815.33	4.96423	0	4.38898	15.9407	380.109	380.483	2990.09
2011-03-28	21	3.68302	550.576	0.869856	1.51813	0.503976	6.9743	1.42372	2.88937	0.187807	6.16011	0.208034	6.91313	1.02993	2.15952	1943	6.63216	602.754	563.728	67.9515	0.00769282	4.54794	1034.12	7.15341	622.461	38.838	0.0052644	882.825	4.91726	0.00101892	4.38891	16.017	423.13	422.749	3552.94
2011-03-28	23	3.70416	568.213	0.284826	1.85247	0.495294	6.97798	1.4953	2.87121	1.21229	3.22836	0.00593373	6.95916	1.18385	2.1949	1923.25	6.59221	555.311	558.781	68.2743	0.00997151	4.49414	1038.12	7.17283	622.358	40.4122	0.00220459	888.676	4.90636	0	4.39025	16.1107	420.784	421.803	4385.14
2011-03-29	1	3.9076	575.36	0.987085	1.72772	0.915871	7.00883	1.82947	2.97037	0.339554	4.0533	0.0586674	6.93071	1.24138	2.14207	1938.64	6.55925	583.826	571.955	68.5999	0.0101241	4.51874	1029.44	7.19105	622.254	42.0794	0.00525709	903.844	4.92605	8.47918e-05	4.1214	16.0215	428.498	429.187	4418.84
2011-03-29	3	4.50218	532.59	0.686216	1.23226	0.160633	7.01834	2.12808	2.88594	1.27656	2.47176	0.0330043	6.95424	1.56852	2.2419	1984.04	6.51813	480.366	491.315	68.7627	0.00966626	4.56827	1027.24	7.21326	622.15	46.9498	0.00373084	820.137	4.93892	0.000169584	3.56512	15.6846	371.419	371.355	4526.79
2011-03-29	5	4.42443	538.709	0.646957	1.8224	0.957881	7.00182	2.917	2.90992	0.0755221	2.85644	0.00133138	6.93029	1.7429	2.23478	2007.46	6.32856	430.603	421.885	68.5085	0.0105458	4.60407	1020.87	7.22637	622.046	46.5565	0.00458512	711.86	4.95254	0.000254375	3.00217	15.3871	318.713	319.555	2462.01
2011-03-29	7	4.26959	551.403	0.443149	1.55125	0.656872	6.99916	2.69558	2.88246	1.3645	1.83382	0.00624237	6.94837	2.1887	2.34786	2011.45	6.44153	492.011	443.175	67.8436	0.0125153	4.63732	1016.68	7.23102	621.943	45.0275	0.00373084	714.481	4.94001	0.000339167	2.43616	15.2904	328.048	329.916	4314.52
2011-03-29	9	4.11669	551.871	0.794153	1.05223	0.568546	7.00209	2.78137	2.86127	0.28644	3.85974	0.221084	6.92109	2.50092	2.2405	1981.93	6.21253	688.649	584.98	67.6367	0.014245	4.64849	1022.2	7.21277	621.839	46.1835	59.1572	891.724	4.92223	0.000423959	1.99594	15.3591	438.892	438.525	3352.03
2011-03-29	11	3.99161	579.788	0.234188	1.36105	0.476375	6.97588	2.76254	2.87469	1.48213	2.60104	0.0858177	6.95429	2.30609	2.17446	2039.79	6.26813	630.198	501.875	67.4773	0.0103276	4.55727	1021.28	7.2007	621.735	54.6755	108.67	798.547	4.97809	0.000508751	2.24295	15.7494	378.615	379.662	5388.67
2011-03-29	13	4.27293	579.915	0.860115	1.14408	0.949986	6.98749	2.51267	3.00014	0.310715	5.1096	0.133865	6.92001	1.90558	2.07913	1943.8	6.50375	652.544	452.946	67.6458	0.00840606	4.53457	1026.38	7.18663	621.631	60.1503	143.885	727.66	4.98025	0.00101892	2.68596	15.7634	339.514	339.297	3586.26
2011-03-29	15	4.45891	565.965	0.990578	1.15201	0.425042	6.98417	2.33916	2.92529	1.21833	4.24927	0.105612	6.93535	1.71505	2.11938	1944.6	6.55556	707.889	542.846	67.1415	0.00717338	4.60746	1027.28	7.15988	621.527	52.9222	137.973	843.915	4.91176	0.0010175	3.16277	15.5595	406.472	406.481	6413.06
2011-03-29	17	3.64523	545.542	0.650217	1.72314	0.890147	6.97286	2.56024	2.94598	0.402693	3.99295	0	6.93205	1.52787	2.07889	2078.55	6.56976	645.918	538.354	67.7147	0.00763126	4.75018	1025.78	7.14436	621.424	42.3424	48.672	842.635	4.91115	0.000508751	3.50665	15.6069	403.963	404.075	2123.53
2011-03-29	19	3.36971	569.329	0.890347	1.50366	0.816324	6.98388	2.36691	3.00294	1.15341	4.13361	0.735211	6.92577	1.66906	2.11594	1951.69	6.58243	575.68	549.732	67.4094	0.00641026	4.69418	1026.98	7.15176	621.32	38.2655	5.58082	848.807	4.90625	0.000508751	3.59549	15.6941	415.743	415.457	7769.63
2011-03-29	21	3.62838	449.729	0.173766	1.24226	0.0389922	6.98185	2.2374	2.80098	0.0253642	3.55955	0.0404374	6.92229	1.43968	2.11121	1921.78	6.71624	618.437	552.078	67.9074	0.00784565	4.66285	1026.79	7.19006	621.216	39.8354	17.5255	871.723	4.94277	0.00101892	3.61019	16.083	410.116	409.96	12.0015
2011-03-29	23	3.91167	574.262	1.20731	1.64502	1.19627	7.00833	3.43231	2.97478	1.2963	1.91151	0.00698175	6.95345	2.02599	2.24546	1833.94	6.56119	563.238	561.95	68.0573	0.00834351	4.59071	1031.67	7.20453	621.112	44.1284	21.2664	897.973	4.85277	0.000508751	3.68882	16.2327	424.426	425.337	7617.69
2011-03-30	1	3.95801	531.483	0.763926	1.35913	0.348012	7.01503	2.99766	2.81474	0.317779	3.66966	0.513746	6.93655	2.12501	2.30493	1942.03	6.65115	607.821	591.88	67.8538	0.0107855	4.62489	1031.69	7.2102	621.009	43.0125	0.00763126	919.186	4.89681	0.000423959	3.41776	16.0556	441.265	441.947	3653.18
2011-03-30	3	4.51376	587.382	0.404606	1.28797	0.67879	7.0078	3.10488	2.89797	1.89503	2.20614	0.00420567	6.95948	2.47783	2.29751	1985.93	6.55159	497.368	505.188	68.1013	0.0122609	4.66394	1027.42	7.22247	620.905	46.537	0.00457875	840.382	4.92991	0.000339167	2.7803	15.6714	383.262	384.31	5571.72
2011-03-30	5	4.64632	551.764	1.01744	1.06289	0.635204	7.02658	3.34288	2.97321	0.255843	4.08984	0.429595	6.92838	2.58098	2.20227	1919.76	6.74842	452.8	452.111	68.5697	0.0123798	4.70592	1025.42	7.23031	620.801	47.668	0.00254729	765.323	4.94831	0.000254375	2.14741	15.4503	340.784	341.331	3641.91
2011-03-30	7	4.66385	561.137	0.33159	1.19127	0.237122	6.99886	3.38703	2.9221	1.29987	2.2511	0.230379	6.95339	2.32967	2.22194	1917.92	7.84921	518.67	456.658	68.0606	0.0109381	4.79275	1027.49	7.23064	620.697	46.228	0.00237417	739.895	4.92101	0.000169584	1.51313	15.3906	340.384	340.249	4602.41
2011-03-30	9	4.60565	586.895	1.30524	1.32079	1.25777	7.00897	3.94945	3.05639	0.0932574	3.04423	0.406812	6.94009	2.18374	2.11495	1985.6	7.00661	668.42	570.39	68.1658	0.0109381	4.97057	1027.6	7.21278	620.593	57.1466	70.531	868.229	4.89904	8.47918e-05	1.0027	15.862	430.609	430.172	3737.31
2011-03-30	11	4.53445	569.04	0.640456	1.51224	0.23074	6.98339	3.0514	2.79291	1.21209	2.92137	0.461064	6.94196	1.99787	2.19832	2003.67	6.49388	626.905	450.627	68.0132	0.00758038	5.07163	1032.9	7.21477	620.49	76.0864	149.593	695.224	4.95604	0	1.37571	16.1663	337.945	338.759	5097.04
2011-03-30	13	4.60965	607.366	1.66168	1.56554	1.70231	6.96518	2.35693	2.98378	0.523485	3.44517	0.00331318	6.93371	1.54132	2.1719	2006.46	6.26805	612.161	425.139	67.8225	0.0100873	5.0353	1040.33	7.21337	620.386	79.984	149.513	665.771	4.96385	0.00203783	1.88103	16.4046	320.882	321.34	4566.29
2011-03-30	15	4.4451	585.26	0.934405	1.71248	0.567394	6.93292	1.78104	2.75489	0.944797	5.5757	0.250399	6.90603	1.40469	2.19111	1979.87	6.23711	630.206	445.916	67.579	0.00641026	4.974	1042.88	7.20048	620.282	73.9934	149.159	701.892	4.94907	0.000508751	2.39676	16.3859	335.015	334.224	5573.53
2011-03-30	17	4.08779	584.221	0.834256	1.86132	0.996001	6.90637	1.57865	2.84476	0.835864	4.27063	0.0116063	6.92409	1.25078	2.16951	2035.67	6.48737	560.658	386.351	67.362	0.00875051	4.82743	1039.53	7.1993	620.178	70.6388	144.219	620.775	4.95769	0.000508751	2.89741	16.5194	290.899	290.375	3203.97
2011-03-30	19	3.98529	581.492	0.690707	2.00031	0.961259	6.90448	1.45635	2.85574	0.865758	5.74893	0.327308	6.90016	1.22264	2.19221	2090.07	6.81726	557.004	381.662	67.7249	0.00590151	4.80377	1041.34	7.1841	620.074	69.5778	140.738	610.497	4.97464	0.000508751	3.38093	16.5253	285.767	285.757	5743.47
2011-03-30	21	4.03953	499.508	0.550867	2.165	0.0889242	6.90621	1.42127	2.71428	0.906992	3.80431	0.0102843	6.92189	1.19332	2.18932	2009.8	6.73976	610.959	429.331	67.853	0.00575688	4.74316	1044.35	7.17691	619.971	69.9877	144.792	702.837	4.9172	0.000509458	3.87692	16.5934	320.483	319.354	1680.04
2011-03-30	23	4.06258	554.918	0.856295	1.85763	1.11149	6.90848	1.44981	2.92189	1.06858	6.22393	0.346942	6.87889	1.28592	2.12266	1963.92	7.54599	635.908	508.835	67.83	0.00641026	4.8169	1044.63	7.1714	619.867	69.833	79.1038	827.623	4.88717	0	4.3335	16.6552	377.902	377.807	6797.49
2011-03-31	1	3.96553	549.468	0.810094	2.25571	1.04016	6.91191	1.43165	2.96488	1.30151	4.79313	0.00203161	6.89679	1.19937	2.05576	1938.58	8.35222	673.512	679.564	68.7458	0.00722426	4.8934	1047.38	7.14434	619.763	63.7804	0.00169584	1014.79	4.87025	8.14306	4.42806	16.1931	511.253	512.116	4509.03
2011-03-31	3	4.16195	586.863	0.562447	2.47424	0.314457	6.9181	1.39277	2.83221	1.61573	7.26911	0.768663	6.88347	1.21221	2.0814	1981.82	7.93209	551.813	560.946	68.5083	0.00783476	4.92745	1045.76	7.14989	619.659	65.4183	0.00220459	883.048	4.89917	6.51445	4.08847	16.1588	422.287	422.962	7397.07
2011-03-31	5	4.51244	564.888	0.700933	1.87042	0.953911	6.92038	1.46424	2.95091	0.545827	6.37977	0.00316034	6.90086	1.13304	2.04143	2000.37	8.03168	483.939	481.511	68.2606	0.00886457	4.99137	1041.12	7.15527	619.556	75.6597	0.00254729	796.148	4.9203	4.88584	3.45948	16.0697	361.048	362.821	2510.75
2011-03-31	7	4.15557	587.559	1.1059	1.9	1.11039	6.92339	1.51374	2.97904	1.16779	7.46172	0.230786	6.86995	1.16288	2.07689	1939.23	8.09875	540.939	481.887	67.8605	0.00859788	5.0376	1038.44	7.15551	619.452	58.9982	1.28697	767.803	4.91129	3.25722	2.8507	15.5026	360.632	360.914	6271.97
2011-03-31	9	3.95447	515.633	0.816429	2.73474	0.476596	6.91504	1.57423	2.82775	0.775777	5.94301	0	6.87623	1.22873	2.09589	1899.08	8.18672	730.946	638.4	68.4405	0.00783476	5.07557	1043.74	7.13165	619.348	46.984	55.593	947.069	4.8672	1.62861	2.33418	15.5667	477.737	476.457	2056.96
2011-03-31	11	3.82785	554.305	0.831821	2.86383	1.09771	6.89563	1.68687	2.76854	0.529453	6.68632	0.0707926	6.84435	1.29049	2.13186	1970.08	7.88129	854.804	653.445	68.6745	0.00951363	5.09344	1046.38	7.12481	619.244	51.3844	143.385	956.157	4.88909	0	2.62349	15.5665	485.686	485.528	3804.2
2011-03-31	13	3.49258	555.114	2.78723	4.33484	1.16203	6.92137	1.80966	2.77688	1.72955	5.36738	0.00492476	6.87012	1.34373	2.22134	1776.44	7.79029	1026.43	828.416	69.2421	0.0097816	5.10602	1052.3	7.09845	619.14	44.4361	140.917	1150.43	4.81621	0.000509458	3.1246	16.0528	616.141	615.802	5871.3
2011-03-31	15	3.77166	593.884	1.23989	5.86148	1.46843	6.86951	1.8613	2.76587	0.407184	6.3076	0.00824854	6.84508	1.43573	2.12691	1710.13	7.23143	941.557	791.843	69.1188	0.00834351	5.1024	1054.27	7.08665	619.037	46.5132	142.079	1122.04	4.87015	0	3.59048	16.291	600.803	602.086	3319.76
2011-03-31	17	3.58018	588.762	0.972066	4.88089	0.468922	6.87925	1.95457	2.66919	1.15948	6.31068	0.409505	6.84624	1.57346	2.19787	1679.17	6.81796	758.776	619.332	68.3693	0.00503663	5.08985	1049.33	7.07592	618.933	42.8549	115.734	893.529	5.02323	0.000508751	4.05807	16.1625	466.529	467.177	6261.46
2011-03-31	19	3.43208	577.734	0.570615	3.55	0.794779	6.86328	1.95561	2.76679	0.578008	5.69655	0.0445971	6.85477	1.52795	2.17938	1817.63	6.73615	755.53	649.645	68.6033	0.00712251	5.11504	1037.25	7.07388	618.829	43.7925	54.6571	938.433	4.98966	0.0010175	4.37424	16.0034	483.538	482.756	3248.65
2011-03-31	21	3.64496	598.035	1.77317	2.98183	1.07146	6.89913	2.08241	2.82756	0.368304	6.73466	0.436512	6.83289	1.58108	2.17298	1893.56	6.89932	783.279	743.322	68.3964	0.00927214	5.12824	1027.57	7.06375	618.725	48.4484	0.00237747	1068.29	4.9629	0.00101892	4.43827	16.0441	557.559	558.021	5412.52
2011-03-31	23	3.77278	602.333	0.701506	3.51114	1.22957	6.85967	2.08661	2.79309	1.196	5.40549	0.179235	6.85854	1.65146	2.26331	1934.54	6.89751	682.489	712.524	68.8068	0.00951363	5.11302	1022.18	7.06772	618.622	52.7872	0.00457875	1054.17	4.98274	0	4.42912	16.1939	540.076	540.844	6743.96
2011-04-01	1	4.01203	570.324	1.19073	3.39716	1.19402	6.86809	2.13825	2.74657	0.245225	6.20232	0.13399	6.84025	1.61508	2.26294	1959.49	7.22711	553.12	519.303	68.6847	0.00773301	5.10969	1012.77	7.07846	618.518	65.5735	40.3405	812.5	5.04992	0.0002035	4.29978	16.7215	391.527	391.115	2526.56
2011-04-01	3	4.34752	558.242	0.49669	3.16523	0.242949	6.8473	2.14909	2.60524	0.981983	5.87598	0.263999	6.84169	1.70504	2.40338	1971.45	7.4024	482.455	454.525	68.8848	0.00574888	5.10716	1010.64	7.08908	618.414	72.3566	16.3546	722.489	5.06229	0.000407	4.06981	16.4319	341.615	341.793	3988.96
2011-04-01	5	4.64716	597.111	0.983125	2.47508	1.15167	6.85845	2.24023	2.85729	0.945826	4.90468	0.0303043	6.85622	1.77979	2.34649	2050.84	7.27487	457.751	449.617	68.8584	0.00697958	5.10663	1009.86	7.09415	618.31	75.4066	5.20157	726.242	5.00304	0.000610501	3.62015	16.1686	335.777	336.776	4091.29
2011-04-01	7	4.53394	571.288	0.424861	2.27708	0.703224	6.84336	2.23201	2.806	0.839167	7.23916	0.343905	6.81145	1.84014	2.27232	2098.26	7.31099	483.7	428.972	68.3116	0.00671551	5.11676	1009.84	7.09482	618.206	75.3329	27.2555	688.252	4.97829	0.000814001	3.06838	16.1336	325.058	326.269	4333.12
2011-04-01	9	4.33275	548.934	0.987003	1.9315	0.421798	6.85924	2.30925	2.83212	1.32335	6.78565	0.328387	6.82864	1.93627	2.22853	1991.97	7.40137	623.453	418.608	68.6406	0.00671551	5.12311	1007.02	7.09317	618.103	75.1291	147.468	650.826	5.03994	0.0010175	3.26888	16.0475	311.519	310.476	5350.2
2011-04-01	11	4.21081	561.96	0.704484	2.5348	0.967026	6.83592	2.32167	2.84663	0.275085	7.97753	0.0156424	6.80638	1.9343	2.12742	1974.54	7.01007	664.63	482.865	68.5457	0.00803826	5.11649	1008.28	7.07212	617.999	71.8091	149.599	783.081	4.95341	0.002035	3.77212	16.3927	363.624	363.177	1717.77
2011-04-01	13	4.44856	592.617	1.96316	2.79775	1.23234	6.8545	2.42163	2.88426	1.35593	9.77395	0.989381	6.79483	1.9872	2.15207	1932.85	6.77567	645.536	473.331	68.7123	0.00601161	5.09357	1011.76	7.06854	617.895	76.8341	110.98	757.706	4.97268	0.00152837	4.26867	16.5862	353.837	352.512	7885.5
2011-04-01	15	4.53552	604.889	0.702001	3.3424	1.08166	6.79507	2.50971	2.82292	0.516063	9.92405	0.0175739	6.79447	2.0282	2.12007	2002.29	6.65668	631.116	597.266	69.0917	0.00732601	5.06502	1015.77	7.04017	617.791	73.2184	0.00390042	898.497	4.93692	0	4.43303	16.7092	446.76	446.721	3087.49
2011-04-01	17	4.35256	595.602	2.28894	3.99863	1.42473	6.81896	2.75558	2.76979	1.06148	10.9518	0.123598	6.77323	2.18637	2.20792	1969.32	6.6702	599.71	569.631	68.6881	0.00819088	5.07276	1019.01	7.02712	617.687	73.1048	0.00254375	880.985	4.95348	0	4.4219	16.7991	430.513	430.902	6830.55
2011-04-01	19	4.11146	595.438	0.878205	4.0735	1.30207	6.78891	2.81453	2.75025	1.0482	9.37253	0.056222	6.79776	2.28206	2.29138	1818.23	6.62237	567.524	537.123	68.4032	0.00590151	5.07404	1021.65	7.02198	617.584	61.5503	0.00254375	849.651	4.97962	0	4.4104	16.5899	402.534	403.118	5955.13
2011-04-01	21	4.0258	497.852	0.863411	4.36203	0.350526	6.8143	2.90923	2.60138	0.115758	9.50433	0.233223	6.79931	2.32278	2.30663	1798.93	6.77746	578.594	558.295	68.5694	0.00559626	5.02796	1026.11	7.02768	617.48	42.8173	0.00356125	892.689	4.94026	0.000508751	4.39935	16.4365	418.17	418.718	1518.72
2011-04-01	23	3.94417	596.384	0.420432	3.61723	0.637972	6.84364	2.88842	2.7801	1.34695	7.11373	0.230764	6.84717	2.53445	2.31985	1802.92	6.85037	518.768	534.633	68.8685	0.00641917	4.97996	1027.76	7.05026	617.376	43.6725	0.00220765	877.15	4.92634	0.000509458	4.39194	16.5124	402.701	403.547	6115.55
2011-04-02	1	3.94114	559.991	0.734147	2.94249	0.831946	6.88019	2.90798	2.85024	0.216748	7.59683	0.12062	6.84227	2.39609	2.21124	1811.13	6.85493	606.354	577.972	69.0748	0.00936101	4.99092	1027.09	7.06575	617.272	41.9893	0.00356125	910.474	4.92044	0.000424548	4.08379	16.3303	431.598	430.779	2353.97
2011-04-02	3	4.45454	569.111	0.667433	2.29524	0.418505	6.90951	2.91383	2.81525	1.34227	6.15723	0.527313	6.87037	2.56586	2.27179	1854.28	6.84606	518.575	528.042	68.1319	0.00961538	4.98944	1022.78	7.08446	617.169	45.5169	0.00220459	863.592	4.92774	0.000339639	3.4566	16.0193	400.399	401.983	5465.69
2011-04-02	5	4.51589	523.833	0.369584	1.68602	0.631912	6.91054	2.91252	2.86815	0.165839	5.67369	0.0019553	6.87019	2.4793	2.1959	1869.26	7.26957	465.905	464.471	68.4507	0.00925926	4.97802	1024.4	7.11278	617.065	46.201	0.00440917	778.901	4.97859	0.000254729	2.82076	15.7885	347.566	346.995	1602.72
2011-04-02	7	4.37538	553.317	0.720666	1.2268	0.823816	6.93435	2.9488	2.9025	0.975374	5.12284	0.438282	6.87225	2.54691	2.26096	1904.83	7.67531	464.001	446.387	68.8923	0.0096797	4.96926	1020.2	7.12775	616.961	44.7529	0.00662296	756.382	4.94501	0.000169819	2.18511	15.6069	334.685	334.455	5232.1
2011-04-02	9	4.28181	471.08	0.43585	1.23394	0.0384174	6.93415	2.95556	2.74048	0.273898	3.72253	0	6.88565	2.53921	2.27284	1904.27	7.25481	508.772	482.595	68.7627	0.0111416	4.99879	1014.54	7.12577	616.857	44.1885	5.05003	791.934	4.94944	8.49097e-05	1.63286	15.5902	360.928	361.945	116.686
2011-04-02	11	3.91524	558.517	0.890734	1.06575	1.19126	6.9389	3.05071	2.867	0.901981	3.888	0.307613	6.87382	2.61318	2.32032	1898.53	6.33761	654.982	526.621	68.0335	0.00610501	5.0335	1022.32	7.08046	616.753	45.582	79.4134	828.384	4.95443	0	1.65121	15.8219	391.618	392.104	5174.85
2011-04-02	13	3.95128	506.138	0.980111	1.11325	0.495794	6.94786	2.96677	2.80542	0.887681	2.63309	0.000583367	6.90402	2.57703	2.25682	1807.64	6.36567	724.136	542.13	68.8441	0.00793651	4.99501	1028.37	7.03591	616.65	58.9965	147.48	853.189	4.96749	0	2.0548	16.2939	407.575	407.632	2307.57
2011-04-02	15	3.83734	567.643	0.432054	1.08022	0.636792	6.9271	2.88666	2.87159	1.43893	5.1196	0.464475	6.87008	2.95568	2.24806	1770.34	6.76316	677.564	513.503	68.444	0.00529836	4.9253	1033.05	6.90788	616.546	51.724	130.169	814.151	4.95703	0	2.54461	16.6976	387.651	387.435	6899.73
2011-04-02	17	3.49782	546.32	1.1661	0.971886	0.968837	6.96564	3.26624	2.96536	0.283082	4.27213	0	6.89787	2.73934	2.18545	1738.52	6.76455	596.163	537.598	68.488	0.00605413	4.82191	1033.24	6.84362	616.442	41.1861	24.2732	843.842	4.93709	0	2.82168	16.7002	404.94	404.471	3995.03
2011-04-02	19	3.38464	549.084	0.176021	1.07515	0.0520401	6.97918	3.45129	2.83344	1.05126	3.41883	0.0472731	6.9069	2.98547	2.28226	1732.1	6.73884	580.821	530.241	68.2404	0.00564713	4.64784	1034.02	6.95925	616.338	35.9926	0.992742	830.065	4.92392	0.000508751	2.8466	16.6755	397.155	397.039	3884.36
2011-04-02	21	3.55556	556.442	1.31877	0.898626	0.687259	7.00946	3.4269	3.03099	0.338075	1.88941	0	6.93184	3.17379	2.21817	1750.87	6.67133	601.419	575.889	68.8034	0.00595238	4.65892	1033.77	7.11299	616.235	34.1864	1.16673	877.488	4.92301	0.0010175	2.83763	16.6589	431.229	430.544	5038.78
2011-04-02	23	3.53802	557.946	0.117121	0.881566	0.0707892	7.02196	3.40251	2.83171	1.07666	2.76608	0.183216	6.9188	3.16302	2.32605	1714.38	6.73389	536.607	505.624	68.9908	0.00703052	4.58049	1028.21	7.16526	616.131	36.5408	0.127365	807.485	4.9746	0.00101892	2.83268	16.6078	381.26	381.219	4366.13
2011-04-03	1	3.66865	556.543	1.78288	1.04628	0.631627	7.0502	3.37812	2.97378	0.225471	2.09741	0	6.93048	3.15225	2.27378	1766.6	6.76801	622.69	580.72	69.0985	0.00574888	4.56491	1029.58	7.17979	616.027	39.6514	0.00322209	885.272	4.98812	1.85582	2.52153	16.4624	433.438	433.274	5790.32
2011-04-03	3	4.5224	506.576	0.195489	0.95409	0.17317	7.03696	3.35372	2.78579	0.259164	2.52222	0.156286	6.91852	3.14148	2.33383	1820.98	6.88227	555.117	522.264	69.319	0.00864876	4.5924	1027.13	7.20587	615.923	46.0981	0.00457875	840.831	5.03188	3.71062	1.88748	16.2379	394.303	395.269	3053.29
2011-04-03	5	4.6423	540.314	1.01657	0.880525	0.73344	7.04895	3.32933	2.94176	1.30151	1.77976	0.0144248	6.94058	3.13072	2.30267	1842.37	6.86605	486.515	471.397	69.6513	0.00635938	4.64296	1024.66	7.21872	615.819	48.5572	0.00220459	775.058	5.05922	5.56543	1.25013	16.0318	355.24	354.486	6214.06
2011-04-03	7	4.70334	500.26	0.2618	0.820584	0.0321332	7.03603	3.30494	2.80963	0.467662	3.86333	0.320767	6.90804	3.11995	2.22268	1870.35	6.82866	470.612	421.672	69.7482	0.00896646	4.71335	1024.54	7.2243	615.716	48.4858	0.00543422	706.054	5.07701	7.42023	0.605824	15.8655	316.157	316.64	2238.97
2011-04-03	9	4.45486	571.688	1.03024	1.15882	0.918836	7.02832	3.28055	2.96041	1.22665	1.91935	0.129416	6.93934	3.10918	2.22591	1863.3	6.67402	369.187	355.169	69.2816	0.00844526	4.83237	1023.45	7.22021	615.612	44.7904	0.070038	592.537	5.09995	9.27503	0.250719	15.706	268.477	268.626	6325.65
2011-04-03	11	3.86991	492.101	0.220187	1.15247	0.0326211	7.01643	3.25616	2.77585	0.105094	3.11035	0.642398	6.9213	3.09841	2.14277	1856.57	6.62147	601.063	480.256	69.1188	0.00707163	4.82968	1021.53	7.1861	615.508	43.0681	39.2906	767.336	5.10846	0	0.275758	15.8202	356.489	355.529	673.913
2011-04-03	13	3.77584	536.791	2.15187	1.09618	0.966116	7.03655	3.23177	2.91504	1.33228	2.21032	0	6.94329	3.08765	2.17338	1850.17	6.91751	709.174	542.63	69.631	0.00569801	4.79184	1025.96	7.1922	615.404	59.8398	140.021	852.645	5.05773	0	0.607073	16.3065	407.346	407.612	6154.86
2011-04-03	15	3.87954	554.64	0.661392	2.88918	0.935031	6.98154	3.20738	2.77342	0.223387	3.54127	0.00295316	6.89314	3.07688	2.16134	1712.65	7.32398	835.1	644.114	69.8773	0.00580782	4.80734	1027.22	7.19347	615.3	58.9949	149.746	960.722	5.07167	0.000509458	1.14108	16.6282	479.338	479.15	3820.58
2011-04-03	17	3.65447	546.858	1.42426	2.29301	0.858187	7.00288	3.18299	2.81566	1.75786	2.2199	0	6.9273	3.25912	2.27244	1626.79	7.70214	773.807	637.654	69.7192	0.00681726	4.85292	1032.17	7.18782	615.197	45.175	133.944	963.859	5.05324	0.0010175	1.64119	16.4308	479.723	479.446	6521.55
2011-04-03	19	3.20493	519.326	0.187336	2.08465	0.0665666	6.9914	2.51717	2.71193	0.550536	3.91474	0.10767	6.90607	2.84317	2.2175	1500.24	7.82472	924.563	786.36	70.0007	0.00819088	4.9214	1035.05	7.1755	615.093	33.3962	75.0951	1120.09	5.02183	0	1.96084	16.3159	577.755	577.265	3309.14
2011-04-03	21	3.22163	541.099	1.67444	1.38587	0.480162	7.01937	3.50491	2.95183	1.67493	1.74765	0	6.94905	3.21995	2.11789	1201.39	8.02895	1378.49	1191.72	69.8311	0.00661376	4.94967	1004.82	7.15696	614.989	27.7956	147.732	1678.62	4.8746	0	2.37646	16.8973	884.189	881.6	6497.47
2011-04-03	23	3.21306	544.96	0.248894	1.92117	0.235444	7.00784	3.37914	2.85071	0.786535	3.17009	0.127534	6.90485	3.09943	2.11235	1057.23	7.88761	1107.55	1076.02	69.8773	0.00759093	4.91525	966.653	7.16385	614.885	21.1627	54.6075	1563.32	4.90418	0.000509458	2.78307	16.2239	818.948	823.608	5217.74
2011-04-04	1	2.43543	545.029	0.649735	1.84731	0.593385	7.01495	3.62038	2.85558	0.371713	1.47833	0.00317291	6.92967	2.75874	2.14734	1188.79	7.80853	1090	1075.82	69.7293	0.00630851	4.92733	941.219	7.16774	614.782	16.1525	0.00407	1520.39	4.95806	1.97141	2.52725	15.9101	801.506	800.899	3665.82
2011-04-04	3	2.59551	539.763	0.858974	1.42607	0.562244	7.01989	3.86163	2.86348	0.230206	1.7659	0.0337522	6.89656	3.13003	2.1582	1272.01	7.61061	1108.11	1122.49	70.2245	0.00747863	4.92875	934.887	7.15912	614.678	18.9552	0.00169584	1606.09	4.94643	3.94231	1.89276	15.6769	842.643	841.064	3012.82
2011-04-04	5	2.47659	573.851	0.203697	2.41282	0.425811	6.98486	4.10287	2.84942	0.980464	2.64274	0.452586	6.8944	3.7667	2.17589	1278.11	7.53832	884.169	901.25	69.4818	0.00854701	4.9283	896.7	7.1651	614.574	21.252	0.00423959	1301.31	5.07145	5.91321	1.25434	15.5469	687.717	689.348	5607.28
2011-04-04	7	2.12606	542.05	0.370492	1.80687	0.53918	6.98356	3.68768	2.97459	0.267241	1.69286	0.0438236	6.90389	2.542	2.07967	1267.39	7.37194	963.508	899.426	69.6293	0.00957781	4.93029	879.182	7.1676	614.47	16.1066	0.00458512	1243.3	5.12965	7.88411	0.607863	15.2775	668.461	668.694	2896.76
2011-04-04	9	2.14291	493.877	0.279114	1.23516	0.0267264	6.99496	3.67865	2.97353	0.111756	2.01062	0.218781	6.8724	2.13292	2.04478	1365.96	7.19614	954.709	916.534	66.6701	0.00824176	4.89549	865.178	7.16229	614.366	16.3947	0.00491792	1273.9	5.07894	9.85501	0.284195	15.2422	688.964	689.056	1138.29
2011-04-04	11	2.21793	564.382	0.994065	2.4681	0.925992	6.97622	2.89142	3.08242	0.912346	1.35534	0.0719865	6.90374	2.55185	2.0886	1651.73	7.07649	948.386	891.918	66.5954	0.047322	4.83702	862.244	7.14735	614.263	25.9054	43.3922	1240.84	5.08539	0	0.327491	15.6173	673.122	672.625	4563.7
2011-04-04	13	2.87855	604.637	1.01603	2.8865	1.27531	6.95012	2.10419	3.05167	0.498321	3.60738	0.293269	6.8351	1.62561	2.12727	1791.42	7.08885	865.689	733.173	73.8585	0.0864021	4.658	848.624	7.1279	614.159	42.074	124.821	1023.59	5.21519	0.00361267	0.644948	16.0491	556.229	557.093	5387.45
2011-04-04	15	3.21344	582.438	0.796154	3.16355	0.536749	6.90968	1.26444	2.87753	1.28902	3.29527	0.684069	6.84323	1.13879	2.21663	1858.4	7.01024	750.355	579.773	66.2359	0.00875051	4.55971	851.089	7.11781	614.055	49.2398	141.84	773.447	5.27426	0	1.08933	16.5399	419.631	420.512	6306.82
2011-04-04	17	3.1426	571.609	0.520483	2.94252	0.752965	6.90411	1.02605	3.01108	0.886043	3.52776	0.128079	6.84322	0.798178	2.17793	1755.91	7.10601	747.224	563.239	67.6526	0.008457	4.47489	856.712	7.10179	613.951	52.2085	148.688	685.976	5.31944	0.00101892	1.60327	16.4114	367.381	365.714	3834.83
2011-04-04	19	2.89013	583.125	1.01403	2.18858	0.987049	6.92226	0.951228	3.14781	1.00676	4.97863	0.566205	6.80766	0.746354	2.14041	1742.54	7.09621	744.775	567.462	68.4676	0.00727513	4.45042	872.867	7.10001	613.848	44.2424	138.676	716.772	5.29482	0	2.10096	16.3858	368.216	368.393	6269.57
2011-04-04	21	2.94669	532.452	0.418387	1.93523	0.0398311	6.91767	0.877895	3.03574	1.33991	3.20308	0.47842	6.85467	0.653737	2.15044	1760.62	7.11352	746.494	583.39	68.478	0.00840606	4.40746	861.572	7.10637	613.744	44.7473	134.139	769.971	5.27554	0.00203783	2.57872	16.5029	380.412	379.927	3836
2011-04-04	23	3.15039	569.141	1.18308	2.44625	1.26697	6.91836	1.04367	3.19508	0.214937	4.57759	0.255725	6.80897	0.571059	2.10815	1843.27	7.08056	643.856	519.454	68.6338	0.00758038	4.41368	866.931	7.11627	613.64	47.3242	98.6121	700.711	5.2645	0	2.9824	16.8191	339.38	338.992	4823.54
2011-04-05	1	3.40143	549.798	0.427004	2.5091	0.761189	6.89384	0.890151	3.13361	1.68062	2.96459	0.490851	6.8411	0.640096	2.1884	1860.96	7.02565	536.165	441.961	68.1963	0.00849613	4.46491	879.677	7.12804	613.536	71.4443	101.595	610.607	5.29032	0	3.18536	16.7749	291.925	292.751	6194.29
2011-04-05	3	3.75633	459.269	0.196466	1.68538	0.0303487	6.88783	0.813553	2.9806	0.113133	4.14411	0.174378	6.79804	0.620225	2.13437	1990.98	7.01089	422.125	302.535	68.4168	0.00747863	4.50351	884.697	7.14302	613.432	78.3592	65.1974	382.41	5.46034	0	3.50933	16.5577	194.421	194.906	146.861
2011-04-05	5	3.95611	551.721	1.17318	1.55249	1.24695	6.90464	1.12258	3.14593	1.20072	2.34609	0.452839	6.83394	0.711299	2.20478	1939.26	6.9173	426.982	375.165	68.3183	0.00871173	4.5356	887.204	7.14205	613.329	80.0015	23.4244	508.069	5.39435	0	3.46733	16.3293	244.281	243.413	6526.12
2011-04-05	7	3.78307	496.821	0.362441	1.89646	0.0334656	6.87608	1.05865	2.93911	0.346222	3.79921	0.473299	6.79839	0.679697	2.15353	2011.32	6.88304	489.767	369.844	66.8634	0.0104294	4.60866	890.48	7.13603	613.225	80.0026	25.3578	488.878	5.35313	0	3.27745	16.0286	238.317	237.134	1846.01
2011-04-05	9	3.56005	591.77	1.72831	3.06987	1.65087	6.88979	1.08761	3.11863	0.577866	3.93153	0.381749	6.80366	0.593542	2.09313	1790.21	7.03449	990.967	879.06	66.2597	0.0169923	4.93516	899.152	7.08739	613.121	75.8283	0.00186542	1075	5.18732	0	2.81536	15.7075	561.588	561.451	5512.05
2011-04-05	11	3.76626	548.811	0.755149	5.21697	0.657591	6.85103	0.864204	2.81438	0.910697	4.80507	0.712588	6.79834	0.566253	2.07668	1806.36	6.98502	907.785	865.484	66.4869	0.0123118	4.90781	911.047	7.05866	613.017	63.2096	43.1771	1086.35	5.20177	0	2.10676	16.1248	570.439	569.38	4323.5
2011-04-05	13	4.02432	585.065	2.78053	4.7953	1.83216	6.86995	0.937427	2.9257	1.85654	4.34037	0.414256	6.80901	0.600322	2.15972	1774.96	6.81695	789.827	714.563	66.9666	0.00952687	4.78618	923.396	7.04835	612.913	77.0514	66.1589	920.204	5.22718	0	1.8792	16.1812	471.445	472.407	8039.01
2011-04-05	15	4.11537	558.618	0.57965	6.47967	0.872775	6.81081	0.820228	2.74175	0.174535	5.08382	0.0900488	6.78987	0.564357	2.18976	1763.4	7.0091	645.633	460.003	67.8131	0.00727513	4.54602	936.437	7.06323	612.81	72.7005	149.271	607.371	5.40978	0	2.24709	16.3487	299.927	299.758	1463.97
2011-04-05	17	3.53135	578.586	1.09598	4.05418	0.583286	6.84959	0.827347	2.78147	1.0866	3.74441	0.726692	6.82043	0.690927	2.27261	1746.91	7.00739	576.202	477.9	68.3082	0.00900488	4.45692	940.269	7.06046	612.706	52.1196	83.4096	661.317	5.37133	0.000508751	2.68832	16.414	312.314	311.37	5164.39
2011-04-05	19	3.13279	559.769	0.219841	3.80388	0.587266	6.83469	0.761518	2.85929	0.397694	2.52628	0.116397	6.84033	0.647568	2.28087	1868.01	7.04216	554.687	522.532	68.5626	0.00844526	4.46568	942.335	7.05811	612.602	44.2361	17.8326	735.92	5.27067	0.000508751	2.82528	16.3214	338.684	338.122	2510.41
2011-04-05	21	2.95384	531.827	0.983849	1.68205	0.394349	6.89299	0.906403	2.85125	0.173409	2.22998	0.227235	6.84705	0.745174	2.36523	1755.38	7.57326	670.954	587.16	68.4134	0.00925926	4.52129	943.162	7.06155	612.498	43.3262	77.4305	836.809	5.24543	0.000508751	2.9652	16.4076	379.812	380.122	3021.93
2011-04-05	23	3.00555	586.94	0.589076	2.81692	0.8821	6.92364	1.25794	2.88674	1.17758	1.6696	0.110427	6.87304	1.27222	2.47006	1706.26	7.54155	619.019	559.971	68.6002	0.00636823	4.54266	947.528	7.07827	612.395	45.3158	66.1397	814.527	5.266	0.000509458	3.30561	16.4947	367.077	365.983	5775.88
2011-04-06	1	3.23887	571.24	0.550034	1.91841	0.770401	6.94998	1.1657	2.88799	0.259917	3.29124	0.403831	6.84227	1.09536	2.48215	1704.95	7.29114	625.175	600.074	68.6644	0.00834351	4.52008	952.174	7.0957	612.291	41.051	3.1902	853.61	5.26846	0.000896024	3.07966	16.4714	390.605	390.036	4269.81
2011-04-06	3	3.76253	549.318	0.522778	1.17479	0.0959843	6.96222	1.36738	2.87398	1.31288	2.39267	0.643156	6.85794	1.54741	2.45748	1785.91	7.343	525.765	545.634	68.3964	0.00569801	4.59537	954.83	7.11279	612.187	38.8914	0.00237417	802.66	5.30249	0.00128259	2.38522	16.1929	357.32	358.315	4892.73
2011-04-06	5	4.29729	558.393	0.645876	1.87442	0.97569	6.93708	2.32932	3.00363	0.0233076	2.69399	0.058257	6.84265	1.46625	2.39191	1800.49	7.30748	489.383	478.291	68.9934	0.00712251	4.66793	957.197	7.12754	612.083	38.5999	0.00373084	714.106	5.36338	0.00166916	1.6768	15.9809	311.099	310.002	2558.81
2011-04-06	7	4.30345	524.629	0.8403	1.05574	0.275221	6.94787	2.4489	2.93083	1.23407	2.19811	0.610533	6.84615	2.23506	2.48246	1832.49	7.29905	542.012	506.751	69.2591	0.00703052	4.65983	960.936	7.13915	611.979	36.2473	0.00356621	729.957	5.38329	0.00205572	0.958877	15.8614	326.353	325.27	4777.53
2011-04-06	9	4.21147	549.072	0.594038	2.19316	0.909741	6.91937	2.90413	2.9152	0.0386988	2.29061	0.0308244	6.83475	1.85456	2.44383	1805.77	7.07086	684.13	627.89	68.7807	0.00852957	4.68115	962.229	7.12245	611.876	36.6026	7.2974	856.199	5.34585	0.00244229	0.343445	15.9069	410.008	409.068	2014.16
2011-04-06	11	3.49834	559.475	1.35859	1.37078	1.05066	6.93403	2.47291	2.91006	1.17943	2.9527	0.294207	6.81769	2.30976	2.49932	1879.26	6.6405	635.456	574.853	68.5177	0.00699442	4.73079	965.227	7.09078	611.772	42.3163	45.7565	807.416	5.36263	0.00282885	0.334247	16.1091	377.06	377.183	6147.25
2011-04-06	13	3.49098	526.754	0.414374	2.02317	0.215985	6.90231	1.67227	2.79177	0.80057	2.39072	0.118656	6.82439	1.31635	2.38736	1804.95	6.44114	650.816	497.257	68.2981	0.00722426	4.60606	972.395	7.0702	611.668	49.9001	114.233	706.371	5.42115	0.000508751	0.633476	16.5168	324.784	323.758	1699.17
2011-04-06	15	3.28062	563.757	1.27806	1.79269	1.04552	6.915	1.43274	3.01867	1.02499	4.60257	0.447054	6.78699	1.0253	2.32829	1835.66	6.27615	647.133	524.81	68.0773	0.00546102	4.48472	987.079	6.99835	611.564	46.4484	79.5379	732.163	5.40774	0.00243685	0.98587	16.6545	341.192	342.273	6660.88
2011-04-06	17	3.15582	510.885	0.98523	1.47262	0.242086	6.92929	1.10124	2.99787	1.06043	2.52732	0.0111682	6.83723	0.700865	2.26998	1779.53	6.37748	560.905	520.384	68.2758	0.0756467	4.4818	986.745	6.94397	611.461	41.5126	21.2906	733.354	5.426	0.0033517	1.17742	16.72	337.87	339.586	2357.9
2011-04-06	19	2.98932	526.639	0.708187	2.1793	0.606714	6.90874	1.21102	3.07695	1.04107	3.792	0.174164	6.79361	0.771496	2.27806	1801.04	6.47881	557.669	515.143	68.4744	0.00564713	4.56895	991.165	6.9771	611.357	35.0033	0.728022	725.408	5.40281	0	1.20342	16.6263	334.653	334.947	5172.35
2011-04-06	21	2.9943	449.059	0.885499	1.07796	0.152556	6.92961	1.347	3.00714	0.903296	1.64233	0.128158	6.83533	0.697934	2.2963	1779.3	6.74105	619.468	580.678	68.7599	0.00692863	4.65194	997.026	7.08175	611.253	33.8394	1.63842	813.805	5.3973	0.00101892	1.20932	16.6979	377.473	376.234	2007.44
2011-04-06	23	2.89055	571.95	1.43303	2.55614	0.833954	6.9489	1.93358	3.07256	0.879277	2.96224	0.0821513	6.81455	0.931034	2.40421	1733.35	6.86839	576.252	561.138	68.9221	0.00524013	4.51612	999.152	7.11294	611.149	34.1255	0.489927	799.475	5.37986	0	1.21406	16.8599	367.537	368.196	7003.48
2011-04-07	1	3.01906	476.97	0.687315	1.51108	0.0996303	6.9719	1.18203	2.85884	0.592287	1.40842	0.00137023	6.85275	0.850454	2.45052	1744.36	6.7616	554.752	532.957	68.8645	0.00620676	4.51129	1001.92	7.13025	611.045	36.5233	0.00373084	768.395	5.44304	0.000254375	1.04022	16.7017	344.631	345.427	1369.31
2011-04-07	3	3.58173	551.829	1.09247	1.50992	0.817564	6.95851	1.62092	2.97855	0.573667	2.9091	0.16028	6.8128	1.25327	2.49778	1779.1	6.75788	440.174	423.523	69.3834	0.00752951	4.53629	1004.11	7.15369	610.942	38.2141	0.00423959	626.839	5.46469	0.000508751	0.682857	16.3943	277.732	278.836	5946.21
2011-04-07	5	3.71938	432.444	0.0887884	0.982684	0.0315456	6.96473	1.24769	2.8577	0.486444	1.34867	0	6.84656	1.15767	2.44024	1785.94	6.76954	375.329	367.639	69.5308	0.00779471	4.55864	1001.78	7.16519	610.838	37.8712	0.00560404	550.284	5.55487	0.000763126	0.339742	16.158	242.126	240.588	12.2392
2011-04-07	7	3.76715	556.303	0.877072	1.00958	0.72701	6.96801	2.37802	3.01617	1.00837	2.89811	0.388633	6.81806	2.13216	2.4139	1862.27	6.79505	340.435	284.77	69.3291	0.00936101	4.58728	1002.1	7.1787	610.734	35.6661	0.00542667	408.199	5.60984	0.0010175	0.241117	15.8125	191.523	190.792	5692.14
2011-04-07	9	3.24263	482.089	0.132133	0.962882	0.0329535	6.96119	1.84494	2.87745	0.398603	1.38977	0	6.85218	1.49375	2.33493	2015.67	6.52499	633.948	496.927	68.739	0.00778388	4.69521	1005.87	7.14697	610.63	58.0381	78.5548	737.078	5.50568	0.000763126	0.302099	16.5005	344.372	343.657	168.039
2011-04-07	11	3.87644	580.45	1.88925	1.38074	1.2154	6.9715	2.40197	3.09109	1.69124	4.25259	0.698659	6.81367	1.80379	2.29419	2018.82	6.48253	648.394	475.871	68.8645	0.00691901	4.6979	1012.87	7.11476	610.526	76.5	146.407	678.499	5.45774	0.000508751	0.730338	16.9004	310.504	310.992	8600.32
2011-04-07	13	4.48963	566.767	0.389668	3.30169	0.603025	6.91776	1.10726	2.87533	0.887089	3.47953	0.234614	6.82847	0.804149	2.25568	1983.63	6.52377	614.31	420.317	68.9297	0.00657201	4.4259	1023.1	7.11374	610.423	79.9005	147.569	597.321	5.54866	0	1.22702	17.3529	273.637	274.324	2967.73
2011-04-07	15	4.60514	585.892	1.96226	2.86734	1.31771	6.94387	0.75618	2.99314	0.980145	5.0601	0.998438	6.81669	0.574196	2.30204	1983.4	6.60077	747.345	537.492	68.6372	0.00462963	4.32984	1027.44	7.07777	610.319	77.3334	148.91	746.525	5.53786	0.000508751	1.74532	17.0922	347.577	346.922	7601.46
2011-04-07	17	3.54715	603.168	0.701913	5.34124	1.0128	6.90563	0.574661	2.89648	1.36422	3.64432	0.706426	6.85093	0.431712	2.39275	1946.38	6.77175	597.024	450.229	68.7085	0.00656288	4.44053	1036.82	7.06637	610.215	65.7801	138.233	649.2	5.50604	0	2.25705	17.2665	297.368	296.496	6727.95
2011-04-07	19	3.23639	570.393	0.570459	4.39872	0.879828	6.90682	0.465653	2.85921	0.275031	4.65235	0.247158	6.83647	0.33663	2.32243	1968.02	6.64807	557.669	417.863	68.9086	0.00407	4.46708	1038.27	7.08881	610.111	59.935	116.442	616.376	5.54693	0.000508751	2.67926	17.2742	269.679	270.504	2634.83
2011-04-07	21	3.46902	557.113	0.499181	3.22832	0.0379665	6.9287	0.408371	2.77019	1.2646	3.40271	1.08345	6.86646	0.322979	2.34902	1921.73	6.76409	603.406	450.98	69.035	0.00631728	4.39616	1040.84	7.1469	610.008	64.049	140.999	686.016	5.55642	0	3.12351	17.2461	292.777	294.467	4843.09
2011-04-07	23	3.54215	572.169	0.987987	2.15421	1.19624	6.94853	0.477747	3.0059	0.348419	3.57259	0.00676638	6.86771	0.291327	2.23546	1877.83	6.76198	559.805	439.489	69.4716	0.00595238	4.3454	1045.08	7.16034	609.904	65.8851	126.971	681.276	5.54432	0	3.62361	17.4141	287.639	286.346	3294.32
2011-04-08	1	3.64371	587.975	0.950746	1.74185	0.493663	6.95942	0.498921	2.92223	1.28145	3.94893	1.41015	6.86552	0.319746	2.29959	2017.79	6.7613	482.477	417.667	69.1629	0.00605413	4.42473	1045.52	7.17238	609.8	69.6593	64.7354	649.591	5.58719	7.27797e-05	3.9434	17.4157	270.676	271.656	6645.94
2011-04-08	3	3.94383	534.124	0.529521	2.07723	0.730059	6.94908	0.583795	2.91873	0.380844	3.79615	0.00748542	6.86018	0.290781	2.22156	2056.84	6.80136	468.527	446.286	70.0855	0.00651201	4.46381	1045.69	7.17609	609.696	77.1558	1.82268	695.793	5.56127	0.000145559	3.69138	17.1471	288.588	288.721	2108.57
2011-04-08	5	4.15475	589.549	1.48	1.38874	1.14089	6.96298	0.664333	3.04157	1.09154	4.45384	1.14809	6.84658	0.338131	2.27387	2001.98	6.76948	429.744	439.467	69.935	0.00621539	4.45712	1046.73	7.18308	609.592	79.9696	0.00577386	693.711	5.58599	0.000218339	3.16572	16.9693	287.326	287.763	7664.83
2011-04-08	7	3.23696	548.387	0.271707	2.13758	0.181288	6.93526	0.665486	2.85634	1.00322	3.75723	0.774992	6.86086	0.319292	2.23703	2018.92	6.80425	553.788	473.845	70.2584	0.00768213	4.48818	1047.23	7.18185	609.489	64.7823	0.00322209	714.013	5.60495	0.000291119	2.58224	16.8404	304.642	304.12	3374.76
2011-04-08	9	0.0350631	610.649	2.66795	3.15456	1.60279	6.97172	0.784912	3.02808	0.395473	5.13116	0.337867	6.84549	0.320325	2.17367	1939.8	6.78483	843.594	796.053	69.6262	0.00719243	4.54845	1035.03	7.11559	609.385	0.056101	0.352001	1002.3	5.48496	0.000363899	1.65583	16.836	513.817	515.049	5557.46
2011-04-08	11	3.48983	576.956	1.93933	7.45529	1.80772	6.92675	0.774645	2.93115	1.29086	5.39776	0.744123	6.84046	0.37327	2.24987	1949.04	6.77869	739.298	703.586	69.0723	0.00728525	4.39776	1062.23	7.14891	609.281	48.8833	29.2015	925.885	5.45022	0.000436678	1.17384	17.152	463.086	462.732	8400.02
2011-04-08	13	5.08936	597.757	0.504907	9.37841	0.722806	6.87203	0.66614	2.74784	1.32562	5.44688	0.801243	6.85143	0.385327	2.25466	1797.14	6.82002	631.073	466.92	69.5207	0.00769282	4.3433	1070.22	7.15497	609.177	70.0135	145.573	650.577	5.54025	0.000509458	1.40737	16.8017	306.281	307.031	4867.79
2011-04-08	15	3.95504	601.607	1.35273	7.18455	0.926041	6.9075	0.659541	2.89098	0.391684	7.69057	0.615527	6.82151	0.409822	2.20634	1726.78	6.84792	623.355	493.322	69.7327	0.00559626	4.32877	1076.64	7.11815	609.074	49.5575	91.6699	669.041	5.52272	0	1.83392	16.9737	318.808	319.927	4247.36
2011-04-08	17	3.72055	588.609	0.291853	8.02231	0.575639	6.88279	0.647317	2.87941	1.27734	5.07741	0.735331	6.87519	0.485423	2.24868	1724.51	6.82738	591.555	523.127	69.2376	0.00620676	4.33522	1075.89	7.09288	608.97	43.2046	30.1525	711.828	5.45655	0.000508751	2.0319	16.9737	339.593	339.486	5335.13
2011-04-08	19	3.64155	577.633	0.825044	5.68158	0.829085	6.92639	0.704458	2.97941	0.36827	4.81215	0.29751	6.88108	0.495957	2.20808	1736.01	6.84265	574.366	532.382	69.1165	0.00550215	4.36575	1074.02	7.10096	608.866	40.8294	13.4027	730.339	5.47697	0	2.10487	16.9749	346.008	346.343	4651.25
2011-04-08	21	3.7013	488.489	0.565703	3.8062	0.0689391	6.96257	0.745326	2.88248	0.321008	3.37427	0.283016	6.91391	0.539978	2.17783	1734.99	6.77342	596.735	544.273	69.7429	0.00498575	4.37055	1074.08	7.15181	608.762	39.5333	15.5193	771.691	5.48039	0	2.14348	16.9893	353.717	353.006	1030.15
2011-04-08	23	3.58561	580.483	0.677201	3.19017	0.954687	6.98817	0.919634	3.04191	1.69673	2.23703	0.7132	6.94445	0.791813	2.26581	1713.65	6.67425	522.814	532.123	69.8718	0.00437525	4.42968	1067.99	7.18451	608.658	40.6342	4.8723	782.882	5.48608	0	2.18753	16.9943	348.188	349.141	7802.82
2011-04-09	1	3.69079	485.642	1.03582	1.5797	0.220616	7.02308	1.09918	2.95629	0.335802	2.07088	0.0212149	6.94494	0.77152	2.25348	1744.56	6.70003	556.604	558.685	69.9803	0.00605413	4.51109	1060.89	7.21499	608.555	41.3897	0.00356125	820.448	5.50968	0	1.96512	16.8972	362.575	362.671	2276.69
2011-04-09	3	4.29194	548.842	0.971659	3.02994	0.860653	7.00694	1.80639	3.00248	0.351322	2.03714	0.0801496	6.9245	0.948465	2.34058	1773.02	6.6771	478.322	479.187	70.0131	0.00708147	4.6038	1059.98	7.23542	608.451	44.3264	0.00492476	730.283	5.5271	0	1.43615	16.702	312.763	313.771	5000.92
2011-04-09	5	4.51691	524.307	0.847843	1.37821	0.2559	7.02957	1.78017	2.91043	1.2818	1.98202	0.64266	6.92359	1.85137	2.40252	1797	6.7135	425.062	435.081	70.2042	0.00569801	4.66516	1047.5	7.25799	608.347	45.2907	0.00169584	675.746	5.56608	0	0.900329	16.4487	281.48	280.757	4918.57
2011-04-09	7	4.40619	526.95	0.509748	1.90784	0.888406	7.00553	2.294	2.96002	0.287776	2.16789	0.020813	6.91182	1.82723	2.28955	1822.1	6.71261	391.834	380.994	70.1567	0.00864876	4.72324	1046.91	7.26462	608.243	44.5402	0.00407	590.893	5.57667	0	0.383444	16.3109	250.823	252.408	1974.46
2011-04-09	9	4.38121	532.433	0.632458	0.841545	0.0541446	7.02326	2.39222	2.91149	0.857177	2.4159	0.834936	6.90282	2.41259	2.29917	1904.99	6.71401	440.15	366.05	69.77	0.00747863	4.6925	1045.02	7.26884	608.139	46.271	12.918	523.237	5.67241	0	0.25661	16.4163	235.194	234.702	3316.85
2011-04-09	11	3.61882	595.102	0.665923	1.93602	1.04565	7.00277	3.16797	3.05274	1.0739	1.57273	0.410075	6.93011	2.25341	2.25793	1858.99	6.72778	658.74	479.084	69.7346	0.00738714	4.54877	1059.68	7.25547	608.036	57.2716	139.288	699.325	5.6566	0	0.504975	16.6234	311.506	310.518	5258.57
2011-04-09	13	4.10136	600.456	0.865235	2.10281	1.08382	7.00953	2.2613	3.06223	0.638692	3.81148	0.647941	6.90821	1.75007	2.16678	1814.76	6.75527	697.029	511.379	69.9464	0.00595238	4.69629	1071.3	7.23925	607.932	68.9656	149.518	733.845	5.6129	0	1.0121	16.993	332.997	334.547	5339.29
2011-04-09	15	3.94107	569.628	0.554938	3.0362	0.217506	6.99126	1.57513	2.89764	1.44806	3.97222	0.88487	6.91362	1.2152	2.21737	1759.36	6.76265	661.245	489.864	69.4716	0.00574888	4.7714	1072.53	7.22401	607.828	62.9236	145.347	706.352	5.61669	0	1.52074	17.3171	318.679	318.674	5214.18
2011-04-09	17	3.59602	597.45	0.962081	2.95244	1.18193	6.99772	1.4427	3.03633	0.868756	3.10556	0.190037	6.92988	0.86378	2.19669	1751.25	6.75489	586.601	473.513	69.4105	0.00696988	4.81749	1070.2	7.19174	607.724	50.3927	79.2457	683.505	5.63664	0	1.94553	17.3909	308.793	309.635	5909.26
2011-04-09	19	3.43426	561.959	0.487755	2.67435	0.698122	7.00158	1.21693	2.99094	0.554453	3.34271	0.365536	6.92586	0.851396	2.21944	1769.03	6.74765	558.577	493.309	69.412	0.00672485	4.73641	1063.63	7.19014	607.621	46.6316	26.6234	710.888	5.65249	0	2.10481	17.399	320.733	320.161	4633.62
2011-04-09	21	3.49329	549.604	0.570967	1.55345	0.0840982	7.03289	1.20933	2.9079	1.37759	2.49206	0.551034	6.94857	1.08142	2.25396	1730.47	6.74586	583.119	513.658	69.5055	0.00401913	4.72621	1063.8	7.26002	607.517	44.6555	31.7286	731.944	5.65834	0.000508751	2.19816	17.2974	331.037	329.508	4920.43
2011-04-09	23	3.70737	567.396	0.973172	2.51542	0.992888	7.03714	1.91066	3.0435	0.526306	1.70522	0.037578	6.9676	1.08574	2.22932	1761.45	6.74531	522.445	493.585	70.1533	0.00676638	4.7007	1064.48	7.27727	607.413	45.8106	12.9508	726.722	5.65831	0	2.2935	17.2236	323.564	324.271	5318.71
2011-04-10	1	4.1378	556.369	0.902829	1.28407	0.304484	7.06123	1.74703	2.94227	0.917698	3.11871	0.70843	6.94273	1.51081	2.21759	1790.91	6.73453	587.81	550.32	70.1804	0.00686813	4.78393	1067.5	7.2839	607.309	48.8964	0.00339167	795.678	5.66606	0.00010175	2.03598	17.1728	354.321	354.462	5303.46
2011-04-10	3	4.47801	599.309	0.978044	3.24694	1.26334	7.03354	2.27831	2.97195	1.16005	1.65471	0.379427	6.96852	1.38668	2.25882	1812.57	6.73191	510.784	491.551	70.2067	0.00866079	4.83732	1065.34	7.28781	607.205	54.3287	0.00373603	733.869	5.66206	0.0002035	1.50759	16.9984	322.823	323.866	6920.98
2011-04-10	5	4.69655	534.664	1.02567	2.06413	0.559724	7.04273	1.71525	2.85018	0.237376	2.63578	0.400987	6.94197	1.40752	2.23522	1872.75	6.74366	457.27	433.341	70.0549	0.00976801	4.89611	1063.6	7.29321	607.102	58.4939	0.00254375	651.384	5.70072	0.00030525	0.971537	16.8346	282.425	283.077	2598.19
2011-04-10	7	4.74291	583.659	0.607726	2.73007	0.862656	6.99987	1.66573	2.84909	1.3357	2.56016	0.958444	6.94145	1.52592	2.31347	1909.48	6.7286	420.153	394.755	69.4139	0.00997151	4.92545	1062.48	7.29321	606.998	60.5393	1.61681	612.826	5.7087	0.000407	0.449888	16.6423	258.558	259.68	5453.35
2011-04-10	9	4.5861	507.476	0.950339	1.38663	0.424781	7.01322	1.44154	2.77503	0.350461	2.28761	0.00234025	6.93364	1.20873	2.22929	1921.13	6.78276	367.388	325.183	69.6208	0.00707163	4.84168	1059.39	7.29251	606.894	63.8047	18.9527	464.246	5.84255	0.000508751	0.255706	16.5029	212.209	211.917	1104.04
2011-04-10	11	3.6238	559.994	0.495254	1.88268	0.876439	6.98391	1.54437	2.86532	1.24899	3.01453	0.762618	6.91973	1.33938	2.25201	1836.03	6.76099	591.013	405.191	69.541	0.00590971	4.71971	1065.86	7.28198	606.79	59.5945	121.456	598.806	5.82879	0.00152837	0.491671	16.4181	261.135	261.738	5051.33
2011-04-10	13	3.59147	563.691	0.596981	2.05888	0.939552	6.98023	1.33635	2.9434	1.15613	2.51468	0.265347	6.93885	1.05291	2.19189	1784.62	6.76617	688.795	522.813	69.7192	0.00605413	4.79709	1073.37	7.26448	606.687	58.5069	137.9	742.006	5.7798	0.00152625	0.923654	16.7353	340.786	339.719	4891.51
2011-04-10	15	3.80563	542.569	0.703507	2.23153	0.319212	6.97794	1.17803	2.78112	0.497748	4.52808	0.63994	6.90978	0.888224	2.13544	1671.39	6.77797	618.511	469.271	69.1629	0.00473138	4.84092	1071.47	7.2478	606.583	57.6496	124.726	682.753	5.74663	0.000508751	1.41291	17.1423	304.825	304.825	3187.91
2011-04-10	17	3.37794	589.593	0.685131	3.30784	0.956185	6.98322	1.26297	2.92206	1.26403	3.25006	0.866322	6.93753	0.829446	2.18199	1702.83	6.75246	509.301	483.086	69.319	0.00361213	4.88285	1074.23	7.22257	606.479	44.5125	16.0601	716.262	5.74895	0.0010175	1.67951	17.0846	315.295	315.586	7164.52
2011-04-10	19	3.36644	551.157	0.336684	2.25487	0.604778	7.00129	1.1783	2.87752	0.30126	2.85537	0.126376	6.93977	0.740334	2.18339	1705.29	6.73171	445.777	450.797	69.0995	0.00483985	4.70837	1071.08	7.22877	606.375	39.4731	0.243861	686.761	5.75813	0	1.68584	16.8522	293.763	293.401	3735.9
2011-04-10	21	3.59028	499.182	0.61917	0.942552	0.0925298	7.03012	1.49658	2.83543	0.148514	2.00507	0.329184	6.95571	0.891765	2.20417	1732.68	6.69638	482.922	463.914	69.6378	0.00529101	4.63662	1075.28	7.27598	606.271	37.8077	0.0847918	710.267	5.79683	0	1.67906	16.6943	300.383	298.968	1838.71
2011-04-10	23	3.62768	595.497	0.82383	2.33889	0.92809	7.04184	2.64676	2.93999	1.21502	1.53916	0.529082	6.97569	2.20187	2.36797	1721.55	6.71229	481.871	493.961	69.6174	0.00569801	4.6713	1072.53	7.28684	606.168	40.0791	0.591168	742.172	5.7927	0	1.6786	16.6526	321.998	323.254	8762.58
2011-04-11	1	3.98479	504.351	0.788224	1.11184	0.197212	7.06826	2.39492	2.82413	0.217372	2.17469	0.326419	6.97601	1.97126	2.28119	1750.29	6.74009	540.674	531.146	70.1092	0.00641026	4.75224	1072.26	7.29818	606.064	42.9075	0.00322209	799.198	5.79955	0.000127188	1.41957	16.7158	343.78	343.304	1718.68
2011-04-11	3	4.27262	590.271	0.679407	2.49565	0.921224	7.05641	2.92149	2.94979	2.29328	2.00153	0.757326	6.98548	3.16304	2.38459	1769.78	6.73002	443.488	454.746	69.9282	0.0073362	4.80035	1070.69	7.30543	605.96	44.636	0.00237747	700.357	5.79327	0.000254375	0.883394	16.566	298.99	299.333	9115.93
2011-04-11	5	4.45168	485.568	0.593739	1.05256	0.0925095	7.07017	2.47902	2.87363	0.0476597	2.74704	0.237303	6.97564	2.0918	2.25416	1781.9	6.73508	359.193	383.666	70.1296	0.00869963	4.83226	1065.19	7.31698	605.856	44.309	0.0490096	593.553	5.80775	0.000381563	0.370877	16.3378	250.052	251.754	606.182
2011-04-11	7	5.07061	580.701	0.723843	1.10272	1.10918	7.04568	3.23888	3.01364	1.21808	2.1906	0.740724	6.97275	2.41506	2.3165	1874.41	6.75666	293.411	258.933	69.8209	0.00747863	4.86423	1062.29	7.32444	605.752	43.4078	0.00254375	360.189	6.00623	0.000508751	0.236471	16.0227	168.801	168.868	5914.81
2011-04-11	9	4.12307	475.429	0.318912	0.866148	0.0340049	7.0548	2.75117	2.87713	0.0893841	1.68001	0.00121252	6.96977	1.84139	2.23174	1835.78	6.77006	478.297	387.406	70.0651	0.00671551	4.85397	1060.38	7.32213	605.649	47.686	16.9482	546.107	6.02736	0.000508751	0.266309	16.2766	249.172	248.157	13.7464
2011-04-11	11	3.84269	578.509	1.32751	1.85178	1.34322	7.04118	3.71523	3.04096	1.63288	2.16528	0.3055	6.96097	2.80358	2.29079	2039.76	6.74016	613.201	478.027	69.4357	0.00815133	4.6957	1062.86	7.30928	605.545	62.2087	119.445	693.022	5.89685	0.000509458	0.46951	16.6602	311.188	310.825	8218.97
2011-04-11	13	4.14883	498.269	0.868329	2.45601	0.251053	7.02696	2.14193	2.80437	0.544187	2.93523	0.232992	6.9442	1.39063	2.2457	1836.35	6.83149	636.701	442.3	69.1901	0.00518926	4.59917	1072.04	7.30077	605.441	77.4204	149.062	646.265	5.90736	0.000508751	0.951662	17.0364	288.056	287.409	2050.82
2011-04-11	15	4.07275	583.177	1.88492	3.2953	1.58933	7.00832	1.64315	2.97201	0.777886	3.95949	0.335419	6.90665	0.910362	2.29152	1809.57	6.7548	636.534	460.775	69.302	0.00462963	4.62506	1076.32	7.2878	605.337	68.5414	147.052	675.855	5.91694	0.0010175	1.45619	17.221	301.623	302.029	7435.93
2011-04-11	17	3.81926	554.898	0.306159	4.58694	0.166104	6.97819	1.05807	2.71733	1.69026	2.53816	0.479435	6.94133	0.763387	2.30758	1753.28	6.75492	575.513	426.581	68.9255	0.00503663	4.62749	1081.48	7.27948	605.234	61.575	111.602	627.965	5.91631	0.000508751	1.94384	17.213	276.621	277.009	4408.49
2011-04-11	19	3.57145	587.368	1.62776	2.05362	1.15477	7.02153	1.0136	2.95493	0.412967	3.40662	0.242497	6.93851	0.73436	2.21308	1773.34	6.75572	534.985	456.853	69.8365	0.00483985	4.63925	1084.68	7.27855	605.13	52.2217	51.8328	674.641	5.95283	0.00101892	2.18574	17.2678	297.114	297.036	4925.53
2011-04-11	21	3.61015	566.729	0.272412	2.6265	0.151821	7.01462	0.973738	2.80717	1.16952	2.95	0.847465	6.95151	0.867742	2.25133	1766.45	6.75523	563.649	454.111	69.692	0.00513838	4.60839	1084.32	7.286	605.026	50.7826	60.9673	670.446	5.95737	0	2.38589	17.3692	293.682	293.941	4701.05
2011-04-11	23	3.59296	570.286	1.44608	1.81514	1.2482	7.0521	1.26984	3.00322	0.523993	1.96859	0.0421432	6.97841	0.755369	2.18939	1838.57	6.74248	505.231	493.843	69.9057	0.00376475	4.54599	1084.09	7.28763	604.922	51.157	26.1772	736.076	5.96018	0.000508751	2.54752	17.2805	321.849	321.909	5767.23
2011-04-12	1	3.74017	544.889	0.450855	2.30189	0.0533204	7.04806	1.22665	2.79711	0.857726	3.3852	0.882738	6.96883	1.05195	2.25452	1776.9	6.72729	548.329	528.46	70.2958	0.00508751	4.57648	1084.09	7.29665	604.818	55.2722	0.00423959	781.019	5.97591	0.000423959	2.32288	17.2192	341.329	341.394	4213.82
2011-04-12	3	4.19219	589.853	1.38407	2.50751	1.42978	7.06179	1.52812	3.04029	1.42894	1.80296	0.280214	6.99206	0.975198	2.26037	1820.74	6.73724	443.059	467.624	70.2271	0.00601161	4.68314	1081.22	7.30758	604.715	58.7546	0.00322657	707.637	5.94527	0.000339167	1.79759	17.0674	305.825	306.913	8395.23
2011-04-12	5	4.37586	507.485	0.386332	2.49594	0.0428538	7.04952	1.29057	2.81305	0.288238	3.27701	0.595486	6.95584	0.949237	2.26725	1841.46	6.75077	417.468	403.972	70.6383	0.00569801	4.62805	1079.3	7.31829	604.611	63.0151	0.00339167	636.052	5.99542	0.000254375	1.26244	16.9042	261.713	262.838	1136.47
2011-04-12	7	4.27259	581.061	1.31736	1.95943	1.53397	7.0497	1.49181	2.99919	1.42374	2.21126	0.579996	6.96226	1.05146	2.35845	1841.02	6.80481	471.373	433.428	70.4416	0.00671551	4.65883	1080.55	7.31725	604.507	63.7102	0.00627459	651.644	6.04773	0.000169584	0.721371	16.6826	281.993	281.707	7788.03
2011-04-12	9	4.06688	485.301	0.413777	2.51911	0.0442511	7.02894	1.27973	2.7629	0.34671	2.7369	0.225148	6.95205	0.909782	2.2487	1869.36	6.79658	567.361	455.348	69.3359	0.00773301	4.74596	1081.18	7.31621	604.403	68.8385	78.2199	676.957	6.05611	8.47918e-05	0.378205	16.9106	295.291	295.999	358.951
2011-04-12	11	3.79021	563.138	1.34956	1.66431	1.35553	7.02872	1.30177	3.01953	1.26979	4.19927	0.893355	6.91163	0.907484	2.21821	1865.55	6.76471	603.481	414.632	69.4289	0.00601161	4.57419	1080.82	7.31784	604.3	77.9068	148.484	632.252	6.08011	0	0.800508	17.1426	269.486	270.594	7314.59
2011-04-12	13	4.14443	533.824	0.661335	2.65656	0.127703	7.00792	1.0848	2.82225	1.28348	3.72775	0.803319	6.92666	0.640724	2.16281	1833.85	6.78388	664.301	453.299	69.8786	0.00605413	4.58326	1091.51	7.3156	604.196	80.0014	149.288	676.346	6.14185	0	1.32822	17.2409	291.817	290.038	3668.06
2011-04-12	15	4.25504	591.827	2.02414	4.21783	1.6963	7.01045	1.07432	3.10739	0.757516	5.73828	0.429494	6.90154	0.518396	2.10837	1756.25	6.91429	819.244	629.958	69.9396	0.00808913	4.59846	1097.35	7.28768	604.092	79.4381	150.07	862.497	6.03596	0	1.82792	17.0949	408.58	408.972	7066.04
2011-04-12	17	3.98982	566.837	0.331292	7.24915	0.65637	6.95968	0.875505	2.93228	2.20587	6.4485	1.21884	6.90458	0.492738	2.19119	1579.65	6.79871	692.463	544.484	69.9057	0.00549451	4.64106	1101.28	7.27504	603.988	57.9084	130.891	781.862	6.01338	0	2.32769	16.8062	356.821	356.45	6758.58
2011-04-12	19	3.47667	563.926	1.08041	4.98568	1.17705	6.97947	0.796833	3.0329	0.457806	6.1831	0.182077	6.90046	0.443381	2.15865	1673.55	6.79364	537.775	456.37	69.3882	0.0143158	4.65554	1100.22	7.26139	603.884	54.8435	67.7104	663.851	6.05729	0	2.61961	17.1751	297.717	298.215	4486.82
2011-04-12	21	3.57717	508.239	0.371632	4.74939	0.0733652	6.96013	0.76611	2.81849	0.239662	6.07317	0.619226	6.89581	0.45542	2.17124	1731.66	6.79348	586.059	405.171	69.4512	0.0106329	4.77906	1097.09	7.26541	603.781	63.1682	137.532	594.326	6.0867	0.000508751	2.973	17.3073	263.357	262.455	1342.08
2011-04-12	23	3.62591	576.165	1.35499	3.8775	1.57315	6.9788	0.848111	3.04252	1.13344	4.32711	0.702281	6.92139	0.527869	2.21886	1793.82	6.78538	514.033	412.238	69.6988	0.00880138	4.7089	1093.67	7.26357	603.677	68.0535	117.549	652.302	6.11201	0.000508751	3.41818	17.3972	271.893	271.492	7051.14
2011-04-13	1	3.78367	461.006	0.577384	4.03846	0.0438339	6.96093	0.87752	2.80751	0.424217	4.24515	0.286795	6.91634	0.511396	2.24397	1870.22	6.77519	411.979	356.467	69.8209	0.762363	4.69583	1088.82	7.26805	603.573	73.2291	64.0056	541.339	6.1978	7.09554	3.7594	17.295	230.185	229.689	1405.97
2011-04-13	3	4.03932	572.285	1.12003	3.98016	1.33556	6.96952	0.960624	3.04295	0.353041	4.23763	0.569374	6.90627	0.561481	2.23436	1936.87	6.75932	462.145	429.659	69.3203	0.751315	4.69976	1085.36	7.26653	603.469	79.5315	0.00305675	670.713	6.20992	5.67654	3.58802	17.178	277.815	277.936	4360.65
2011-04-13	5	4.3749	578.768	0.826869	3.4018	0.280055	6.97232	1.01466	2.90869	1.38522	4.11758	1.13147	6.91077	0.674128	2.24537	1859.53	6.74401	402.398	405.618	69.3766	0.740268	4.70927	1079.64	7.27018	603.365	80.0042	0.00390042	646.658	6.19703	4.25753	3.05767	16.8551	265.046	265.069	4740.69
2011-04-13	7	4.01194	608.105	0.846574	3.31364	1.06098	6.9533	1.10874	3.03641	1.00208	3.98504	0.641097	6.90898	0.704267	2.20043	1795.58	6.75584	424.361	405.619	69.7158	0.729221	4.74328	1077.12	7.26742	603.262	63.7248	0.00373084	650.223	6.24134	2.83852	2.52829	16.3027	264.549	263.893	4335.21
2011-04-13	9	3.69464	515.53	0.791684	2.76355	0.167635	6.97081	1.15436	2.92278	0.217684	4.51542	0.333649	6.89202	0.718444	2.1414	1829.25	6.78969	533.379	506.226	69.302	0.718174	4.72908	1076.13	7.26059	603.158	49.3615	15.254	758.392	6.28377	1.41952	2.07686	16.2375	326.588	327.065	992.493
2011-04-13	11	3.93033	564.345	0.861229	2.732	1.19271	6.95842	1.3038	3.05951	1.04156	3.57325	0.724302	6.91313	0.822167	2.17216	1883.85	6.80629	587.016	474.46	69.1369	0.707127	4.69282	1078.26	7.25812	603.054	65.4133	114.703	726.246	6.26019	0.000509458	2.20352	16.2358	310.142	309.215	5258.79
2011-04-13	13	4.03474	559.654	0.6446	2.51642	1.03628	6.95061	1.39112	3.0611	1.16311	2.95284	0.268603	6.92863	0.981675	2.18513	1761.71	6.81511	606.065	438.412	69.2681	0.69608	4.80962	1080.8	7.26134	602.95	74.3781	142.673	655.275	6.27342	0	2.67266	16.6455	284.653	285.863	4495.95
2011-04-13	15	3.60412	515.534	0.438197	2.77292	0.06085	6.94004	1.38214	2.85919	0.455874	4.50427	0.628424	6.90117	1.24451	2.18758	1699.12	6.811	595.076	427.23	69.0239	0.685033	4.92854	1085.45	7.26145	602.847	61.3515	133.135	632.106	6.29575	0.000508751	3.14209	16.8702	276.323	276.512	1593.06
2011-04-13	17	3.25188	587.052	1.19739	3.04533	1.5059	6.96532	1.78264	3.08147	1.23131	2.64741	0.604336	6.93025	1.41112	2.27419	1673.42	6.7731	544.811	477.681	68.99	0.673985	4.98941	1083.4	7.25946	602.743	47.3124	31.6278	703.395	6.34192	0.0010175	3.44077	16.9151	310.625	310.493	7592.62
2011-04-13	19	3.35045	484.745	0.528736	2.72118	0.0412355	6.97575	1.76666	2.83045	0.310423	2.8123	0.269242	6.93225	1.37905	2.29968	1631.93	6.75938	516.968	472.798	68.6444	0.662938	5.01138	1076.33	7.2605	602.639	42.3748	3.99194	687.96	6.35055	0	3.49478	16.8972	304.699	303.812	1817.32
2011-04-13	21	3.30182	563.117	0.985267	2.42005	1.25463	7.00286	2.05331	3.05836	0.169285	2.60461	0.385321	6.94162	1.55369	2.25236	1710.64	6.7625	566.381	517.894	69.4818	0.651891	4.96007	1076.52	7.26139	602.535	39.9597	7.83171	753.106	6.35593	0.0010175	3.50093	17.0116	336.101	336.692	4741.8
2011-04-13	23	3.31629	549.928	0.41491	1.5116	0.0376357	7.02129	1.98266	2.93942	1.55579	2.48254	0.821998	6.96243	2.43004	2.268	1630.24	6.88834	510.34	494.944	69.4139	0.640844	4.67816	1074.99	7.2763	602.431	41.9692	2.97568	734.786	6.36737	0	3.56176	17.0105	324.011	322.965	5102.42
2011-04-14	1	3.53662	567.678	0.975227	2.62112	1.14656	7.02797	2.65329	3.12657	0.328551	2.59908	0.0206739	6.96992	1.95748	2.16343	1645.98	6.83681	571.014	534.52	69.0035	0.629797	4.65098	1073.97	7.27917	602.328	41.1152	0.0010175	769.514	6.36383	0	3.3057	16.9109	346.865	347.424	3928.45
2011-04-14	3	4.0847	550.999	0.574784	1.56444	0.0442957	7.04468	2.4307	2.99681	1.10965	3.00555	0.950005	6.96737	2.53582	2.20464	1664.66	6.77213	473.438	453.919	68.9195	0.61875	4.67074	1071.74	7.2926	602.224	43.7093	0.00339639	679.466	6.36592	0	2.77436	16.706	296.833	297.139	4483.38
2011-04-14	5	4.17007	581.639	1.00655	2.39203	1.29786	7.02609	3.27848	3.13572	0.404599	1.84362	0	6.9809	2.0791	2.14071	1672.08	6.74506	415.963	392.999	69.0442	0.607702	4.70636	1071.44	7.29762	602.12	44.2357	0.00474834	590.926	6.35783	0	2.2441	16.4518	257.373	256.61	3584.67
2011-04-14	7	4.28382	534.596	0.447694	1.46493	0.0357482	7.02829	2.74029	2.95366	0.86649	2.98495	1.01096	6.95488	2.74459	2.1961	1699.39	6.76048	470.406	397.732	69.1053	0.596655	4.75028	1069.55	7.30357	602.016	41.8336	0.00254375	575.682	6.34752	0	1.71829	16.3807	257.886	257.129	3414.39
2011-04-14	9	4.12586	526.208	0.901682	1.89017	0.637914	7.0297	1.88154	3.01515	0.00399539	1.71926	0.0913478	6.96892	0.598111	2.15938	1775.29	6.78816	597.455	489.366	68.912	0.585608	4.75601	1069.69	7.3017	601.913	52.4939	54.7488	688.696	6.30832	0	1.28684	16.7956	319.312	319.183	3022.91
2011-04-14	11	3.94976	610.782	0	2.77672	1.60583	6.99755	0	3.10089	0.966407	1.30248	0	6.99381	1.20692	2.10743	1820.62	7.51386	617.581	401.145	69.1606	0.574561	4.70517	1070.75	7.30106	601.809	71.1258	147.577	567.833	6.35325	0	1.61348	16.9029	261.487	262.059	3051.26
2011-04-14	13	4.2369	587.824	0.0630647	4.86688	1.05119	6.94419	1.41106	2.94729	1.92882	3.19084	1.11883	6.97874	1.81573	2.13802	1776.87	7.46989	641.705	417.941	68.7525	0.563514	4.72579	1073.04	7.29507	601.705	80.0044	149.39	593.78	6.32375	0.0010175	2.11101	17.142	269.964	270.997	6873.85
2011-04-14	15	4.57392	594.178	1.4687	3.84802	1.17784	6.95532	2.14258	3.00673	2.89123	8.59478	1.83716	6.8775	2.42454	2.0925	1817.52	7.09674	605.706	441.776	68.7661	0.552467	4.80276	1078.64	7.28377	601.601	80.0022	148.28	668.785	6.32453	0.000508751	2.62594	17.2858	288.405	289.659	8052.46
2011-04-14	17	4.62364	583.118	0.641297	5.41032	0.51618	6.91304	1.22371	2.8981	0.969726	9.06288	0.593305	6.86659	1.29777	2.10014	1700.86	6.95011	531.385	383.299	69.0307	0.54142	4.85786	1079.37	7.26964	601.497	78.0407	141.621	610.765	6.34988	0	3.12242	17.2666	249.433	249.036	3142.58
2011-04-14	19	4.17503	595.714	0.984959	5.15515	1.20098	6.9229	1.01938	2.99896	0.59411	9.29126	0.728826	6.85949	0.910847	2.14642	1725.79	6.87161	501.606	377.818	69.4697	0.530372	4.79879	1079.35	7.25166	601.394	69.3797	113.963	607.024	6.33213	0.000509458	3.55597	17.2465	245.495	246.716	4630.81
2011-04-14	21	4.31347	586.081	1.17319	4.7333	0.872065	6.93757	0.928788	2.96833	0.591202	8.26041	0.483184	6.8683	0.732075	2.17577	1685.02	6.82339	545.237	401.985	68.9425	0.519325	4.75542	1080.38	7.24132	601.29	68.8678	134.878	653.994	6.27899	0.0010175	3.99076	17.3346	261.378	261.758	3013.84
2011-04-14	23	4.12248	572.792	0.567745	4.8641	0.245426	6.9349	0.87269	2.88334	1.11671	7.6696	1.09857	6.89107	0.666914	2.21905	1668.69	6.79552	504.871	436.363	69.4071	0.508278	4.76733	1080.91	7.24211	601.186	69.705	49.193	685.847	6.26072	0.000508751	4.35984	17.3922	280.955	281.262	3787.18
2011-04-15	1	4.1149	600.879	0.858927	4.64014	1.05984	6.94362	0.873328	3.04275	1.79208	6.92317	1.07467	6.91121	0.624529	2.23031	1697.88	6.80248	475.71	451.363	68.5117	0.497231	4.79866	1079.89	7.24285	601.082	72.6835	37.2317	700.763	6.27458	0.000581429	4.32141	17.3689	297.005	296.138	6792.13
2011-04-15	3	4.34116	545.384	1.21257	3.66486	0.87442	6.95829	0.874386	3.04757	0.565444	7.21937	0.201604	6.90328	0.563111	2.14177	1739.69	6.79699	441.979	424.661	69.1301	0.486184	4.8383	1079.14	7.24968	600.978	78.3368	2.72271	670.609	6.30359	0.000654108	4.13982	17.1522	275.598	275.806	2691.68
2011-04-15	5	4.49395	557.039	0.576462	3.82048	0.290593	6.94652	0.874783	2.95801	1.1676	7.66969	1.24683	6.88854	0.617755	2.1932	1759.81	6.80093	413.499	402.589	69.3257	0.475137	4.89483	1075.65	7.25478	600.875	80.0042	0.0030525	653.211	6.29364	0.000726786	3.62016	17.0461	260.969	260.664	4205.07
2011-04-15	7	4.61177	617.076	0.91765	3.82155	1.06059	6.94024	0.906468	3.07164	1.199	6.86368	0.866865	6.8969	0.648569	2.18697	1827.2	6.82032	480.693	413.557	68.9696	0.464089	4.98235	1073.8	7.25507	600.771	79.9222	0.00390042	640.569	6.29606	0.000799465	3.08047	16.8653	268.791	267.444	4838.78
2011-04-15	9	4.75547	582.84	2.48369	5.62863	1.2536	6.94601	1.04054	3.07152	1.39328	7.75772	0.536849	6.87306	0.692972	2.1668	1758.57	7.11184	850.005	732.83	68.4236	0.453042	5.00003	1074.26	7.23206	600.667	79.9663	0.00390042	993.435	6.36667	0.000872144	2.14569	16.9014	517.346	516.956	5456.06
2011-04-15	11	4.43219	583.998	2.11331	8.96709	1.88932	6.90589	0.905925	2.98706	1.69138	10.3071	1.46365	6.836	0.807467	2.18325	1731.97	7.13459	732.508	630.179	68.8618	0.441995	4.79631	1083.8	7.20587	600.563	77.0187	96.3866	936.027	6.43168	0.000944822	1.3963	17.1055	483.007	483.254	7803.91
2011-04-15	13	4.20601	609.08	0.594268	11.1352	0.74872	6.84803	0.958228	2.79259	1.25271	9.93278	0.613234	6.84635	0.812017	2.24574	1696.52	7.21387	638.457	431.101	69.397	0.430948	4.9001	1094.47	7.2015	600.46	79.9028	149.659	663.542	6.42214	0.0010175	1.80481	17.1516	324.797	325.476	3350.8
2011-04-15	15	4.14998	618.105	1.67343	10.8123	1.54073	6.85673	1.06846	2.92487	0.601913	10.9085	0.526519	6.82338	0.850088	2.28624	1625.81	7.15068	623.745	427.183	68.3761	0.419901	5.01272	1097.48	7.18934	600.356	79.0588	149.651	556.481	6.38384	0	2.31258	17.3491	282.431	282.065	3729.09
2011-04-15	17	3.97707	583.657	0.601058	12.6578	0.24624	6.82018	0.81531	2.6994	1.36465	10.5575	1.21361	6.84521	0.944061	2.33744	1426.32	7.0408	518.883	397.327	68.8306	0.408854	5.10025	1098.23	7.1831	600.252	63.9457	90.6186	541.735	6.38327	0.000508751	2.78912	17.0963	257.448	257.692	4223.71
2011-04-15	19	3.65073	585.981	0.754276	11.8515	1.02458	6.84366	1.30776	2.86883	1.10535	9.02172	0.150888	6.87335	1.00201	2.29277	1451.52	6.9283	490.302	475.001	68.7157	0.397807	5.07445	1095.1	7.17672	600.148	44.2682	9.01418	681.945	6.28853	0	2.91076	16.9604	308.184	307.954	3304.93
2011-04-15	21	4.03974	571.712	1.12029	9.14933	0.523445	6.8832	0.357621	2.87656	0.730688	8.8435	0.843576	6.90213	1.06945	2.27036	1443.81	6.9342	534.697	516.406	69.1833	0.386759	4.9974	1092.75	7.18324	600.044	42.285	9.18685	764.58	6.28218	0	2.91255	16.9704	336.641	336.153	4639.66
2011-04-15	23	3.91357	572.993	0.346066	8.65965	0.487729	6.91216	1.25052	2.88321	1.19242	6.64707	0.991589	6.94439	1.16495	2.28901	1418.59	6.95689	491.934	496.851	69.5699	0.375712	4.96722	1090.9	7.20188	599.941	42.4241	3.6045	748.661	6.27462	0.000508751	2.9578	17.0155	324.491	325.513	4538.5
2011-04-16	1	3.86119	561.935	1.5821	6.20668	1.11193	6.96694	0.651374	2.97566	0.581034	5.89823	0.152968	6.95098	1.13277	2.29453	1340.84	6.94171	536.611	542.16	68.7932	0.203449	5.02395	1086.03	7.21872	599.837	42.7498	0.00610501	808.072	6.27931	0.000508868	2.69773	16.9476	351.538	351.626	5426.62
2011-04-16	3	4.47066	478.503	0.455252	5.90332	0.105731	6.97765	0.735226	2.76205	0.55429	4.75107	0.476544	6.96167	1.15381	2.3587	1320.22	6.95864	456.013	451.056	69.3644	0.218089	5.07902	1079.13	7.24886	599.733	47.4426	0.00254729	690.465	6.29226	0.000508986	2.17141	16.6921	295.606	296.057	991.077
2011-04-16	5	4.68179	536.938	0.801838	5.0543	1.10674	6.98845	1.26191	2.92665	0.927181	3.84939	0.808857	6.95994	1.21929	2.43844	1369.84	6.95742	394.281	403.085	69.2274	0.232728	5.12338	1073.44	7.26733	599.629	49.0338	0.00593542	613.136	6.2982	0.000509104	1.63987	16.4293	263.551	263.461	5167.33
2011-04-16	7	4.68886	551.006	0.455908	4.07158	0.595328	6.98338	0.91374	2.86115	1.04616	2.64283	0.72861	6.97204	1.2773	2.429	1427.39	7.01834	417.367	379.586	69.2647	0.247367	5.17639	1069.72	7.28356	599.526	48.3761	0.00695292	555.676	6.30903	0.000509222	1.10748	16.3084	247.876	247.465	3619.15
2011-04-16	9	5.2905	509.452	0.645414	2.06123	0.0909561	7.00168	0.842345	2.82895	0.4244	2.58828	0.239433	6.96151	1.51126	2.35683	1453.3	7.02205	449.469	424.063	68.5083	0.262007	5.09912	1068.4	7.29152	599.422	46.5674	1.39126	599.841	6.29242	0.00050934	0.645799	16.3363	274.024	274.129	476.975
2011-04-16	11	4.12162	584.841	0.838745	3.09364	0.916403	6.99211	2.62323	2.95395	1.61797	2.45986	1.00681	6.96105	2.66319	2.34913	1443.52	6.96336	581.085	498.03	68.2436	0.0102911	4.96354	1071.57	7.29109	599.318	44.5596	35.5687	712.838	6.28192	0.000509458	0.614276	16.3357	322.613	321.04	6476.05
2011-04-16	13	4.11057	572.156	0.92362	2.83205	1.06636	6.99628	2.35811	2.97606	1.01888	3.16944	0.285721	6.94976	2.59616	2.27304	1398.25	6.86991	629.22	495.729	68.142	0.00737688	5.12736	1074.5	7.29489	599.214	56.6395	115.369	723.221	6.26601	0.000508751	0.84101	16.6879	322.338	321.859	3830.32
2011-04-16	15	4.08622	585.101	1.01182	2.85504	0.632877	6.98878	2.1462	2.94373	0.921571	4.15067	0.944685	6.94974	2.08441	2.27781	1277.07	6.81815	599.984	477.036	68.3862	0.00793651	5.23616	1075.47	7.2961	599.11	53.0319	94.7633	690.748	6.31209	0.000508751	1.2443	16.9754	312.53	310.891	4517.1
2011-04-16	17	3.84182	561.388	0.512515	3.42088	0.417014	6.98543	2.13717	2.86508	1.01062	3.59747	0.934459	6.96596	1.8676	2.33139	1235.82	6.77747	553.265	492.06	68.1895	0.00747863	5.27014	1073.74	7.29884	599.007	42.8622	17.2497	712.083	6.31437	0	1.44214	17.0898	319.717	320.984	4107.59
2011-04-16	19	3.65346	586.815	0.951593	3.13139	0.965182	7.01908	2.83212	2.93159	1.11923	2.21302	0.487266	6.99056	1.88892	2.38224	1222.5	6.76796	514.188	501.165	68.855	0.00835511	5.23309	1071.36	7.30473	598.903	37.1544	0.703222	730.239	6.32564	0.000509458	1.46664	17.1041	325.765	323.956	7314.65
2011-04-16	21	3.96018	507.778	0.992525	1.85971	0.325997	7.05055	3.15822	2.84017	0.293468	2.0018	0.27188	6.99803	2.18297	2.37404	1231.23	6.7894	525.029	513.694	68.5762	0.00788563	5.06059	1069.84	7.32271	598.799	36.1192	1.46232	780.444	6.36051	0.000508751	1.45344	17.0087	334.517	334.386	2392.77
2011-04-16	23	3.90153	576.154	0.297612	2.85333	0.680125	7.05758	3.47683	2.83098	1.21437	2.46612	0.705132	6.99715	2.79453	2.49714	1237.13	6.81249	465.467	473.122	69.2477	0.00849613	5.03495	1065.93	7.33576	598.695	38.9575	0.744132	735.388	6.38995	0.000508751	1.44337	16.9376	310.602	310.312	6369.28
2011-04-17	1	4.13071	556.072	0.626733	2.216	0.833103	7.07052	3.76344	2.93515	0.811694	1.91477	0.0708961	7.00719	3.40608	2.44241	1271.5	6.80919	521.587	515.18	68.6949	0.00824176	5.09204	1061.92	7.34655	598.591	40.9675	0.00254375	778.253	6.43064	0.000381563	1.17838	16.8201	333.892	333.671	4293.47
2011-04-17	3	4.58351	549.051	0.819855	1.559	0.310014	7.07556	3.72981	2.94618	0.753134	2.89307	0.449971	6.9978	3.41524	2.4161	1301.02	6.8027	457.837	469.084	68.8339	0.00869963	5.14344	1059.14	7.36126	598.488	43.9307	0.00220459	725.144	6.45842	0.000254375	0.639593	16.6035	306.627	307.315	4529.78
2011-04-17	5	4.89385	569.034	0.324633	2.42846	0.643918	7.05278	3.69618	2.9804	1.19073	2.15119	0.777513	7.00423	3.4244	2.42475	1344.45	6.82357	293.614	325.267	69.4425	0.0110552	5.17958	1056.46	7.36379	598.384	45.9038	0.00305675	515.34	6.66211	0.000127188	0.25758	16.3279	216.02	216.628	4511.89
2011-04-17	7	5.02599	521.94	0.493502	1.62592	0.556809	7.0458	3.66256	3.00045	0.379935	1.68639	0.00139228	6.99442	3.43355	2.41383	1310.53	6.85074	254.741	227.783	68.8306	0.00869963	5.22109	1051.1	7.36703	598.28	45.2152	0.00474834	302.729	7.87483	0	0.236432	15.9937	149.092	149.755	1479.89
2011-04-17	9	4.47303	520.207	0.569712	1.05125	0.0340388	7.03864	3.62893	2.96871	0.802618	1.99673	0.818627	6.98057	3.30591	2.42803	1259.56	6.84122	308.154	256.283	68.0199	0.00859788	5.13496	1049.5	7.36885	598.176	41.6646	0.00220459	327.855	8.29317	0	0.23227	15.9686	165.31	163.033	2378.77
2011-04-17	11	3.66982	575.865	0.689099	2.40754	0.84261	7.03441	3.5953	3.0754	1.07911	1.53312	0.398567	6.99249	3.17828	2.41887	1278.39	6.80187	537.013	459.171	67.925	0.00844526	5.01827	1054.91	7.36699	598.073	38.8019	6.88034	646.754	6.65994	0.00152625	0.214827	16.2055	291.845	290.162	4712.15
2011-04-17	13	3.83742	594.614	0.643466	2.32169	0.759704	7.03006	3.56167	3.04747	0.786882	2.89728	0.809264	6.97745	3.05064	2.30831	1346.8	6.76748	645.812	514.773	68.4338	0.00896646	5.11489	1060.6	7.36364	597.969	52.9098	107.692	743.037	6.52631	0	0.365108	16.6525	336.314	335.845	4440.39
2011-04-17	15	4.08701	580.315	1.20421	2.08513	0.787142	7.03836	2.72887	3.04164	0.651642	3.32976	0.684437	6.97651	1.70722	2.24353	1266.39	6.74895	594.64	457.573	68.0946	0.00915751	5.16828	1062.77	7.36161	597.865	58.0109	121.278	665.056	6.56334	0.000508751	0.832273	17.012	299.652	300.901	4577.18
2011-04-17	17	3.78435	561.796	0.528958	3.15846	0.327483	7.02467	1.94256	2.92567	0.965486	3.00635	1.00151	6.99401	1.4241	2.32806	1233.16	6.76818	527.114	455.611	68.0132	0.00681726	5.19818	1059.84	7.35406	597.761	46.1935	23.7748	659.252	6.62903	0	1.08621	17.0098	295.781	295.783	4205.08
2011-04-17	19	3.64641	573.2	0.87946	3.00904	0.945849	7.04541	2.04671	3.00793	1.20446	1.54658	0.0939289	7.01196	1.62899	2.34504	1242.99	6.74653	466.006	453.402	67.7961	0.00585063	5.18454	1061.09	7.34805	597.657	38.7917	0.122778	665.14	6.6634	0.000508751	1.12137	16.9541	294.558	294.388	5729.65
2011-04-17	21	3.93218	541.717	0.892543	1.62598	0.30198	7.07637	2.2941	2.93902	0.426471	2.56733	0.614159	7.00331	1.90244	2.3665	1262.77	6.74462	467.764	462.98	68.3387	0.00677579	5.13185	1057.5	7.36215	597.554	38.3851	0.00373603	709.459	6.72225	0	1.10827	16.7125	301.496	300.33	4200.74
2011-04-17	23	4.02822	567.362	0.250041	2.48626	0.50873	7.06647	2.57564	2.9268	1.28505	1.91001	0.350343	7.01483	3.23603	2.4138	1261.45	6.76194	457.755	456.745	68.5151	0.00910663	5.00849	1057.6	7.37014	597.45	40.4491	0.973579	705.929	6.75506	0.0010175	1.10003	16.7231	297.224	297.754	5622.48
2011-04-18	1	3.97678	561.066	0.762664	2.35464	0.812271	7.0811	3.29732	3.04478	0.505461	2.33916	0.246695	7.01404	2.41068	2.32774	1300	6.77663	527.109	513.255	68.7559	0.00681726	5.05774	1051.16	7.36974	597.346	43.0548	0.00237417	778.161	6.79767	0.00101797	0.835858	16.6882	333.667	333.245	4558.86
2011-04-18	3	4.48903	533.671	0.489628	1.65748	0.0358601	7.08583	2.73095	2.99391	0.787912	2.90678	0.505015	7.01093	2.45692	2.33843	1316.13	6.77807	372.301	419.126	69.0103	0.00696988	5.13679	1049.03	7.37774	597.242	47.0338	1.08228	661.173	6.8211	0.00101844	0.340098	16.4807	276.983	278.186	3863.52
2011-04-18	5	4.85906	541.56	0.611112	2.35975	0.870983	7.06738	3.357	3.09529	0.89431	1.35023	0.0284176	7.02644	2.42367	2.3442	1284	6.78644	249.955	250.599	68.7599	0.0110552	5.20468	1040.17	7.37937	597.139	47.5906	0.167272	382.413	7.93766	0.00101892	0.2345	16.1137	163.627	163.607	3464.43
2011-04-18	7	4.68456	507.387	0.586929	1.11749	0.0309049	7.06818	3.30114	3.0194	0.556573	2.42241	0.918719	6.99984	2.39633	2.38902	1293.06	6.74911	255.805	230.497	68.2438	0.00981888	5.25799	1035.98	7.38187	597.035	44.8618	0.00830959	357.979	9.0146	0	0.225527	15.8219	158.121	158.495	2391.33
2011-04-18	9	4.02131	562.522	0.679318	2.48889	0.853254	7.06077	4.00682	3.12112	1.045	1.47295	0.294443	7.01162	2.85895	2.42513	1297.2	6.89056	437.743	390.579	67.7927	0.00946276	5.15714	1036.79	7.38239	596.931	41.7483	2.49186	667.298	7.02066	0.000508751	0.22964	16.0326	289.363	289.616	4767.7
2011-04-18	11	3.54096	567.43	1.22542	1.96313	0.810189	7.0681	3.33442	3.11743	0.375851	2.2652	0.646295	7.00331	1.89327	2.38565	1492.78	6.81679	608.216	529.63	68.4202	0.00656288	4.97801	1041.23	7.38186	596.827	50.3574	66.9321	862.311	6.84403	0	0.290771	16.7117	395.679	396.792	3601.03
2011-04-18	13	4.63033	592.856	0.535019	3.22646	0.324577	7.03805	1.59634	3.02331	1.70723	3.60006	1.36192	6.99829	1.5225	2.4685	1517.87	6.74447	634.14	469.765	68.0534	0.00631728	4.95679	1050.06	7.38729	596.723	79.7583	147.667	787.378	6.88592	0.00101892	0.68401	17.0818	353.013	354.321	6186.38
2011-04-18	15	4.88729	605.416	0.921571	3.80769	1.11733	7.03403	1.05171	3.19177	1.28117	4.11538	0.41635	6.9909	0.579545	2.39442	1458.49	6.74592	641.964	492.217	67.7588	0.00513838	5.03335	1049.65	7.3769	596.62	80.0014	149.058	817.503	6.94484	0	1.21431	17.3096	370.19	369.182	6231.88
2011-04-18	17	4.95618	586.131	1.29291	3.13919	0.902544	7.03381	0.926058	3.21979	0.947728	6.33028	0.812169	6.95474	0.361325	2.38237	1512.82	6.75159	562.038	439.003	67.9182	0.00600326	5.08143	1049.95	7.35698	596.516	80.0008	144.2	746.825	6.97521	0	1.71323	17.4633	333.207	332.94	7356.59
2011-04-18	19	4.55568	564.263	0.496737	3.34927	0.210914	7.01208	0.625909	3.08196	1.25872	5.13813	1.23495	6.97022	0.289798	2.44651	1373.68	6.76446	501.626	347.466	68.3727	0.00722426	4.90085	1051.44	7.34359	596.412	77.899	138.025	599.363	6.9756	0.000508751	2.20961	17.5204	262.058	261.65	4063.03
2011-04-18	21	4.0994	581.576	0.805997	3.33641	0.972342	7.02414	0.847541	3.2409	0.85176	4.32881	0.275686	6.97347	0.191872	2.41165	1356.88	6.7578	538.514	385.683	68.3149	0.00514553	4.8019	1053.2	7.34414	596.308	74.5422	143.567	679.283	7.11739	0	2.69501	17.5502	288.816	288.78	5181.72
2011-04-18	23	3.95487	578.652	1.12238	2.45635	0.865305	7.04278	0.772721	3.25752	0.550889	4.458	0.626949	6.96681	0.188014	2.39057	1379.54	6.77414	509.917	385.531	68.7152	0.00610501	4.80929	1057.66	7.34281	596.204	73.0218	128.867	687.341	7.13966	0	3.1704	17.5763	288.208	290.068	4941.43
2011-04-19	1	4.18063	573.078	0.857875	3.01554	0.464905	7.03037	0.554053	3.13995	1.04868	3.75592	0.984863	6.97741	0.208262	2.48262	1329.37	6.79764	449.76	398.334	68.9527	0.00559626	4.84995	1056.05	7.34266	596.101	76.291	45.893	701.852	7.1442	7.27797e-05	3.38487	17.5385	298.487	297.7	4941.37
2011-04-19	3	4.55903	586.119	0.602693	4.10485	0.772792	7.02002	0.486566	3.164	1.05945	3.30934	0.901772	6.97755	0.240239	2.51562	1416.01	6.76579	442.306	411.115	68.7865	0.00666463	4.9227	1058.73	7.34085	595.997	79.9845	11.9582	725.943	7.15722	0.000145559	3.17741	17.4052	307.756	309.251	4738.26
2011-04-19	5	4.63659	595.059	1.15211	4.11927	1.13273	7.01472	0.465224	3.21071	0.894126	3.32421	0.644841	6.97023	0.256617	2.54091	1441.61	6.81227	397.505	390.251	69.3237	0.00820228	5.01205	1060.21	7.33814	595.893	80.0026	0.00509458	702.242	7.16305	0.000218339	2.77792	17.1725	293.668	294.52	5678.4
2011-04-19	7	4.77085	568.272	0.573925	4.66426	0.786893	6.98864	0.322182	3.14623	0.964828	3.34921	0.344331	6.96187	0.279602	2.50984	1490.64	6.8451	465.511	401.271	69.0646	0.00844526	5.08226	1057.94	7.33428	595.789	80.0031	5.27422	689.931	7.21676	0.000291119	2.27946	17.0732	297.152	298.143	3108.35
2011-04-19	9	4.74084	577.198	1.45757	4.62787	0.814091	6.9812	0.381091	3.20551	1.44811	6.08449	1.64639	6.92192	0.401957	2.54395	1514.44	6.72235	793.132	710.288	68.7763	0.00900488	5.01161	1053.84	7.31854	595.686	80.0032	0.00576584	1015.31	7.00845	0.000363899	1.43538	17.0902	525.055	523.535	9067.18
2011-04-19	11	4.49881	538.867	0.491738	6.75214	0.65144	6.94846	0.355891	3.09276	0.552001	9.28318	0.829218	6.86528	0.34513	2.32824	1470.52	6.76563	673.758	565.845	68.4575	0.00681726	4.85106	1060.28	7.29977	595.582	80.0015	122.259	827.893	6.98407	0.000436678	0.986616	17.1518	411.658	413.552	3729.97
2011-04-19	13	4.33947	567.071	1.29242	6.51494	1.25666	6.9553	0.425955	3.21589	2.02172	8.94163	0.741132	6.88786	0.369754	2.42078	1422.63	6.74954	618.278	453.031	68.967	0.00550215	4.84167	1070.99	7.29244	595.478	79.8503	148.802	612.767	7.07311	0.000509458	1.46652	17.3675	297.04	297.611	7337.45
2011-04-19	15	4.37458	554.077	1.1521	6.42564	0.752306	6.9421	0.478833	3.16789	0.811511	10.1373	0.422704	6.86325	0.348854	2.35546	1387.4	6.93413	617.721	431.467	68.3015	0.00635938	4.94528	1073.45	7.27748	595.374	79.9605	149.628	567.321	7.14419	0	1.97342	17.5327	279.466	278.805	3915.9
2011-04-19	17	4.00591	543.038	0.378714	7.69924	0.488234	6.92079	0.48665	3.12168	0.877011	10.8338	0.862015	6.85712	0.379884	2.39076	1302.12	6.93345	542.481	383.196	68.5423	0.00559626	5.10002	1075.41	7.26462	595.27	69.1155	128.916	505.052	7.20116	0	2.47898	17.7866	250.039	250.412	3943.73
2011-04-19	19	3.94657	576.025	0.931149	6.5717	0.931819	6.93631	0.558215	3.193	1.30379	9.12674	0.817242	6.87763	0.449393	2.42413	1329.85	6.84377	523.095	367.958	68.0505	0.00656288	4.83385	1080.82	7.25745	595.167	66.0354	114.44	487.701	7.39606	0	2.86907	17.6796	240.327	239.758	5987.04
2011-04-19	21	3.90839	536.361	1.10838	5.37431	0.826506	6.95275	0.632037	3.14922	0.426783	8.61309	0.120468	6.88666	0.477709	2.32801	1303.16	6.84889	570.314	395.1	68.6648	0.00560404	4.75592	1085.74	7.2612	595.063	65.4151	137.635	538.749	7.41905	0	3.31907	17.6661	254.65	255.033	2980.87
2011-04-19	23	3.71617	536.724	0.52984	5.49765	0.250909	6.96618	0.629748	3.03243	0.741894	7.69243	0.690649	6.90977	0.549627	2.42506	1239.8	6.79696	530.696	407.048	69.5835	0.00707163	4.80052	1084.29	7.27055	594.959	57.353	80.1662	579.814	7.38704	0.000508751	3.72316	17.6095	262.423	263.072	3323.86
2011-04-20	1	3.87637	599.899	0.762142	5.40775	0.970379	6.98622	0.686901	3.12207	1.45208	6.06514	1.01636	6.9462	0.645591	2.48815	1248.55	6.79159	533.683	527.127	69.6581	0.00712251	4.90793	1081.98	7.26971	594.855	52.7298	0.245048	789.342	7.28976	0.000436072	3.64401	17.5242	343.972	344.558	6579.38
2011-04-20	3	4.2818	567.531	1.10558	4.44478	0.975644	6.99847	0.800438	3.12214	0.616565	5.90046	0.189301	6.94595	0.619746	2.38128	1289.56	6.79139	439.955	440.933	69.6819	0.00569801	4.98931	1077.5	7.28375	594.752	59.6905	0.00407	685.074	7.15335	0.000363393	3.15355	17.3873	288.527	288.254	3586.14
2011-04-20	5	4.41675	555.736	0.844457	3.71624	0.524063	6.99608	0.825635	3.08713	0.599884	5.54412	0.61426	6.93799	0.670318	2.44639	1299.95	6.74632	382.884	375.473	69.5988	0.00922119	5.06049	1076.63	7.29286	594.648	65.0132	0.00322657	580.976	7.23545	0.000290715	2.66105	17.1828	244.348	244.344	3595.88
2011-04-20	7	4.39753	577.785	0.503846	3.91157	0.383126	6.98242	0.87577	3.04107	1.17683	4.6235	1.08599	6.95094	0.748491	2.48319	1339.17	6.73782	447.38	386.828	70.0889	0.00707163	5.11807	1073.54	7.2992	594.544	67.8471	0.00491792	562.612	7.37283	0.000218036	2.15366	17.0897	249.298	249.466	3851.41
2011-04-20	9	4.29899	601.957	1.05356	4.79438	1.15879	6.97824	1.07157	3.13308	1.12449	4.6558	0.641434	6.94314	0.739859	2.50591	1324.31	6.79581	620.716	576.61	69.0103	0.00727513	5.00641	1069.57	7.28756	594.44	71.9772	0.00237417	786.039	7.2514	0.000145357	1.59233	17.2359	363.364	363.042	5917.5
2011-04-20	11	4.24382	569.082	1.89942	5.7688	1.40612	6.96491	1.12328	2.71437	0.852137	5.39066	0.401233	6.92033	0.760246	2.48127	1376.84	6.9326	680.498	575.18	68.8034	0.00595238	4.84846	1072.89	7.28713	594.336	74.5144	107.21	637.171	6.00121	7.26786e-05	1.43466	17.2059	289.288	289.471	5418.04
2011-04-20	13	4.2916	550.945	0.520591	8.55859	0.635917	6.90235	1.04254	2.09456	0.706401	6.37207	0.780687	6.89825	0.825366	2.50445	1318.82	6.89149	631.085	438.34	68.7565	0.00565498	4.86738	1079.88	7.29417	594.233	79.609	149.873	468.217	5.60456	0	1.88028	17.4758	220.236	220.15	3274.42
2011-04-20	15	4.37764	572.264	1.17934	8.55101	1.22185	6.90647	1.19297	2.18893	0.77347	7.29676	0.585797	6.88536	0.940218	2.44039	1314.83	6.86202	618.247	426.291	68.6847	0.00513838	4.99928	1082.2	7.28082	594.129	76.4771	149.488	525.822	5.2079	0.0010175	2.39365	17.7358	245.447	243.852	4797.67
2011-04-20	17	4.53178	580.549	1.17023	8.09154	0.826063	6.9109	1.30931	2.18335	1.2656	7.33101	0.883881	6.89738	1.08826	2.49345	1385.89	6.82224	546.243	390.815	68.8407	0.00412088	5.06704	1083.88	7.26477	594.025	73.7748	136.683	560.83	4.81124	0.000508751	2.88093	17.839	256.67	257.01	6795.5
2011-04-20	19	4.46626	545.214	0.695353	8.00516	0.31406	6.91142	1.36422	2.14223	1.40338	6.63776	0.716506	6.91046	1.18272	2.51639	1351.98	6.74938	523.415	346.663	69.1053	0.00391738	4.95878	1083.88	7.2611	593.921	75.306	134.963	484.693	4.41458	0	3.33462	17.8726	224.82	223.074	4202.32
2011-04-20	21	4.3499	559.537	0.742111	8.01149	1.01609	6.92414	1.45857	2.24047	0.588112	6.90391	0.30091	6.90996	1.21936	2.41923	1327.58	6.74153	566.557	384.427	68.9195	0.00448323	4.7866	1079.68	7.25732	593.817	68.936	136.355	571.795	4.01793	0	3.82699	17.8932	248.84	248.993	3827.2
2011-04-20	23	4.41844	588.954	1.15951	7.07216	1.0254	6.94944	1.54455	2.26799	0.712821	7.03339	0.799496	6.92351	1.32672	2.44931	1317.65	6.7618	511.627	412.231	69.726	0.00641026	4.82439	1075.03	7.26554	593.714	66.9735	92.4968	645.634	3.62127	0.0010175	4.25697	17.8853	267.964	267.667	5523.65
2011-04-21	1	4.51799	560.198	1.19859	6.61542	0.489047	6.95918	1.58623	2.22112	1.38601	5.97543	1.26436	6.94539	1.4301	2.51724	1315.08	6.77034	542.331	526.895	69.5496	0.00681726	4.91783	1077.93	7.26474	593.61	67.5716	0.00237417	790.078	3.22461	0.000847918	4.19462	17.8015	339.972	339.44	6259
2011-04-21	3	4.58841	592.211	0.911538	8.07289	1.06417	6.95516	1.63008	2.22532	0.815907	6.24167	0.588161	6.92962	1.40492	2.51151	1285.99	6.70319	429.712	439.432	69.6242	0.00666463	4.96936	1073.26	7.27069	593.506	61.1214	0.002035	694.42	2.82795	0.000678334	3.70546	17.2316	288.944	290.356	4794.68
2011-04-21	5	4.53836	563.53	1.08322	6.36653	0.901613	6.96321	1.72745	2.21782	0.424005	5.64288	0.338645	6.93127	1.45619	2.46013	1312.29	6.79194	381.38	375.812	69.7686	0.00570593	5.02904	1072.93	7.27736	593.402	52.3837	0.00509458	593.649	2.4313	0.000508751	3.21394	17.0304	245.37	245.536	2209.48
2011-04-21	7	4.60167	535.595	0.639893	5.61358	0.152403	6.95928	1.75927	2.15102	0.740117	4.63031	0.791419	6.94319	1.53506	2.56269	1347.84	6.78971	476.342	408.137	69.8311	0.00732601	5.07009	1061.63	7.28376	593.299	42.3067	0.00474834	598.991	2.03464	0.000339167	2.67851	16.905	259.177	259.095	2720.19
2011-04-21	9	4.74819	596.647	0.739683	5.5207	0.831295	6.96453	1.88119	2.24577	2.1012	4.11621	1.00855	6.96329	1.88317	2.55749	1321.35	6.81024	664.878	623.569	69.1935	0.00880138	5.02851	1065.84	7.27857	593.195	64.4373	37.648	833.684	1.63798	0.000169584	1.72142	17.1595	409.067	409.962	6815.65
2011-04-21	11	4.3581	577.534	0.904904	4.99695	1.07751	6.96722	1.90789	2.25356	0.660012	5.51316	0.505749	6.92824	1.81163	2.38817	1333.36	6.7685	600.823	441.061	69.1256	0.0046805	4.87495	1071.9	7.28786	593.091	58.2508	118.767	613.255	1.24133	0	1.79304	16.9529	286.639	286.774	3781.37
2011-04-21	13	4.23094	594.673	0.526773	5.15389	0.730743	6.9575	1.86291	2.26885	0.871397	5.81669	0.772935	6.91802	1.76409	2.40439	1351.19	6.7186	604.687	426.404	68.7531	0.00402472	4.98548	1069.94	7.29007	592.987	65.8136	137.588	595.18	0.844668	0	2.23609	17.3229	279.52	280.1	4101.03
2011-04-21	15	4.386	586.748	1.14609	4.46026	0.855433	6.96412	1.99672	2.29379	0.639621	5.87921	0.642264	6.91888	1.80567	2.37961	1271.7	6.70642	614.356	450.334	69.2749	0.00508751	5.03819	1072.08	7.28643	592.883	66.4603	130.583	622.403	3.44804	0	2.70878	17.436	292.778	292.466	4291.17
2011-04-21	17	4.23831	552.906	0.518675	4.58135	0.264389	6.97009	2.07873	2.23877	0.875716	5.48926	0.753137	6.94344	1.95278	2.38919	1280.98	6.69149	550.853	459.562	68.9289	0.00396825	4.92284	1067.1	7.28645	592.78	51.5882	53.4415	638.073	3.42807	0.000508751	3.02764	17.5537	297.924	296.675	4145.98
2011-04-21	19	4.14929	587.163	0.670445	4.062	0.843307	6.99195	2.29415	2.30795	1.28483	3.69417	0.479391	6.97408	2.1669	2.40386	1332.74	6.6924	514.41	443.902	69.5326	0.00437525	4.82019	1068.09	7.29048	592.676	51.4151	36.9161	620.36	3.43826	0	3.17587	17.595	289.097	288.709	5826.55
2011-04-21	21	4.25364	554.544	0.999061	3.33121	0.904149	7.01395	2.78392	2.333	0.461943	3.3951	0.0399653	6.9742	2.32297	2.35464	1274.67	6.71029	552.822	472.637	69.9214	0.00443229	4.77535	1070.62	7.29817	592.572	46.8882	31.6603	679.058	3.42016	0.00101892	3.30025	17.6405	306.833	305.671	3970.99
2011-04-21	23	4.10442	559.574	0.893712	2.44741	0.29963	7.04931	2.97956	2.24772	0.734683	2.64179	0.514108	6.99217	2.70667	2.49689	1256.66	6.71693	496.127	502.521	69.8141	0.00590151	4.83882	1063.59	7.31505	592.468	42.4885	3.14611	754.111	3.42566	0.000508751	3.37631	17.5615	326.583	326.048	4975.83
2011-04-22	1	4.36538	570.817	0.51025	3.2652	0.773489	7.058	3.35253	2.25486	1.22042	1.71001	0.151369	7.00849	3.59119	2.57588	1294.55	6.77415	595.68	570.777	70.2788	0.00493488	4.93123	1061.17	7.32949	592.365	41.4656	0.00373084	830.767	3.38257	0.000423959	3.04988	17.518	370.917	371.149	5332.7
2011-04-22	3	4.81992	573.968	1.05897	2.37204	0.886559	7.07159	3.92118	2.30804	0.474413	3.20604	0.359883	6.99081	3.51912	2.4829	1365.23	6.7841	499.84	504.084	70.4077	0.00361213	4.96892	1050.48	7.33841	592.261	44.0282	0.00288292	754.375	3.45891	0.000339167	2.34615	17.3501	331.473	331.521	5243.72
2011-04-22	5	4.93303	544.28	0.48372	2.09681	0.0503599	7.0643	3.84024	2.24844	1.01712	2.84174	0.745621	6.99509	3.44705	2.5214	1336.72	6.78499	435.386	434.99	70.4139	0.00641917	4.99383	1049.5	7.34887	592.157	46.5224	0.00152837	668.442	3.51403	0.000254375	1.63549	17.2439	283.921	283.061	3898.78
2011-04-22	7	5.20118	565.738	0.658038	2.87482	0.944078	7.05543	3.7942	2.37268	1.20779	1.9735	0.18941	7.00508	3.37498	2.50486	1354.05	6.79482	462.08	429.72	70.7604	0.00554538	4.98214	1047.28	7.35512	592.053	45.6512	0.00288292	652.55	3.48971	0.000169584	0.918252	17.0951	279.984	279.973	4884.42
2011-04-22	9	5.11629	574.93	1.14053	2.19838	0.899072	7.06535	3.74815	2.38692	0.677866	3.11294	0.529275	6.98361	3.30291	2.43168	1319.61	6.84134	553.687	509.505	70.7774	0.0046805	5.00874	1048.2	7.35211	591.949	45.4867	14.2155	729.037	3.43448	8.47918e-05	0.317301	17.1511	332.076	332.448	5350.73
2011-04-22	11	4.70976	551.295	0.453907	2.86407	0.175149	7.04878	3.70211	2.28041	0.929128	2.96093	0.922151	6.98742	3.23084	2.46284	1297.89	6.70604	607.991	472.017	69.5326	0.0042735	4.74552	1056.96	7.35834	591.846	50.4163	85.0826	687.202	3.49012	0	0.40583	17.2586	306.047	305.052	3527.13
2011-04-22	13	4.53224	596.538	0.784572	3.57429	0.961772	7.03242	3.65606	2.38117	1.27822	2.87558	0.833205	6.98487	3.15878	2.48998	1346.52	6.69704	585.526	453.474	69.9146	0.00412661	4.68424	1061.75	7.3557	591.742	59.6178	118.965	712.875	3.47466	0	0.726598	17.5869	312.967	312.03	6374.6
2011-04-22	15	4.78236	549.616	1.40122	2.93623	0.98515	7.03466	3.47581	2.40323	0.795693	2.49853	0.0346917	6.98039	2.69656	2.48512	1325.28	6.70019	574.214	452.732	69.865	0.0018315	4.75265	1058.99	7.34698	591.638	66.8099	130.594	732.658	3.43485	0	1.16686	17.6236	323.415	324.374	5120.03
2011-04-22	17	4.50515	546.489	0.524549	3.72186	0.192028	7.01113	2.82453	2.28938	0.66046	3.53929	0.827105	6.9634	2.658	2.63309	1294.1	6.75822	516.006	443.85	69.8345	0.00330688	4.73624	1065.55	7.33611	591.534	53.4265	49.1373	662.499	3.49674	0	1.52059	17.7687	285.432	285.393	3964.96
2011-04-22	19	4.4028	591.276	0.928992	3.73349	0.719409	7.02272	3.04832	2.39304	1.28682	2.04371	0.316187	6.97861	3.13163	2.70448	1293.19	6.70234	499.602	492.459	70.2347	0.00361213	4.7246	1063.59	7.32235	591.43	43.7005	7.22544	728.744	3.46674	0	1.58514	17.7192	320.035	320.504	8378.44
2011-04-22	21	4.48896	528.525	1.08597	2.12649	0.33989	7.05247	3.18343	2.36069	0.334544	2.6171	0.317939	6.99066	3.06463	2.61055	1252.47	6.69958	543.423	528.314	70.7773	0.00356621	4.62983	1072.1	7.32674	591.327	40.3681	4.9915	774.108	3.48344	0	1.6114	17.7113	342.926	342.647	3258.45
2011-04-22	23	4.38347	568.467	0.237485	2.57198	0.312113	7.05821	3.30801	2.36784	1.41233	2.88544	0.485134	7.01352	3.12658	2.72794	1247.13	6.67972	487.168	488.831	70.9571	0.00351038	4.5758	1069.06	7.33794	591.223	39.9327	0.25251	732.976	3.51015	0.000508751	1.63624	17.7365	320.63	320.87	6869.03
2011-04-23	1	4.46044	545.242	1.27253	2.50403	0.563889	7.06905	3.67622	2.49402	0.934303	1.83168	0.0275471	7.04392	3.18854	2.60619	1298.87	6.69274	597.384	585.883	71.2251	0.00513838	4.58153	1062.34	7.34668	591.119	38.5306	0.00288292	835.499	3.46224	0.000508986	1.29474	17.7162	381.591	381.596	5294.98
2011-04-23	3	5.13222	550.046	0.631034	2.11694	0.136908	7.07299	4.04444	2.37862	0.90099	3.28391	0.574366	7.02232	3.25049	2.65989	1349.72	6.69188	493.291	505.802	70.8418	0.00462963	4.59447	1059.32	7.35262	591.015	42.3608	0.00407	750.51	3.53259	0.000509222	0.577301	17.5714	329.74	329.896	5217.26
2011-04-23	5	4.99512	567.161	0.49736	2.82162	0.628304	7.05857	3.9273	2.42158	0.96382	1.73455	0.347131	7.03261	3.31245	2.6766	1345.49	6.70721	250.065	299.622	71.3853	0.00606255	4.60846	1056.85	7.36909	590.912	43.2413	0.151988	463.578	3.60679	0.000509458	0.238596	17.1511	199.181	200.088	5388.36
2011-04-23	7	5.18017	471.872	0.738407	1.15711	0.0399013	7.07297	3.81017	2.39145	0.133327	2.13031	0.372599	7.01072	3.3744	2.63173	1380.82	6.71011	235.683	225.634	70.8961	0.00569801	4.66777	1063.05	7.38124	590.808	41.2887	0.00457875	338.838	3.77513	0.000508751	0.232881	16.7047	147.75	147.746	200.67
2011-04-23	9	5.22777	538.854	0.52056	2.24719	0.783052	7.05776	3.69303	2.47783	0.951194	1.36105	0	7.02123	3.17972	2.70617	1397.48	6.70726	357.572	306.087	70.601	0.00417175	4.65579	1070.61	7.38474	590.704	37.8032	0.0849613	436.021	3.69575	0.000508751	0.240639	16.7014	194.57	195.582	2803.56
2011-04-23	11	4.2683	567.451	0.999247	1.71273	0.399127	7.06924	3.57589	2.4875	0.693128	2.55922	0.363049	6.98507	2.98504	2.73924	1348.01	6.70784	546.724	531.293	70.4552	0.00508751	4.55313	1071.11	7.3847	590.6	38.7011	6.56169	769.537	3.48193	0	0.220094	17.1041	345.319	343.441	5349.61
2011-04-23	13	4.08946	577.424	0.466833	3.75595	0.776759	7.04675	3.45876	2.41111	1.34106	1.90888	0.27039	7.00169	2.79037	2.82822	1336.98	6.71016	595.713	525.084	70.8724	0.00361715	4.53958	1073.5	7.37921	590.496	48.6833	65.7427	762.466	3.49558	0	0.301806	17.5184	344.057	343.158	5149.83
2011-04-23	15	4.52701	581.323	1.51797	3.03379	0.785828	7.06717	2.66233	2.45525	0.232804	2.9619	0.274674	6.98426	2.59569	2.77379	1264.14	6.71006	571.6	500.904	70.2517	0.00412088	4.57624	1072.01	7.36926	590.393	51.5956	70.4102	731.414	3.54056	0	0.570584	17.7733	328.767	328.233	5803.48
2011-04-23	17	4.81821	564.317	0.45715	2.82643	0.0540361	7.06975	1.51862	2.31793	1.46559	2.66899	0.280456	7.00305	3.35221	2.9302	1176.06	6.69962	508.198	494.689	70.8486	0.00249288	4.74166	1072.07	7.36664	590.289	44.401	7.66789	721.323	3.55931	0	0.713852	17.8109	321.59	320.141	5408.86
2011-04-23	19	4.94622	565.497	0.886691	2.72961	0.492262	7.07688	2.39954	2.47908	0.518186	2.28681	0.0275234	7.00975	1.94162	2.78933	1094.02	6.70709	483.008	480.197	70.6281	0.002442	4.96593	1063.52	7.37288	590.185	38.8488	0.515703	702.719	3.56144	0	0.720621	17.7491	312.545	312.382	5191.26
2011-04-23	21	5.04491	540.15	0.729001	1.51694	0.0949222	7.09272	3.07902	2.4325	0.446251	2.45286	0.163541	7.02037	2.21604	2.81213	1145.36	6.70853	506.757	499.455	71.2019	0.00346432	4.84804	1065.61	7.38084	590.081	35.6611	0.567876	727.94	3.5509	0.000509458	0.722284	17.6991	324.339	325.288	4024.39
2011-04-23	23	4.89453	571.834	0.568539	2.8094	0.406943	7.09242	3.36619	2.51094	1.15147	1.59365	0.0536698	7.04136	2.72476	2.84099	1079.71	6.70331	465.208	476.461	71.4116	0.00335775	4.53991	1065.02	7.39218	589.978	34.7397	0.0925926	707.575	3.55003	0	0.720065	17.645	312.423	313.816	6031.83
2011-04-24	1	5.02028	576.042	0.620513	2.20769	0.352247	7.10207	3.35857	2.53273	0.629033	2.33239	0.109329	7.03078	3.23348	2.81174	1229.38	6.70963	525.462	536.553	71.3845	0.00361213	4.44712	1055.87	7.39591	589.874	35.8419	0.0793651	781.355	3.52415	0	0.410609	17.7299	350.746	350.151	6220.15
2011-04-24	3	5.41318	511.114	0.376536	1.64176	0.0448226	7.10741	3.10064	2.4351	0.265771	2.07543	0.162022	7.02735	2.67423	2.80796	1192.01	6.73145	328.138	333.786	71.7372	0.00417175	4.47801	1057.71	7.40962	589.77	39.7526	0.00288292	511.831	3.69109	0	0.238986	17.468	219.099	219.143	2135.29
2011-04-24	5	5.59621	546.5	0.736778	2.30115	0.564176	7.0928	3.46473	2.53654	0.941404	1.44239	0.0345922	7.041	3.17764	2.8967	1280.81	6.73555	251.858	274.846	71.9491	0.00382094	4.5276	1050.51	7.41474	589.666	39.5709	0.00747205	413.12	3.72733	0	0.225926	17.0976	179.341	179.431	4148.03
2011-04-24	7	5.25036	510.224	0.421157	1.23837	0.0421381	7.09263	3.82882	2.47253	0.438448	2.27183	0.290227	7.0054	3.68104	2.88202	1317.6	6.72888	244.964	235.271	71.7169	0.00483313	4.56387	1049.2	7.41854	589.562	38.1891	0.00373084	344.004	3.77896	12.1429	0.236774	16.8414	153.082	153.142	2183.87
2011-04-24	9	5.11682	535.293	0.847192	2.16322	0.625538	7.08394	3.81611	2.54699	0.787675	1.4728	0.00924061	7.02211	3.71528	2.90896	1351.55	6.86314	306.364	273.206	71.3065	0.004477	4.59152	1045.36	7.42155	589.459	37.4585	0.00118708	392.576	3.7805	0	0.250266	16.857	174.602	174.753	3355.79
2011-04-24	11	4.83108	526.385	0.438577	1.63544	0.0461403	7.08717	3.8034	2.48975	0.509083	2.39246	0.428049	6.99691	3.74952	2.87904	1376.2	6.73751	547.831	491.901	71.1505	0.00407	4.46077	1054.86	7.41756	589.355	37.0956	5.3451	717.829	3.56429	0.000508751	0.231714	17.1326	314.275	314.872	2655.95
2011-04-24	13	4.46783	590.452	0.74836	2.97608	0.576491	7.06934	3.5902	2.60096	2.03751	2.29681	0.424715	7.01899	3.74315	2.91026	1337.72	6.70659	647.161	597.208	71.0796	0.00514553	4.41642	1054.84	7.40493	589.251	44.9065	68.0055	846.52	3.51499	0.00101892	0.27221	17.5759	389.95	391.083	8391.12
2011-04-24	15	5.16222	560.028	1.2159	2.34896	0.490992	7.07654	2.36088	2.60257	0.326245	3.88141	0.257621	7.00723	0.941124	2.76023	1233.56	6.69832	507.338	473.857	70.6553	0.002442	4.46491	1060.67	7.39752	589.147	55.088	48.1738	704.144	3.60705	0	0.517123	17.9173	310.395	310.597	5120.86
2011-04-24	17	5.33093	560.337	0.236562	2.93413	0.213014	7.06858	0.838536	2.51526	1.15912	2.82866	0.387524	7.01482	1.02292	2.85657	1155.59	6.8018	450.446	428.548	70.7367	0.00289988	4.59103	1068.56	7.39042	589.043	48.5706	6.69957	639.472	3.65478	0	0.60754	17.8998	280.795	279.407	4672.75
2011-04-24	19	5.26629	556.83	1.15632	2.60284	0.471942	7.07676	2.06877	2.63002	0.392654	2.00336	0.0553571	7.00594	0.732489	2.81481	1067.89	6.7509	417.074	429.442	71.0284	0.00289988	4.49428	1061.68	7.38875	588.94	40.9344	0.172806	647.249	3.6287	0.0010175	0.609958	17.6508	281.585	281.252	5282.03
2011-04-24	21	5.52364	485.415	0.287538	1.95815	0.0471826	7.08211	1.19954	2.54149	0.430288	1.99636	0.0875538	7.00584	1.36118	2.82176	1097.35	6.72466	431.619	412.805	70.8215	0.00448323	4.36789	1070.79	7.39426	588.836	38.0576	0.305675	624.74	3.64165	0	0.611397	17.484	268.203	266.993	1323.68
2011-04-24	23	5.59985	545.385	1.10959	2.45644	0.349754	7.08504	3.01969	2.67778	1.82054	1.87595	0.134247	7.0208	3.42206	2.9685	1090.1	6.67807	433.678	444.172	71.5778	0.00381563	4.37042	1062.01	7.39726	588.732	37.9154	0.00237417	662.052	3.59617	0.000508751	0.611576	17.4483	287.541	288.172	7207
2011-04-25	1	5.44048	501.015	0.642545	1.8928	0.0631682	7.08295	1.87143	2.58081	0.476984	2.70513	0.365885	7.01829	0.900064	2.84823	1174.89	6.70206	484.875	490.302	71.6219	0.00361213	4.42551	1050.41	7.39341	588.628	37.6794	0.00474834	735.708	3.56535	0.000254375	0.343215	17.5777	320.475	319.015	2010.62
2011-04-25	3	5.8326	563.583	0.644967	2.70003	0.359269	7.06828	2.01152	2.68112	1.28694	2.47121	0.554033	7.01624	1.44109	2.93495	1106.24	6.71971	300.933	321.117	71.5168	0.00473138	4.48897	1041.94	7.39792	588.525	40.6813	0.00407	493.936	3.67072	0	0.232277	17.2048	212.09	212.664	7088.85
2011-04-25	5	6.07046	440.567	0.698786	1.42108	0.0603572	7.0753	2.50946	2.62822	0.265557	1.62909	0	7.02386	0.899248	2.88967	1124.18	6.71262	254.309	262.221	71.8743	0.00575688	4.50969	1050.8	7.40331	588.421	41.4654	0.0399076	403.003	3.73936	0	0.223909	16.9127	171.155	170.885	350.677
2011-04-25	7	5.60122	557.875	0.495387	2.43648	0.505308	7.05908	2.18005	2.65869	1.05821	2.30784	0.635087	7.01411	2.31548	2.93568	1169.52	6.70936	261.104	238.863	71.2827	0.00529101	4.55178	1050.59	7.40395	588.317	40.7845	0.002035	355.827	3.74425	0.000508751	0.218125	16.8782	155.546	155.866	5679.46
2011-04-25	9	5.32251	452.504	0.630254	1.56798	0.0412868	7.07072	2.96212	2.61859	0.257808	1.47024	0	7.0202	1.37791	2.90952	1311.36	6.69561	309.366	276.543	71.4354	0.00513838	4.54381	1044.38	7.40773	588.213	40.2281	0.002035	402.998	3.73745	0	0.226257	17.2494	178.516	178.386	13.5945
2011-04-25	11	4.85311	582.655	0.671157	3.1504	0.543534	7.05676	2.4786	2.65802	1.36868	2.51493	0.735716	7.00953	2.97076	3.01064	1386.77	6.69256	540.155	464.094	71.3506	0.00442613	4.41918	1047.45	7.40282	588.109	45.8815	35.9619	686.86	3.58695	0	0.236238	17.3631	299.843	298.504	7579.59
2011-04-25	13	4.63736	554.955	1.76753	3.26739	0.91856	7.06309	1.04436	2.63854	0.561715	2.3864	0.0137842	7.01375	0.494096	2.91426	1446.4	6.69437	656.602	516.531	71.1441	0.00433039	4.52345	1051.56	7.3926	588.006	59.9045	135.376	753.352	3.59815	0.00101892	0.527826	17.8	337.315	336.596	5328.92
2011-04-25	15	5.53981	570.97	0.666884	5.6294	0.422402	7.02822	0.183822	2.53245	1.30644	4.02295	0.64204	6.99224	0.297307	3.10243	1398.44	6.68925	592.85	455.659	71.0928	0.002035	4.81149	1050.27	7.38456	587.902	74.3584	146.307	680.508	3.61791	0	1.03366	18.0606	298.05	297.319	6838.33
2011-04-25	17	6.0285	576.731	0.707123	5.60052	0.848971	7.02728	0.113919	2.54957	1.09774	2.98785	0.203941	7.01048	0.117355	3.05578	1155.19	6.68957	502.117	381.394	70.8215	0.00289988	4.88728	1052.09	7.37543	587.798	73.2487	120.918	576.085	3.73395	0.000508751	1.5038	18.2127	248.609	249.868	6251.35
2011-04-25	19	6.07231	569.165	0.636488	4.15003	0.649546	7.03781	0.122683	2.56391	0.436772	3.90412	0.258165	6.9788	0.0621964	3.01204	1088.8	6.64038	473.446	380.297	71.103	0.00259463	4.9222	1055.16	7.36778	587.694	65.653	82.0832	579.719	3.77162	0	1.85969	18.1466	246.635	246.898	5575.08
2011-04-25	21	6.15936	514.945	0.829391	2.63788	0.278463	7.05395	0.174157	2.53929	0.486743	2.75254	0.12117	6.99187	0.0788777	3.00032	1215.15	6.6377	529.26	411.86	71.2324	0.00295486	4.84498	1054.59	7.37693	587.591	62.3077	101.566	631.075	3.74176	0.000509458	2.16393	18.0527	264.637	264.493	2795.68
2011-04-25	23	5.94984	575.014	0.495916	3.758	0.41076	7.0395	0.231027	2.56129	1.6917	3.35046	0.701847	6.99171	0.453548	3.14873	1190.21	6.74384	521.935	424.429	71.6355	0.00462963	4.56252	1056.56	7.38038	587.487	61.5907	91.6651	664.625	3.64132	0	2.52926	18.0777	276.712	277.151	7649.96
2011-04-26	1	5.6576	550.632	1.85058	3.2297	0.824603	7.06173	0.508968	2.63444	0.610935	2.80027	0.0108296	7.01063	0.153463	3.03595	1281.29	6.75424	559.634	523.332	71.7067	0.00605413	4.56615	1054.54	7.37535	587.383	60.2808	13.1624	777.261	3.62984	0.00010175	2.51836	18.1592	338.998	336.783	5739.36
2011-04-26	3	5.72808	566.626	0.773233	4.79493	0.507904	7.0433	0.193268	2.50188	0.93916	3.9362	0.574055	6.99119	0.182302	3.1718	1205.67	6.71882	493.898	504.508	72.0052	0.00585063	4.62826	1054.89	7.37358	587.279	61.3253	0.00135667	767.259	3.59595	0.0002035	1.85935	18.136	330.446	330.105	6461.47
2011-04-26	5	5.98567	588.107	0.561783	5.53721	0.867541	7.03619	0.145372	2.50161	1.233	3.03122	0.389404	7.00115	0.218221	3.19461	1254	6.68234	456.025	448.223	72.1834	0.00692863	4.68872	1053.94	7.37784	587.175	63.4739	0.00288693	700.078	3.68671	0.00030525	1.15104	18.1055	293.591	293.713	6737.72
2011-04-26	7	5.99212	577.379	1.09878	4.45995	0.902917	7.04637	0.175597	2.56519	0.87073	3.95421	0.335377	6.97717	0.151241	3.12031	1388.05	6.68222	460.351	439.626	72.2731	0.00681726	4.74654	1048.56	7.37611	587.072	65.9761	7.258	657.743	3.71247	0.000407	0.455286	18.0531	287.014	286.554	5540.66
2011-04-26	9	6.11436	543.279	0.879826	3.91996	0.504674	7.03682	0.180522	2.52144	0.530437	4.79332	0.541656	6.96608	0.0989927	3.06656	1384.6	6.69277	559.902	388.691	71.4693	0.00442613	4.6522	1048.36	7.37392	586.968	66.9035	113.711	560.429	3.78244	0.000508751	0.431117	17.6718	250.749	250.874	3900.51
2011-04-26	11	5.72808	570.321	0.463078	4.73849	0.431809	7.02164	0.168881	2.51138	1.12222	4.67219	0.930556	6.97125	0.108418	3.09944	1438.15	6.6931	600.217	419.51	71.1505	0.00554538	4.57013	1059.71	7.37431	586.864	66.7378	141.169	650.538	3.71169	0.000508751	0.911457	17.9625	286.196	286.714	5303.3
2011-04-26	13	5.5086	598.299	0.897821	5.17957	0.954052	7.02082	0.198712	2.57806	1.33393	4.65216	0.695089	6.97585	0.0971401	3.1052	1397.08	6.98592	587.247	424.896	70.8724	0.00494174	4.64825	1064.48	7.37193	586.76	70.3709	145.045	633.375	3.68548	0	1.37871	18.2499	277.477	277.178	7829.31
2011-04-26	15	6.25986	557.484	1.21105	4.91893	1.02928	7.0215	0.243878	2.57902	0.229786	5.7192	0.182716	6.95696	0.092925	2.9694	1391.99	6.7609	599.052	418.957	70.9198	0.00356125	4.80336	1066.14	7.36225	586.656	71.7772	148.984	623.405	3.68926	0.000508751	1.87109	18.3057	271.722	273.441	4377.14
2011-04-26	17	6.50057	551.064	0.368864	5.48462	0.12682	7.00139	0.262505	2.44088	1.2421	4.92546	0.415212	6.96261	0.202188	3.05733	1319.56	6.67545	551.587	371.419	70.93	0.00407	4.79427	1061.95	7.3605	586.553	67.8979	134.775	556.928	3.70893	0	2.37069	18.4048	241.045	240.536	4040.13
2011-04-26	19	6.25844	580.639	0.728666	5.42628	0.904472	7.01118	0.317657	2.55798	1.20041	4.02686	0.261644	6.97233	0.252405	3.06436	1102.51	6.66496	510.735	376.255	71.4184	0.00361213	4.73305	1053.82	7.35591	586.449	67.7058	112.197	570.569	3.74487	0	2.77357	18.1193	244.345	243.918	6339.55
2011-04-26	21	6.05456	547.213	0.948577	3.71514	0.65842	7.0317	0.426834	2.53543	0.269829	4.9718	0.215509	6.94587	0.23703	2.95646	1029.27	6.67641	560.753	408.037	71.032	0.00402472	4.63533	1052.99	7.35556	586.345	59.2544	105.141	622.586	3.71917	0	3.18769	17.9544	265.178	265.745	4068.33
2011-04-26	23	5.88949	544.039	0.365703	3.20824	0.0608042	7.04637	0.498599	2.46078	1.05242	3.24225	0.423984	6.98035	0.566402	3.03898	955.708	6.68693	524.98	496.548	71.8424	0.00529101	4.60395	1051.41	7.35249	586.241	44.8087	16.9853	744.077	3.58284	0.000508751	3.39286	17.9594	322.19	321.445	3875.7
2011-04-27	1	5.92261	563.852	0.735246	3.50723	0.623355	7.05713	1.07015	2.55966	0.507591	2.51157	0.0502968	6.98987	0.652093	3.02882	1199.97	6.68305	591.086	578.668	71.6151	0.00544363	4.63552	1047.54	7.35732	586.138	12.0988	0.00339167	830.321	3.5629	0.000423959	3.10604	18.0297	375.369	373.742	5080.47
2011-04-27	3	6.33241	565.82	1.20198	2.56658	0.584134	7.07388	1.71005	2.53438	0.393535	2.9855	0.283408	6.9778	1.02852	3.08053	1066.85	6.69911	490.267	510.862	71.8322	0.00671551	4.66864	1026.21	7.36926	586.034	0	0.00491792	760.858	3.57947	0.000339167	2.39506	17.9169	334.719	334.974	5727.74
2011-04-27	5	6.24729	551.668	0.146282	3.09358	0.270488	7.0542	1.37443	2.47401	1.22402	2.51696	0.383819	6.98465	2.18504	3.18404	1044	6.6971	436.637	430.372	71.2121	0.00468701	4.70948	1025.52	7.37809	585.93	0	0.0044153	670.06	3.69246	0.000254375	1.68906	17.7532	280.422	282.135	4270.97
2011-04-27	7	4.49266	555.247	0.969556	2.85211	0.741523	7.06401	1.98297	2.56833	0.506132	2.94365	0.132611	6.97377	1.3288	3.11616	1119.35	6.69955	489.508	445.272	71.0962	0.00544363	4.71941	1017.33	7.37762	585.826	13.6803	0.00288292	654.851	3.70919	0.000169584	0.978787	17.6876	286.858	286.545	4722.11
2011-04-27	9	4.62789	513.483	0.637573	2.28654	0.0473664	7.06547	1.54802	2.51152	0.530383	2.9986	0.317911	6.97725	1.28395	3.07607	1255.77	6.7227	631.323	568.225	71.242	0.00569801	4.69329	1014.93	7.37313	585.722	40.9085	12.3584	796.423	3.58994	8.47918e-05	0.353844	17.559	369.576	369.702	1855.45
2011-04-27	11	4.43893	525.365	0.968322	2.02653	0.04225	7.09888	1.62811	2.57654	0.757733	3.84118	0.770474	6.96883	0.960324	3.07687	1319.1	6.80151	571.481	526.846	71.0317	0.00712251	4.64688	1011.79	7.37755	573.252	35.7341	17.6299	761.705	3.59936	0	0.283121	17.5631	346.349	345.737	3258.23
2011-04-27	13	4.10156	537.5	0.864279	2.5647	0.393618	7.10431	1.7082	2.63269	2.4298	2.17879	0.149543	7.01191	1.32039	3.10573	1088.48	6.74853	574.443	478.583	71.0728	0.00641917	4.65067	1012.48	7.38024	560.781	49.3823	60.6311	697.444	3.62045	0.000509458	0.46289	17.9551	311.058	311.306	4667.4
2011-04-27	15	4.31238	558.373	0.882316	4.33926	0.663848	7.05072	1.78829	2.62518	1.35439	4.74991	0.259039	6.94325	0.844397	3.05908	1103.35	6.74145	571.213	458.577	71.3099	0.00717338	4.7012	1035.51	7.37977	548.311	55.1775	86.8062	733.31	3.59664	0	0.666504	18.1666	332.446	332.627	6113.73
2011-04-27	17	4.17641	559.487	0	5.38449	0.736937	7.02108	0.438848	2.66137	1.8156	3.95644	0.164698	6.95574	0.610219	3.14446	967.664	6.69032	527.511	441.044	70.8147	0.00498575	4.66161	1033.11	7.38525	535.84	50.8905	45.3651	724.171	3.58786	0.000508751	0.956853	18.0868	330.375	329.362	7957.79
2011-04-27	19	4.00116	532.176	0	6.61001	0.68283	6.98119	0.1932	2.5899	1.5122	3.89976	0.0724936	6.95052	0.35388	3.1261	980.281	6.68845	522.877	465.752	70.9673	0.0042735	4.62128	1034.16	7.37473	523.369	44.8734	13.2302	761.077	3.58209	0	1.00142	18.1254	349.482	349.112	4163.59
2011-04-27	21	4.11225	541.625	0	6.65494	1.02889	6.97948	0.135248	2.59687	1.1438	5.40748	0.634387	6.93965	0.255306	3.0803	1076	6.69168	561.911	499.492	71.2324	0.00580782	4.66252	1034.5	7.34831	510.899	44.5555	22.0694	824.553	3.55199	0	1.07494	18.2004	374.293	374.79	4850.53
2011-04-27	23	4.192	548.445	0	5.77195	1.06112	6.99381	0.181905	2.65178	1.33591	4.83578	0.349474	6.94757	0.237763	3.11862	981.149	6.70603	517.523	506.843	71.2488	0.00452788	4.74607	1030.46	7.3374	498.428	45.3948	14.5362	847.89	3.53295	0	1.14077	18.2361	380.195	380.035	6246.3
2011-04-28	1	4.24814	520.252	0	4.64777	0.38546	7.00318	0.264289	2.60192	1.41056	4.10458	0.151101	6.95311	0.280128	3.17724	1221.62	6.70617	590.399	582.051	71.2929	0.00691901	4.80931	1025.23	7.33585	485.958	49.3124	0.249627	906.019	3.49834	0.000169584	0.851365	18.2419	433.415	434.035	4966.18
2011-04-28	3	4.94015	514.752	0	5.21413	0.579736	6.9948	0.266582	2.56905	0.847361	4.40415	0.165273	6.93622	0.249298	3.20977	1095.48	6.61758	366.258	411.73	71.3743	0.00834351	4.85268	1025.6	7.34193	473.487	54.0456	1.36023	711.276	3.56066	0.000339167	0.283713	18.0573	316.009	317.255	3226.82
2011-04-28	5	5.17219	492.654	0	4.18593	0.799267	6.98941	0.293573	2.55724	0.505067	3.89216	0.374339	6.93096	0.29169	3.22717	1109.03	6.66212	242.549	243.27	71.2285	0.00625763	4.89992	1024.21	7.35257	461.016	53.9996	1.64343	412.079	3.77641	0.000508751	0.232638	17.7718	184.185	184.449	2828.66
2011-04-28	7	4.93365	490.319	0	2.69718	0.569824	7.00043	0.493179	2.57793	1.00238	2.58011	0.358692	6.94046	0.484386	3.29502	1135.04	6.71556	489.892	336.724	71.032	0.00647012	5.00336	1036.36	7.35738	448.546	56.0616	52.3847	532.445	3.82468	0	0.257388	17.3831	242.723	241.354	3536.8
2011-04-28	9	3.60224	538.493	0.166205	3.27125	0.464354	6.99902	1.0596	2.60345	1.73238	3.11355	0.2816	6.92385	0.875207	3.29458	1110.66	6.89024	1500.47	1264.3	71.5982	0.00925926	5.08408	1026.13	7.29295	436.075	37.8761	169.531	1703.15	3.30198	0.000508751	0.691399	16.6212	899.781	879.778	6184.14
2011-04-28	11	3.33734	573.383	1.09154	5.78806	0.953829	6.97207	0.879253	2.57746	0.770988	5.73034	0.525812	6.88955	0.713017	3.18985	1045.32	7.28156	1497.35	1286.45	71.4489	0.00752951	5.09339	993.675	7.25918	423.605	29.7416	206.323	1756.29	3.30045	0.0010175	1.3459	16.7289	928.247	920.695	6606.89
2011-04-28	13	1.9651	602.502	0.656722	4.42592	0.812876	6.97584	0.684717	2.54577	1.07797	5.17921	0.946386	6.8952	0.599206	3.09551	1056.33	7.3844	1431.64	1261.47	71.666	0.00763126	5.04269	960.925	7.24678	411.134	19.7098	197.806	1577.92	3.40864	0.000508751	2.03044	16.5484	831.61	831.985	5624.95
2011-04-28	15	1.84794	567.712	0.772556	3.54063	0.340282	6.9837	0.599456	2.45775	0.875684	4.13095	0.794279	6.90286	0.478914	3.14079	1212.02	7.37785	1237.78	1093.84	71.5449	0.00682674	4.89827	919.191	7.2772	398.663	18.1125	136.469	1313.92	3.5248	0.00101892	2.71742	16.5615	711.034	710.663	3444.8
2011-04-28	17	2.43975	578.374	0.400984	3.14319	0.628688	6.9833	0.564971	2.50617	1.0727	3.35977	0.915413	6.91544	0.510083	3.18679	1520.87	7.25544	682.029	673.636	70.8995	0.00641026	4.75812	887.797	7.3101	386.193	31.8509	14.9741	819.14	3.68143	0.000508751	2.92601	17.383	448.865	448.904	4117.9
2011-04-28	19	2.69705	562.835	0.961844	3.01538	0.816804	6.98899	1.07547	2.62657	1.35169	2.89231	0.4531	6.9132	0.605573	3.27988	1446.25	7.14887	699.085	659.075	70.8316	0.00763126	4.65818	861.423	7.31376	373.722	33.1712	10.5688	794.249	3.79056	0.000508751	2.96161	17.4205	427.763	428.948	6189.22
2011-04-28	21	3.10403	517.844	0.994349	2.63629	0.345582	6.98846	1.16583	2.58914	0.732404	3.16993	0.334944	6.90403	0.66257	3.33247	1469.34	7.12151	712.923	669.535	70.8079	0.00702076	4.60182	852.015	7.31556	361.252	32.9505	10.7194	840.773	3.7922	0.000508751	2.98162	17.5317	434.819	434.171	2585.45
2011-04-28	23	3.08335	520.953	0.627836	4.51897	0.597958	6.96402	1.2705	2.56647	0.838473	3.01457	0.172219	6.88694	0.795162	3.47604	1491.7	7.0963	651.722	618.06	70.9403	0.00677579	4.62217	865.27	7.31356	348.781	35.7971	14.778	822.304	3.74751	0	3.02627	17.7339	404.79	405.575	4010.67
2011-04-29	1	3.26874	554.616	1.3409	3.16841	0.809978	6.98367	1.32774	2.59732	0.998969	2.97781	0.439247	6.88045	1.04555	3.55766	1519.9	7.09866	641.815	610.233	70.8723	0.00854701	4.67699	854.982	7.31066	336.31	37.8116	0.00491792	832.563	3.74666	0.795075	2.68242	17.7938	397.453	398.184	5955.12
2011-04-29	3	3.97932	550.87	0.660847	3.01648	0.159217	6.97186	1.16945	2.51712	0.96048	3.08687	0.829482	6.87961	1.28676	3.52895	1612.76	7.07755	528.32	518.767	70.6824	0.00681726	4.71315	854.209	7.30859	323.84	41.2524	0.00186542	740.18	3.77459	1.59015	1.98112	17.5823	338.837	337.769	3650.46
2011-04-29	5	4.07825	580.57	0.527317	3.57408	0.826453	6.96425	1.51199	2.59309	1.02497	2.64451	0.775705	6.88341	1.42652	3.57286	1689.54	7.13093	479.982	439.516	70.4586	0.00722426	4.7249	855.471	7.31026	311.369	43.0163	0.00169584	636.43	3.88042	2.38523	1.31847	17.4349	287.604	287.936	4699.95
2011-04-29	7	3.9562	483.375	0.210787	1.87226	0.184307	6.98931	2.29341	2.59596	0.847365	2.67903	0.128394	6.87923	1.41191	3.54815	1701.71	7.11502	510.904	461.868	70.5022	0.0073362	4.7221	870.002	7.30892	298.899	42.8509	0.00560404	650.55	3.8714	3.1803	0.617224	17.3266	299.165	297.934	1895.58
2011-04-29	9	3.96802	547.94	0.652381	4.58819	0.871644	6.94089	1.98166	2.6247	0.643169	3.25299	0.295621	6.85026	1.41575	3.60967	1710.38	7.0416	582.711	502.593	70.2822	0.00798738	4.80572	885.66	7.29644	286.428	46.748	52.7386	728.76	3.73369	3.97538	0.283751	17.3991	329.024	328.572	3975.92
2011-04-29	11	3.56927	583.49	1.07754	4.19936	1.05171	6.9452	1.41144	2.62916	0.795862	3.32866	0.753007	6.85429	1.28019	3.60765	1695.2	6.98561	616.387	481.196	70.1024	0.00554538	4.8068	862.458	7.29443	273.957	51.8443	102.778	688.036	3.73464	0.000508751	0.558376	17.9013	314.671	314.217	5624.46
2011-04-29	13	3.9136	589.938	1.06937	4.64258	0.627208	6.93776	1.1128	2.54776	1.03086	4.02866	1.07002	6.85626	1.04885	3.62655	1668.24	6.97134	700.501	527.002	70.2788	0.00941188	4.61603	857.818	7.28539	261.487	59.4019	140.729	743.606	3.74992	0.000508751	0.990459	17.7201	343.284	341.718	5661.23
2011-04-29	15	3.4145	590.041	0.500458	6.45442	0.65301	6.91329	0.988138	2.52633	1.2267	4.36109	0.783604	6.86242	0.929544	3.70175	1600.52	6.99959	637.163	492.765	70.1082	0.00590971	4.45057	868.147	7.28668	249.016	51.7912	101.996	706.889	3.7363	0.00101892	1.38883	17.8049	321.862	321.617	5170.88
2011-04-29	17	3.39288	582.373	0.872453	5.47585	0.878653	6.92757	1.09027	2.6026	0.946927	4.82274	0.301699	6.86473	0.898311	3.61353	1688.32	7.00047	620.682	511.8	70.1296	0.00819088	4.39471	872.158	7.28168	236.546	46.3556	66.8834	809.221	3.66425	0	1.67219	17.9592	376.219	375.318	4394.1
2011-04-29	19	3.55817	552.587	0.994465	4.08355	0.551545	6.94395	1.15465	2.64215	0.793875	5.38184	0.525717	6.85912	0.955932	3.60995	1768.94	7.01935	536.504	446.085	70.3161	0.00661376	4.37064	876.268	7.27966	224.075	56.1021	74.4268	740.39	3.64163	0	1.91835	18.0951	337.621	336.56	4996.04
2011-04-29	21	3.57222	519.801	0.53045	4.3975	0.355506	6.94014	1.19296	2.61893	0.586542	5.31416	0.565447	6.8628	0.913173	3.65317	1650.44	7.17276	645.864	459.446	70.7943	0.00630851	4.39797	886.61	7.28873	158.796	53.4734	111.95	750.488	3.63322	0	2.24013	18.2076	339.628	339.85	2652.72
2011-04-29	23	3.31618	574.413	0.854028	4.97425	0.876504	6.94592	1.39702	2.71307	1.4291	4.77901	0.6865	6.8722	0.992299	3.69006	1479.49	7.27429	782.348	615.528	70.6381	0.0096797	4.51869	881.899	7.27894	158.514	43.7101	137.778	921.261	3.52017	0.000509458	2.69694	17.9546	462.237	462.653	7151.96
2011-04-30	1	3.10047	526.631	1.09191	3.59164	0.348208	6.95666	1.33939	2.67072	1.46392	4.52662	0.271376	6.88329	1.02891	3.61318	1446.75	7.19249	828.102	761.869	71.0826	0.0115486	4.57435	881.193	7.27704	158.233	39.3803	13.0941	1082.5	3.47077	0.000424548	2.72552	17.7125	567.19	566.326	4627.78
2011-04-30	3	3.33466	500.234	0.388618	4.14847	0.323569	6.93996	1.23282	2.62319	0.651899	5.82009	0.482899	6.84796	0.99809	3.52472	1576.66	7.21161	571.432	585.446	71.1844	0.00869963	4.58096	879.782	7.27769	157.952	38.987	0.00237417	915.854	3.53808	0.000339639	2.03342	17.7263	448.926	448.312	2558.6
2011-04-30	5	3.70813	563.215	0.897219	3.15226	0.7589	6.95685	1.47443	2.69022	0.808337	5.18996	0.880939	6.84979	1.04478	3.52296	1696.45	7.26741	483.065	458.124	71.6321	0.00773301	4.56877	881.827	7.28557	157.67	42.9518	0.00322209	746.972	3.70792	0.000254729	1.32533	17.8166	344.661	344.004	4913.08
2011-04-30	7	3.91025	554.123	0.844512	2.69627	0.325455	6.95743	1.64323	2.65798	0.970626	4.56275	0.957849	6.8528	1.10901	3.57332	1780.36	7.24692	481.737	447.668	71.0219	0.0116666	4.56011	884.314	7.28896	157.389	46.7301	0.00390585	727.692	3.67861	0.000169819	0.673774	17.7121	336.911	336.112	3698.82
2011-04-30	9	4.0459	576.536	0.430098	4.08553	0.706244	6.93442	1.73826	2.62025	0.961538	3.79035	0.605147	6.85597	1.12765	3.65858	1782.55	7.16427	437.009	398.97	70.6451	0.0121083	4.51598	880.573	7.28768	157.107	48.395	5.73175	646.65	3.67428	8.49097e-05	0.246454	17.5958	300.829	300.898	3854.5
2011-04-30	11	3.86975	574.207	1.00642	3.32576	0.840056	6.94567	1.78203	2.6738	0.917033	3.8891	0.536014	6.85668	1.20595	3.58902	1751.08	7.05668	646.354	500.14	70.4891	0.00712251	4.37498	885.511	7.28476	156.826	48.6345	98.0827	801.001	3.60405	0	0.361042	17.5466	372.226	371.133	4626.12
2011-04-30	13	3.57758	537.829	0.909442	3.45672	0.411245	6.94125	1.61604	2.65681	1.03801	5.30513	0.452501	6.83994	1.21056	3.51801	1674.1	7.01481	675.522	503.97	70.8656	0.00630851	4.31356	891.29	7.27965	156.544	55.6073	142.843	821.108	3.56929	0.000508751	0.777686	18.1822	379.547	379.763	3548.76
2011-04-30	15	3.96839	544.179	0.442998	4.57228	0.449247	6.9195	1.52281	2.63814	1.04673	6.7438	0.723639	6.82559	1.19849	3.55298	1668.81	7.22808	635.959	458.018	70.6449	0.00631728	4.29667	899.037	7.28034	156.263	58.4558	141.566	743.721	3.59336	0	1.27242	18.5291	343.338	344.571	3921.95
2011-04-30	17	3.89319	555.204	0.963777	4.39509	0.645654	6.92428	1.79451	2.72128	1.37437	6.22674	0.57703	6.83708	1.27074	3.60891	1693.25	7.48232	560.412	466.609	70.7842	0.00915751	4.29734	895.679	7.2705	155.982	50.2481	58.6359	754.485	3.57495	0.000508751	1.65996	18.5271	349.711	349.302	6052.7
2011-04-30	19	3.80146	512.796	1.12335	3.55372	0.399144	6.93716	1.93385	2.65008	1.07308	5.26728	0.0627798	6.85405	1.30477	3.71015	1648	7.58656	581.982	512.141	70.7842	0.00997151	4.28297	898.569	7.2663	155.7	44.3482	30.366	816.448	3.53548	0.000508751	1.78345	18.4224	383.42	382.416	3834.2
2011-04-30	21	4.06978	503.783	0.532323	4.23202	0.290045	6.94842	1.89177	2.54272	0.599593	5.0554	0.412831	6.86221	1.29991	3.65975	1625.18	7.61666	655.459	547.791	70.7943	0.0114978	4.29642	900.271	7.2674	155.419	42.5309	62.0053	864.32	3.50638	0.000508751	1.96606	18.2599	410.704	412.28	2916.06
2011-04-30	23	4.05023	541.904	0.852228	3.98909	0.591785	6.96209	2.12816	2.58741	0.96973	3.78896	0.152754	6.87678	1.44714	3.75383	1667.59	7.68977	514.193	498.447	71.1543	0.0129912	4.40387	903.29	7.27725	155.137	41.0178	2.99867	810.608	3.53709	0.000509458	2.06723	18.4335	375.932	376.098	5420.41
2011-05-01	1	4.07207	550.714	1.07249	2.56575	0.425207	6.98568	2.19642	2.55345	1.25551	3.56792	0.533345	6.88466	1.85231	3.73164	1640.24	7.70217	616.924	585.037	70.8452	0.0119556	4.42285	902.744	7.28053	154.856	41.3576	0.00559626	887.111	3.52456	0.000509458	1.71979	18.3685	434.919	434.292	6072.54
2011-05-01	3	4.55222	561.737	0.368966	3.44475	0.426099	6.98629	2.15262	2.54405	1.12996	3.79655	0.707148	6.89045	2.01822	3.66979	1762.35	7.79379	536.416	503.158	71.3913	0.013431	4.33493	901.591	7.29206	154.575	44.4186	0.00288292	824.014	3.53845	0.000509458	1.00675	18.2285	381.37	381.883	4172.45
2011-05-01	5	4.83678	568.998	0.889615	3.19576	0.794268	6.98309	2.66961	2.61467	0.926333	3.95049	0.738662	6.89443	2.03822	3.67254	1835.25	8.14884	403.832	413.993	71.3607	0.011803	4.32197	914.554	7.30783	154.293	47.2678	0.82265	700.329	3.58811	0.000509458	0.356746	18.1183	315.859	314.775	5537.55
2011-05-01	7	4.9014	494.92	0.057168	1.98744	0.203002	6.97552	2.47252	2.58912	0.427836	3.58853	0.128372	6.89393	1.87201	3.68627	1855.95	7.89123	263.216	242.281	70.9573	0.0113609	4.32461	938.442	7.31916	154.012	50.3949	0.00322657	388.729	3.74674	0.000509458	0.237056	17.8788	182.357	181.724	2088.73
2011-05-01	9	5.12281	512.625	1.0592	1.83935	0.355886	6.96743	3.06684	2.56908	0.361403	2.85464	0.434502	6.8926	1.75803	3.66451	1865.55	8.0402	344.647	275.328	70.4314	0.0116504	4.28005	943.542	7.32254	153.73	51.6392	2.24681	436.516	3.77511	0	0.240603	17.7671	202.624	204.026	2138.33
2011-05-01	11	4.79982	548.851	0.529209	3.56535	0.522353	6.95598	2.93026	2.55007	0.811118	3.09945	0.79146	6.888	2.15465	3.67583	1804.16	7.57951	577.346	418.481	70.2551	0.00773301	4.25597	947.239	7.31843	153.449	53.859	88.4229	704.021	3.51412	0	0.362858	17.697	313.521	313.799	3707.81
2011-05-01	13	4.30122	570.433	0.974345	4.37875	1.09376	6.95602	2.45139	2.58811	1.28386	3.56691	0.654745	6.8842	1.93485	3.74661	1749.17	7.50487	663.881	493.621	70.35	0.00554538	4.2543	947.494	7.31178	153.167	56.2452	140.84	803.878	3.48465	0	0.775382	18.0143	371.484	371.59	6749.46
2011-05-01	15	4.76866	528.302	1.04016	4.87016	0.740489	6.94701	1.97936	2.53462	1.42221	3.99838	0.0653159	6.88578	1.67705	3.67214	1713.11	7.50853	579.193	426.969	70.9098	0.00927214	4.25338	949.205	7.30984	152.886	62.3378	134.795	717.9	3.54743	0.000509458	1.28145	18.3949	322.109	323.556	4443.15
2011-05-01	17	4.89091	527.92	0.513085	4.81209	0.121954	6.9322	1.77256	2.43224	0.746527	5.48385	0.739589	6.87067	1.50923	3.71659	1754.46	7.55502	510.805	398.05	70.2652	0.00442613	4.26458	948.65	7.30061	152.605	57.6421	69.1389	677.862	3.55792	0	1.67262	18.4667	299.229	300.136	2469.79
2011-05-01	19	4.82837	570.821	0.58644	4.49274	0.725376	6.93463	1.86616	2.55514	1.43748	4.91349	0.919826	6.88917	1.57993	3.73439	1756.2	7.48335	464.012	413.392	70.4009	0.00793651	4.26491	952.439	7.29101	152.323	49.8083	8.28246	695.36	3.52953	0.000508751	1.77147	18.3959	309.898	310.554	6371.93
2011-05-01	21	5.06738	518.321	1.12544	3.20009	0.576258	6.96128	2.20127	2.57345	1.21484	4.16047	0.0527082	6.90966	1.60096	3.85884	1732.77	7.49004	509.127	464.172	70.9334	0.0109381	4.26975	948.81	7.29602	152.042	46.4821	10.2301	764.184	3.49415	0	1.82472	18.2284	346.715	345.667	4423.75
2011-05-01	23	5.17317	513.334	0.561953	3.23587	0.212014	6.96337	2.30004	2.46312	0.584756	4.47994	0.614979	6.90571	1.64034	3.73756	1688.68	7.50964	507.655	466.504	71.0422	0.0173216	4.32639	951.352	7.30232	151.76	45.0052	9.51056	774.047	3.48226	0	1.85974	18.0571	349.47	349.531	2610.15
2011-05-02	1	4.88098	575.428	0.645699	3.73639	0.643279	6.97561	2.80077	2.48671	0.941202	3.59411	0.866724	6.92485	1.74576	3.78194	1693.71	7.45786	599.462	551.779	70.9334	0.0168396	4.40182	941.168	7.30184	151.479	39.9335	0.00373084	870.98	3.43171	0.000127365	1.54799	18.1109	413.315	413.899	5997.83
2011-05-02	3	5.4359	564.54	0.98878	3.26941	0.900432	6.99766	3.26153	2.43766	0.986257	2.55705	0.309595	6.93926	1.91379	3.89445	1770.8	7.53696	491.659	494.349	70.9877	0.0161274	4.49965	945.394	7.31646	151.197	40.685	0.0030525	819.368	3.47336	0.000254729	0.833091	17.9725	375.587	375.971	6104.45
2011-05-02	5	5.78396	468.869	0.687166	2.2417	0.0481872	7.00643	3.1064	2.3071	0.490327	2.67173	0.416801	6.93943	2.3643	3.8455	1786.57	7.67836	320.207	319.191	71.3641	0.0147029	4.58258	948.938	7.33352	150.916	43.1908	0.00559626	559.996	3.56047	0.000382094	0.279472	17.777	243.276	244.037	337.692
2011-05-02	7	5.86688	528.449	0.478789	2.96972	1.21687	6.99049	3.15505	2.43825	0.833446	2.67349	0.466304	6.92621	2.52524	3.81111	1791.69	7.53508	284.891	237.763	71.1883	0.021652	4.62209	947.986	7.34006	150.635	43.4722	0.00305675	371.116	3.65284	0.000509458	0.240806	17.3577	177.77	177.401	4771.53
2011-05-02	9	5.98019	495.138	0.558832	1.67369	0.0463557	7.00585	3.09385	2.34376	1.06147	2.27344	0.374396	6.92341	1.74901	3.90267	1810.86	7.35263	531.912	436.342	71.1674	0.0128205	4.51032	951.231	7.33441	150.353	42.0469	12.3872	702.515	3.55734	0	0.260214	17.4293	321.622	322.061	2764.43
2011-05-02	11	5.58943	562.045	0.777622	3.36242	0.759066	6.99513	4.06813	2.44394	0.731861	3.10852	0.386795	6.9159	1.71706	3.82718	1782.49	7.42439	592.549	530.53	70.2008	0.00661376	4.55441	950.02	7.32871	150.072	41.7081	21.057	851.143	3.29357	0	0.311048	17.7577	398.182	398.202	4114.46
2011-05-02	13	5.26851	587.87	1.74023	3.29875	1.07742	7.00997	3.35304	2.43011	0.72248	3.70198	0.616482	6.91566	0.669448	3.817	1757.04	7.40441	610.329	521.359	70.3534	0.00829263	4.73928	955.783	7.32939	149.79	49.7192	81.3862	835.429	3.52027	0	0.44796	17.9479	394.571	393.912	6374.7
2011-05-02	15	5.48069	555.821	0.688631	5.0768	0.400821	6.98417	2.30406	2.32051	0.783098	3.86627	0.821022	6.92575	0.229144	3.88871	1947.01	7.07699	588.879	458.011	69.7075	0.00784565	4.82058	972.501	7.32937	296.025	55.5481	107.543	741.558	3.54205	0	0.819737	18.1629	342.141	341.379	4565.62
2011-05-02	17	5.83363	577.827	0.848433	6.09405	1.05906	6.97864	2.04371	2.45336	1.5305	3.57299	0.681829	6.94662	0.131363	4.00866	1961	7.31479	507.345	385.1	69.7056	0.00758038	4.8328	965.439	7.32259	319.22	64.8457	99.9642	635.63	3.53038	0	1.25885	18.1378	291.683	293.6	7866
2011-05-02	19	5.61179	506.697	0.992416	4.225	0.541731	6.99693	1.85798	2.45941	1.02838	3.38755	0.0194088	6.96485	0.0281068	4.09654	1900.11	7.38053	495.539	385.919	70.2991	0.00635938	4.85729	972.002	7.32153	269.214	61.1777	74.3286	629.514	3.55171	0	1.57649	18.0575	288.661	287.619	3002.03
2011-05-02	21	5.53157	531.775	0.408845	3.97894	0.246688	7.00403	1.72567	2.42395	1.07863	4.14753	0.596666	6.96321	0.155376	4.01373	1742.14	7.35467	550.224	426.474	70.8689	0.0119048	4.78907	973.606	7.33061	208.809	53.5438	72.997	707.902	3.50812	0	1.85992	18.0916	319.271	319.868	4354.33
2011-05-02	23	4.40335	561.52	0.738925	3.19241	0.692128	7.0269	2.06222	2.53355	1.58195	3.46082	0.693125	6.98668	0.102184	4.077	1690.02	7.31458	529.197	502.623	71.0253	0.0135516	4.73814	977.497	7.3387	205.21	38.6831	5.98206	819.706	3.46257	0.000509458	2.02344	18.1893	378.099	378.099	6914.7
2011-05-03	1	4.44872	501.519	1.08007	2.19805	0.332448	7.04303	2.67631	2.53071	0.814103	3.29835	0.0564696	6.99175	0.0331502	4.09314	1691.44	7.2607	596.742	560.905	70.9266	0.0180098	4.66016	975.695	7.34994	201.612	37.1794	0.00237417	874.289	3.45824	0.000382094	1.68559	18.2195	418.657	417.713	2846.85
2011-05-03	3	5.86414	535.05	0.397931	3.6319	0.467426	7.02248	2.96783	2.4629	0.849125	3.66899	0.716492	6.97413	0.302717	4.04242	1798.42	7.24969	486.526	467.488	71.1165	0.0206553	4.64312	973.443	7.35903	198.013	41.2339	0.0030525	779.731	3.50712	0.000254729	0.974839	18.0779	355.302	355.317	4380.25
2011-05-03	5	6.19806	551.673	0.87092	3.20571	0.895586	7.02671	3.98735	2.50235	1.01206	2.57378	0.72084	6.98464	0.797697	4.11232	1817.59	7.21918	361.219	379.355	71.1131	0.015873	4.68332	970.279	7.37033	194.415	41.2952	0.0030525	628.485	3.54069	0.000127365	0.340646	17.9142	288.817	288.808	5438.48
2011-05-03	7	6.12202	450.595	0.00790937	1.78263	0.044865	7.02009	3.61362	2.38051	0.320587	2.15635	0.0124135	6.98171	0.79186	4.19284	1810.37	7.20129	282.156	228.223	70.6247	0.013431	4.73038	971.866	7.38129	190.817	37.6189	0.00169584	350.74	3.70774	0	0.240051	17.4307	170.297	169.459	12.8822
2011-05-03	9	4.2468	539.029	0.608341	2.87726	1.05255	7.0212	2.82017	2.54353	1.01259	3.00937	0.677472	6.95298	2.09135	4.12945	1799.68	7.22124	567.981	448.96	70.5803	0.0135516	4.69513	975.405	7.37581	187.218	52.6641	83.1357	728.187	3.56498	0	0.340449	17.9151	332.041	332.6	6068.85
2011-05-03	11	5.17172	618.974	0.00335097	5.72601	1.18225	6.96207	2.02672	2.55493	0.0549586	6.66194	1.17808	6.87475	0.0299722	4.05057	1721.04	7.17227	577.833	552.605	69.1833	0.0100224	4.80682	971.123	7.36722	183.62	67.2854	135.086	856.927	3.26891	0	0.782596	18.2825	403.16	404.551	5228.09
2011-05-03	13	4.93004	577.814	0.0369082	7.25491	0.847583	6.91045	1.3791	2.44285	0.0875797	8.62903	0.829582	6.82747	0	4.14654	1732.33	7.17532	568.288	409.085	66.7379	0.00778388	4.847	981.939	7.37305	180.021	75.8466	145.789	580.651	3.71196	0.000508751	1.27899	18.414	270.435	269.933	3096.92
2011-05-03	15	4.59518	556.598	1.26445	6.38947	0.808411	6.92831	1.52969	2.4659	1.19531	8.67305	0.81291	6.83831	0	4.09338	1684.51	7.20034	576.867	407.095	68.2981	0.00864876	4.89905	982.201	7.35737	161.088	65.8144	131.967	657.524	3.83069	0	1.77062	18.4107	303.202	304.487	6070.42
2011-05-03	17	4.47155	552.555	0.501905	7.10847	0.24605	6.91828	1.50073	2.39922	1.06624	8.51463	0.910198	6.84975	0	4.11343	1915.78	7.21057	518.814	382.007	68.6919	0.0091193	5.02076	983.081	7.33789	153.135	65.1059	105.994	548.337	3.69528	0.000509458	2.20892	18.5167	252.047	251.629	3675.03
2011-05-03	19	3.93492	578.937	0.779474	7.05849	1.04122	6.93596	1.56126	2.52401	0.92771	8.52814	0.344436	6.87054	0	4.17135	1840.59	7.2126	494.993	419.679	68.5423	0.0106838	5.09963	985.121	7.31121	145.181	50.7802	28.8748	616.205	3.65069	0	2.44765	18.2377	269.361	270.093	5109.37
2011-05-03	21	3.76513	576.344	1.06563	5.97271	0.910421	6.96516	1.64562	2.49968	0.54572	8.08043	0.617618	6.8855	0	4.12002	1773.37	7.23468	546.855	524.101	69.3766	0.0124135	5.08881	977.564	7.29266	146.067	38.8728	4.56264	786.832	3.53247	0	2.5232	18.0309	341.47	342.714	4275.49
2011-05-03	23	3.65662	540.505	0.702788	5.18129	0.24136	6.98771	1.64598	2.38135	0.706336	6.64875	0.708516	6.91194	0	4.13336	1772.96	7.20325	519.179	523.087	69.6174	0.0164835	4.86894	978.392	7.30135	146.953	38.4771	2.25376	794.907	3.53553	0.0010175	2.52591	18.1078	338.964	338.79	3615.27
2011-05-04	1	4.08144	584.727	0.482824	4.76883	0.77832	7.00267	1.79807	2.46421	1.05526	5.18684	0.93194	6.94056	0.0719355	4.15406	1781.03	7.11908	598.254	579.041	69.5274	0.0189518	4.84196	983.003	7.31193	147.839	41.2089	0.0044153	850.2	3.50123	0.000814001	2.18664	18.1088	375.592	375.249	6114.9
2011-05-04	3	4.83202	526.989	1.0754	2.74991	0.723126	7.02529	2.12337	2.5334	1.32813	3.90321	0.128922	6.96242	0.0636379	4.25176	1874.45	7.2628	472.816	493.934	70.5908	0.0200448	4.88053	968.512	7.331	148.725	46.8072	0.00627459	763.77	3.55507	0.000610501	1.48055	17.9175	324.397	324.256	4846.74
2011-05-04	5	5.20667	482.943	0.42037	2.60842	0.0579399	7.00932	2.20199	2.42951	0.511952	4.27469	0.578787	6.94197	0.0133123	4.25935	1927.37	7.24615	422.812	412.388	70.3704	0.023199	4.92173	970.028	7.34134	149.61	48.3611	0.0030525	647.953	3.61261	0.000407	0.761783	17.7151	267.32	268.004	1254.55
2011-05-04	7	5.23938	550.278	0.606587	2.99124	0.626063	6.99307	3.39914	2.56959	1.11326	3.60778	1.09412	6.9398	0.424912	4.23078	1979.1	7.20116	330.254	320.483	70.0583	0.0213675	4.9485	959.252	7.34875	150.496	46.7726	0.0491792	467.967	3.61359	0.0002035	0.26503	17.5933	210.836	211.475	5010.94
2011-05-04	9	4.5446	479.279	0.820744	2.0133	0.183244	6.99665	3.40772	2.49428	0.894581	2.79803	0.151411	6.94234	0.276564	4.36579	2045.3	7.07831	550.461	375.356	66.3145	0.0147743	4.84123	963.511	7.34916	151.382	63.0965	105.179	548.69	3.41965	0	0.411841	17.8869	249.367	249.478	2003.04
2011-05-04	11	4.26729	541.309	0.785022	4.81905	0.895674	6.9641	3.05014	2.51403	0.613729	4.36505	0.48293	6.89516	0.132055	4.28056	1960.73	7.09055	543.52	411.199	66.704	0.0143468	4.91587	964.883	7.35372	152.268	68.9949	125.56	729.393	3.61212	0	0.850036	17.9787	309.892	308.718	3946.23
2011-05-04	13	4.26375	575.928	1.47531	4.63504	1.06381	6.9704	2.33782	2.56082	0.941494	4.79051	0.903573	6.89062	0.182346	4.28403	1824.62	7.16853	559.875	439.961	67.6435	0.00915751	5.09291	967.169	7.35609	153.154	59.3861	100.325	745.31	3.55338	0	1.29339	17.8801	329.446	329.366	6674.59
2011-05-04	15	4.32656	555.979	0.657441	5.54017	0.326589	6.95922	1.84836	2.42601	1.04298	4.58019	0.725731	6.90355	0	4.35013	1882.43	7.18964	558.648	410.996	68.3591	0.00768213	5.09723	974.783	7.34207	154.441	69.3466	129.055	701.221	3.52635	0	1.65987	18.4055	310.998	310.515	3839.23
2011-05-04	17	4.28416	584.514	0.714566	5.79315	0.849684	6.95981	1.76612	2.49162	0.96543	4.58635	0.728442	6.91097	0	4.37632	1935.38	7.19562	480.638	387.268	68.2572	0.00769282	5.08267	975.544	7.329	164.868	65.6391	82.3819	681.412	3.54563	0	2.06447	18.2463	291.465	291.43	5733.89
2011-05-04	19	4.08269	549.214	0.775845	4.74231	0.819302	6.97144	1.78685	2.53217	0.997958	4.15464	0.0269807	6.93166	0.00151608	4.49714	1856.03	7.18035	490.013	426	68.5457	0.00773301	5.09026	970.391	7.31978	156.513	56.2051	42.7194	730.913	3.508	0	2.26344	18.2588	316.651	316.72	2513.55
2011-05-04	21	4.00922	567.072	0.802137	3.36725	0.181833	6.99308	1.84025	2.51225	2.6829	3.74957	0.697919	6.94657	0.671703	4.35207	1799.38	7.14334	541.347	468.654	68.9357	0.0101241	5.13805	975.041	7.33238	155.405	55.6018	74.2681	808.024	3.47622	0.000508751	2.47254	18.3526	350.512	349.547	6776.26
2011-05-04	23	3.98191	557.352	0.534005	3.74933	0.618429	7.00436	2.05191	2.59802	0.876034	4.61151	0.330908	6.93836	0.0377052	4.45414	1787.61	7.08689	515.124	463.588	68.9662	0.015873	4.96068	975.122	7.34132	150.92	54.3496	54.0386	802.332	3.48987	0.000508751	2.72708	18.4005	348.243	348.24	4598.27
2011-05-05	1	4.22525	566.066	1.17298	3.42093	0.897697	7.02359	2.49237	2.64422	0.884596	4.00113	0.3399	6.94768	0.013718	4.43583	1793.15	7.08688	583.295	560.697	68.7938	0.0155894	4.9409	968.894	7.33877	145.739	54.9827	0.863192	899.246	3.44428	0.000407	2.5098	18.3256	419.058	418.077	6248.36
2011-05-05	3	5.00444	541.333	0.777459	3.53706	0.448642	7.02128	2.30634	2.56749	0.682316	4.5826	0.696625	6.94724	0.0339744	4.46634	1888.04	7.10301	472.277	484.227	68.6237	0.0232499	4.96585	966.874	7.34782	145.034	59.3346	0.00457875	835.401	3.51278	0.00030525	1.80309	18.1255	365.083	366.178	4224.2
2011-05-05	5	6.12498	535.819	0.485144	4.02189	0.473518	7.0046	2.51834	2.57187	0.761152	4.01444	0.736932	6.94514	0.124322	4.48466	1916.53	7.1434	427.135	416.129	67.8809	0.0238604	5.00326	958.089	7.35993	153.095	61.3033	0.00559626	731.122	3.54313	0.0002035	1.08903	17.9504	313.819	313.873	3848.54
2011-05-05	7	5.58912	554.269	0.45078	4.18297	1.40591	6.99544	3.29443	2.6615	1.03978	3.48806	0.800353	6.93903	0.629202	4.53483	1944.85	7.06775	428.833	410.982	68.7797	0.0224868	5.04336	960.789	7.36012	149.487	60.7457	2.17338	696.515	3.53814	0.00010175	0.410558	17.8258	310.988	310.407	6187.1
2011-05-05	9	4.71471	484.91	0.286302	3.61133	0.321651	6.9856	2.77606	2.53439	0.86131	3.19556	0.13046	6.93768	0.530397	4.65155	1882.89	7.09599	541.464	382.062	67.7919	0.0176706	4.95248	966.106	7.3626	145.879	60.7395	95.8303	616.01	3.58248	0	0.395934	17.7992	284.567	283.216	2786.56
2011-05-05	11	4.31385	544.174	0.42556	4.94811	0.704999	6.96455	2.28382	2.49617	0.90951	3.7326	0.423911	6.91005	0.331488	4.61242	1908.79	7.23412	576.342	423.375	67.1958	0.0128544	4.83192	978.334	7.36316	142.272	65.2775	121.911	701.003	3.57107	0.0010175	0.771946	17.8399	315.888	316.759	3910.29
2011-05-05	13	4.22184	584.721	1.23327	4.31197	1.01939	6.97755	2.13819	2.59995	0.753283	5.4424	0.745847	6.89486	0.0663275	4.57788	1872.35	7.2914	583.017	420.793	67.7859	0.00803826	5.03447	989.679	7.36057	171.119	57.5856	109.09	703.525	3.58385	0	1.21024	17.9892	316.343	316.289	4992.64
2011-05-05	15	4.3283	566.795	0.815622	4.26819	0.367908	6.97052	1.96099	2.56304	0.970994	6.03385	0.90724	6.89674	0.000814001	4.54725	1998.65	7.28203	585.406	424.603	67.6197	0.00615588	5.09509	995.085	7.3457	209.115	69.0329	138.748	695.167	3.58108	0	1.60029	18.392	319.279	318.588	4893.47
2011-05-05	17	4.05977	556.926	0.481879	5.11932	0.566429	6.95248	1.95802	2.61395	0.989843	6.62379	0.807048	6.89777	0	4.61153	2038.38	7.27563	528.708	378.12	68.1315	0.00662296	5.12461	997.189	7.33447	211.052	67.6372	119.39	627.48	3.58553	0	2.08394	18.4977	285.975	285.965	4745.75
2011-05-05	19	4.06664	542.126	1.24749	4.2873	0.885177	6.9642	2.12578	2.68368	1.74088	5.67821	0.248121	6.91733	0	4.75556	2052.56	7.2693	486.798	391.762	68.644	0.00620676	5.12705	996.391	7.3303	227.232	70.1376	102.575	670.578	3.58288	0	2.44636	18.5344	294.895	293.833	6255.98
2011-05-05	21	4.19416	505.072	0.742199	4.39118	0.238438	6.96133	2.07614	2.60712	0.775105	6.59011	0.452411	6.90771	0	4.71171	1959.18	7.13736	563.718	397.216	68.8645	0.00585063	4.95632	1012.71	7.33301	242.297	70.8788	140.089	692.838	3.57877	0.000508751	2.87307	18.5274	295.463	295.628	2300.39
2011-05-05	23	4.23607	554.5	0.509843	5.71792	0.713741	6.95569	2.14445	2.6852	1.41995	6.9768	0.738885	6.90387	0	4.6279	1966.55	7.23734	515.275	405.594	69.6174	0.00742776	4.73017	1001.18	7.33286	199.361	67.3247	110.284	724.66	3.56204	0.0010175	3.36097	18.6217	304.653	304.369	6257.11
2011-05-06	1	4.6703	546.756	0.846176	4.97076	0.851155	6.97164	2.19637	2.73102	1.9121	5.84401	0.282247	6.92242	0	4.78256	1946.17	7.17232	565.238	535.659	69.5614	0.00815133	4.83812	1002.01	7.32573	185.429	59.3715	10.889	870.097	3.51626	0.0010175	3.33326	18.5687	398.558	398.628	6392.19
2011-05-06	3	5.52346	556.532	0.913302	4.04863	0.506695	6.98565	2.33046	2.87377	0.833693	7.74176	0.690283	6.9112	0.0118573	4.78787	1832.02	7.109	488.173	492.487	69.2138	0.0104294	4.92204	1017.03	7.32289	177.89	61.8689	0.00559626	844.34	3.65113	0.0010175	2.64921	18.2931	372.447	372.251	4856.83
2011-05-06	5	5.21231	478.09	0.312319	4.41233	0.449023	6.98683	2.54436	2.96006	1.13879	3.47463	0	6.99587	0.638285	5.23305	1882.01	7.3433	423.196	417.513	69.0374	0.00936101	5.02117	1017.25	7.33231	149.265	49.0746	0.00186542	733.995	3.81218	0.0010175	1.94307	17.8159	315.457	316.174	732.45
2011-05-06	7	5.19266	511.545	0.756994	3.18019	0.863031	7.00715	3.43092	3.07609	1.44389	1.68288	0	7.02834	1.14191	5.35659	1879.3	7.38587	468.843	422.379	69.5937	0.0108364	5.13119	1029.65	7.33859	143	47.5961	0.0030525	707.413	3.83918	0.0010175	1.23713	17.7406	315.323	316.811	2821.13
2011-05-06	9	5.311	555.421	0.891008	2.96022	0.251402	7.00299	3.60896	2.9885	1.74899	3.47968	0.529065	6.98263	1.64554	4.12005	1885.38	7.15964	606.87	502.004	69.0859	0.00952687	5.04777	1044.64	7.3337	148.883	56.6122	77.5731	799.816	3.71211	0.0010175	0.761771	17.9119	376.01	376.349	6248.53
2011-05-06	11	4.85958	549.425	0.544349	4.65446	0.590196	6.96389	3.5452	2.98074	2.05409	8.79579	0.897249	6.85046	2.14916	2.49308	1762.58	7.28196	592.202	423.491	68.3998	0.00696988	4.78438	1053.03	7.34268	154.766	64.8699	136.865	692.243	3.19495	0.0010175	1.12247	18.159	318.58	319.08	5422.98
2011-05-06	13	4.91353	541.322	2.05172	4.13239	0.947507	6.98253	3.37974	3.03413	1.65192	7.7192	0.121339	6.87901	2.65279	2.52149	1806.66	7.35503	570.088	479.933	68.4303	0.00656288	4.67334	1062.84	7.33657	160.649	31.4437	59.0653	778.482	3.19511	0	1.4491	18.4955	361.238	360.612	6042.03
2011-05-06	15	4.70501	529.521	0.466707	6.80949	0.469531	6.93635	2.68342	2.85748	0.695333	8.94045	0.583578	6.85625	1.7898	2.60839	1943.08	7.4285	554.789	418.611	68.4609	0.00549451	4.64804	1060.71	7.32631	156.917	65.344	126.325	712.947	3.19161	0.000508751	1.76553	18.6403	314.513	314.419	3379.58
2011-05-06	17	4.61703	570.296	1.08962	6.19129	0.921924	6.95397	2.60257	2.99149	1.75862	6.85354	0.374528	6.89252	1.78033	2.72028	1857.23	7.45979	589.162	461.845	68.5799	0.00499269	4.63276	1057.85	7.30575	160.776	57.4232	111.149	766.559	3.19143	0	2.18382	18.4388	345.092	344.874	7888.71
2011-05-06	19	4.49553	512.874	0.871415	4.69979	0.199094	6.97261	2.42648	2.9244	0.694641	7.06673	0.380322	6.90557	1.57171	2.69908	1768.32	7.7009	578.674	528.197	68.3184	0.00483313	4.64915	1043.31	7.28787	148.619	43.5457	25.99	853.81	3.19027	0	2.4355	18.1629	394.005	394.255	2709.91
2011-05-06	21	4.32941	511.901	0.420872	4.21264	0.34489	6.96492	2.36252	2.98951	0.730172	6.24161	0.303833	6.90199	1.64976	2.62491	1797.06	7.49108	594.746	550.484	68.6237	0.0042735	4.724	1039.24	7.29242	147.052	43.1233	30.4058	884.793	3.18963	0	2.55636	18.2848	414.376	415.536	3727.38
2011-05-06	23	4.28637	564.308	1.07379	3.02732	0.653309	7.00015	3.07847	3.08451	0.885972	4.92616	0.365537	6.92978	1.85412	2.58771	1980.78	7.47683	477.219	484.479	69.1697	0.00585063	4.79534	1033.01	7.31188	206.761	51.0814	15.7796	826.373	3.18856	0	2.61957	18.6452	365.869	368.026	6711.46
2011-05-07	1	4.62162	549.809	0.949596	2.75224	0.256208	7.02999	3.46701	3.06413	1.07294	3.86764	0.77168	6.94381	2.03365	2.67518	1982.26	7.43522	558.574	536.427	69.6463	0.00636823	4.84638	1024.88	7.32759	228.597	61.8735	9.61959	849.162	3.18928	0	2.48143	18.6017	398.288	397.518	5642.29
2011-05-07	3	5.12103	586.837	0.781956	5.33541	0.827413	7.02694	3.94194	3.06891	0.960066	3.40293	0.464925	6.94897	2.17176	2.76977	2037.01	7.45154	488.346	486.606	70.0346	0.00681726	4.8853	1017.45	7.33729	198.407	64.1127	0.00339167	821.747	3.18955	0	1.79027	18.467	368.491	368.176	6802.13
2011-05-07	5	5.25891	564.724	0.946981	4.75287	1.01605	7.03168	3.32005	3.05661	0.545781	3.27576	0.30348	6.95118	2.35595	2.83312	2025.29	7.56252	429.575	434.999	69.9159	0.00712251	5.01619	1001.18	7.35184	141.902	61.8107	0.00237417	750.859	3.18899	0	1.07787	18.3083	327.3	328.43	4313.42
2011-05-07	7	2.04167	534.395	0.809877	3.35311	0.260738	7.03727	2.89561	2.94333	0.694811	3.45952	0.48159	6.93829	2.84519	2.86872	2047.5	7.74038	364.502	391.656	69.9328	0.00646113	5.08256	1007.25	7.36104	151.438	23.4505	0.00339167	686.839	3.1912	0	0.401636	18.2095	297.218	295.776	3102.18
2011-05-07	9	0	539.671	0.323479	3.42622	0.519401	7.00995	2.89236	2.99462	0.645789	3.25357	0.652959	6.93713	2.90666	2.8834	2018.8	7.59301	360.813	306.11	69.3508	0.00565498	4.91037	1009.39	7.36185	160.975	6.92532	1.62619	504.372	3.19696	0	0.247023	17.984	226.471	227.05	3665.6
2011-05-07	11	4.87191	538.652	1.3345	2.63156	0.574298	7.01828	3.59339	3.07795	1.05115	3.11969	0.31918	6.93455	3.0683	2.87735	1958.96	7.37806	568.783	455.638	68.7085	0.00574888	4.78659	1016.75	7.35899	170.512	61.1099	106.933	767.275	3.75363	0	0.360765	17.9965	340.676	339.663	5457.37
2011-05-07	13	5.67397	539.443	0.729779	4.34185	0.335005	6.98603	2.91795	3.00015	0.97075	3.34115	0.247083	6.9225	2.73741	2.90455	1933.13	7.3116	607.809	453.734	69.1019	0.00452788	4.76853	1024.67	7.36269	180.049	70.379	144.107	755.547	4.30653	0	0.817503	18.4364	340.306	340.592	3649.06
2011-05-07	15	4.97452	566.816	0.718179	5.19777	0.758645	6.98827	2.74541	2.99945	0.868383	3.41538	0.129297	6.92147	2.83478	2.9575	1877.1	7.30862	584.207	458.688	69.7497	0.00503663	4.73064	1026.6	7.35786	175.326	58.3067	109.476	770.227	4.84266	0	1.30029	18.7839	342.927	344.271	4964.53
2011-05-07	17	4.19913	574.397	1.19268	3.9875	0.649632	7.01666	2.90301	3.04948	0.527343	3.46553	0.168578	6.93179	3.02381	3.0244	1825.12	7.31007	525.511	487.048	69.164	0.00320959	4.69809	1021.21	7.34318	164.854	47.9068	27.0645	815.434	4.21835	0	1.53019	18.8295	367.999	368.313	5957.11
2011-05-07	19	3.92441	562.191	0.41219	3.40812	0.0618861	7.03015	2.40267	2.88597	1.1014	3.64435	0.509061	6.95006	3.59734	3.05367	1824.1	7.24813	482.586	468.827	69.9159	0.0038665	4.69566	1019.02	7.3504	156.781	42.6263	2.12471	778.062	4.91624	0.000508751	1.58198	18.8831	349.835	349.523	5322.74
2011-05-07	21	3.75925	560.808	0.878381	3.03333	0.41752	7.03829	3.59155	3.05958	0.863506	2.50311	0.0168854	6.97647	3.23285	2.98669	1763.22	7.23273	505.951	495.243	69.8141	0.0034595	4.72564	1011.98	7.35345	152.599	34.1876	0.0030525	824.478	4.35765	0	1.59298	18.5968	370.596	370.606	4928.49
2011-05-07	23	3.75207	518.89	0.666266	1.87879	0.0628002	7.06125	4.27989	2.9962	0.507726	2.84133	0.096393	6.98079	3.76435	3.00977	1774.27	7.27019	455.955	465.584	69.8209	0.00493488	4.77448	1014.51	7.3673	153.989	35.8838	0.002035	788.121	4.81019	0	1.58779	18.5213	349.799	350.206	2593.67
2011-05-08	1	4.31289	583.351	0.828786	3.48754	0.328315	7.05739	4.21985	3.10334	1.47362	2.49715	0.206438	6.99341	3.66	3.06135	1783.94	7.26997	578.122	557.626	70.4479	0.00641917	4.85359	1012.8	7.37344	149.05	38.7611	0.00237747	881.683	3.76204	0	1.25051	18.518	419.084	419.75	8520.37
2011-05-08	3	5.00215	534.732	1.21222	2.65305	0.414155	7.06829	4.15981	3.05614	0.574176	2.42711	0.0038699	7.00734	3.55564	3.07945	1879.51	7.24795	478.932	501.991	70.3975	0.00676638	4.88649	1012.45	7.3836	145.187	44.6635	0.00135667	834.765	4.58856	0	0.537261	18.4152	378.976	378.767	4282.92
2011-05-08	5	5.13336	514.977	0.123185	2.88193	0.178139	7.04421	4.09977	2.89212	0.675105	3.00101	0.3023	6.9892	3.45128	3.15694	1875.89	7.31464	233.103	264.926	70.272	0.00590151	4.98492	1005.7	7.40069	139.304	45.2799	0.115826	455.223	5.33982	0	0.233333	18.0662	203.72	203.265	3453.16
2011-05-08	7	4.59386	457.187	1.07641	1.35907	0.106366	7.06804	3.84141	2.98597	0.979596	2.10528	0.0402795	7.01	3.34692	3.16504	1873.4	7.32415	240.802	205.425	70.2042	0.00819088	4.98829	1001.15	7.41361	143.159	41.5307	0.0030525	305.482	5.67452	0	0.226023	17.7395	155.224	155.165	1966.02
2011-05-08	9	3.77963	526.421	0.362014	2.83196	0.587959	7.03398	3.58304	2.99249	0.245763	2.56547	0.0735488	6.96629	3.24256	3.13676	1847.73	7.22214	323.844	248.475	70.1863	0.00463607	4.87426	1006.43	7.40812	147.014	35.1408	0.00288693	367.774	5.88613	0	0.230323	17.8604	184.356	185.08	2913.4
2011-05-08	11	3.67811	531.95	0.813356	1.83745	0.083118	7.06005	3.32468	2.97993	1.04147	2.95543	0.309809	6.95854	3.1382	3.12152	1844.58	7.19958	569.349	478.036	70.0041	0.00401913	4.85039	1005.91	7.39531	150.87	37.7137	11.6467	759.844	4.56656	0	0.207914	18.092	353.277	354.104	3492.31
2011-05-08	13	4.29516	576.593	0.879406	4.20739	0.768337	7.03125	3.06631	2.99399	1.01411	2.53712	0.0974478	6.96976	3.03385	3.0536	1835.61	7.21828	643.826	506.992	69.7734	0.00340863	4.85994	1000.54	7.38977	154.725	52.0134	109.231	807.769	3.95752	0	0.396602	18.4134	382.611	382.439	5842.89
2011-05-08	15	3.93418	575.594	1.25426	3.35537	0.591597	7.04683	2.80794	2.9653	0.586996	3.70168	0.207234	6.94993	2.92949	3.03292	1760.69	7.23046	578.139	507.704	70.5908	0.00315425	4.95992	1007.53	7.3814	162.579	45.9391	40.0887	811.349	4.95966	0	0.696262	18.7239	380.69	380.084	6312.3
2011-05-08	17	3.67244	539.864	0.434384	3.37994	0.14608	7.04091	1.79174	2.7829	0.90132	3.08738	0.166554	6.96603	2.81645	3.09698	1771.73	7.23345	501.178	455.521	69.9384	0.00397377	4.88434	999.299	7.37876	156.529	38.1258	1.33784	741.07	5.11158	0	0.784963	18.7029	343.756	344.357	3245.45
2011-05-08	19	3.59252	581.602	0.855318	3.49649	0.569578	7.05809	2.69656	2.90829	1.04702	2.30522	0.100884	6.98249	3.60044	3.13112	1810.05	7.21879	462.669	438.272	70.6485	0.00127188	4.79511	995.574	7.38013	149.39	32.7477	0.000508751	715.521	5.14205	0	0.787386	18.6106	330.027	329.6	7773.85
2011-05-08	21	3.53222	448.478	0.502835	1.98068	0.0517908	7.0702	2.58782	2.80095	0.413139	2.4645	0.0296517	6.98892	3.62013	3.09937	1821.32	7.23131	485.665	434.9	70.7706	0.00371388	4.78739	1009.7	7.38813	143.162	31.351	0.002035	729.53	5.12561	0	0.790061	18.5136	325.783	326.369	352.322
2011-05-08	23	3.69122	558.124	1.01857	2.84829	0.311952	7.06903	4.27112	3.02605	1.24373	3.18172	0.0595085	6.97893	3.77622	3.0411	1814.86	7.37916	473.485	474.783	71.0962	0.00401913	4.88516	998.776	7.39682	146.768	34.546	0.00220459	802.629	4.59437	0	0.792962	18.4379	356.127	356.239	7029.81
2011-05-09	1	4.14138	502.965	0.815901	1.97099	0.0936639	7.0698	3.58988	2.93488	1.35935	2.29898	0.0358794	6.99313	3.93231	2.98128	1782.3	7.32247	550.44	557.355	71.3887	0.00443229	5.00469	978.39	7.39443	154.007	38.6561	0.19784	884.025	4.09432	0	0.469053	18.6236	418.236	419.251	3457.91
2011-05-09	3	4.8595	546.21	0.945794	3.31413	0.577043	7.05689	3.60812	3.00754	0.468451	3.29417	0.0780474	6.97425	2.60007	2.95019	1837.13	7.42078	277.062	298.782	71.7406	0.00442613	5.08139	989.174	7.40793	138.567	40.6787	0.00576584	501.412	5.10153	0	0.237639	18.3514	228.637	229.582	5297.36
2011-05-09	5	4.05455	477.438	0.33157	1.51154	0.0505359	7.07077	2.81018	2.89475	1.09065	2.025	0.128909	6.994	2.75683	2.97741	1820.49	7.40232	218.383	220.662	71.0419	0.0034595	4.95698	990.368	7.41812	138.347	36.5748	0.00220459	331.386	5.60006	0	0.236036	18.0696	164.794	165.23	2181.87
2011-05-09	7	3.73273	536.512	0.797795	2.48584	0.529126	7.06689	3.16543	2.98814	0.156085	2.39365	0.172453	6.98186	2.91358	2.96297	1867.47	7.34825	261.892	208.635	70.7163	0.00529101	4.91674	994.336	7.42122	138.127	33.7172	0.00508751	290.241	5.97118	0	0.226387	17.9072	155.594	156.032	2888.43
2011-05-09	9	3.77219	520.096	0.442006	1.87284	0.0523095	7.07049	3.52068	2.91287	1.2909	2.3732	0.144263	6.98615	2.60225	2.97786	1967.39	7.31101	527.948	371.32	71.1136	0.00249634	4.89534	996.242	7.41884	137.908	54.2331	74.6258	582.359	5.62691	0	0.323587	18.1821	275.378	274.78	2994.84
2011-05-09	11	4.39639	571.391	0.915059	3.94087	0.8257	7.054	3.55607	3.02105	0.70778	3.41648	0.117915	6.95915	2.29091	2.88502	1908.77	7.28836	577.882	442.469	71.6253	0.00442613	4.85562	1029.42	7.41233	137.688	59.6418	105.937	729.008	4.51635	0	0.628704	18.5842	333.256	333.353	5895.29
2011-05-09	13	4.59562	577.058	0.626435	3.67998	0.681197	7.04583	1.17075	3.02119	1.11498	4.34133	0.292564	6.93156	1.21613	2.81831	1939.02	7.28406	624.534	435.383	71.2997	0.00371388	4.88273	1033.45	7.40842	156.612	61.3492	129.373	714.235	5.04708	0	1.04236	18.954	325.19	325.807	6624.46
2011-05-09	15	5.19557	566.099	1.25773	3.06645	0.269444	7.05007	1.09332	2.9709	1.07688	4.12683	0.351333	6.93297	0.725407	2.83677	1904.2	7.37392	668.791	505.682	71.2217	0.00234025	5.02269	1029.1	7.39218	198.446	58.7735	130.621	807.464	4.77999	0	1.50532	19.0772	377.939	378.44	6801.59
2011-05-09	17	4.65439	590.195	0.93042	5.71481	1.08947	7.01564	1.16783	3.09421	0.00445606	5.57193	1.35052	6.90993	0.243409	2.87215	1827.55	7.30584	591.084	486.952	71.6706	0.00229256	5.04027	1026.84	7.38417	193.785	48.2874	60.7969	785.882	4.85826	0.000509458	1.86783	18.9692	366.311	365.249	7919.32
2011-05-09	19	3.8432	620.063	0.0245896	6.14951	1.22295	6.98563	0.253931	3.05266	0.032811	5.43281	1.21009	6.90353	0.121978	2.91655	1780.73	7.30756	575.497	520.767	71.6287	0.002849	4.91667	1026.69	7.37762	144.994	40.6217	11.7666	827.754	5.10988	0	1.9754	18.9878	389.146	388.85	4989.95
2011-05-09	21	3.62922	620.065	0	5.89939	1.20981	6.97016	0.147351	3.03418	0	5.78913	1.19702	6.88507	0.101998	2.81173	1749.38	7.27769	611.047	564.387	72.5207	0.00279813	4.84854	1025.37	7.38559	143.409	39.4514	15.0393	881.464	4.97025	0	2.0099	19.0103	421.302	422.321	5116.21
2011-05-09	23	3.88244	620.071	0	5.64539	1.20557	6.97273	0.118776	3.0722	0	6.26239	1.20484	6.88819	0.106973	2.72098	1736.3	7.33883	580.621	572.18	72.6767	0.0038665	4.76182	1029	7.39517	141.823	40.8893	13.2353	900.694	4.78278	0	2.06507	19.1221	431.835	429.98	5232.83
2011-05-10	1	4.2666	619.551	0.00499254	5.76071	1.18725	6.96883	0.1221	3.11148	0.0268213	6.9869	1.20046	6.89268	0.10483	2.67799	1770.78	7.40425	651.459	633.481	73.0396	0.00259463	4.87408	1032.9	7.39331	139.563	44.4013	0.00135667	963.98	4.23262	0.000127188	1.76943	19.188	473.328	473.618	5418.79
2011-05-10	3	4.83257	606.296	0	6.15929	1.16608	6.96034	0.163767	3.07604	0	7.48674	1.17411	6.88723	0.137822	2.67235	1842.15	7.43865	549.603	559.932	73.5691	0.00208878	4.96622	1031.32	7.39165	142.136	47.5757	0.00118874	898.016	4.49197	0.000254375	1.05897	19.0375	423.248	422.476	5111
2011-05-10	5	4.75386	615.923	0	6.63342	1.2609	6.94877	0.191612	2.97656	0	7.87998	1.26876	6.87971	0.177639	2.69121	1921.67	7.70521	427.696	463.227	73.216	0.004884	5.04651	1037.61	7.39174	144.71	47.1636	0.549959	795.393	5.11591	0.000381563	0.38907	18.9163	353.358	353.616	4161.59
2011-05-10	7	3.94259	619.988	0.00886583	6.56136	1.19166	6.93156	0.228592	2.9161	0.0269231	8.03397	1.19691	6.86695	0.273993	2.70832	1872.99	7.50969	370.814	324.435	73.0735	0.00417175	5.12682	1038.5	7.39128	147.283	42.7446	0.13838	539.528	5.55741	0.000508751	0.237103	18.4787	242.201	241.985	2952.72
2011-05-10	9	3.52191	613.696	0	7.37378	1.20221	6.91859	0.248928	2.92989	0	8.30357	1.20886	6.84819	0.243346	2.7413	1732.59	7.25776	602.652	513.409	72.6733	0.00544363	5.1258	1038.15	7.38001	149.857	36.8269	12.5709	802.601	5.03745	0	0.235414	18.2098	382.943	381.48	3675.95
2011-05-10	11	4.11942	583.437	0.00804265	8.85574	0.848905	6.90375	0.316075	2.84314	0	8.88533	0.845675	6.83934	0.227476	2.85588	1839.15	7.19666	618.773	507.21	72.4008	0.00346432	4.87097	1040.16	7.37254	152.43	52.7658	107.735	811.72	4.61206	0.000509458	0.450572	18.7789	383.47	382.47	3110.98
2011-05-10	13	4.06808	534.352	1.19138	7.53172	0.541375	6.92697	0.471981	2.78053	1.20214	6.59347	0.0286036	6.88231	0.346873	2.95352	1836.58	7.15412	586.425	471.315	72.2053	0.00340863	4.76185	1047.99	7.36532	155.004	51.3653	70.9032	764.072	4.99004	0.0010175	0.786257	18.8855	352.948	353.096	4182
2011-05-10	15	4.06467	524.044	0.420832	7.98001	0.22508	6.92826	0.547344	2.69431	0.699389	7.70705	0.456197	6.88069	0.4345	2.95713	1888.52	7.20279	548.224	430.925	72.229	0.00198413	4.75491	1053.72	7.35093	157.577	59.3017	83.5814	712.28	5.03985	0	1.00079	18.9775	323.104	323.378	3367.19
2011-05-10	17	3.59223	579.891	0.699729	7.20623	0.583104	6.94939	0.650536	2.83241	1.8868	6.45235	0.519997	6.9174	0.582506	2.93222	1855.23	7.20144	539.183	469.48	72.2527	0.00239113	4.757	1054.44	7.33387	144.257	45.8337	21.451	763.732	4.52798	0	1.16776	19.17	353.488	352.247	8107.92
2011-05-10	19	3.59135	530.95	0.90619	5.53342	0.44852	6.9772	0.73775	2.84886	0.686165	6.31634	0.0728033	6.93337	0.594256	2.84945	1872.43	7.20042	513.219	475.104	72.6793	0.00163027	4.7433	1057.32	7.33095	142.591	44.0269	11.7692	764.034	4.12241	0	1.22676	19.0537	354.55	354.703	4140.47
2011-05-10	21	3.67946	537.205	0.794431	4.34124	0.260706	6.99712	0.851414	2.81336	0.469177	6.01007	0.505773	6.93405	0.676723	2.8156	1788.51	7.56826	704.383	560.809	72.9616	0.00340863	4.74536	1053.34	7.34056	140.278	43.5511	57.6837	858.652	3.68935	0.000508751	1.32032	19.2873	407.454	407.438	4109.68
2011-05-10	23	3.85917	592.132	0.596011	5.11169	0.355881	7.01234	1.07274	2.93122	2.00105	4.17778	0.311152	6.97527	1.08382	2.81063	1306.02	7.79187	1399.37	1150.63	72.9379	0.00320513	4.81379	1032.51	7.3099	180.713	28.0676	215.119	1614.77	2.42439	0.000508751	1.81097	19.9603	855.59	856.966	8363.37
2011-05-11	1	2.83066	556.247	1.84039	3.00235	0.33896	7.05669	2.31768	3.18417	0.63642	3.2852	0.0173738	6.99345	1.29119	2.73547	1140.37	7.91477	1377.58	1170.99	73.2295	0.00340863	4.95564	1000.36	7.31949	147.94	20.4942	223.714	1666.51	2.77559	0	2.58291	19.5454	877.655	878.285	5588.15
2011-05-11	3	1.77138	512.204	0.276744	3.28044	0.218024	7.03675	1.71702	3.07825	0.399762	2.68957	0.18815	6.96727	1.4273	2.67162	1060.39	7.82369	1325.55	1130.64	73.3178	0.0024454	5.11374	962.991	7.33518	146.69	13.6551	220.285	1617.45	3.29052	0	3.35371	19.2068	853.137	852.543	3092.8
2011-05-11	5	1.05672	507.107	1.07218	2.44441	0.487558	7.04814	3.0165	3.26087	0.992382	2.24106	0.0867844	6.95913	2.76445	2.61712	1039	7.41065	963.342	822.617	73.7078	0.00254375	5.18603	928.795	7.3568	145.44	6.74625	200.785	1180.25	4.84925	0.000508751	4.09206	18.814	631.547	633.539	3795.52
2011-05-11	7	1.09982	437.881	0.0615724	2.10357	0.0699447	7.01898	1.9973	3.11906	0.0781848	1.83904	0.0004477	6.93379	2.35216	2.727	1252.31	7.21894	999.744	760.467	73.1481	0.00396825	5.22389	905.762	7.36901	144.19	9.29008	114.599	1007.62	5.39575	0.000407	4.55637	18.541	549.223	548.292	370.456
2011-05-11	9	2.87248	581.524	0.0956383	3.3866	1.08298	6.97608	2.05563	3.49443	0.119489	3.52009	0.722019	6.86989	2.31191	2.63545	1509.54	7.32951	1300.96	1306.68	73.6128	0.00457875	5.18994	881.156	7.306	142.941	24.2531	0.00220459	1456.96	4.14779	0.00030525	3.49318	18.7702	789.428	788.045	7729.23
2011-05-11	11	3.60774	614.853	0.0112352	4.79332	1.30938	6.93879	1.12671	3.51368	0	5.3682	1.3153	6.84083	1.11268	2.51081	1678.26	7.14567	1088.47	1069.57	73.5861	0.00285297	5.08805	864.917	7.32046	141.691	36.0814	0.00186801	977.304	5.46805	0.0002035	2.14963	19.1065	538.182	537.775	6945.73
2011-05-11	13	3.53369	620.302	0.0332519	6.7743	1.21259	6.89356	1.02436	3.48961	0.0306403	7.0902	1.24056	6.80634	0.897707	2.51411	1694.32	6.9949	1028.3	987.557	73.8502	0.00320513	4.95118	862.386	7.30149	140.441	36.857	18.5877	1112.03	5.73691	0.00010175	1.00916	19.2083	611.139	610.82	7147.73
2011-05-11	15	3.06723	620.181	0.000630851	7.58089	1.21342	6.86833	0.950861	3.47618	0	8.02189	1.22543	6.7932	0.902754	2.61948	1725.23	6.41854	779.199	683.528	73.6399	0.00269638	4.70248	853.253	7.30215	139.192	37.6486	79.1911	820.957	6.24912	0	0.879182	19.2633	448.374	447.466	5244.8
2011-05-11	17	2.57431	608.905	0	7.70598	1.2098	6.85481	0.856709	3.4155	0	8.00147	1.24397	6.79221	0.794526	2.76803	1658	6.91796	641.096	632.498	73.2838	0.00213675	4.55487	858.215	7.29162	137.942	31.3115	1.11535	796.621	6.57757	0	0.991068	19.2691	414.715	414.953	4543.17
2011-05-11	19	2.89686	617.232	0.0175118	7.53109	1.20795	6.85649	0.80059	3.39889	0.0292633	7.44156	1.1983	6.79646	0.826623	2.95435	1758.05	7.02582	526.5	524.465	73.7254	0.0030058	4.51783	863.416	7.30264	136.692	36.591	0.301939	703.563	6.9624	0	0.979167	19.281	341.732	341.832	4155.46
2011-05-11	21	3.31136	588.099	0	7.33944	1.24589	6.85626	0.852818	3.41685	0	7.42341	1.10886	6.794	0.869221	3.06771	1864.19	6.92163	575.225	552.052	73.294	0.00239113	4.44777	861.125	7.30187	135.443	42.9127	19.7241	777.508	6.72103	0.000508751	0.995818	19.2918	360.092	359.276	5353.49
2011-05-11	23	3.5351	593.177	0	7.1301	1.18054	6.87134	0.886077	3.48414	0	7.8188	1.10613	6.81079	0.877757	3.1115	1829.81	7.1527	540.975	531.882	73.2465	0.0026455	4.42735	863.424	7.30792	142.614	44.1127	15.419	771.05	6.31665	0	1.07867	19.3812	346.296	346.539	5517.83
2011-05-12	1	3.69166	593.031	0.0128544	7.03025	1.18491	6.88295	0.884795	3.53567	0.0269163	8.1975	1.00884	6.81501	0.856631	3.11752	1794.92	7.31514	598.053	589.715	73.2499	0.00310338	4.48206	863.285	7.30142	142.299	43.4	0.0030525	840.944	5.91358	0	0.777773	19.4031	382.645	383.172	5889.12
2011-05-12	3	4.43422	611.15	0	6.85036	1.24049	6.87593	0.901778	3.48959	0.00815812	8.50519	1.25314	6.81707	0.960583	3.09784	1867.29	7.34481	353.26	398.72	73.1684	0.00341337	4.51341	867.24	7.31338	141.984	43.771	0.00305675	605.727	6.09831	0	0.264387	19.2174	263.607	266.229	4223.72
2011-05-12	5	4.32477	619.984	0	6.45128	1.19414	6.8604	0.960239	3.40163	0.0810745	8.22219	1.20025	6.80556	1.26484	3.12233	1982.72	7.37285	245.751	257.339	73.216	0.00213675	4.52712	867.426	7.31862	141.669	48.699	0.167888	388.451	6.72711	0	0.231731	18.8463	171.397	170.508	3088.4
2011-05-12	7	3.84504	619.864	0.0130172	6.43901	1.20379	6.85177	0.990117	3.37366	0.195584	8.00943	1.21887	6.79213	1.30852	3.14974	1996.57	7.2688	299.117	246.646	73.0837	0.00539276	4.54954	871.028	7.31791	141.354	52.7103	2.67721	331.703	7.13839	0	0.22499	18.6542	158.926	158.841	3079.01
2011-05-12	9	3.5211	596.828	0	7.20659	1.06348	6.84645	1.02269	3.38634	0.0768959	8.73987	0.999942	6.77687	1.2218	3.13484	1909.86	7.10655	604.029	457.414	73.2906	0.00483313	4.4779	877.612	7.31464	141.039	50.6392	78.361	652.509	6.21452	0	0.358106	18.6499	293.742	293.639	4503.74
2011-05-12	11	3.92584	609.825	0	8.16986	1.35116	6.84345	1.08245	3.4504	0	10.2456	1.35448	6.77367	1.08603	3.05295	1998.84	7.14559	608.948	486.716	72.6419	0.00320959	4.46355	881.396	7.31263	140.724	54.5991	105.684	711.825	5.65382	0	0.637009	18.9002	319.027	319.27	5751.8
2011-05-12	13	3.97204	619.228	0.00908968	9.53666	1.16726	6.83314	1.15486	3.46357	0.0529372	12.1779	1.1991	6.75311	1.16327	2.98899	1908.32	7.22952	738.455	536.946	72.9073	0.0030525	4.47826	892.949	7.31126	154.076	59.0498	143.461	757.69	5.78356	0	1.09808	18.9252	346.985	346.017	6035.29
2011-05-12	15	3.7587	608.914	0	10.7288	1.1399	6.82428	1.2563	3.41503	0.0247795	13.4059	1.145	6.74631	1.2781	2.97483	1857.81	7.27174	610.883	474.004	72.3002	0.00330688	4.67565	900.644	7.31647	160.511	53.6217	108.538	728.285	5.63359	0	1.50778	19.223	331.799	331.775	4878.3
2011-05-12	17	3.25826	492.008	0.685694	8.42176	0.103317	6.85502	1.47577	3.16654	0.75173	10.949	0.0467593	6.78541	1.44535	3.01834	1905.22	7.13891	538.346	495.006	72.8225	0.00228938	4.7583	908.486	7.30799	135.485	41.0734	6.06668	804.565	5.44921	0	1.74832	19.3175	370.507	371.151	1494.33
2011-05-12	19	3.37102	552.077	0.88465	7.54302	0.705931	6.88324	1.57012	3.32559	0.685242	10.1411	0.28117	6.79632	1.55979	3.07865	1905.57	6.92569	517.643	501.673	72.9102	0.00239445	4.81195	909.529	7.28155	136.32	40.4753	4.18146	833.117	5.20282	0	1.74169	19.1892	376.058	376.157	5700.12
2011-05-12	21	3.57758	518.738	1.14756	5.22686	0.242187	6.92932	1.70283	3.25228	1.32233	7.04356	0.0999525	6.84785	1.66782	3.14689	1891.92	6.85024	579.807	549.543	72.2968	0.00300163	4.73468	915.286	7.26563	141.037	43.4986	25.1984	878.92	5.14849	0	1.78134	19.1303	411.193	411.095	4831.04
2011-05-12	23	3.64758	524.075	0.367033	5.48263	0.474298	6.94196	1.67552	3.22149	0.675465	6.30946	0.0598664	6.86435	1.73952	3.10496	1889.56	6.91513	540.115	520.18	72.8802	0.00391738	4.53739	918.99	7.27624	141.689	45.0707	19.1275	863.445	5.15273	0	1.85763	19.1862	391.218	391.335	3293.97
2011-05-13	1	3.92795	577.355	1.03645	3.67567	0.679928	6.98394	1.92212	3.33837	1.00419	6.04655	0.291005	6.87926	1.86453	3.0652	1895.8	6.96785	598.577	592.79	72.8904	0.00401913	4.42598	918.532	7.28568	134.716	45.5404	0.0422263	928.6	4.92037	0	1.52607	19.1295	444.757	445.153	7355.61
2011-05-13	3	4.33712	555.174	0.651244	2.92656	0.122003	7.0036	2.04022	3.26252	1.57017	4.85641	0.807702	6.91422	2.13702	3.01852	1931.83	7.01243	495.114	508.959	72.5332	0.00458512	4.43439	920.92	7.31609	135.876	46.7911	0.00322657	851.807	5.18186	0	0.812562	18.9995	382.732	382.337	5516.73
2011-05-13	5	4.37874	529.084	0.481271	4.09701	0.652998	6.98432	2.51896	3.33521	0.531583	4.69948	0.0773742	6.90883	2.28862	3.01879	1970.2	6.90565	308.501	348.578	72.6699	0.00595238	4.46528	927.798	7.33487	137.036	47.599	0.00491792	622.34	5.45982	0	0.272019	18.809	265.582	267.314	3219.71
2011-05-13	7	4.10502	585.23	0.575594	2.57448	0.458262	6.99464	2.82987	3.37566	1.0029	4.9102	1.68594	6.89736	3.42795	3.04039	2040.55	6.87309	324.826	271.44	72.4529	0.00656288	4.50725	927.205	7.34874	138.196	46.6398	0.465676	411.617	6.11353	0	0.248319	18.4949	191.767	192.056	5699.48
2011-05-13	9	3.75922	614.766	0.00100393	4.71627	1.29151	6.94745	2.41084	3.43779	0.0717813	6.20125	1.16064	6.85629	2.90467	2.96735	1937.25	6.89548	594.174	443.261	72.4732	0.00401913	4.47715	912.414	7.34797	139.356	52.4013	78.6399	629.5	5.49326	0	0.331237	18.5629	284.782	285.17	4659.62
2011-05-13	11	4.20109	607.43	0	6.39832	1.19782	6.90622	1.95436	3.34362	0	7.69368	1.20607	6.82464	2.05614	2.94965	1909.64	6.82103	597.391	489.383	71.674	0.00448323	4.46139	913.713	7.3443	140.516	52.3177	93.2302	724.767	5.34758	0.000509458	0.626048	18.7878	326.261	325.362	4965.56
2011-05-13	13	4.31785	585.834	0.0261362	7.81774	1.06579	6.88258	1.91725	3.25858	0.0710555	8.81508	0.945962	6.80512	1.90922	2.99348	1873.28	6.89661	601.359	458.722	71.805	0.002442	4.64227	914.859	7.34867	156.138	52.5786	88.6739	753.947	5.37623	0	0.959334	18.8582	342.173	341.858	4709.3
2011-05-13	15	4.18273	564.849	0.00144485	7.983	1.25441	6.88065	1.98826	3.22569	0.0698074	8.82207	1.00465	6.82903	1.9019	3.07857	1863.31	6.77235	591.362	529.52	72.5851	0.00289988	4.76877	920.513	7.3349	153.056	41.963	23.6454	841.526	5.16761	0	1.15167	18.9902	396.246	397.481	5907.81
2011-05-13	17	4.0213	558.647	0	7.75391	1.22511	6.8876	1.94436	3.21549	0.0294126	8.84792	0.905744	6.85624	1.87276	3.1037	1852.08	6.70217	526.92	486.66	72.0526	0.00300163	4.90367	924.875	7.32492	155.055	42.6027	13.5928	796.182	5.15309	0	1.20646	18.9501	367.333	367.721	5599.38
2011-05-13	19	3.65545	564.109	0.025045	7.23844	1.15619	6.89777	1.90601	3.17956	0.0877151	8.43118	0.836861	6.87929	1.87149	3.18614	1895.67	6.66693	501.6	497.292	72.5842	0.00305675	4.95782	927.92	7.32272	149.209	35.5994	0.268994	827.222	5.15291	0	1.24191	18.8555	373.04	373.152	5503.48
2011-05-13	21	4.19663	564.705	0	6.79988	1.22821	6.91742	1.88478	3.16315	0.0596934	7.98452	0.868959	6.90089	1.81289	3.25108	1872.35	6.69037	537.911	524.172	72.3308	0.00249288	4.73311	927.276	7.33653	152.158	37.3521	1.40873	857.227	5.07604	0	1.23452	18.8669	392.273	391.486	5783.24
2011-05-13	23	4.01937	613.996	0	6.39469	1.31524	6.93425	1.83079	3.24453	0.019787	7.95073	1.0572	6.91994	1.77611	3.20222	1853.48	6.70356	505.597	509.955	72.6021	0.00483313	4.38712	934.978	7.35396	140.95	37.3227	0.220628	860.01	5.05809	0	1.2316	18.8422	384.883	385.62	6090.63
2011-05-14	1	4.12361	610.082	0.0128341	6.37875	1.11304	6.93674	1.82377	3.28515	0.0295414	8.14493	0.905133	6.90664	1.70595	3.14836	1871.55	6.73817	597.213	586.26	72.6631	0.00483313	4.4125	939.852	7.36791	140.423	37.9659	0.00474834	922.641	4.62096	0	0.885333	18.851	438.745	437.485	5505.24
2011-05-14	3	4.62137	555.96	0	6.22595	1.22917	6.93588	1.87138	3.24117	0.0169955	8.25218	1.05051	6.90334	1.78827	3.106	1899.75	6.76	394.097	446.433	72.9884	0.00555309	4.46187	943.588	7.37595	142.705	40.3682	0.112251	762.475	5.22732	0	0.30065	18.6812	340.842	341.411	5305.23
2011-05-14	5	4.61775	571.623	0	5.74032	1.34427	6.92734	1.9464	3.19946	0.410894	7.89206	1.30753	6.90279	2.14379	3.12139	1894.75	6.78963	261.748	268.862	72.3952	0.00574888	4.51659	939.839	7.38524	144.987	38.8147	0.00169584	461.856	5.88225	0	0.236038	18.2411	202.891	203.289	3720.02
2011-05-14	7	4.23468	562.041	0.00915073	5.04768	1.29268	6.92614	2.01733	3.18652	0.77828	7.29426	1.56476	6.90327	2.48223	3.15084	1922.03	6.79939	271.418	231.287	72.0255	0.00396825	4.56849	938.882	7.38961	147.269	36.1048	0.00390042	347.889	6.02797	0	0.230678	18.0293	174.458	174.362	3507.76
2011-05-14	9	3.69245	567.361	0	4.74194	1.30543	6.92703	2.02844	3.2172	0.742504	7.14673	1.53487	6.89875	2.62902	3.16369	1867.06	6.82029	413.455	332.618	71.9034	0.00457875	4.55261	943.444	7.39069	149.551	33.611	0.00288292	507.273	5.51202	0	0.233184	18.127	244.512	245.207	3730.16
2011-05-14	11	3.64782	555.772	0	5.09416	1.10271	6.92951	1.97255	3.18083	0.148803	7.57896	0.964778	6.89046	2.04726	3.11999	2070.84	6.76717	624.819	544.586	71.6332	0.00417756	4.44919	944.135	7.38716	151.832	37.2705	24.6887	851.38	4.11862	0	0.218063	18.307	406.11	404.494	4563.26
2011-05-14	13	4.27633	598.737	0.00889974	6.30888	1.29301	6.91695	1.98919	3.27026	0.0793244	8.79908	0.853895	6.88302	1.73296	3.02144	1945.8	6.77234	655.421	529.704	71.32	0.00407	4.47578	950.614	7.38892	154.114	49.2452	102.85	848.242	4.67815	0	0.423026	18.6505	399.645	398.518	6295.35
2011-05-14	15	4.23754	591.846	0	7.55522	1.17474	6.90136	2.04847	3.24391	0.0141704	9.91792	0.570247	6.86107	1.81661	3.01273	1864.85	6.8082	724.429	566.003	71.3845	0.00417175	4.43009	951.954	7.39052	159.813	46.362	112.474	878.186	4.74495	0.000508751	0.812871	18.9143	422.619	421.982	5721.38
2011-05-14	17	3.72896	614.461	0	7.84762	1.24729	6.90111	2.09413	3.26834	0	10.4453	1.08044	6.88921	1.79691	2.96663	1646.47	7.40103	818.4	690.838	72.1849	0.00269638	4.4271	954.487	7.38152	148.513	32.3775	75.9782	1009.87	3.82818	0	1.21858	19.0493	515.662	515.948	6432.96
2011-05-14	19	2.72492	620.03	0.00495873	7.4161	1.19784	6.90549	2.02204	3.26859	0.0307033	9.87455	1.02928	6.90043	1.68701	2.86022	1645.6	7.23118	714.164	713.216	72.1766	0.00483985	4.65108	956.148	7.36745	148.838	23.5162	0.00271711	1049.26	4.04889	0	1.33834	18.4135	535.463	535.217	5140.39
2011-05-14	21	2.67775	606.013	0	7.09432	1.05971	6.91386	1.97921	3.28032	0	9.3228	0.902428	6.907	1.66093	2.82343	1705.79	7.30871	621.807	638.962	72.056	0.00279813	4.94873	950.78	7.36636	136.874	24.0919	0.00407	985.636	4.64459	0.0010175	1.31841	18.5029	483.199	483.219	4676.52
2011-05-14	23	2.999	567.767	0	6.82622	1.31853	6.92921	1.97016	3.26373	0	8.88474	1.13174	6.89954	1.69483	2.9466	1845.27	7.80326	483.712	503.17	72.1815	0.00513838	4.74819	946.279	7.37797	142.61	31.7388	0.00169584	842.318	5.16692	0	1.30928	18.7829	380.498	381.89	4670.62
2011-05-15	1	3.29064	592.627	0.00908289	6.7355	1.21913	6.93825	2.02198	3.34208	0.0270045	8.55974	0.975853	6.90839	1.69639	2.99361	1864.01	7.56473	604.261	581.358	71.9407	0.00442613	4.55978	937.732	7.38038	142.336	35.7343	0.00339167	915.698	4.68793	0	0.957438	18.7464	432.983	431.735	6363.9
2011-05-15	3	3.89543	593.995	0	6.9217	1.2297	6.94058	2.09196	3.28916	0	8.60337	0.760942	6.9089	1.71768	3.03506	1932.1	7.49955	431.684	483.124	72.2649	0.0054512	4.5691	939.852	7.38558	129.309	38.9929	0.0044153	806.307	5.12024	0	0.332134	18.5933	366.706	368.836	5341.11
2011-05-15	5	3.87659	557.036	0	6.11548	1.24549	6.9285	2.13727	3.17966	0.00316104	8.21035	1.17595	6.90964	1.91402	3.1323	1950.28	7.44401	266.247	280.34	72.0221	0.00696988	4.60776	942.152	7.38863	130.052	39.4949	0.00322209	473.923	5.83335	0	0.22762	18.1663	211.124	211.066	3583.97
2011-05-15	7	3.37121	582.159	0.00917108	5.88764	1.24852	6.9204	2.16943	3.23651	0.220513	7.93095	1.33424	6.89998	2.12928	3.1491	1927.17	7.32874	266.551	233.597	72.1103	0.00712251	4.68492	947.012	7.39026	131.295	38.0135	0.00220459	348.63	5.8092	0	0.22276	17.9612	177.236	177.528	3380.1
2011-05-15	9	2.9125	609.938	0	5.70452	1.2152	6.9107	2.19588	3.23271	0.254124	7.88636	1.00767	6.88177	2.30314	3.12966	1902.13	7.14884	375.681	295.659	71.5948	0.00747863	4.70883	964.32	7.39666	132.539	34.6892	0.00220459	442	5.74615	0	0.215839	18.0037	216.71	217.013	3085.78
2011-05-15	11	2.67184	570.658	0	6.40551	1.08676	6.90895	2.15139	3.17584	0.0457969	8.05624	0.893588	6.86742	2.08993	3.15843	1884.18	6.96121	630.691	543.586	71.5517	0.00687768	4.63884	967.441	7.39361	133.782	36.554	20.3861	841.781	4.12442	0	0.20521	18.1517	401.921	400.74	4245.63
2011-05-15	13	2.73429	574.349	0.120391	7.87463	1.25698	6.90586	2.16457	3.15499	0.0396418	9.11584	0.486588	6.86188	1.77411	3.11235	1562.43	7.31399	1079.63	908.226	71.6965	0.00585063	4.60508	971.839	7.35987	135.026	36.1063	104.704	1264.94	2.90851	0	0.47565	18.0838	676.967	677.53	7810.11
2011-05-15	15	2.36115	582.854	0	9.03446	1.18829	6.90248	2.09131	3.10103	0	10.0834	0.900265	6.86192	1.78415	3.03693	1574.25	7.48733	818.15	771.761	71.0758	0.00712251	4.56545	971.123	7.3547	130.91	29.812	23.7992	1107.04	4.39569	0	0.699161	18.6844	583.658	581.512	5600.57
2011-05-15	17	2.2484	563.464	0	8.96728	1.16327	6.89625	2.06122	3.11344	0	10.1355	0.940324	6.85716	1.78293	3.0426	1630.82	7.36645	725.784	706.802	71.3404	0.00620676	4.50553	965.266	7.34536	131.092	25.728	0.00186542	1036.78	5.0948	0	0.697543	18.4192	532.106	531.538	5076.42
2011-05-15	19	2.18792	618.364	0.00908194	8.82425	1.2653	6.90012	2.01178	3.19007	0.022783	9.84151	1.02737	6.86641	1.69816	3.08457	1605.83	8.06944	752.258	749.751	71.3377	0.00478891	4.49972	943.054	7.3356	131.274	25.0634	1.51683	1099.81	4.63471	0	0.684384	18.3857	563.446	562.846	5686.24
2011-05-15	21	2.3587	619.783	0	8.62943	1.18109	6.9006	1.97812	3.20274	0	9.59866	1.00018	6.86581	1.70872	3.12202	1628.3	7.79782	703.043	695.501	71.1776	0.00574888	4.49573	929.925	7.33411	131.455	26.4224	0.0150929	1036.27	5.07032	0.000508751	0.675304	18.2118	520.087	521.698	4975.17
2011-05-15	23	2.72507	614.398	0	8.79945	1.18322	6.90015	2.01627	3.15644	0	9.38712	0.991768	6.86091	1.75047	3.20722	1793.99	8.02318	567.573	597.593	71.6728	0.00518926	4.54501	921.557	7.33937	131.637	31.6179	0.0622371	945.933	5.14317	0	0.662824	18.3291	453.792	454.276	4718.25
2011-05-16	1	3.27748	556.292	0.00508072	8.56691	1.25975	6.90497	2.04049	3.08105	0.0269977	9.00797	0.80376	6.86133	1.80861	3.2917	1829.18	8.07087	524.08	545.613	70.4416	0.00635938	4.61418	921.985	7.34294	137.322	37.627	0.00440917	875.254	5.20096	0.000509458	0.374759	18.5728	412.692	411.993	5694.87
2011-05-16	3	3.78211	591.816	0	8.05276	1.19497	6.89723	2.085	3.07135	0.0380395	8.87188	1.00252	6.86997	2.00378	3.34677	1896.93	8.02088	306.859	330.642	71.2766	0.00596066	4.6239	916.345	7.35665	133.94	39.8741	0.00254729	548.829	5.9378	0.00101892	0.237177	18.3301	250.143	249.06	4092.95
2011-05-16	5	3.2935	620.03	0	7.62601	1.20408	6.88141	2.12941	3.07884	0.229243	8.75852	1.02096	6.85128	2.30952	3.30433	1883.12	7.87957	259.05	266.791	71.4964	0.00641026	4.65558	916.874	7.35369	135.277	39.1544	0.315934	431.975	5.95743	0.000508751	0.224783	18.0406	198.772	200.787	2907.83
2011-05-16	7	2.97453	620.076	0.00914394	7.29396	1.2076	6.86902	2.1465	3.08344	0.512332	8.60708	1.04955	6.8369	2.51446	3.32354	1928.56	7.66615	220.539	230.653	71.3675	0.00579976	4.67796	914.862	7.35291	136.614	36.1711	0.00474834	353.632	6.36801	12.3693	0.224839	17.8418	176.699	177.21	2709.29
2011-05-16	9	2.88461	577.449	0	7.77262	1.16848	6.86745	2.1647	3.13587	0.280864	8.65568	1.03195	6.83171	2.44093	3.34641	1896.37	7.42514	698.061	520.338	71.008	0.00581247	4.63025	914.625	7.3419	137.952	35.9356	28.8784	694.422	4.78213	6.18488	0.25795	18.106	345.792	344.281	4622.45
2011-05-16	11	3.29628	565.398	0.0011276	8.56904	0.788823	6.86016	2.18278	3.0794	0	9.68026	0.834531	6.83827	2.04905	3.28793	1982.1	7.18271	632.598	506.223	70.346	0.00582519	4.54186	922.601	7.35152	139.289	54.8744	113.544	731.347	5.26906	0.000509458	0.459365	18.6125	332.677	332.745	4482.63
2011-05-16	13	3.43493	572.964	0.0200855	9.57961	0.71286	6.8352	2.26813	3.10266	0.0526659	11.0901	0.698587	6.81965	2.12643	3.27098	2009.88	7.20653	604.367	425.834	68.9187	0.00583791	4.49831	923.189	7.36234	140.627	63.7326	134.069	604.92	5.77177	0	0.963967	18.9016	277.817	277.188	5214.98
2011-05-16	15	3.64156	578.924	0.00649844	10.4816	0.74495	6.81551	2.39905	3.1418	0.0622032	12.568	0.763962	6.80538	2.30151	3.25556	2018.56	7.22469	581.088	419.897	68.8848	0.00585063	4.52574	931.631	7.34609	164.889	69.4762	141.213	594.294	5.65523	0	1.46019	18.9329	274.64	275.246	6182.23
2011-05-16	17	3.32378	491.273	0.221646	10.1573	0.206836	6.82051	2.55408	2.93658	0.125383	12.2217	0.070813	6.81128	2.46874	3.25972	1957.54	7.27053	515.766	419.573	69.7599	0.00452788	4.52491	932.428	7.32591	152.405	52.4763	48.0123	581.536	5.5917	0	1.91127	18.9098	271.419	271.895	1199.04
2011-05-16	19	3.19308	520.705	2.13563	7.35998	0.530431	6.88168	2.8137	3.08739	1.97726	8.88563	0	6.86789	2.63927	3.29527	1996.09	7.33487	505.798	476.122	69.8365	0.00514553	4.53762	940.025	7.29787	139.964	48.74	18.7262	691.432	5.28409	0.000509458	2.03619	18.8471	307.373	308.494	5795.62
2011-05-16	21	3.40808	557.829	0.419624	8.85678	0.408649	6.8744	2.73766	2.96176	1.55162	10.8595	0.677467	6.83549	2.78804	3.31284	1972.91	7.21636	546.258	484.882	69.9973	0.00646113	4.56449	947.171	7.27621	141.996	51.2686	51.7793	723.819	5.23204	0	2.16743	18.865	314.682	315.402	5694.36
2011-05-16	23	3.46375	556.154	1.32384	7.26728	0.807284	6.91235	2.8625	3.0846	0.52269	8.69838	0.675783	6.87895	2.74891	3.2639	1973.26	7.07568	522.953	487.173	70.523	0.00554538	4.61723	943.176	7.27786	143.228	51.7041	42.0816	733.533	5.26005	0	2.35255	18.9946	319.761	318.393	3887.63
2011-05-17	1	3.99792	591.883	0.842125	6.54997	0.252915	6.93154	2.84226	2.98376	1.77093	8.82442	0.674098	6.87918	2.79826	3.33908	2124.79	7.00431	601.692	585.162	70.6214	0.00554538	4.68288	944.689	7.27617	142.801	51.3793	0.00288292	843.684	5.22319	4.18842	2.09508	18.9643	377.761	376.402	7375.99
2011-05-17	3	4.75908	538.882	0.63687	7.03129	0.669409	6.937	2.97065	3.03848	0.443847	7.68378	0.000307373	6.90167	2.8297	3.27352	2137.35	6.92599	497.354	499.604	70.6516	0.00677579	4.74184	947.208	7.28814	139.189	56.9271	0.00101892	748.043	5.36186	8.37683	1.39007	18.751	328.321	328.499	2658.98
2011-05-17	5	4.82532	581.619	1.4523	4.96716	0.656008	6.96456	3.28966	3.12039	2.03713	7.58083	0.759739	6.88769	3.17187	3.3237	2096.32	7.02882	439.688	457.213	70.9164	0.00508751	4.76141	947.158	7.29708	132.539	57.7011	0.00322209	693.496	5.57277	12.5652	0.673286	18.6123	298.11	298.2	8329.5
2011-05-17	7	4.74999	498.709	0.336752	5.37265	0.15997	6.93355	3.33704	2.95701	0.570526	7.72906	0.189701	6.86217	3.35931	3.28791	2119.07	7.00333	336.136	298.18	70.8215	0.00356125	4.82544	949.644	7.31029	126.596	57.2954	4.87332	430.793	5.96569	16.7537	0.246842	18.473	205.858	204.518	2372.17
2011-05-17	9	3.94963	567.929	1.30391	3.41447	0.547982	6.9667	3.69799	3.05716	0.785504	7.9264	0.806341	6.86447	3.56697	3.25651	2017.86	7.02054	562.981	425.924	70.5739	0.00534188	4.83713	951.686	7.31557	132.521	53.4787	76.7255	650.369	5.67721	0	0.345811	18.3341	295.158	295.775	4611.57
2011-05-17	11	3.703	517.683	0.437101	4.60707	0.354686	6.9414	3.50202	2.93563	0.632924	5.59929	0.0203715	6.88919	3.23454	3.27268	2043.18	6.94985	571.854	435.618	69.5648	0.0085589	4.68523	963.188	7.32399	138.445	63.535	120.107	652.109	5.31029	0	0.686179	18.7629	286.059	285.992	1558.81
2011-05-17	13	3.98007	559.468	1.22901	4.63596	0.765603	6.93601	3.28739	3.13073	2.12728	7.91288	0.710779	6.84448	3.2971	3.27868	2007.84	6.88658	571.943	394.775	68.5253	0.00493488	4.58485	964.672	7.33182	144.369	69.9823	138.806	576.603	5.51462	0	1.16893	18.907	256.462	256.164	8105.35
2011-05-17	15	3.9597	538.736	0.614842	4.6076	0.150894	6.92152	3.04969	2.92209	0.557604	8.66151	0.309581	6.8289	3.13244	3.18937	1881.47	6.84819	592.806	428.934	68.8611	0.004884	4.5199	992.705	7.32944	155.994	59.4849	124.702	621.408	5.62063	0	1.60312	19.0593	277.335	277.383	1544.39
2011-05-17	17	3.72021	587.5	0.676408	5.37338	0.644833	6.91573	3.08692	3.07446	2.2234	6.41038	0.385124	6.87436	3.05317	3.2417	1812.87	6.84714	530.748	457.713	69.0408	0.00569801	4.54846	1007.02	7.31475	147.238	50.0609	39.828	671.334	5.41338	0	1.90164	19.159	298.67	298.613	8588.09
2011-05-17	19	3.49761	570.219	1.17254	3.60806	0.515954	6.94306	3.15349	3.05433	0.969472	9.0926	0.753723	6.86425	2.94603	3.17908	1879.1	6.84461	526.621	467.474	69.3203	0.00626633	4.58029	1009.76	7.29871	142.414	48.6772	23.2552	680.007	5.2891	0	1.98383	19.0783	303.563	303.188	5198.39
2011-05-17	21	3.60354	521.675	0.285884	4.6087	0.316436	6.94591	3.14184	2.9611	1.02977	5.80259	0.0258276	6.91345	2.85263	3.18268	1789.85	6.83081	603.985	487.089	70.3093	0.00432438	4.63497	1005.92	7.30239	141.808	48.9334	70.4831	715.064	5.21692	0	2.14471	19.1419	315.807	316.144	2788.32
2011-05-17	23	3.76641	574.687	1.51024	2.91682	0.473733	6.99149	3.63028	3.15459	1.95411	7.79838	0.785743	6.88413	3.11454	3.15475	1765.93	7.15696	568.763	503.09	70.8486	0.00605413	4.75329	1009.63	7.30298	143.145	49.0334	53.5947	747.608	5.14488	0.0010175	2.37833	19.2137	326.959	326.507	8978.63
2011-05-18	1	4.01167	442.842	0.511437	4.10205	0.245966	6.98537	3.46126	2.9795	0.398196	6.66987	0.0403982	6.90311	2.88788	3.1102	1848.67	7.0744	615.949	586.07	71.2759	0.00595238	4.8911	1014.27	7.30726	139.306	48.7249	0.389703	848.748	5.13474	0.000814001	2.10129	19.156	379.863	380.402	790.052
2011-05-18	3	4.46508	554.71	1.46952	3.90319	0.621977	6.99442	4.04583	3.23415	2.59418	5.25412	0.00247936	6.9145	3.26693	3.16137	1857.38	6.98273	496.279	517.048	71.2154	0.00748903	5.00139	1013.12	7.31002	133.974	54.2131	0.00356621	785.195	5.20718	0.000610501	1.39587	18.9079	339.64	339.219	8842.51
2011-05-18	5	4.57353	563.626	0.482662	4.13907	0.081161	6.96957	3.71946	2.94972	1.10381	8.09243	1.08467	6.87134	3.42836	3.11884	1909.43	7.03162	449.565	447.92	71.4693	0.00727513	5.04316	1012.76	7.31405	125.798	57.8793	0.00288292	689.638	5.52759	0.000407	0.680745	18.7574	290.662	291.278	3115.28
2011-05-18	7	4.44414	549.159	0.86415	4.39066	0.816054	6.96605	4.16269	3.12757	0.581441	5.70818	0.880831	6.89527	3.1521	3.13862	1981.43	7.13835	356.739	335.937	71.1165	0.00803826	5.06568	1010.54	7.321	127.164	57.8612	6.83201	477.155	5.71181	0.0002035	0.258259	18.5736	221.236	222.094	3487.26
2011-05-18	9	4.0485	561.929	0.888306	2.63053	0.159347	6.97985	4.03739	3.00045	1.77875	5.62988	0.676991	6.8952	3.42564	3.20588	1934.81	7.03058	563.549	392.573	70.0753	0.00651201	4.89528	1008.46	7.31902	128.531	69.2691	123.572	551.531	5.73401	0	0.429962	18.5204	256.313	256.581	5572.97
2011-05-18	11	3.97985	525.101	0.848806	4.62427	0.681844	6.95315	4.10595	3.05989	0.554938	7.91123	0.52706	6.86019	3.69918	3.11773	1914.74	6.95034	612.551	430.39	69.0103	0.722222	4.63932	1015.25	7.32326	129.898	63.2277	139.641	676.83	5.18295	0	0.900695	18.7827	301.312	300.799	4411.22
2011-05-18	13	4.18345	544.058	0.999088	4.41398	0.681628	6.95311	3.61512	3.09928	1.51376	5.11431	0.0255833	6.91338	3.19376	3.12493	1811.71	6.9292	578.5	422.424	68.9127	0.00483985	4.58696	1023.09	7.32717	141.677	64.7499	133.854	616.849	5.36996	0.000509458	1.39189	19.1084	275.524	274.522	5178.53
2011-05-18	15	4.13452	577.788	0.594221	4.17524	0.0912122	6.94061	3.38008	2.95906	2.76526	8.63526	1.19971	6.87056	3.60926	3.11913	1786.69	6.94124	592.767	422.194	69.1901	0.00356125	4.57848	1026.39	7.31627	165.121	59.0577	120.47	603.917	5.44164	0	1.82819	19.2156	273.331	273.508	6072.57
2011-05-18	17	4.28042	541.08	1.14856	4.63107	0.635362	6.93996	3.73082	3.15946	0.656431	9.98101	0.519865	6.84752	3.15394	3.02326	1808.33	6.83804	516.861	443.082	69.8074	0.00417175	4.60286	1027.86	7.30484	152.621	51.7711	39.6559	642.524	5.31935	0	2.13159	19.2294	288.284	287.935	5645.93
2011-05-18	19	4.12338	539.437	0.292009	4.18321	0.297853	6.9462	3.46006	3.0165	0.942898	6.80055	0.0219678	6.89386	2.98913	3.03357	1833.51	6.75715	513.97	456.646	70.4077	0.00269638	4.601	1030.36	7.30351	143.051	48.2921	21.8011	662.357	5.31526	0	2.2116	19.2656	297.33	297.67	3269.56
2011-05-18	21	4.25109	574.025	1.64554	2.27	0.262928	6.97718	4.116	3.09973	1.63646	8.21623	1.02687	6.86907	3.30539	3.03181	1798.48	6.80723	570.628	499.648	71.0151	0.0030058	4.60768	1024.3	7.30137	142.016	47.738	41.9683	719.48	5.17292	0	2.32857	19.2922	324.877	323.488	7296.96
2011-05-18	23	4.4427	498.736	0.486515	4.47625	0.435877	6.97026	4.20482	3.04985	0.419441	8.12509	0.188919	6.87376	3.20911	2.96856	1792.04	6.95405	540.644	478.784	71.0928	0.00356125	4.66798	1026.98	7.31266	145.053	48.4698	33.1646	713.698	5.20415	0	2.47682	19.397	311.53	312.066	3187.25
2011-05-19	1	4.56066	522.96	1.27503	3.32674	0.458042	7.00208	4.31112	3.14376	1.69539	4.17848	0	6.93806	3.33019	3.04078	1839.23	7.06049	594.915	583.848	71.4761	0.00310338	4.7713	1030.6	7.31615	136.752	48.281	1.68447	845.138	5.08719	0.00010175	2.2495	19.3595	378.874	377.91	6087.76
2011-05-19	3	5.00548	590.098	0.454572	4.11282	0.169641	6.97953	3.90582	2.93856	2.07087	6.69389	1.01792	6.90301	3.41027	3.11952	1886.1	6.97652	486.183	492.247	72.1103	0.00452788	4.86298	1029.92	7.31466	129.381	52.139	0.00135667	754.479	5.24678	0.0002035	1.54558	19.1684	324.071	324.4	6052.94
2011-05-19	5	5.21243	563.705	1.04067	4.33413	0.832463	6.97309	4.24089	3.05858	0.432197	7.03184	0.238768	6.89037	3.49036	3.07572	1929.92	6.98588	430.5	438.417	72.1257	0.00443229	4.95908	1026.99	7.32537	130.809	57.0328	0.00288693	680.45	5.44555	0.00030525	0.835319	19.0296	286.353	287.27	4761.83
2011-05-19	7	5.16112	519.329	0.566768	2.65125	0.0579111	6.98251	3.96373	2.92739	1.68306	4.20058	0.127052	6.93342	3.68888	3.14591	1962.72	7.2122	358.133	337.75	71.8763	0.00661376	5.03972	1026.99	7.33447	132.237	58.6979	3.20699	496.828	5.60269	0.000407	0.282156	18.9535	224.362	224.996	3625
2011-05-19	9	4.93637	598.666	0.721646	3.91328	0.705191	6.97591	3.97077	3.07473	1.79138	7.53608	1.43499	6.87342	3.78009	3.05468	1898.1	7.15139	523.825	382.856	71.6999	0.00544363	5.1036	1032.55	7.33201	133.665	57.7587	75.1659	625.682	5.54493	0.000508751	0.344572	18.7789	283.903	284.134	6253.67
2011-05-19	11	4.81114	594.693	0.765324	2.39054	0.140688	7	3.97782	2.9852	0.611505	9.02372	0.556314	6.84114	3.87131	2.98591	1993.17	6.99909	591.359	447.605	72.4189	0.00452788	4.98758	1037	7.33092	135.094	59.2596	120.956	715.665	5.13921	0	0.686186	18.9596	322.804	321.945	2630.41
2011-05-19	13	5.28566	583.965	0.905192	5.02105	0.754412	6.97051	4.02793	3.1081	0.974369	6.67985	0.0234928	6.88417	3.18116	2.98891	1973.19	6.88311	575.696	404.368	72.0034	0.00305675	4.76384	1041.07	7.33319	146.653	69.665	139.721	588.27	5.3054	0	1.13654	19.3211	264.426	265.391	5772.6
2011-05-19	15	5.28895	580.93	0.966952	3.52341	0.233844	6.98225	3.54347	3.0207	2.09321	9.55317	0.922792	6.84776	3.37454	3.00134	1990.02	6.7886	582.915	411.897	71.7542	0.00330688	4.58071	1033.06	7.32844	167.749	63.2918	141.862	597.415	5.41594	0	1.61495	19.3704	267.413	268.342	6734.63
2011-05-19	17	5.38753	581.897	0.540863	5.42146	0.475115	6.95273	3.55739	3.0758	0.86394	11.3361	1.08605	6.83128	3.22112	2.91503	1891.41	6.82233	512.232	373.533	71.9882	0.00178063	4.56397	1040.03	7.32346	150.173	63.8118	93.423	533.214	5.53534	0	2.07004	19.4837	241.795	241.873	5607.11
2011-05-19	19	5.02875	609.009	0.913791	2.8844	0.150556	6.98923	3.55979	3.01513	0.630627	11.7016	0.716987	6.82468	3.04956	2.87947	1837.79	6.75843	513.728	453.209	71.978	0.0022385	4.57622	1039.78	7.31495	141.843	48.1572	20.4584	650.409	5.38338	0	2.24672	19.435	292.693	293.232	3701.7
2011-05-19	21	5.24774	530.96	0.641347	4.47215	0.528753	6.9906	4.0764	3.03676	0.451658	10.0601	0.0790747	6.84293	2.91035	2.9379	1784.55	6.79904	576.285	485.44	71.6943	0.00290391	4.58366	1041.72	7.31468	143.542	46.7464	41.8591	703.491	5.17937	0.000509458	2.34534	19.4645	314.357	315.059	3945.17
2011-05-19	23	5.24195	539.402	1.2934	2.42353	0.227352	7.03066	4.1796	3.0271	1.88559	7.82988	0.0506834	6.87854	3.0118	3.02693	1767.89	6.78256	532.388	497.43	71.7406	0.00254375	4.61839	1049.96	7.30731	142.897	47.2109	21.2313	727.825	5.13901	0	2.45918	19.5679	323.261	323.589	6511.48
2011-05-20	1	5.31787	561.038	0.638821	4.92717	0.469821	6.98883	4.03447	3.03289	0.924535	10.0801	0.991295	6.85581	3.05688	2.93933	1843.52	6.80249	590.597	566.225	72.1171	0.00432438	4.68307	1058.05	7.30056	138.202	47.6785	0.00339167	828.568	5.14514	0	2.18622	19.5059	366.528	367.031	6246.45
2011-05-20	3	6.0285	505.919	1.04522	2.84478	0.486778	7.01913	3.84134	3.0585	0.605589	7.43205	0.000193325	6.91144	2.91181	2.8838	1904.83	6.82216	483.873	510.136	72.2154	0.0030525	4.76639	1050.8	7.31701	129.159	52.1321	0.00457875	776.232	5.18103	0	1.4824	19.3307	334.527	334.306	3099.91
2011-05-20	5	6.40396	584.206	0.213497	4.17372	0.240598	6.99865	3.98144	2.99271	2.19994	7.58902	1.0278	6.90805	3.27839	3.00935	1953.16	6.84373	424.423	419.464	72.1223	0.00407566	4.83847	1050.95	7.32464	123.65	56.043	0.00339639	663.729	5.30824	0	0.767003	19.174	274.021	274.469	6986.27
2011-05-20	7	6.52712	566.351	0.96607	3.25058	0.749188	7.00981	4.28603	3.09385	0.897761	9.55849	0.88023	6.87483	3.32017	2.89191	2039.97	6.86874	333.58	309.967	71.4421	0.00518926	4.94709	1048.82	7.33445	127.055	57.9944	4.40222	454.832	5.46096	0	0.271663	19.0863	210.215	210.093	5330.92
2011-05-20	9	6.51869	581.099	0.342898	2.7743	0.136661	7.00367	4.13851	2.98335	0.633184	10.1778	0.84147	6.85084	3.31452	2.90188	1921.47	6.84192	554.12	399.927	68.4744	0.00585063	5.07835	1052.66	7.33723	130.461	60.9709	96.0412	624.896	5.65532	0	0.367937	18.8897	284.044	283.665	3511.05
2011-05-20	11	5.7763	599.051	0.407882	5.21563	0.951574	6.96968	3.98511	3.22551	0.430349	11.4309	0.846658	6.82228	3.1442	2.88238	1974.5	7.06293	588.563	429.723	69.5665	0.00473138	4.93171	1054.83	7.33313	133.867	60.0038	127.597	625.454	5.22834	0.000508751	0.784558	19.2468	280.128	279.523	6540.46
2011-05-20	13	5.83734	573.96	0.0520259	7.16646	0.68318	6.91008	3.09795	3.07494	0.537424	12.7448	0.634622	6.7996	2.987	2.87889	1903.33	6.80938	572.742	407.143	70.7434	0.00336242	4.60214	1058.42	7.33544	146.849	68.0716	137.006	583.631	5.51092	0.000509458	1.22162	19.4322	265.678	265.54	4936.57
2011-05-20	15	6.07151	574.657	0	8.05327	0.711789	6.88288	2.77571	3.04549	0.413499	13.4103	0.668213	6.79561	2.9273	2.91892	1902.35	6.71802	587.291	422.984	71.5812	0.00213675	4.46641	1061.75	7.33143	164.724	61.1446	124.872	650.017	5.43152	0	1.67499	19.5638	293.921	295.476	5776.1
2011-05-20	17	6.50444	568.453	0	8.60495	1.13483	6.87619	2.64522	3.07197	0.299179	14.2038	0.858026	6.80515	2.88645	2.93327	1831.46	6.72064	515.408	403.856	72.0425	0.00172975	4.48981	1060.91	7.32887	160.933	59.2687	80.5062	684.793	5.18278	0	2.04064	19.5612	304.452	303.3	5673.33
2011-05-20	19	6.43304	586.81	0.0509293	9.2641	1.28407	6.88679	2.57967	3.14955	0.239974	14.0382	1.28651	6.82841	2.73221	2.94615	1407.49	7.24393	1166.66	973.772	72.4868	0.00274725	4.54707	1063.02	7.28233	145.474	45.5838	54.4443	1335.18	3.49229	0	2.32523	19.5841	691.435	681.986	7410.66
2011-05-20	21	5.88916	573.314	0	8.83046	0.917709	6.92373	2.66983	3.25052	0	12.6619	0.5915	6.86599	2.40547	2.81668	1249.66	8.29319	1348.72	1370.8	73.1378	0.00234351	4.66164	1056.32	7.22569	133.972	25.4602	0.00322657	1715.39	2.94135	0	2.4175	19.3637	905.327	903.135	7023.79
2011-05-20	23	2.5988	575.883	0	7.88324	1.3821	6.95143	2.55168	3.22637	0	11.1215	1.22046	6.89552	2.34473	2.8179	1317.51	8.29278	886.398	954.891	72.9548	0.00213675	4.63002	1023.51	7.29818	135.333	16.5314	0.00220459	1202.02	5.03004	0	2.40163	18.7289	639.689	640.536	5650.06
2011-05-21	1	2.97059	578.558	0.0173586	7.17253	1.10547	6.94423	2.29947	3.22112	0.0191155	10.0482	1.0987	6.89035	2.12284	2.94812	1638.46	8.29237	822.723	800.906	73.1108	0.00259463	4.69862	1001.95	7.3338	136.694	25.6451	0.00271334	968.749	6.03226	1.68396	2.05893	19.0758	518.031	518.586	4272.76
2011-05-21	3	3.40618	567.902	0	7.13718	1.33912	6.92101	2.32196	3.2785	0	9.65308	1.19939	6.87528	2.11732	3.13025	1655.71	8.29197	737.945	749.805	73.4195	0.00239113	4.66226	987.023	7.34166	138.056	30.6478	0.00271334	935.749	5.80216	3.36793	1.34923	18.9966	490.6	490.759	5681.42
2011-05-21	5	3.43699	563.134	0	6.84638	1.14076	6.90968	2.29354	3.27803	0	9.83359	1.23437	6.86557	2.15355	3.07699	1579.61	8.29156	737.5	729.784	73.5284	0.00320959	4.52783	974.576	7.34154	139.417	29.3703	0.00237747	931.204	5.6857	5.05189	0.633442	18.6894	473.829	474.14	4411.29
2011-05-21	7	3.08333	584.739	0.0292294	6.52244	1.39545	6.90375	2.26648	3.36757	0.0143671	9.90009	1.32562	6.85966	2.13637	3.02743	1523.71	8.29115	511.363	519.872	72.7785	0.0030525	4.47873	964.109	7.34797	140.778	25.3797	0.00254375	671.452	6.12858	6.73586	0.243256	18.3167	344.664	345.17	4338.01
2011-05-21	9	2.32984	610.728	0	6.19447	1.13029	6.88807	2.18874	3.33734	0	9.59402	1.12245	6.84208	2.1509	2.94804	1558.93	7.21265	535.559	475.915	72.4834	0.00330688	4.40695	960.958	7.34912	142.139	23.3189	0.000847918	590.041	6.41315	0	0.244348	18.599	304.942	305.003	2745.53
2011-05-21	11	2.9897	590.487	0	6.67393	1.30026	6.87671	2.13729	3.39874	0	9.81001	1.1753	6.82185	2.03877	2.99019	1639.22	7.71804	741.228	653.807	72.3443	0.003663	4.32914	959.3	7.32512	143.5	34.1109	47.7603	851.774	5.3885	0	0.243296	18.9306	425.952	424.655	4624.01
2011-05-21	13	3.36827	573.06	0.0415922	7.6095	1.23075	6.86607	2.19145	3.41349	0.0190605	11.0388	1.08872	6.81052	2.02107	3.00642	1680.51	7.54681	684.545	582.703	72.3634	0.00229256	4.28498	959.041	7.32162	144.861	43.6776	82.268	780.984	5.61714	0	0.496661	19.4083	381.278	381.696	5845.05
2011-05-21	15	3.41391	564.014	0	8.51609	1.07968	6.85469	2.28786	3.38853	0	11.9715	0.837681	6.80894	2.11475	3.01299	1701.52	7.12239	639.369	577.344	74.4098	0.00274725	4.43071	954.569	7.30512	156.533	39.9921	31.2042	774.772	5.68352	0	0.675682	19.7244	373.343	374.826	6133.23
2011-05-21	17	3.19571	562.558	0	8.46236	1.28051	6.8669	2.345	3.35681	0	11.9005	0.93622	6.8317	2.15836	3.06606	1678.65	6.88775	568.173	538.015	72.5241	0.00147538	4.60999	954.592	7.28945	149.129	31.9621	0.394282	729.005	5.67924	0	0.751182	19.8764	352.307	352.032	5567.7
2011-05-21	19	3.13161	565.247	0.095679	7.70839	1.28152	6.88412	2.30274	3.26576	0.0188848	11.1476	1.37122	6.86453	2.1031	3.11398	1660.8	6.81085	546.212	514.353	72.8124	0.00295075	4.65271	958.527	7.29488	139.073	28.109	0.000339167	695.57	5.72173	0	0.748165	19.8803	334.073	335.893	5287.16
2011-05-21	21	3.55827	561.102	0	6.757	1.16273	6.90483	2.2822	3.26887	0	10.518	1.05708	6.88598	2.07396	3.13964	1684.29	6.91798	542.622	509.279	72.557	0.00163027	4.58206	961.313	7.31356	132.954	27.9014	0.00135855	694.794	5.68365	0.000509458	0.745628	19.7922	331.927	331.545	4958.15
2011-05-21	23	3.74857	567.705	0	6.21816	1.24182	6.91552	2.28575	3.22559	0	10.0491	1.26994	6.89634	2.11567	3.14045	1685.38	7.14009	493.321	467.656	71.8763	0.00239113	4.31713	969.085	7.33718	130.084	30.1438	0.00237417	652.656	5.77361	0.000508751	0.740583	19.6433	305.002	305.676	4718.46
2011-05-22	1	4.55353	567.399	0.0503256	5.98202	1.10573	6.91996	2.31926	3.2918	0.018973	9.72164	0.87982	6.89542	2.12438	3.11277	1760.31	7.56107	563.173	543.64	72.6021	0.00549451	4.30212	968.142	7.34113	137.309	34.3711	0.00288292	761.856	5.41479	0.000254375	0.426628	19.5689	353.39	353.755	5289.08
2011-05-22	3	4.65353	575.044	0	5.44176	1.42716	6.90775	2.45592	3.21408	0	9.62158	1.3906	6.89454	2.27351	3.11473	1826.36	7.57175	329.139	329.293	72.6224	0.00422263	4.3649	967.359	7.36356	134.454	34.2997	0.002035	458.171	6.06316	0	0.237234	19.2786	217.15	217.359	4421.08
2011-05-22	5	4.92498	615.374	0	4.86802	1.19224	6.89917	2.49258	3.12108	0.0172333	9.39944	1.19028	6.87461	2.44465	3.09637	1853.62	6.89613	269.081	254.685	72.9238	0.00478891	4.41432	969.584	7.37071	131.599	32.6783	0.00169819	339.247	6.50575	0	0.229203	19.0255	169.398	169.557	2871.45
2011-05-22	7	5.18256	565.36	0.0375458	4.55614	1.2584	6.89105	2.54307	3.14635	0.0830552	9.3395	1.18207	6.85822	2.5409	3.1041	1903.46	6.85825	251.766	210.99	72.653	0.0046805	4.48884	968.664	7.37274	128.744	30.3541	0.0030525	244.087	6.88346	0.0010175	0.226321	18.8647	137.75	138.405	3429.91
2011-05-22	9	4.17808	574.466	0	5.10525	1.26773	6.89171	2.61635	3.14875	0.0377968	9.28413	1.37032	6.85673	2.5949	3.08869	1830.36	7.07205	539.769	439.926	72.2392	0.0030525	4.54379	967.274	7.36128	125.889	31.1742	0.18332	580.952	6.42578	0	0.213982	18.5507	279.431	279.854	3871.54
2011-05-22	11	2.98132	596.43	0	6.33004	1.25357	6.89049	2.61889	3.16729	0	9.92384	1.33325	6.85745	2.4053	3.01074	1640.88	6.7719	600.539	555.949	72.5003	0.00407	4.51598	968.8	7.34727	145.512	28.9689	14.9135	777.833	5.18678	0	0.20283	18.842	360.778	360.096	4068.87
2011-05-22	13	3.9786	589.997	0.103284	7.33983	1.18662	6.87747	2.53677	3.25546	0.0190198	10.8098	1.10048	6.83901	2.31301	3.03368	1773.48	6.82323	633.316	543.42	72.9068	0.00326053	4.36659	984.769	7.34939	165.134	50.4193	108.693	787.513	5.38664	0.000509458	0.378468	19.1942	356.301	356.132	5886.61
2011-05-22	15	4.22288	579.782	0	8.48104	1.15975	6.85925	2.58418	3.25606	0	11.9981	0.898479	6.82329	2.40604	3.06541	1764.08	6.77718	561.113	500.286	72.1917	0.000915751	4.28215	989.198	7.35702	183.487	48.0253	52.6177	725.88	5.64732	0	0.72277	19.5996	325.465	325.329	5595.66
2011-05-22	17	3.88297	585.146	0	8.82891	1.20384	6.85912	2.66417	3.25662	0	12.3633	0.970253	6.8353	2.49268	3.14587	1749.38	6.7636	484.149	485.222	72.4596	0.00249288	4.25049	990.157	7.34956	179.68	39.5623	1.12705	708.477	5.57435	0	0.753829	19.5259	318.121	317.656	5901.55
2011-05-22	19	3.69927	586.945	0.102917	8.44646	1.30751	6.87324	2.65333	3.21622	0.0190069	12.0515	1.18931	6.85808	2.48222	3.12873	1831.36	6.73359	443.662	437.728	72.9921	0.00239113	4.25163	987.559	7.33636	172.076	34.7448	0.00186542	639.572	5.65608	0	0.776642	19.4083	286.248	285.705	5334.34
2011-05-22	21	3.72023	620.206	0	8.29598	1.19775	6.8873	2.6425	3.26311	0	11.5583	1.22431	6.87456	2.50632	3.17328	1779.43	6.74937	484.032	466.635	72.1461	0.00280202	4.26021	986.049	7.3259	166.279	34.3228	0.00305675	674.699	5.56624	0	0.79879	19.3085	302.035	301.59	5004.2
2011-05-22	23	3.9378	619.996	0	8.09032	1.19344	6.89357	2.65233	3.29771	0	11.2414	1.20989	6.87823	2.54348	3.1962	1841.58	6.76681	479.265	480.725	72.463	0.00208588	4.33864	986.576	7.32404	168.24	37.4973	0.00152625	709.011	5.36127	0.00152625	0.792016	19.3175	314.275	314.379	5464.63
2011-05-23	1	4.3381	585.45	0.0375933	7.95723	1.25771	6.90088	2.67829	3.30641	0.0190612	11.1983	1.02544	6.8805	2.5015	3.21539	1819	6.78463	529.368	540.153	72.5919	0.00524013	4.27103	989.801	7.32725	171.486	41.3522	0.00118708	803.695	5.27108	0.0010175	0.462878	19.4011	352.549	352.891	6048.12
2011-05-23	3	4.91303	571.216	0	6.54115	1.24497	6.90359	2.73343	3.22159	0	11.1412	1.23714	6.89221	2.50741	3.12014	1844.75	6.88315	271.427	297.902	72.7886	0.00351038	4.30292	990.164	7.3419	157.053	42.1588	0.00186542	449.657	5.87617	0.000508751	0.240113	19.0693	195.886	195.83	4380.88
2011-05-23	5	3.83422	576.218	0	6.34437	1.16696	6.89791	2.76741	3.19076	0	10.8549	1.17632	6.88043	2.60506	3.09691	1907.61	6.82075	223.412	231.449	72.3566	0.00473796	4.35394	989.177	7.34565	144.598	37.6055	0.00373603	333.524	6.67802	0	0.231876	18.6701	149.288	149.249	3346.61
2011-05-23	7	3.46664	606.783	0.0746846	6.05897	1.28764	6.89482	2.67916	3.19334	0.0551079	10.7465	1.23933	6.8689	2.61662	3.06977	1900.9	6.80853	291.789	209.803	72.2799	0.00641026	4.41781	987.756	7.34771	132.953	34.5099	0.168736	267.575	6.95748	0	0.231353	18.5059	140.355	141.348	3166.49
2011-05-23	9	3.38948	575.733	0	7.24576	1.08727	6.90012	2.62764	3.20808	0.0162664	10.6963	0.897458	6.86139	2.50949	3.0886	2009.14	6.77423	657.823	535.375	71.9678	0.00417175	4.3472	990.195	7.34319	132.557	40.8457	64.979	776.646	5.00238	0	0.291743	18.786	368.919	368.022	4497.63
2011-05-23	11	4.0927	568.716	0	7.72943	1.17819	6.88691	2.5589	3.22722	0	12.0802	1.07924	6.85182	2.33551	3.05557	1947.56	6.79407	613.717	479.605	72.1442	0.00412088	4.54645	999.274	7.3479	159.816	59.7062	123.925	515.429	5.58802	0	0.620357	19.2782	239.789	240.638	5682.9
2011-05-23	13	4.18246	559.52	0.0950241	8.69731	1.25209	6.86399	2.59073	3.2251	0.0190741	13.7994	0.86282	6.8249	2.37631	2.98403	1979.02	6.76611	600.4	434.901	71.2936	0.00397377	4.69228	1006.97	7.35434	172.976	61.5475	131.449	450.573	6.15811	0	1.08672	13.5528	219.184	217.982	5727
2011-05-23	15	4.18849	569.577	0	9.56905	0.915544	6.85046	2.70061	3.22435	0	14.7789	0.751029	6.81376	2.52018	2.99255	1986.37	6.73814	602.493	445.079	70.6892	0.00376475	4.63538	1013.36	7.34054	201.777	59.7301	124.085	454.751	6.45972	0	1.507	19.6804	222.288	223.429	6118.14
2011-05-23	17	3.68281	569.331	0	9.98049	0.926065	6.85288	2.80939	3.20122	0	15.1416	0.706588	6.82294	2.61064	3.00437	1939.33	6.72324	528.99	466.225	72.1713	0.00356125	4.63734	1018.4	7.31912	180.052	47.8446	26.291	475.947	6.42644	0	1.7799	19.7995	233.443	233.987	6196.65
2011-05-23	19	3.44371	563.229	0.111884	9.7442	0.869007	6.85714	2.80268	3.1394	0.025017	15.159	0.979786	6.83852	2.63716	2.9234	1871.73	6.72069	501.696	451.165	73.2397	0.003256	4.54468	1023.87	7.31228	174.516	40.6502	1.58985	459.73	6.62076	0	1.83504	19.6238	225.607	224.75	4948.87
2011-05-23	21	3.94749	589.22	0	9.39137	0.948124	6.86923	2.9339	3.20871	0	15.0001	0.910862	6.85121	2.65949	3.00485	1928.76	6.72526	558.774	462.61	72.3125	0.00315864	4.47127	1026.6	7.31352	164.517	52.706	72.7437	498.574	6.45106	0.000509458	1.89759	19.9082	232.07	232.602	6174.85
2011-05-23	23	4.20532	618.851	0	9.47469	0.905747	6.85343	2.81644	3.19886	0	15.4938	0.867242	6.83814	2.7281	3.05233	1911.02	6.74256	550.166	409.317	71.7372	0.00412088	4.26016	1030.2	7.33444	166.929	59.9387	105.237	426.277	6.79861	0	2.26707	19.9852	201.889	201.621	5473.95
2011-05-24	1	4.23615	619.782	0.0374915	10.9275	0.896805	6.8424	2.85841	3.20138	0.0216796	16.1621	0.876893	6.81854	2.78068	3.12276	1979.24	6.84598	582.7	522.381	72.3308	0.00351038	4.27295	1032.61	7.31744	158.3	58.9248	6.58883	579.881	6.42726	0.00027972	2.23456	19.9982	259.282	258.912	6319.25
2011-05-24	3	4.72992	597.678	0	12.2493	0.837598	6.82371	2.9787	3.20308	0	17.0696	0.807953	6.80279	2.85682	3.17485	2031.3	6.77977	504.717	482.382	72.3375	0.00391738	4.33088	1035.66	7.31271	150.54	62.8266	0.00186542	549.029	6.18546	0.000559441	1.54226	19.9375	243.032	243.05	6054.93
2011-05-24	5	4.87713	513.712	0	12.7165	0.587519	6.81373	3.11247	2.99689	0	17.4744	0.581932	6.79336	2.97395	3.01719	2123.65	6.76498	448.763	409.72	72.5298	0.00412661	4.39353	1037.32	7.31371	143.863	66.3699	0.00458512	526.046	6.49651	0.000839161	0.827475	19.8736	234.47	233.154	2946.46
2011-05-24	7	4.91114	547.519	0.722609	11.1649	0.909822	6.8452	3.3069	3.07736	0.901431	14.026	0	6.85862	3.11157	3.04621	2309.77	6.8003	343.738	327.824	72.4969	0.0034595	4.39334	1037.8	7.30107	137.154	67.4474	4.22178	474.069	5.74045	0.00111888	0.281792	19.8191	217.289	217.427	3885.89
2011-05-24	9	4.73371	571.243	0.454737	10.2438	0.0823882	6.87187	3.35206	2.96677	1.97448	15.6467	0.766856	6.82326	3.24254	3.13772	2035.26	6.84596	547.293	361.001	72.1945	0.144215	4.31623	1043.21	7.2966	132.301	63.9551	112.839	517.368	6.08525	0.0013986	0.449108	19.4016	231.295	231.032	5539.53
2011-05-24	11	4.31136	545.802	0.892131	10.6122	0.972114	6.89363	3.35369	3.0801	0.352171	15.0602	0.000278117	6.8272	3.2494	2.97139	2090.53	6.76496	587.468	405.577	69.475	0.00335775	4.24119	1048.43	7.29696	151.123	70.1404	140.935	604.07	5.12007	0.000508751	0.887425	19.7048	264.974	264.55	3428.63
2011-05-24	13	4.4924	550.794	0.966002	10.7368	0.59825	6.90581	3.32389	3.14518	2.49693	14.0892	0.00747694	6.84429	3.28707	3.16533	2038.04	6.63842	589.706	417.306	68.142	0.00376475	4.37445	1056.51	7.29991	170.289	76.4857	147.449	627.132	5.13578	0.000508751	1.38084	19.7578	271.634	271.626	7635.22
2011-05-24	15	4.39019	568.391	0.915405	11.3002	0.414033	6.88159	3.37806	3.02294	1.09735	17.7578	1.04895	6.79755	3.34382	3.01126	2052.29	6.70828	580.404	419.474	70.1058	0.00407	4.72484	1060.57	7.28273	190.284	78.9	147.517	645.152	5.19633	0.0010175	1.91436	19.8147	272.654	274.057	5527.34
2011-05-24	17	4.15943	557.203	0.543055	12.5626	0.714719	6.8698	3.43731	3.0169	0.959248	14.9742	0	6.8531	3.38726	3.0625	1971.96	6.71174	519.298	405.591	71.6841	0.00443229	4.83069	1064.39	7.27751	172.118	64.8033	97.9734	619.978	5.20393	0	2.35667	19.8657	263.263	263.693	4525.7
2011-05-24	19	3.9602	551.856	0.835457	11.5089	0.591573	6.88552	3.49396	3.09514	1.7328	16.8064	0.862803	6.80637	3.46432	3.14237	2187.53	6.71464	491.738	400.331	71.854	0.00371904	4.86826	1061.61	7.26647	284.82	67.0435	90.9069	614.555	5.13102	0	2.62008	19.9447	262.242	261.662	7279.46
2011-05-24	21	4.28898	447.672	0.678103	10.5433	0.239883	6.90368	3.56961	3.01918	0.505406	14.9978	0.000625763	6.84609	3.56024	3.06672	2261.91	6.71539	562.247	398.738	71.7576	0.00289988	4.8356	1059.88	7.26512	391.659	79.8142	147.005	618.992	5.31435	0.000508751	3.06042	19.9733	258.141	258.62	1277.06
2011-05-24	23	4.31182	582.904	0.767481	11.3492	0.667655	6.89906	3.70129	3.19816	1.15464	13.6098	0.0463404	6.89589	3.73908	3.33427	2171.2	6.71643	521.44	385.481	72.0357	0.00300163	4.64266	1061.11	7.25473	364.062	79.9759	146.321	618.336	5.18454	0.000508751	3.57204	19.9913	251.155	252.336	9707.76
2011-05-25	1	4.1141	571.445	1.21708	9.27451	0.399747	6.93631	3.85018	3.20639	1.80388	18.1306	1.18596	6.82496	3.67846	3.19125	2208.48	6.71893	436.827	348.225	72.3172	0.00361213	4.38387	1061.36	7.25779	260.885	75.1632	73.6579	549.376	5.59362	0.000423959	3.97599	19.9946	224.337	223.697	6256.62
2011-05-25	3	4.72124	517.844	0.353938	11.0384	0.675428	6.92024	3.82608	3.21455	0.492476	16.1165	0.627211	6.8615	3.70375	3.22749	2251.78	6.7073	459.993	433.829	72.4415	0.00468701	4.33962	1060.25	7.25775	298.927	74.8863	3.1437	689.679	5.07013	0.000339167	3.69566	19.9164	282.966	282.602	2516.68
2011-05-25	5	5.42965	564.703	1.80334	9.36853	0.57973	6.94823	4.01435	3.39746	2.2266	16.3373	0.0684609	6.82307	3.83824	3.36637	2339.97	6.74164	417.669	421.979	72.2595	0.00483313	4.36406	1061.49	7.25904	261.341	74.225	0.00525709	680.105	5.16935	0.000254375	3.01277	19.8434	276.122	275.833	9528.76
2011-05-25	7	5.43994	511.76	0.764286	12.0617	0.486723	6.90045	4.01102	3.40143	0.290537	17.7525	0.465932	6.79233	3.87538	3.25442	2246.21	6.68347	473.837	418.666	72.3613	0.00559626	4.39219	1060.67	7.25499	245.718	74.0106	3.51852	626.146	5.63308	0.000169584	2.31423	19.8622	269.942	270.558	2366.72
2011-05-25	9	5.06577	588.497	1.13876	12.5603	1.04684	6.90243	4.06314	3.44601	2.26384	14.9588	0.0764245	6.86439	3.85165	3.18344	2055.39	6.71483	548.677	462.292	71.8966	0.00396825	4.38535	1063.43	7.24095	149.414	70.143	94.0829	706.469	5.53403	8.47918e-05	2.003	19.3686	302.301	303.742	8747.31
2011-05-25	11	4.07556	574.302	1.0466	11.5357	0.82817	6.91287	4.02964	3.3733	0.619868	17.7222	0.561195	6.82203	3.82793	3.15227	1981.6	6.71571	556.78	429.814	71.8098	0.00438134	4.74825	1068.74	7.24401	169.056	57.0975	83.382	667.362	6.06462	0	2.30625	19.0449	279.98	279.774	4875.34
2011-05-25	13	4.50068	527.742	0.600436	11.0019	0.136986	6.91609	3.93967	3.30845	1.34143	14.1326	0.00238764	6.88775	3.81892	3.17205	1900.44	6.72027	551.898	444.144	72.0905	0.00401284	4.94242	1075.18	7.2394	186.093	57.3064	83.4567	674.445	5.99717	0.00140449	2.64367	19.3872	288.271	287.116	3375.43
2011-05-25	15	4.70696	537.34	0.815412	9.13147	0.386115	6.90685	3.8808	3.40987	1.0943	15.3719	0.216465	6.81943	3.7713	3.16326	1867.17	6.71422	548.935	495.868	72.0832	0.00330688	4.96809	1073.52	7.22904	183.682	46.907	32.6402	728.837	5.70697	0	2.78552	19.5366	321.831	321.37	6247.64
2011-05-25	17	4.63253	509.481	0.845652	6.84597	0.490485	6.93588	3.82194	3.41398	0.467677	11.6065	0	6.89645	3.72367	3.08358	2025.53	6.20457	485.006	493.413	72.0153	0.00295075	4.9861	1071.28	7.23017	265.656	41.387	1.48487	725.007	5.70986	0	2.84635	19.5351	322.798	322.084	2835.75
2011-05-25	19	4.76102	557.686	0.377222	5.49747	0.109385	6.96789	3.76307	3.3843	1.37391	10.7167	0.392788	6.91903	3.67605	3.23219	2154.63	6.57794	465.631	431.664	72.0391	0.00234025	5.00639	1071.25	7.24903	480.811	54.4271	30.0604	658.088	5.98949	0	2.8654	19.4967	281.413	281.639	6282.66
2011-05-25	21	4.90108	535.539	0.944223	4.38096	0.521649	6.99331	3.7042	3.57398	0.37829	8.46322	0	6.96715	3.62842	3.2108	2050.1	6.64326	542.575	421.718	71.8777	0.00402472	5.00963	1067.9	7.27562	379.112	59.6168	100.519	648.814	6.24973	0	3.11341	19.5671	272.954	273.037	3479.39
2011-05-25	23	5.45595	581.352	0.970079	2.63135	0.257194	7.02974	3.64534	3.55159	1.39349	7.47411	0.263294	6.96933	3.58079	3.34044	1937.81	6.66804	500.771	473.406	72.0798	0.00269638	4.58965	1068.74	7.29765	242.552	52.1463	34.2545	718.149	6.14148	0	3.38878	19.5989	306.045	305.753	8195.63
2011-05-26	1	5.40304	521.292	0.365493	3.55498	0.52997	7.04116	3.58647	3.56966	0.316877	5.02744	0	7.00206	3.53317	3.27233	1950.31	6.67494	582.663	548.744	72.5241	0.00407	4.30394	1065.54	7.32264	199.918	43.7457	0.00390042	815.298	5.89379	0.000552358	3.0943	19.6488	356.176	355.89	2261.89
2011-05-26	3	5.86774	579.483	1.20257	1.94216	0.425288	7.06098	3.52761	3.67305	1.39845	4.29707	0	6.98916	3.48554	3.29849	2010.21	6.66571	467.164	495.115	72.2358	0.00529101	4.29365	1058.68	7.34964	195.236	47.4288	0.00491792	757.39	6.17215	0.00110472	2.38871	19.4932	324.337	324.316	8371.64
2011-05-26	5	6.17703	457.312	0.0603402	3.17407	0.307769	7.03633	3.46874	3.59049	0.407967	2.61395	0	6.99804	3.43792	3.24655	2054.48	6.6726	406.897	388.509	72.771	0.00514553	4.29541	1056.36	7.37589	203.104	50.9208	0.00356621	617.089	6.56969	0.00165707	1.68423	19.3756	253.941	254.69	746.264
2011-05-26	7	6.31985	543.199	0.77558	2.62195	0.315842	7.03371	3.40987	3.727	1.2604	4.36471	0.22683	6.95343	3.39029	3.31709	2062.51	6.61424	460.439	415.722	72.463	0.00483313	4.31268	1054.28	7.38201	181.895	52.3519	0.00254375	628.404	6.44773	0.00220943	0.980445	19.3029	270.672	270.12	6846.96
2011-05-26	9	6.6815	473.601	0.963379	2.13498	0.198514	7.03528	3.35101	3.63403	0.345038	2.91387	0.00732759	6.98149	3.34266	3.24412	2088.74	6.69484	604.458	556.273	72.5864	0.00468401	4.2638	1055.2	7.36045	184.821	53.6028	44.0038	790.536	6.17133	0.00276179	0.399504	19.2417	361.508	361.14	1337.1
2011-05-26	11	6.34165	577.959	1.04724	4.897	0.590943	6.99943	3.29214	3.64998	2.72358	3.28322	0.0126642	6.98374	3.29504	3.31745	2097.32	6.70617	525.942	417.776	72.2924	0.144212	4.25008	1054.89	7.38168	172.861	60.8928	104.284	626.067	6.67391	0.00331415	0.600179	19.1036	272.371	272.541	8857.34
2011-05-26	13	5.70682	542.201	0.266233	3.85339	0.483759	7.0027	3.23328	3.57584	0.23064	6.04304	0.370847	6.95281	3.24741	3.28654	2026.19	6.71245	521.694	382.624	71.9984	0.00172975	4.2782	1058.75	7.38749	187.61	65.8457	118.659	556.364	6.73495	0	0.954006	19.3475	250.053	249.761	3309.57
2011-05-26	15	6.20476	506.842	1.1752	2.43324	0.293599	7.03107	3.17441	3.57178	1.70847	2.08475	0.00479549	7.02626	3.19979	3.33179	1976.19	6.71675	645.451	456.139	72.058	0.0028932	4.39484	1056.58	7.38714	200.871	61.5161	134.244	632.573	6.69177	0.00282087	1.39309	19.3401	292.692	292.518	3277.46
2011-05-26	17	6.35138	583.172	0.286886	3.98485	0.29677	7.01546	3.11555	3.50814	3.1922	4.14303	0.351976	7.00673	3.15216	3.44937	2061.27	6.71455	523.333	449.509	71.6332	0.00255796	4.71938	1055.87	7.38615	271.02	49.4975	42.6484	655.309	6.33285	0.00139665	1.77434	19.4444	295.252	295.433	8794.01
2011-05-26	19	5.84076	525.984	0.439526	2.59286	0.374691	7.03438	3.05668	3.59907	0.218265	4.01565	0.0245508	7.02516	3.10453	3.38879	2241.83	6.73271	514.926	456.144	71.64	0.00219067	4.90378	1051.51	7.38615	442.819	46.1198	18.2294	653.365	6.60989	0	1.8184	19.6413	294.617	294.627	2813.07
2011-05-26	21	5.67503	555.11	1.24254	2.07225	0.215997	7.0583	2.99781	3.72958	2.22667	3.68538	0	7.03785	3.05691	3.51332	2152.4	6.72163	588.237	438.524	72.4834	0.00407	4.88581	1051.62	7.39368	430.166	59.6265	124.486	639.512	6.74459	0	2.04966	19.721	287.645	287.434	7280.56
2011-05-26	23	5.41165	496.614	0.534195	4.00818	0.385221	7.02776	2.93895	3.7423	0.315303	5.66716	0	6.97403	3.00928	3.49459	2099.44	6.7301	540.883	395.014	72.134	0.00371388	4.6866	1054.28	7.40055	328.703	61.7614	110.062	565.744	7.03052	0	2.50692	19.8505	258.154	256.356	3446.86
2011-05-27	1	5.23769	498.424	1.38836	2.1199	0.199798	7.06125	2.88008	3.8268	1.55394	2.61767	0	7.01692	2.96166	3.52214	1950.76	6.73533	593.544	537.095	71.9984	0.0038665	4.49784	1053.85	7.38682	204.016	53.8481	5.28575	753.399	6.75054	0	2.4228	19.743	346.177	346.017	4925.23
2011-05-27	3	5.55715	499.625	0.562761	3.72654	0.396034	7.02884	2.82122	3.74502	0.332201	4.31075	0	6.95549	2.91403	3.48597	1981.63	6.72489	490.951	466.658	72.36	0.00427945	4.28908	1061.97	7.39001	170.273	44.5798	0.00237747	675.327	6.85345	0	1.73853	19.5427	304.839	305.847	3703.52
2011-05-27	5	6.0027	466.561	0.823124	1.66096	0.145462	7.04845	2.76235	3.72462	1.15054	2.09081	0	6.98674	2.8664	3.5013	2036.92	6.72192	425.366	399.896	72.5716	0.00310338	4.20715	1058.07	7.3953	177.225	42.5319	0.00356125	589.306	7.23117	0	1.02945	19.4228	261.353	262.44	3219.34
2011-05-27	7	6.18093	497.451	0.688841	3.337	0.470596	7.00937	2.70348	3.71365	0.344756	4.34945	0.0102378	6.92808	2.81878	3.47862	2089.97	6.71457	388.032	362.257	72.1713	0.00396825	4.2186	1059.43	7.39386	183.469	43.6964	0.559626	527.782	7.00653	0	0.374328	19.3172	238.649	238.73	3962.89
2011-05-27	9	6.36958	525.449	0.876394	1.60788	0.108545	7.03405	2.64462	3.66866	0.100353	3.3	0.491506	6.94442	2.77115	3.51092	2095.4	6.71	543.654	435.169	72.2867	0.00376475	4.2443	1058.91	7.38565	162.541	47.1351	38.3048	614.809	7.32688	0	0.270743	19.3898	279.089	278.584	4768.19
2011-05-27	11	5.88822	575.645	1.68901	4.91137	0.862202	6.99439	2.58575	3.71216	0	6.04686	1.35038	6.92145	2.72353	3.49188	2090.05	6.7298	551.441	417.277	72.0645	0.00514553	4.2419	1055.74	7.38382	166.496	59.0578	95.2192	697.907	6.71691	0	0.498686	19.5406	311.976	311.745	7016.25
2011-05-27	13	5.39402	556.105	0.78471	5.14432	0.55212	6.98791	2.52689	3.72268	0.0192715	7.78871	0.804735	6.90273	1.53967	3.50108	1992.65	7.05293	779.608	549.3	70.5433	0.00513838	4.26698	1063.61	7.3685	185.787	65.4753	149.219	849.798	6.28457	0	0.945954	19.5323	408.41	408.273	6627.39
2011-05-27	15	5.91898	536.794	0.890476	4.6359	0.496568	6.98859	1.61773	3.62646	0.00231312	7.44597	0.135005	6.91912	0.96087	3.45848	2101.84	7.5557	657.848	533.738	71.2488	0.00361213	4.25364	1069.89	7.36758	195.478	63.7572	144.785	804.936	6.25231	0	1.44366	19.9061	382.831	381.646	3697.01
2011-05-27	17	6.28135	562.916	0.155969	4.78895	0.371067	6.98372	1.28798	3.57855	1.24064	4.66728	0.00624237	6.9559	1.08866	3.51847	2061.06	7.68726	532.344	424.489	71.4218	0.0034595	4.41214	1069.52	7.3867	179.306	60.0142	84.7309	606.353	6.94889	0	1.86206	19.7981	274.549	275.561	5444.73
2011-05-27	19	5.98955	533.345	0.818312	3.22368	0.593345	7.00586	1.41483	3.66271	0.075427	4.9165	0.000872872	6.93815	1.11317	3.49185	2007.05	7.67493	500.414	445.028	71.9627	0.00203783	4.40896	1068.7	7.36679	186.348	53.0864	32.7879	648.785	6.74931	0	2.0582	19.5865	287.801	288.305	2883.51
2011-05-27	21	5.76667	521.269	0.621218	1.86337	0.0971697	7.0251	1.82888	3.61571	1.22814	2.41966	0	6.97924	1.80772	3.5763	1976.12	7.45501	554.394	528.848	72.1001	0.00401913	4.27565	1066.82	7.35196	169.769	42.5215	13.8616	774.684	6.3722	0	2.13915	19.6343	343.585	343.264	4269.46
2011-05-27	23	5.52931	526.835	0.960718	3.47418	0.505556	7.02125	2.52491	3.65493	0.102991	3.0015	0	6.95339	1.88889	3.60834	1990.03	7.06595	493.009	493.232	71.9611	0.00376475	4.18561	1065.84	7.35066	168.213	39.342	0.797212	735.278	6.58612	0	2.18027	19.6969	321.686	321.989	4546.11
2011-05-28	1	5.5686	516.176	0.658581	1.57299	0.0840948	7.0548	2.63968	3.59964	1.38078	2.35192	0	6.9659	3.20966	3.67172	2015.94	6.89871	596.324	585.043	72.0832	0.00412088	4.1876	1065.14	7.34723	162.749	40.3054	0.00322209	840.714	6.38838	0	1.83614	19.6133	378.045	376.603	4872.24
2011-05-28	3	5.91169	540.765	0.958956	3.94373	0.671406	7.02833	3.21864	3.65168	0.240505	2.6878	0	6.9575	2.42098	3.64875	2057.36	7.03999	515.692	519.505	72.0815	0.00473796	4.20799	1064.64	7.35084	160.51	42.4279	0.000849097	776.406	6.6126	0	1.12831	19.4541	339.582	339.175	5142.98
2011-05-28	5	6.2483	537.777	0.426564	1.80675	0.0595001	7.04964	2.42002	3.58537	1.10487	3.48049	0	6.93956	3.39391	3.68529	2086.58	7.05334	409.695	449.067	71.9678	0.00432438	4.24755	1063.01	7.35951	154.83	45.517	0.000847918	683.433	6.9052	0	0.436086	19.3263	296.404	296.505	4320.04
2011-05-28	7	6.18187	543.096	0.707482	3.39313	0.796147	7.01232	3.08461	3.68904	0.196113	2.08184	0	6.96127	2.61816	3.67762	2182.44	6.8008	264.097	256.817	71.5439	0.00437525	4.26496	1062.75	7.37934	146.026	46.4552	0.00373084	368.123	7.2709	0	0.239628	19.1614	169.036	168.823	3661.24
2011-05-28	9	6.27601	527.622	0.0493284	1.55137	0.061937	7.02806	2.14407	3.58405	1.22237	2.4315	0	6.95163	2.64529	3.71611	2297.87	6.75055	407.226	342.474	71.4421	0.00315425	4.1815	1063.07	7.37615	120.99	46.015	2.49542	462.879	7.88251	0.000508751	0.23858	19.6068	218.684	218.335	3562.72
2011-05-28	11	6.0091	552.904	1.21041	3.54351	0.817872	7.01656	3.13229	3.72025	0.317603	2.67459	0	6.93658	2.67242	3.68002	2344.24	6.72476	620.576	464.958	71.1373	0.00387188	4.18673	1069.91	7.3656	130.132	58.5045	117.558	669.626	6.54696	0.000509458	0.375819	19.5849	301.719	301.066	4519.52
2011-05-28	13	5.89022	520.374	1.0459	4.07915	0.44592	7.00147	1.33501	3.60982	0.320707	1.50424	0	6.99046	3.65252	3.68417	2328.18	6.80512	666.929	492.368	71.5405	0.00259463	4.32231	1074.2	7.36558	171.409	70.1126	149.875	700.652	6.56121	0.000508751	0.859105	19.8678	318.494	318.94	2515.93
2011-05-28	15	6.56931	516.279	0.362054	5.75543	0.533486	6.97924	0.826777	3.55545	0.32381	1.67598	0	7.02265	3.44229	3.68163	2264.76	6.7365	623.91	443.447	71.5439	0.00295075	4.44177	1078.05	7.36257	175.504	74.1266	149.562	638.537	6.73923	0	1.37057	20.1123	289.295	291.133	2006.66
2011-05-28	17	6.88443	534.938	1.06739	3.9823	0.635143	6.98938	0.701818	3.61614	0.326914	1.76508	0	7.03611	3.23205	3.66208	2201.4	6.71035	562.133	397.294	71.8525	0.00269638	4.59789	1071.78	7.36459	172.045	68.8569	142.768	558.797	6.88168	0	1.88356	20.1285	260.557	260.464	3527.93
2011-05-28	19	6.83426	542.701	0	4.00517	1.17675	6.97445	0.585055	3.67295	0.330018	1.92496	0	7.04102	3.02182	3.65448	2151.36	6.74112	533.157	389.289	71.7215	0.00346432	4.66908	1065.84	7.36651	164.383	59.6881	107.772	538.961	7.28526	0	2.3182	20.0368	253.025	252.091	2987.52
2011-05-28	21	6.7231	603.699	0	4.19927	1.50554	6.97185	0.454372	3.71921	0.333122	2.01074	0	7.0534	2.81159	3.63636	2120.76	6.76801	562.671	448.618	71.7983	0.00300163	4.45954	1081.29	7.35135	158.016	50.0351	59.3937	639.848	7.03848	0	2.60971	20.0213	289.881	288.671	2154.87
2011-05-28	23	6.46588	620.011	0	4.59768	1.49283	6.94928	0.405986	3.78437	0.336225	2.08123	0	7.06354	2.60135	3.59673	2171.35	6.76419	507.551	482.803	71.6694	0.00452788	4.26062	1083.86	7.34061	150.572	45.6046	3.38133	706.127	6.75969	0	2.69666	19.978	314.177	315.064	2365.68
2011-05-29	1	6.27521	619.938	0	5.37717	1.49085	6.92521	0.36878	3.80069	0.339329	2.08111	0	7.07024	2.39112	3.5706	2200.61	6.75364	626.096	574.777	72.0459	0.00330688	4.23604	1082.66	7.32817	155.492	45.3963	0.00288292	807.341	6.73831	0	2.35154	19.9681	372.482	371.24	2436.64
2011-05-29	3	6.70164	590.718	0	6.40888	1.50225	6.90456	0.336342	3.75118	0.342433	2.13288	0	7.11059	2.18089	3.62346	2251.09	6.82916	555.79	543.618	71.7983	0.00320513	4.16614	1092.29	7.32701	150.133	48.586	0.00237417	776.272	6.94885	0	1.64403	19.88	355.735	355.494	8728.54
2011-05-29	5	6.86654	588.274	0	7.33088	1.49125	6.8872	0.305773	3.72312	0.345537	3.56157	0	7.1009	1.97065	3.65298	2279.42	6.76757	480.497	464.777	72.3261	0.00270013	4.13199	1086.67	7.33936	144.912	52.2006	0.00118874	696.843	7.41968	0	0.932043	19.7581	303.634	304.131	9799.64
2011-05-29	7	6.72226	598.156	0	7.52885	0.759895	6.87333	0.280057	3.5731	0.34864	7.88168	0.00290327	6.98529	1.76042	3.63998	2312.93	6.80738	370.579	369.837	71.4828	0.0030525	4.13076	1080.88	7.34162	138.31	54.403	0.00356125	573.28	7.24267	0	0.323842	19.7183	244.783	244.761	10076.4
2011-05-29	9	6.86537	591.286	0.833286	3.8602	0.40096	6.91088	0.329772	3.5283	0.351744	14.6462	0.468669	6.8247	0.913845	3.58087	2343.63	6.7465	377.386	306.674	71.2319	0.00300163	4.10452	1073.26	7.33709	124.858	56.5498	7.86308	468.652	7.75594	0	0.248455	19.5442	195.838	196.164	8262.51
2011-05-29	11	6.46137	501.514	0.233176	4.31387	0.371252	6.92205	0.352212	3.51907	0.354848	12.7752	0	6.88726	0.363617	3.52937	2265.55	6.73927	579.262	422.704	71.3989	0.00234351	4.14909	1076.76	7.30512	126.16	56.4112	93.3164	655.796	7.29814	0	0.333505	19.4651	272.323	274.019	1239.04
2011-05-29	13	5.94597	565.13	1.55182	3.54124	0.651569	6.94531	0.529331	3.61476	1.06596	11.8741	0	6.86108	0.167474	3.50344	2254.36	6.75498	665.265	496.631	71.4727	0.002442	4.21407	1085.45	7.28747	167.116	58.4391	142.552	717.788	6.33087	0	0.757711	19.6866	323.876	323.949	7137.74
2011-05-29	15	6.44345	521.449	1.10366	3.48977	0.255155	6.97061	0.480993	3.57925	1.40818	9.67833	0	6.89575	0.123114	3.47293	2186.38	6.76268	596.43	442.816	71.7304	0.00289988	4.37967	1084.41	7.28362	171.638	65.8864	142.674	663.722	6.5991	0.000508751	1.24692	19.9965	288.419	289.186	4805.65
2011-05-29	17	6.70451	491.278	0.304348	4.39713	0.310596	6.95825	0.439876	3.5287	0.353649	9.92958	0	6.86177	0.201384	3.44037	2139.43	6.82273	524.286	377.884	71.7643	0.00213675	4.57918	1087.8	7.28517	171.32	63.5566	103.47	572.828	6.86041	0	1.69147	20.0365	247.264	247.748	2429.84
2011-05-29	19	6.77558	511.482	0.462296	2.91519	0.355527	6.97584	0.472611	3.56551	1.94707	4.54187	0	6.95169	0.19948	3.43034	2086.45	6.81366	466.291	416.849	72.1019	0.00173216	4.53355	1084.43	7.28177	164.457	53.6027	21.8439	636.351	6.8663	0	1.90628	19.8286	271.169	271.094	2287.21
2011-05-29	21	6.70985	485.736	0.511118	1.49167	0.0743675	7.00871	0.661728	3.55665	2.57443	1.51227	0	7.00722	0.248314	3.4594	2083.42	6.7689	464.815	449.974	72.7513	0.0018315	4.53493	1002.55	7.29845	162.913	43.3605	2.42504	692.604	6.4479	0	1.95237	19.6551	293.135	291.826	1961.85
2011-05-29	23	6.59785	568.958	1.2903	2.87076	0.241626	7.00666	1.13125	3.66038	3.20178	4.33877	0.317723	6.94299	0.453568	3.51348	2099.27	6.75809	480.93	475.1	71.8932	0.00335775	4.1451	1077.66	7.31417	160.24	38.3467	0.528422	718.771	6.09187	0	1.96231	19.6243	309.601	309.162	9049.02
2011-05-30	1	6.26139	516.026	0.809239	1.69512	0.160553	7.00945	0.93796	3.52176	0.219977	3.83159	0.0606058	6.95529	0.306756	3.47942	2116.45	6.74759	605.039	588.738	72.2358	0.00330688	4.11334	1068.75	7.31161	160.24	37.3124	0.00271334	835.871	6.06509	0	1.62455	19.7612	378.561	377.559	1710.58
2011-05-30	3	6.54109	581.281	0.619712	3.54351	0.344434	7.00489	1.07294	3.54448	1.52527	2.81799	0.331148	6.97427	0.400013	3.53329	2174.56	6.74453	490.353	503.333	72.6317	0.0042285	4.16316	1070.47	7.32575	153.788	40.6777	0.00322657	753.128	6.32233	0	0.913859	19.6893	331.132	332.665	8474.35
2011-05-30	5	6.54516	483.979	0.862481	1.54548	0.241741	7.03194	1.06556	3.5419	0.241765	2.67302	0.00638651	6.98391	0.366809	3.52142	2207.64	6.75014	336.766	384.295	72.6699	0.00351038	4.21427	1064.08	7.34552	147.392	43.5994	0.324244	609.141	6.69921	0	0.311784	19.5468	253.788	254.253	2089.11
2011-05-30	7	6.26855	561.682	0.360779	2.98687	0.699028	7.00661	0.991212	3.5257	1.23349	2.59872	0.414827	6.97943	0.574807	3.56049	2204.04	6.7456	283.192	226.636	72.1103	0.00295075	4.26988	1059.19	7.37019	136.03	43.4965	0.00254375	294.924	7.08966	0	0.244643	19.2122	147.527	147.356	4933.95
2011-05-30	9	2.84819	476.466	0.215161	1.26648	0.06192	7.04276	0.971805	3.51451	0.133442	1.93364	0.000340863	6.97635	0.561664	3.54476	2241.01	6.74385	463.72	407.631	71.8763	0.00295075	4.16112	1063.82	7.35078	123.231	20.0836	5.90439	592.865	7.2929	0	0.24168	19.4945	261.475	261.03	12.7493
2011-05-30	11	3.36616	573.699	1.19582	3.60305	0.504665	7.02117	1.28812	3.62493	1.76321	2.14866	0.00180606	6.9831	0.842474	3.57765	2263.48	6.73721	567.941	511.212	72.0662	0.00300163	4.14218	1064.68	7.33889	167.384	50.1364	57.9017	743.456	5.9238	0	0.315888	19.4689	332.392	331.812	7935.78
2011-05-30	13	3.38842	557.557	0.977487	2.65586	0.379176	7.01525	0.653122	3.52184	0.238861	4.00587	0.316937	6.96037	0.574346	3.53924	2169.95	6.74675	591.02	482.349	72.1325	0.00239445	4.37048	1065.23	7.34227	187.457	51.9538	79.2562	692.433	6.37622	0	0.542885	19.6696	315.464	314.932	3476.83
2011-05-30	15	4.29552	572.502	0.201309	3.32329	0.34642	7.00713	0.603395	3.48872	1.62112	3.24295	0.00856905	6.97435	0.627133	3.55733	2195.06	6.75678	566.003	427.981	72.6326	0.00269638	4.31659	1054.12	7.34726	191.45	62.7736	115.153	613.316	6.64558	0.000508751	0.845844	20.0583	279.776	278.831	6493.72
2011-05-30	17	3.83242	554.704	1.23692	3.20846	0.697059	7.01969	0.686287	3.61252	0.320065	4.15995	0.0503782	6.95036	0.490697	3.50281	2115.35	6.47156	498.266	427.013	73.4636	0.00167888	4.27488	1082.77	7.3496	182.192	50.032	24.5869	608.24	6.66241	0	1.13521	20.1105	279.288	278.887	4427.26
2011-05-30	19	3.50251	562.472	0.464082	2.45277	0.0992255	7.0267	0.601588	3.4984	1.34701	3.72608	0.208662	6.97424	0.535474	3.50714	2133.05	6.63592	481.447	437.462	73.7356	0.00188499	4.40732	1059.98	7.35837	170.51	45.7532	8.17952	620.497	6.65682	0	1.1548	20.1065	283.953	283.912	6086.89
2011-05-30	21	3.5183	552.735	0.803093	3.26422	0.526487	7.0291	0.785277	3.60865	0.520635	2.48794	0	7.00381	0.469916	3.45528	2106.95	6.67124	511.505	456.926	73.3279	0.00152625	4.49029	1065.6	7.36342	165.91	45.7684	11.715	649.982	6.49914	0	1.21805	20.1142	295.434	295.931	4596.19
2011-05-30	23	3.53526	575.361	0.94222	1.84035	0.182185	7.05743	0.761542	3.5551	0.887336	3.71548	0.0608076	6.96394	0.621534	3.47739	2106.6	6.68633	496.147	471.674	72.8666	0.00178063	4.29127	1063.72	7.36996	164.09	46.5012	7.30549	680.165	6.32095	0	1.25183	20.144	307.631	307.464	6514.15
2011-05-31	1	3.8206	552.754	0.552252	3.9881	0.563302	7.04596	0.778568	3.53483	1.15635	1.7	0	7.00974	0.655528	3.45607	2128.6	6.69231	599.919	541.79	72.575	0.00320513	4.11711	1068.33	7.37376	161.697	47.6354	0.00288292	757.658	6.13186	0.179329	0.936562	20.2406	350.168	350.326	4459.16
2011-05-31	3	4.41721	590.875	1.16938	1.95076	0.393887	7.07673	0.801411	3.57823	1.72057	4.80607	0.0128934	6.95934	0.943868	3.39815	2313.81	6.69258	399.64	437.026	72.3748	0.00228938	4.13833	1060.18	7.37644	154.523	50.4649	2.13031	633.851	6.42067	0.358658	0.320599	20.1668	291.06	291.248	8585.31
2011-05-31	5	4.2041	462.852	0.07936	2.94732	0.32526	7.05947	0.75878	3.49392	0.540148	2.76871	0	6.98955	0.53363	3.37211	2128.68	6.74923	515.392	352.709	72.8593	0.00295486	4.34555	1058.05	7.39425	147.939	51.3017	64.6492	463.244	6.94393	0.537988	0.286385	19.8957	223.476	223.4	702.728
2011-05-31	7	2.38217	539.875	0.20681	1.73217	0.15021	7.08162	0.295065	3.53566	0.969773	3.02369	0	6.96633	0.492691	3.33909	1871.51	8.48393	870.821	770.008	73.0871	0.00335775	4.55074	1050.06	7.36472	151.616	26.9791	24.7202	964.59	5.62754	6.97178	0.305127	19.7627	495.737	494.672	4120.12
2011-05-31	9	2.71345	511.142	0.42478	1.8688	0.174983	7.09143	2.84202	3.55978	0	1.64133	0	6.99506	0	3.28894	1569.95	8.19547	1076.77	939.172	73.6705	0.0038665	4.63043	812.576	7.35022	141.904	27.8159	72.0635	1128.75	5.73208	13.4056	0.303008	19.724	598.736	598.824	3620.04
2011-05-31	11	2.81277	577.336	0.64275	5.08868	0.360409	7.00906	1.79318	3.62707	0	4.88205	0.0951533	6.8914	0	3.24808	1453.86	8.04143	1399.77	1253.87	73.6365	0.0038665	4.6528	808.242	7.28984	179.353	23.274	104.421	1482.55	5.24051	0	0.77973	19.8339	811.415	811.067	9802.88
2011-05-31	13	1.96226	581.003	0.860719	5.32201	0.691397	6.98445	0.64314	3.49606	1.5925	5.47537	1.59153	6.90634	0	3.16871	1523.14	7.49291	1163.28	1171.72	73.525	0.00392283	4.59922	941.465	7.25797	127.222	17.9372	16.4864	1431.47	5.45064	0	1.00262	19.7535	775.976	777.673	5400.68
2011-05-31	15	1.69369	587.449	0.806336	2.95595	0.530149	7.00905	0.341721	3.54339	1.18713	5.48065	1.61289	6.91352	0	3.14733	1720	7.41507	899.245	892.262	73.277	0.00295075	4.48038	960.239	7.29836	115.828	17.9233	0.432268	1062.76	6.50946	0	1.07604	19.7644	584.148	583.826	4900.21
2011-05-31	17	2.06137	581.687	1.03681	2.03022	0.426949	7.01864	0.310005	3.63464	1.3295	5.43822	1.53658	6.91065	0	3.22779	1892.99	7.48443	721.3	702.897	73.2431	0.00361213	4.30666	940.307	7.32147	128.577	25.4369	0.002035	866.138	7.02254	0	1.13407	19.7912	461.833	462.616	5339.17
2011-05-31	19	2.13314	558.971	0.891107	2.00922	0.142209	7.00756	0.272561	3.65058	1.26005	5.52793	1.26986	6.90523	0	3.31368	1946.12	7.62125	700.616	684.122	72.7242	0.00462963	4.19951	925.003	7.33579	130.96	28.1817	0.00254375	868.008	6.78464	0	1.14419	19.6094	440.948	440.254	3990.14
2011-05-31	21	2.35507	494.062	0.613897	2.70443	0.408044	7.00619	0.287093	3.70721	0.40273	4.96547	0.624947	6.91986	0	3.31666	1930.91	7.64228	993.051	878.478	72.917	0.00463607	4.19023	906.047	7.33487	137.661	29.9626	79.2645	1105.55	5.8423	0	1.25598	19.451	568.238	567.533	3063.4
2011-05-31	23	2.30141	529.643	0.756756	2.73053	0.481309	7.01627	0.290859	3.77056	0	1.44292	0	7.02066	0	3.24361	1926.24	7.54885	704.426	732.768	72.6733	0.00412088	4.20714	898.46	7.32718	140.368	29.8182	0.434982	967.015	6.31309	0.0422263	1.46469	19.4553	482.22	482.775	2945.84
2011-06-01	1	3.36571	549.838	1.14564	2.78748	0.537566	7.02479	0.387899	3.83853	2.05168	1.41346	0	7.05721	0	3.27786	1944.65	7.63945	764.384	767.533	72.7615	0.00381563	4.20968	892.223	7.31011	174.468	36.123	0.00152625	1000.92	6.32371	0.0281509	1.1222	19.5209	499.754	500.481	4723.87
2011-06-01	3	4.24676	565.752	1.16351	2.34795	0.225093	7.01625	0.669658	3.8809	1.74489	3.31419	0	6.96039	0	3.3952	1982.17	7.61857	555.556	601.808	72.8599	0.00478225	4.24541	795.774	7.31166	150.204	42.0149	1.00003	848.869	6.78244	0.0140754	0.4318	19.5869	396.912	397.174	7691.8
2011-06-01	5	3.88003	564.289	0.22139	2.5305	0.193382	6.97249	0.826093	3.80094	1.4381	7.27176	1.01986	6.84643	0	3.43954	2005.6	7.98527	301.098	336.621	72.7099	0.00478891	4.28139	784.855	7.32502	135.034	42.6334	0.00339639	478.291	7.63474	0	0.234952	19.3318	221.568	221.197	5648.23
2011-06-01	7	2.68393	536.681	1.33879	2.12048	0.559648	6.97738	1.21138	3.8642	0.646635	7.16016	1.23665	6.86215	0	3.44758	2241.17	7.69259	301.403	243.091	72.3782	0.00401913	4.33571	773.936	7.32743	112.173	42.7413	0.00508751	293.9	7.77755	0	0.22317	19.4102	157.937	157.349	3402.5
2011-06-01	9	3.08529	510.56	0.917359	1.74261	0.205135	6.98229	0.838838	3.87109	0	4.29588	1.65998	6.09958	0	3.51719	2276.2	7.27898	480.781	358.138	71.9611	0.00478225	4.24925	763.017	7.28327	129.543	63.3108	73.9521	465.023	7.769	0	0.32869	19.4627	228.861	229.804	2953.12
2011-06-01	11	4.42638	530.458	0.193569	3.10308	0.451765	6.93191	0.409565	3.97787	0.709585	4.42085	0.329134	6.50695	1.20984	3.43771	2227.89	7.20396	562.687	456.311	71.5235	0.00564713	4.13324	997.124	7.23911	127.126	51.7636	67.4028	631.371	6.48554	0	0.563407	19.4919	296.506	296.77	4074.84
2011-06-01	13	4.56104	541.691	2.50369	2.45649	1.67409	6.59727	0.823502	4.0931	1.5751	3.77921	0.0291529	6.82367	1.53539	3.38121	2179.41	7.16738	583.028	431.09	71.6094	0.00565498	4.15134	1003.61	7.19495	157.133	62.1309	136.38	587.308	6.6828	0.000509458	0.905728	19.7193	281.547	281.715	3189.83
2011-06-01	15	4.02391	558.718	0.673484	3.78291	0.630138	6.66388	0.191874	3.81137	1.65682	5.07045	0.757546	6.81301	1.53412	3.40975	2098.05	7.31686	586.787	435.396	71.5575	0.00483313	4.18958	1003.54	7.18455	166.102	57.4204	115.795	581.006	6.67459	0	1.34925	19.9363	281.395	282.515	5973
2011-06-01	17	3.67509	557.621	0.740551	3.54649	0.650427	6.64985	0.238774	3.78449	0.818824	4.85177	0.652415	6.82813	1.53339	3.39694	2025.56	7.18965	531.344	455.171	71.3133	0.00381563	4.23502	1006.39	7.16884	160.618	48.276	34.2425	611.202	6.50607	0	1.68673	20.0898	295.477	295.195	5527.02
2011-06-01	19	3.29171	571.592	0.874569	3.39893	0.84486	6.6673	0.26471	3.76332	1.03275	3.87274	0.622716	6.84938	1.53296	3.39687	2021.05	7.16687	505.37	465.041	71.3607	0.003256	4.28868	1010.05	7.16082	156.188	44.69	1.86644	641.913	6.41439	0	1.709	20.1281	303.436	303.359	5346.35
2011-06-01	21	3.37503	565.754	0.782059	2.79417	0.543753	6.67819	0.429317	3.76415	0.952157	3.01921	0.455143	6.86866	1.53316	3.38368	2020.59	7.18721	534.628	491.073	71.6502	0.0030058	4.24761	1015.26	7.16935	154.348	45.3771	7.02763	684.618	6.29593	0.000509458	1.73137	20.1497	319.604	318.318	6217.18
2011-06-01	23	3.37515	526.453	0.812332	2.47204	0.482082	6.69101	0.558374	3.76807	0.915025	2.5174	0.143571	6.88556	1.5334	3.3895	2027.24	7.37852	498.254	477.768	71.4794	0.0038665	4.19586	1020.9	7.18986	153.378	46.6339	4.6142	669.377	6.29934	0	1.77837	20.0732	310.86	312.042	4405.99
2011-06-02	1	3.71407	570.658	0.377093	3.01041	0.470811	6.68515	0.446944	3.71206	0.755827	3.16999	0.520326	6.88075	1.53349	3.40043	2020.82	7.20701	613.268	557.774	72.0255	0.00391738	4.16367	1024.61	7.1871	153.18	48.4246	0.00373084	772.121	6.13953	0	1.43932	20.0837	361.812	359.674	5672.48
2011-06-02	3	4.50357	564.704	1.01387	3.09231	0.787414	6.67997	0.740408	3.70352	0.668403	2.61426	0.217577	6.88166	1.53374	3.41047	2043.53	7.13811	522.675	507.92	72.1306	0.00452788	4.13839	1029.47	7.19668	147.202	53.5987	0.00118708	723.5	6.2866	0	0.721698	19.9371	332.619	334.519	5010.92
2011-06-02	5	4.70056	560.243	0.829962	2.26423	0.567988	6.68334	0.634554	3.64935	0.654722	3.3192	0.524056	6.85619	1.53371	3.42909	2150.73	7.05754	296.738	323.214	72.3872	0.00331148	4.12841	1033.09	7.2154	139.006	56.475	2.00013	444.956	6.69658	0	0.249597	19.7967	214.679	215.246	5072.15
2011-06-02	7	4.28307	540.685	0.18549	2.23059	0.37073	6.66579	0.419204	3.59098	0.965961	1.96902	0.549557	6.86875	1.53407	3.43082	2182.96	7.02736	246.848	198.706	71.9645	0.00437525	4.12884	1033.14	7.23161	127.078	56.2391	2.9672	225.15	7.45409	0	0.238285	19.6431	128.956	129.192	2632.06
2011-06-02	9	3.54233	524.244	0.863146	1.95665	0.810643	6.6765	0.936867	3.66304	0.470398	1.81832	0.00319665	6.86885	1.53408	3.41427	2211.03	6.99614	337.198	264.581	71.5846	0.00295075	4.18958	1035.56	7.22815	114.83	57.7546	7.15015	330.787	7.5995	6.20879	0.262202	19.559	169.41	171.684	2487.6
2011-06-02	11	3.36729	556.615	0.72866	2.48916	0.607596	6.67767	0.457089	3.66066	0.685321	2.72711	0.434059	6.84891	1.5335	3.42048	2142.68	7.0529	539.265	403.782	71.5439	0.00239113	4.61509	1045.33	7.22831	122.996	58.3403	95.5074	555.573	6.34786	0	0.351114	19.5339	260.818	259.889	4666.38
2011-06-02	13	3.65212	552.235	0.724015	3.00133	0.505033	6.67615	0.313133	3.62308	0.96384	3.29267	0.645563	6.85001	1.53284	3.39753	2120.37	7.07555	618.371	438.475	71.7011	0.00397377	4.90712	1051.32	7.21812	155.48	64.3368	146.635	612.229	5.85997	0	0.811662	19.7074	286.275	285.869	4708.88
2011-06-02	15	3.736	570.342	0.660419	3.27723	0.583868	6.67817	0.292657	3.59807	1.29185	3.65003	0.532058	6.85278	1.53179	3.35604	2012.28	7.06388	564.295	411.989	72.4088	0.00259463	4.94526	1057.08	7.21194	172.327	61.3138	127.685	557.76	6.06214	0.000508751	1.28451	20.0076	267.475	268.091	5284.4
2011-06-02	17	3.40533	558.113	0.665025	3.12485	0.575619	6.68464	0.340846	3.60985	0.864537	3.63312	0.322198	6.854	1.53089	3.34541	1996.67	7.04076	476.568	412.598	71.9034	0.00193325	4.97255	1060.97	7.20724	165.084	50.3989	16.9329	570.888	6.25376	0	1.5641	20.114	269.533	269.562	4661.66
2011-06-02	19	3.28512	551.396	0.76685	2.60388	0.519504	6.68501	0.431773	3.61302	0.691439	2.69872	0.164947	6.8666	1.53068	3.33336	2038.69	7.04384	420.65	409.568	71.9339	0.00178063	4.96795	1063.77	7.20366	157.02	45.2861	0.000847918	572.767	6.13822	0	1.59595	20.0403	264.843	264.014	4186.42
2011-06-02	21	3.5091	542.797	0.974335	2.38873	0.565937	6.68897	0.87443	3.63892	0.415745	2.23424	0.154339	6.87608	1.53137	3.33442	2037.63	7.05455	440.395	423.072	72.197	0.00198689	4.96954	1068.32	7.20942	156.24	46.6902	0.407906	613.267	6.04302	0	1.58856	19.8448	275.183	275.277	3612.37
2011-06-02	23	3.55828	545.216	0.614415	2.13651	0.172421	6.69641	0.737841	3.55118	0.68703	2.71435	0.347175	6.8721	1.5323	3.38498	2023.1	7.14783	443.796	442.049	71.9543	0.00218763	4.72698	1069.4	7.22167	156.925	48.548	0.548263	644.101	5.98896	0	1.57982	19.8384	287.218	287.313	4161.84
2011-06-03	1	3.86909	579.196	0.637179	3.59628	0.725014	6.69404	0.677262	3.56271	1.24781	2.64576	0.428146	6.89044	1.53296	3.40273	2035.03	7.02766	574.349	548.917	72.0357	0.00274725	4.25829	1071.21	7.22494	158.626	53.7605	0.108703	791.573	5.68818	0	1.24171	19.8775	356.069	356.193	7401.84
2011-06-03	3	4.4737	565.071	0.79188	2.89389	0.591421	6.6954	0.598847	3.59882	1.14381	3.02689	0.519275	6.89964	1.5333	3.3642	2081.14	6.93174	460.931	497.285	72.0628	0.00254375	4.19399	1076.64	7.22814	153.036	59.7635	1.27306	734.68	5.98392	0	0.532012	19.8625	326.048	326.612	6731.69
2011-06-03	5	4.69853	501.094	0.830539	1.98942	0.630994	6.69247	0.692785	3.59689	0.406697	2.92671	0.0596015	6.89068	1.53344	3.34361	2119.71	6.91018	218.623	247.113	72.5434	0.00320959	4.16878	1076.37	7.24011	147.338	61.1957	2.20884	355.663	6.80347	0	0.240627	19.5608	165.085	166.299	2227.39
2011-06-03	7	4.31562	505.051	0.169407	2.01554	0.178215	6.67224	0.442392	3.54252	0.567142	2.29246	0.429045	6.88731	0.749607	3.3774	2095.32	6.92834	239.843	186.662	72.2561	0.003256	4.16825	1075.98	7.26265	141.313	50.434	0.00322209	201.974	7.24915	0	0.243149	19.1628	119.127	118.354	2353.59
2011-06-03	9	3.72928	518.179	0.782852	2.03846	0.554602	6.68271	1.08624	3.64114	1.00422	1.57964	0.283893	6.89708	0.761796	3.37965	2223.22	6.93303	412.843	332.375	72.1544	0.00295075	4.45638	1077.67	7.25444	130.366	52.6311	28.2146	438.117	7.04095	0	0.268317	19.5926	212.943	212.705	4833.86
2011-06-03	11	3.85285	527.969	0.962834	2.44786	0.580242	6.68155	0.677133	3.64405	0.743712	2.62988	0.239135	6.8862	0.47402	3.35279	1748	6.9436	577.618	393.282	71.822	0.0030525	4.56709	1087.97	7.25252	143.66	70.5267	144.945	547.808	5.95878	0	0.589874	25.8319	256.583	255.996	3860.33
2011-06-03	13	3.91136	534.72	0.785449	3.16144	0.333771	6.665	0.413347	3.56327	0.815907	4.02262	0.640924	6.8679	0.687853	3.32794	2014.36	6.95416	597.498	402.799	71.9253	0.00285297	4.43947	1096.62	7.24566	166.596	69.9369	149.254	556.338	5.94275	0	1.09608	28.296	260.216	259.938	4446.52
2011-06-03	15	3.73965	564.918	0.701899	3.81084	0.454223	6.67338	0.376001	3.58006	1.21838	4.23529	0.591034	6.87305	0.19574	3.33467	1939.4	6.96473	665.226	499.591	72.5512	0.00234025	4.36634	1097.99	7.22267	240.405	65.687	143.332	703.302	5.68006	0	1.62145	18.9026	325.209	325.91	6348.33
2011-06-03	17	3.59039	579.708	0.723816	4.2641	0.559907	6.66578	0.439282	3.57068	1.15971	3.72943	0.333908	6.88136	0.188689	3.32699	1890.6	6.97529	517.418	403.367	72.8531	0.00188238	4.24572	1103.67	7.23154	278.154	57.4964	78.1807	569.298	6.1989	0	2.04516	19.1937	265.619	265.316	5929.17
2011-06-03	19	3.61892	554.671	1.26014	3.26108	0.49749	6.69185	0.527276	3.58658	0.844166	3.15751	0.0513177	6.88808	0.234622	3.3634	1996.08	6.98586	484.315	390.259	72.3375	0.00147538	4.23777	1106.18	7.23099	336.14	60.5731	70.6909	536.812	6.2575	0	2.26438	19.2555	253.754	254.059	4168.56
2011-06-03	21	3.65576	555.574	0.888597	2.44986	0.318525	6.70517	0.580745	3.59823	0.71354	3.65712	0.247267	6.8784	0.321084	3.38695	2062.22	6.99642	520.218	369.298	73.3722	0.00249634	4.2402	1106.85	7.23516	375.189	67.0421	120.7	501.226	6.51759	0	2.62245	19.2884	238.684	239.24	4857.56
2011-06-03	23	3.87001	554.977	0.394424	2.63523	0.202746	6.6962	0.656865	3.59697	1.12079	3.36661	0.315697	6.88693	0.384463	3.40219	2046.4	7.00698	497.998	338.424	73.1414	0.00193325	4.26076	1109.13	7.2475	341.37	68.2602	120.792	457.38	6.40024	0	3.07505	19.3378	220.462	220.038	4043.61
2011-06-04	1	4.31347	585.409	0.957055	3.56951	0.59924	6.7014	0.783554	3.69587	1.28688	3.09344	0.440188	6.9001	0.51375	3.40502	2005.91	7.01755	590.672	520.531	72.6496	0.002442	4.07689	1112.79	7.23792	292.21	57.1645	7.2753	724.24	5.78689	2.46744	3.05009	19.3035	336.385	336.206	7779.62
2011-06-04	3	4.75532	569.959	1.21642	3.64515	0.522563	6.6926	1.12591	3.89974	0.910046	3.10333	0.24544	6.89989	0.642623	3.40123	2013.55	7.02811	520.52	516.21	72.6224	0.0034595	4.06631	1119.49	7.24469	252.986	60.6256	0.00152625	736.126	5.86745	4.93488	2.35271	19.1772	335.724	337.429	6713.3
2011-06-04	5	4.62969	542.469	0.803293	3.2569	0.622062	6.70613	0.940745	3.93391	0.667071	2.94964	0.339075	6.89902	0.705905	3.4322	2011.24	7.03868	472.214	445.653	72.8219	0.00224162	4.09314	1123.78	7.25273	197.267	62.4936	0.00152837	641.311	6.6396	7.40232	1.64827	19.1108	289.419	289.861	4657.91
2011-06-04	7	4.63057	543.528	0.871849	2.6601	0.276533	6.72131	0.745231	3.85233	0.656946	3.38049	0.478042	6.8847	0.811749	3.42394	2000.32	7.04924	483.432	417.331	72.3036	0.00315425	4.09425	1126.66	7.25739	176.745	63.5093	0.00288292	583.296	6.99479	9.86976	0.941936	19.0575	269.685	268.77	3544.8
2011-06-04	9	4.1669	546.761	0.436352	3.40604	0.408946	6.68509	0.823925	3.85032	1.07829	3.58031	0.674269	6.87233	0.722738	3.4087	1875.33	7.0598	485.969	423.799	72.5207	0.00269638	4.01693	1130.57	7.25298	158.628	59.5478	48.5687	606.547	6.59659	12.3372	0.65638	18.5586	278.557	278.945	5356.7
2011-06-04	11	3.20966	566.957	0.67423	2.94011	0.62043	6.69656	0.594675	3.83371	1.25663	2.62958	0.45513	6.88801	0.432892	3.38485	1903.32	7.07037	573.871	465.134	72.8565	0.00137363	4.00934	1140.28	7.25348	132.536	51.8249	81.2303	664.995	6.66122	0	0.771298	18.9127	301.538	299.558	5167.28
2011-06-04	13	3.82881	559.122	1.10176	3.1321	0.58363	6.70411	0.523886	3.81991	0.751634	2.98253	0.10718	6.87334	0.280273	3.37999	1906.78	7.08093	625.111	445.178	72.9544	0.00132459	3.99651	1147.88	7.24408	168.426	62.7458	146.576	631.081	6.43471	0	1.19487	19.2267	288.791	289.653	4081.69
2011-06-04	15	4.04705	570.491	0.925973	3.16871	0.544297	6.72478	0.517949	3.79014	0.646337	3.72256	0.321564	6.85691	0.244682	3.39746	1902.66	7.0915	582.53	426.718	73.372	0.00152625	4.01669	1149.67	7.24193	187.229	59.8272	133.893	604.689	6.59303	0	1.69719	19.4076	278.547	279.646	5075.63
2011-06-04	17	3.90184	564.511	0.660914	2.76743	0.17094	6.72737	0.515842	3.71435	0.995645	3.32302	0.300215	6.86786	0.434344	3.38628	1888.15	7.10206	530.795	445.87	74.3352	0.00167888	4.02898	1153.55	7.24306	185.239	49.2283	37.15	625.165	6.53288	0	2.00314	19.4973	287.323	286.874	4619.06
2011-06-04	19	3.83785	585.169	0.670818	3.34093	0.631166	6.73162	0.612671	3.78546	1.28251	2.42347	0.213283	6.89277	0.618848	3.3794	1862.68	7.11262	490.248	454.177	74.3352	0.000915751	3.9965	1155.05	7.24709	207.207	47.8486	5.8123	647.46	6.27846	0	2.09197	19.4592	295.243	296.119	6331.6
2011-06-04	21	3.83117	552.894	1.0563	2.42235	0.334517	6.74781	1.02167	3.81673	0.694948	2.52931	0.0942396	6.89657	0.551206	3.33053	1859.73	7.12319	634.832	510.664	73.1004	0.0017831	4.17708	1155.74	7.24901	185.869	46.5206	66.8166	707.236	6.12659	0	2.13479	19.4033	329.473	328.712	4756.62
2011-06-04	23	4.04794	563.216	0.829087	2.4565	0.210972	6.74937	0.918627	3.7622	0.663953	3.28553	0.389674	6.89784	0.640459	3.31221	1574.88	7.13375	871.062	688.197	73.1278	0.00239113	4.42814	1156.38	7.23301	171.621	39.5594	142.175	893.075	5.86602	0	2.56481	19.4651	446.572	445.268	5561.76
2011-06-05	1	4.09473	579.294	0.478816	3.4996	0.492035	6.72528	0.706549	3.7705	1.32308	2.83046	0.624339	6.89938	0.855501	3.29295	1601.73	7.14432	830.238	751.986	73.8638	0.00228938	4.50359	1154.09	7.23227	162.945	35.9275	19.1977	953.247	6.03463	0	2.66604	19.4811	486.224	487.032	6985.3
2011-06-05	3	3.97675	576.889	1.00447	3.08956	0.454243	6.72134	0.946561	3.76999	0.917006	2.39692	0.471273	6.90655	0.590761	3.27488	1764.19	7.15488	677.334	704.813	73.4127	0.00442613	4.54258	1146.15	7.24147	144.993	37.1535	0.00339167	919.319	6.31297	0	1.99104	18.8693	466.372	465.287	6239.38
2011-06-05	5	4.15093	520.185	0.901259	2.37638	0.549364	6.72464	0.828848	3.72425	0.470943	2.1562	0.0482151	6.90079	0.485565	3.3173	1950.39	7.16544	486.033	465.404	74.0243	0.00305675	4.57461	1129.42	7.26356	137.54	44.5665	0.00152837	639.489	7.2648	0	1.2848	19.343	304	305.052	2952.55
2011-06-05	7	3.64159	548.36	0.940408	2.62308	0.302852	6.70994	0.59826	3.66563	0.823077	2.93984	0.348016	6.86185	0.757926	3.38441	1648.13	7.17601	742.447	593.029	74.7422	0.00351038	4.6097	1122.81	7.25264	126.734	39.038	51.5354	773.772	6.61471	0	0.930009	18.9347	376.996	376.284	4302.74
2011-06-05	9	2.76477	542.736	0.372032	2.73895	0.469019	6.69512	0.434012	3.61653	0.810019	2.11419	0.214172	6.86657	0.557289	3.34737	1614.29	7.18657	805.39	775.005	74.1385	0.002035	4.64084	1118.15	7.22526	120.945	28.1057	1.79945	982.267	6.02443	0	0.472902	18.8145	507.927	508.126	2866.9
2011-06-05	11	2.37792	545.624	0.568485	2.47552	0.507865	6.69815	0.53915	3.67516	0.883713	2.44893	0.519066	6.86107	0.591979	3.26061	1716.75	7.19714	605.859	591.306	74.6574	0.00172975	4.65473	1110.32	7.23604	121.898	28.9862	0.0010175	797.414	6.78095	0	0.367584	18.6542	387.063	386.563	4565.55
2011-06-05	13	3.13577	550.842	0.560818	2.39417	0.571911	6.69376	0.464897	3.71366	1.19621	1.83711	0.178424	6.87731	0.402387	3.23101	1908.78	7.2077	659.455	563.249	73.8476	0.00203783	4.57044	1102.76	7.23151	170.499	44.2988	86.8044	776.145	6.64971	0	0.466023	19.08	368.564	368.674	4259.14
2011-06-05	15	3.43889	562.266	0.952673	2.3116	0.465631	6.69698	0.603395	3.78673	0.60192	3.42176	0.282095	6.84445	0.254948	3.21365	1914.73	7.21826	590.507	496.339	73.9621	0.0014245	4.3663	1094.54	7.23142	177.631	46.9495	61.6453	680.733	6.59879	0	0.774098	19.3488	324.981	324.986	4224.46
2011-06-05	17	3.32107	566.037	0.677296	2.35577	0.151769	6.69393	0.588268	3.72934	0.962278	3.08135	0.306381	6.85642	0.391297	3.23287	1874.95	7.22883	516.889	484.319	74.6507	0.00132275	4.08674	1082.87	7.23155	181.179	40.4019	0.534018	656.311	6.47011	0	0.886966	19.3997	315.19	314.982	4788.2
2011-06-05	19	3.17031	580.604	0.629541	2.83248	0.488016	6.69989	0.655077	3.78769	1.21488	1.89527	0.116175	6.87694	0.805539	3.23061	1813.67	7.23939	479.141	447.354	74.42	0.0018315	4.12912	1073.02	7.23558	172.023	34.9105	0.0010175	600.063	6.41344	0.000508751	0.881558	19.2783	291.26	291.202	5881.78
2011-06-05	21	3.33523	537.41	1.10213	1.96222	0.208625	6.735	1.86385	3.81376	0.461623	1.93293	0.0326682	6.89809	0.885632	3.21096	1888.93	7.24996	515.64	480.761	74.6832	0.00224162	4.11397	1072.36	7.24223	169.062	34.6416	0.00288693	655.159	6.16965	0.000509458	0.883314	19.1862	311.083	311.669	3562.82
2011-06-05	23	3.30397	548.641	0.437342	2.33813	0.157314	6.73468	1.29982	3.7213	0.830613	2.3217	0.204455	6.89599	1.59928	3.27153	1782.72	7.26052	798.025	664.666	73.4941	0.0018315	4.37606	1069.01	7.23197	164.265	33.8997	54.4253	857.837	5.85715	0.000508751	0.98897	19.3664	426.372	424.712	4923.61
2011-06-06	1	3.24648	584.548	1.99369	3.312	0.310114	6.72084	1.72864	3.77451	1.68341	1.84179	0.0929759	6.89893	1.70157	3.28333	1785.67	7.27108	867.211	829.227	73.796	0.00310338	4.50362	1068.47	7.22373	160.877	31.6459	0.00288292	1028.38	5.86953	0.000508986	0.746717	19.2222	540.22	540.737	8756.82
2011-06-06	3	3.18009	542.255	0.852266	2.33712	0.395776	6.7257	0.570184	3.58044	0.326475	2.47668	0.33905	6.88958	0.397761	3.30625	1580.81	7.28165	514.503	569.89	73.9588	0.00208588	4.56813	1066.15	7.25099	133.16	28.6373	1.56136	782.875	6.76757	0.000509222	0.254519	19.0757	380.409	381.661	4086.95
2011-06-06	5	2.60734	524.516	0.0013178	1.75564	0.194842	6.70749	0.462123	3.55001	0.833202	1.93049	0.27308	6.89135	1.14802	3.33468	1704.25	7.29221	280.856	269.012	73.9937	0.00361715	4.58884	1057.04	7.27549	120.673	23.2314	0.00322657	344.565	7.5958	0.000509458	0.2281	18.6783	177.361	178.548	2107.62
2011-06-06	7	2.20774	537.562	0.322636	1.4602	0.504028	6.71591	1.07774	3.61307	0.243352	1.35745	0	6.89086	0.863048	3.34339	1867.8	7.30278	291.728	234.544	73.6535	0.00391738	4.63351	1053.97	7.27371	122.544	21.5685	0.00356125	280.329	8.25781	0.000508751	0.223586	19.3287	152.962	153.304	1661.78
2011-06-06	9	3.57853	550.608	0.386847	1.63394	0.231132	6.72814	1.7704	3.71473	1.11126	2.15653	0.201248	6.87822	2.5367	3.37262	2229.43	7.31334	543.99	405.484	74.7795	0.00218763	4.61564	1053.77	7.27733	146.351	52.6882	86.9382	606.913	6.60547	0	0.296373	22.1091	287.425	286.879	4861.61
2011-06-06	11	3.73047	563.654	0.0432506	3.65244	1.16519	6.66847	0.330162	3.73854	0.00565731	4.57503	1.23506	6.80503	0.19691	3.32037	2317.2	7.3239	582.11	408.132	75.1492	0.00178063	4.56359	1056.84	7.04784	208.755	65.8327	144.952	555.887	6.09963	0.000508751	0.744594	19.2986	265.224	265.787	5991.58
2011-06-06	13	3.92904	572.01	0.178385	4.85782	1.11469	6.63662	0.0844851	3.79153	0.0465645	6.01134	0.900274	6.63576	0.0253812	3.27732	2287.63	8.02257	731.494	513.047	74.3367	0.00147743	4.53064	1056.07	6.85805	341.718	73.5897	148.307	688.713	6.28748	0	1.22547	19.6203	328.658	328.432	7118.91
2011-06-06	15	3.20809	513.67	0.472182	5.82653	0.624215	6.64166	0.0991351	3.67954	0.36957	6.43599	0.615308	6.6539	0.00894044	3.29243	1968.16	8.05967	1069.69	814.685	74.5252	0.00289988	4.53259	1052.16	6.83774	341.096	55.4716	148.439	1004.33	5.67308	0.000508751	1.76939	20.132	515.71	514.769	3424.32
2011-06-06	17	3.01386	577.988	0.524929	5.02756	0.415108	6.68078	0.232492	3.91592	1.20166	3.77543	0.135828	6.72694	0.088743	3.20811	1664.63	7.57218	1150.8	1035.75	75.2781	0.0026455	4.44493	1060.14	6.79265	248.336	32.8536	131.315	1254.73	5.71052	0.0010175	2.24725	20.6472	685.675	686.687	9009.14
2011-06-06	19	2.44964	560.431	0.577676	5.72015	0.511601	6.66111	0.115829	3.82186	2.03375	5.65211	0.762336	6.68203	0.0162393	3.2106	1877.99	7.89978	761.045	693.749	75.2815	0.00340863	4.23079	1062.94	6.83755	305.267	37.4333	72.8543	899.178	7.22733	0	2.65265	19.5139	456.442	457.438	6297.4
2011-06-06	21	2.49149	576.342	0.618998	3.94452	0.570062	6.69006	0.158156	3.94839	0.96973	4.3514	0.422288	6.70552	0.0382026	3.27505	2060.75	8.12819	663.995	525.855	73.9597	0.00198689	4.28079	1053.45	6.85985	374.005	48.4058	109.141	712.621	7.73129	0	2.89637	19.7087	343.6	344.198	5298.03
2011-06-06	23	2.79644	558.362	0.692043	3.02662	0.472775	6.70524	0.254759	4.01912	0.811525	3.42112	0.174983	6.7112	0.088933	3.33661	2126.41	8.01944	549.529	516.197	74.1623	0.0030525	4.31596	1044.66	6.86153	264.03	41.4534	13.4641	696.001	7.27042	0	3.13626	19.7193	335.272	334.959	4185.11
2011-06-07	1	3.0662	558.691	1.09709	2.87457	0.418144	6.71669	0.545655	3.98813	0.488672	2.76642	0.186995	6.71588	0.210562	3.3863	2025.66	7.83016	621.359	574.101	74.2097	0.0026455	4.2548	1039.08	6.86292	157.414	36.3741	0.00407	776.968	6.82767	0	2.80076	19.7172	372.275	372.651	4069.8
2011-06-07	3	3.64279	576.51	0.85738	2.24792	0.433335	6.72797	0.874437	3.97783	0.732248	2.77463	0.315547	6.71075	0.609941	3.41661	2071.37	7.72268	503.617	508.014	73.8638	0.00361213	4.23288	1035.81	6.87918	164.259	41.9006	0.0010175	696.942	7.07801	0	2.09701	19.5745	333.273	333.622	5739.85
2011-06-07	5	3.69125	533.487	0.209007	2.33982	0.172217	6.71208	0.804248	3.88694	0.96956	2.41541	0.331048	6.70827	0.981573	3.40904	2078.21	7.66998	450.955	418.961	73.8748	0.00254729	4.23383	1033.81	6.89599	162.296	42.9113	0.00169819	561.895	7.22391	0	1.39037	19.495	272.681	273.634	2743.97
2011-06-07	7	3.55954	548.127	1.36051	2.58471	0.627746	6.70737	1.88487	4.00808	0.968763	1.72155	0.103566	6.71553	1.11877	3.38529	2065.88	7.70084	486.327	432.653	73.6433	0.00310338	4.20852	1033.21	6.90311	159.092	41.873	0.00237417	579.831	7.05896	0	0.675231	19.4339	280.005	280.038	4310.49
2011-06-07	9	3.2685	547.271	0.848297	2.19432	0.288475	6.71292	1.02807	3.97215	0.626285	3.03565	0.350254	6.68928	0.98894	3.35378	2025.72	7.90073	664.965	534.192	73.6399	0.00269638	4.19098	1035.28	6.88738	154.292	50.1617	104.473	729.829	6.62384	0	0.385967	19.2265	346.094	345.923	3892.12
2011-06-07	11	3.56898	538.552	0.306817	3.32085	0.373492	6.6901	0.549895	3.90745	0.94167	3.33684	0.606843	6.69438	0.568213	3.32243	2016.02	8.18029	572.54	492.647	73.6942	0.00254375	4.13554	1039.65	6.88764	164.29	46.495	44.7078	683.382	6.78046	0	0.66703	19.5581	321.431	321.858	4451.31
2011-06-07	13	4.23933	537.602	1.89409	2.98427	0.441214	6.69798	0.790309	4.04412	1.78964	2.34129	0.135974	6.71614	0.339116	3.30976	2202.52	8.27282	553.432	418.118	72.7133	0.0036681	4.13044	1046.07	6.89353	326.211	65.5559	130.742	564.981	6.93601	0	0.949452	19.4651	273.366	274.887	6030.58
2011-06-07	15	4.07166	539.254	0.857109	3.31828	0.324252	6.68034	0.386416	3.96096	0.546418	4.15958	0.436898	6.69172	0.151048	3.33112	2222.6	8.219	570.778	405.676	72.7683	0.00289988	4.09417	1047.9	6.88801	425.09	70.195	140.886	541.295	6.98996	0.0010175	1.40959	19.4979	263.698	262.572	4045.6
2011-06-07	17	3.97671	547.366	0.614421	3.53709	0.273484	6.68254	0.425851	3.96567	0.874637	3.80919	0.493647	6.70745	0.25561	3.39903	2298.77	8.1499	520.022	365.131	74.1555	0.00193325	4.0471	1050.89	6.88674	444.862	67.4791	118.132	478.571	6.94378	0.0010175	1.86024	19.6951	237.745	238.685	5096.85
2011-06-07	19	3.72991	584.216	0.799844	3.69814	0.473406	6.69238	0.503592	3.99201	1.51762	2.76511	0.339989	6.72905	0.416175	3.43872	2280.42	8.04249	529.765	358.824	73.8333	0.002035	4.0503	1054.38	6.89076	481.489	71.9803	136.799	467.401	6.98612	0.000508751	2.30051	19.7506	233.148	234.134	6225.94
2011-06-07	21	3.08392	565.891	2.41919	3.33812	0.373414	6.73002	0.876567	4.13818	2.21223	3.20317	0.0616325	6.73155	0.647654	3.40573	1722.11	7.86482	1317.32	1013.21	73.7933	0.00346432	4.1918	1059.8	6.84142	307.124	48.8693	150.196	1178.98	5.79183	0.000509458	2.81942	20.5871	639.165	637.555	6507.51
2011-06-07	23	2.50483	592.202	0.756532	4.49304	0.21029	6.69705	0.357852	3.98193	1.4784	4.10339	0.603151	6.72603	0.585945	3.28706	1421.23	7.47076	1323.11	1217.39	73.9757	0.00473138	4.30698	1068.05	6.8117	147.69	22.8196	91.843	1453.06	5.74888	0.000508751	3.28618	20.5859	797.863	798	8567.74
2011-06-08	1	2.03474	581.351	1.16633	3.4612	0.607004	6.70998	0.419095	3.96077	0.744567	3.63987	0.176594	6.72601	0.189343	3.24959	1479.27	7.5613	1207.61	1189.5	74.264	0.002849	4.42249	1040.89	6.81212	143.368	22.1839	2.68586	1403.56	6.27525	0.000423959	3.12386	20.2217	772.783	772.799	5695.81
2011-06-08	3	2.21206	571.648	0.9713	3.01593	0.635718	6.71448	0.51356	3.99689	0.593915	2.63571	0.250826	6.71779	0.245669	3.32849	1669.34	7.60411	955.801	972.806	73.9995	0.00335775	4.47952	1003.25	6.8352	145.454	27.888	0.00135667	1154.45	7.11918	0.000339167	2.42383	20.005	639.793	638.923	4784.48
2011-06-08	5	2.32618	555.276	0.791555	2.62269	0.566541	6.72842	0.533844	4.02097	0.737451	2.53594	0.309182	6.70446	0.419661	3.42539	1728.1	7.62094	926.453	851.864	74.1737	0.00356621	4.45888	970.48	6.85234	133.855	32.2811	28.914	1006.94	7.76563	0.000254375	1.74292	19.346	550.525	550.417	4673.28
2011-06-08	7	1.49601	508.933	0.51238	2.8551	0.257928	6.66091	0.398077	3.98112	0.851737	3.19173	0.594996	6.60282	0.4818	3.31861	1481.99	7.5981	1301.98	1245.62	74.8711	0.0042735	4.40915	953.69	6.79372	107.255	17.7273	9.27825	1460.42	5.42625	0.000169584	1.42075	18.5687	795.045	794.107	3516.92
2011-06-08	9	1.64757	577.554	1.37841	3.2931	0.646708	6.67185	0.79283	4.07287	1.79787	2.14686	0.463182	6.69967	0.483591	3.2882	1477.19	7.78768	1254.16	1244.4	73.8706	0.0030525	4.31047	932.265	6.77936	110.071	19.6886	29.9215	1500.7	4.75887	8.47918e-05	0.866523	18.6582	821.967	823.349	7505.21
2011-06-08	11	2.12399	531.191	1.22732	2.79258	0.670671	6.68587	0.457594	4.00246	0.499071	2.88642	0.27791	6.68715	0.212861	3.31196	1787.25	8.19542	1060.67	923.256	74.1012	0.003256	4.13441	911.749	6.81293	196.366	36.2328	114.472	857.01	6.07728	0	0.975622	18.8792	472.088	472.98	3287.2
2011-06-08	13	2.41851	573.735	0.704621	5.52171	0.620917	6.62889	0.394976	3.98163	2.43624	3.51535	0.616633	6.68743	0.293441	3.45047	1978.73	8.20957	745.605	667.057	73.8918	0.00290391	4.07265	896.082	6.83337	282.429	48.4516	109.796	586.139	6.94114	0	1.38086	19.3588	340.357	340.678	6646.13
2011-06-08	15	3.10084	572.119	0.982994	5.20977	0.885709	6.63511	0.468339	4.09886	1.21197	4.16047	0.217759	6.66906	0.327106	3.5161	2198.59	8.17238	731.276	541.569	73.7654	0.0030525	4.09123	886.878	6.8562	415.419	63.6659	149.05	438.846	7.83828	0	1.82404	19.6654	269.277	268.922	5312.22
2011-06-08	17	3.14371	569.404	2.47865	5.23889	1.01944	6.64292	0.635507	4.32589	0.891222	6.63092	0.325302	6.60973	0.430281	3.59596	2061.87	8.04537	673.632	516.495	73.2126	0.00335775	4.08948	880.199	6.84529	379.485	62.3091	148.449	571.821	7.26116	0	2.35277	19.7738	323.273	323.949	7163.47
2011-06-08	19	2.85983	566.654	0.99091	5.61871	0.420621	6.62892	0.589187	4.31398	1.23569	6.35934	0.603005	6.62687	0.455691	3.6926	2075.59	8.08227	668.734	517.437	73.5755	0.00340863	4.07424	881.458	6.83538	395.718	61.1792	149.524	602.729	6.53614	0	2.85552	19.7657	333.606	332.603	6285.71
2011-06-08	21	3.01631	550.625	0.592574	5.66452	0.506337	6.63907	0.634313	4.35148	1.0011	5.37251	0.316092	6.64971	0.495136	3.7889	2141.24	8.08075	632.968	482.126	73.4367	0.00305675	4.07571	890.444	6.81905	350.765	60.0815	143.331	578.481	6.27845	0	3.35227	19.8056	316.744	316.414	4782.01
2011-06-08	23	3.27921	563.103	0.863546	5.64191	0.671513	6.64081	0.69128	4.36538	0.839221	4.61441	0.218457	6.65605	0.564157	3.87951	2250.83	8.0746	553.025	439.354	73.5551	0.0030525	4.10437	898.721	6.82242	343.839	63.029	130.223	520.979	6.29328	0	3.82814	19.8785	287	287.179	5462.01
2011-06-09	1	3.38279	570.231	1.74233	4.70861	0.74439	6.66041	0.823443	4.39937	0.629216	4.34081	0.281575	6.65983	0.623358	3.9267	2297.4	7.90423	535.659	469.879	73.9486	0.00300163	4.14049	904.586	6.82545	191.275	61.1199	38.3138	546.462	6.19364	0	4.0392	19.7254	303.329	302.927	6091.69
2011-06-09	3	3.61696	548.651	0.795638	4.60723	0.670805	6.66045	0.815459	4.35627	0.78992	3.85943	0.21824	6.66818	0.723704	3.90971	2253.79	7.81218	511.304	528.262	73.5992	0.00508751	4.18376	912.525	6.82015	211.627	62.0487	0.00169584	653.125	5.93154	0	3.48898	19.627	346.251	346.135	4734.81
2011-06-09	5	3.7534	561.958	0.79646	3.98019	0.444565	6.66934	0.880181	4.32021	0.91551	4.66258	0.428796	6.65519	0.870165	3.89396	2194.05	7.75464	468.11	470.934	73.7254	0.0036681	4.25018	923.535	6.83188	193.844	63.6248	0.00186801	579.698	6.18062	0	2.83142	19.5437	306.103	305.274	5385.89
2011-06-09	7	3.6212	555.892	0.661199	4.48242	0.661486	6.6943	0.880657	4.32514	1.05384	4.40256	0.420896	6.65624	0.821123	3.88122	2200.39	7.88863	587.578	492.118	73.1685	0.0046805	4.3292	936.023	6.83327	196.09	63.0917	0.00407	577.645	6.16638	0	2.07893	19.3562	316.07	315.03	4338.4
2011-06-09	9	3.82417	570.854	2.35541	5.48974	0.842694	6.63917	1.09053	4.41624	1.67652	2.92524	0.0253544	6.69885	1.11733	3.80167	2089.69	7.78716	901.719	872.434	73.1922	0.00590151	4.33004	942.504	6.79135	191.128	56.4259	24.7722	1049.23	5.28796	0	0.783096	19.2975	569.535	569.324	7072.17
2011-06-09	11	3.89888	586.208	1.11047	6.43516	0.812125	6.61667	0.89964	4.24273	2.29919	6.30577	0.604228	6.62873	0.863852	3.80904	2273.15	8.28895	613.757	486.327	72.9039	0.00493488	4.15681	952.401	6.82514	259.107	64.4538	139.315	509.34	6.7384	0	0.634534	19.1604	287.318	288.138	7358.19
2011-06-09	13	3.6351	562.776	1.06866	6.86867	0.576742	6.61104	0.853098	4.20792	1.11181	6.63116	0.484515	6.62342	0.715198	3.82776	2302.82	8.2057	604.335	418.345	72.6895	0.00590971	4.11018	968.47	6.83855	392.824	71.3872	144.909	335.398	7.36829	0	1.14864	19.4955	207.825	208.73	5594.74
2011-06-09	15	3.56193	553.915	0.764713	7.04402	0.548966	6.62332	0.89516	4.21318	1.18411	6.46264	0.428882	6.63457	0.779874	3.86011	2204.54	8.05094	590.242	412.869	71.6558	0.00457875	4.14809	981.23	6.83814	443.042	70.7102	143.507	350.096	7.3725	0	1.63048	19.5355	206.276	207.083	4842.05
2011-06-09	17	3.76585	560.662	0.79205	6.98477	0.780193	6.63412	1.00616	4.25632	0.887044	6.34707	0.278945	6.63863	0.859141	3.90132	2433.96	8.1149	516.166	383.978	71.8457	0.00371388	4.29434	991.009	6.83412	477.241	69.4336	131.318	469.723	7.28031	0	2.10602	19.5498	250.047	250.663	5124.52
2011-06-09	19	3.6586	560.872	1.14093	5.85864	0.744202	6.65942	1.1194	4.3178	0.682357	5.66893	0.199328	6.65496	0.936376	3.96892	2467.49	8.09989	502.389	359.605	71.7474	0.0042735	4.38698	999.362	6.82964	513.298	73.0916	129.976	440.408	7.12228	0	2.54285	19.5275	233.321	233.834	4502.77
2011-06-09	21	3.7842	566.707	0.878985	5.03495	0.666901	6.67693	1.23367	4.37759	0.802926	5.33632	0.332479	6.66791	1.034	4.01658	2495.6	8.13168	583.491	418.118	72.0238	0.00443229	4.13606	1012.45	6.82359	538.825	73.1532	148.753	531.727	6.43821	0	3.02687	19.5762	272.06	272.976	6038.47
2011-06-09	23	3.71749	566.157	0.826699	4.92601	0.524939	6.69482	1.2984	4.41787	1.01717	5.59957	0.328032	6.6791	1.10777	4.03853	2290.86	8.03085	575.972	452.063	71.9136	0.00554538	4.19696	1021.27	6.82618	438.195	69.6645	132.109	588.563	6.06273	0.000508751	3.52629	19.4818	293.656	294.266	6009.34
2011-06-10	1	3.80927	538.111	0.502008	4.78806	0.344979	6.69998	1.24305	4.39935	0.971279	5.38126	0.345528	6.682	1.0615	4.03971	2072.16	7.8561	571.909	516.081	71.8084	0.004477	4.28808	1032.72	6.83107	196.689	55.7684	14.062	680.202	6.17174	0.000423959	3.59583	19.4628	331.52	330.637	4189.85
2011-06-10	3	4.14449	561.488	0.596819	4.58016	0.481753	6.6686	1.36204	4.38387	1.36982	4.31767	0.344612	6.69465	1.15091	4.03258	2164.35	7.77526	488.605	508.415	71.8254	0.00635938	4.37495	1043.83	6.83136	226.862	57.0949	0.00135667	693.491	6.22134	0.000339167	2.92958	19.3819	335.698	335.437	5721.7
2011-06-10	5	4.28081	566.022	0.735168	4.23424	0.654339	6.66677	1.49466	4.36779	1.22471	3.34359	0.228849	6.69859	1.24722	4.05554	2186.58	7.75999	438.059	448.341	71.6264	0.00519647	4.3482	1052.5	6.84698	237.879	58.9705	0.00288693	595.348	6.48452	0.000254375	2.22332	19.3113	291.648	291.824	5461.37
2011-06-10	7	4.11622	559.427	1.20326	4.07283	0.783455	6.67134	1.54774	4.3535	0.647131	3.638	0.269816	6.68114	1.33223	4.08158	2246.66	7.85178	500.873	443.429	71.1471	0.00605413	4.39519	1056	6.85009	208.561	59.4402	0.00288292	570.906	6.56873	0.000169584	1.51924	19.2371	288.472	288.453	4827.27
2011-06-10	9	4.24933	561.692	1.01357	4.24225	0.83373	6.67003	1.49691	4.33535	0.771605	3.86538	0.266473	6.67603	1.42489	4.07717	2220.61	8.08013	618.006	493.455	70.4077	0.00844526	4.40557	1058.79	6.84798	194.5	61.4912	106.128	540.87	6.54057	8.47918e-05	1.15147	19.0747	277.099	276.257	4664.69
2011-06-10	11	4.19124	568.838	1.20225	4.18523	0.790242	6.68414	1.40078	4.33567	0.845157	4.92039	0.37742	6.65244	1.39979	4.04132	2121.33	8.24594	577.247	448.434	70.5603	0.00518926	4.25234	1064.51	6.85334	163.484	64.5041	130.944	437.186	7.10928	0	1.58791	19.3698	226.799	226.859	5415.05
2011-06-10	13	4.16277	552.86	0.84892	4.6149	0.366353	6.65699	1.25955	4.28295	0.897889	5.34005	0.524789	6.64593	1.16943	4.01904	2194.72	8.25118	569.77	417.928	70.9607	0.00550215	4.1438	1073.25	6.85886	210.397	67.1749	141.14	379.941	7.52365	0	2.03233	19.5072	207.138	206.696	4818.28
2011-06-10	15	4.31021	563.968	0.586189	4.79371	0.554931	6.64214	1.29454	4.27669	0.922683	5.35705	0.488531	6.65305	1.18552	4.01088	2150.53	8.06052	580.203	393.019	71.2319	0.00391738	4.12329	1077.99	6.85947	349.672	71.5	145.624	452.413	7.58026	0	2.52009	19.5254	235.223	235.607	5047.34
2011-06-10	17	4.26622	566.29	0.72037	4.99982	0.686028	6.64736	1.46021	4.34755	0.91746	4.90394	0.334592	6.66821	1.2916	4.04338	2055.01	7.91059	545.282	416.028	71.1233	0.00376475	4.13027	1079.72	6.85405	179.181	58.592	96.783	536.854	6.94019	0	2.9623	19.4792	271.041	270.929	5475.94
2011-06-10	19	4.3603	545.499	0.969604	3.89087	0.514318	6.67986	1.71182	4.3451	0.668885	3.87466	0.034339	6.68152	1.37787	4.05312	2130.78	7.98365	553.613	440.991	71.4048	0.00569801	4.11572	1082.83	6.85171	298.017	56.7256	86.6022	580.088	6.40596	0.000508751	3.21786	19.4536	287.263	287.335	3527.01
2011-06-10	21	4.32983	569.208	1.15251	3.0812	0.407251	6.69629	1.95647	4.35637	0.68317	4.1253	0.241332	6.67201	1.58246	4.08445	2020.48	7.92314	602.188	465.163	71.1068	0.00387188	4.10987	1086.02	6.84596	181.8	55.7749	115.951	621.244	6.26501	0	3.62173	19.4166	301.709	302.458	5797.65
2011-06-10	23	4.19778	537.099	0.326679	3.41545	0.214737	6.6839	1.82022	4.26121	0.982289	3.12067	0.258169	6.68449	1.74356	4.08156	1918.33	7.86364	552.71	467.074	71.4421	0.00524013	4.15198	1089.27	6.84953	155.729	49.5744	45.0836	635.308	6.24569	0.000508751	3.89832	19.5382	304.227	304.594	3372.74
2011-06-11	1	4.23748	574.383	0.782411	3.47595	0.626453	6.66582	1.90027	4.32843	1.37869	2.5243	0.149227	6.69286	1.91162	4.04797	2029.93	7.80346	643.597	601.712	71.4828	0.00544363	4.22851	1088.77	6.84023	154.33	48.3274	3.44441	813.949	5.99536	0.000423959	3.7153	19.512	388.681	388.265	6004.47
2011-06-11	3	4.49578	558.113	0.791141	3.38947	0.541007	6.6646	1.83775	4.31401	0.668206	4.19219	0.255072	6.67148	1.58776	4.00245	2008	7.78469	666.322	621.275	71.2183	0.00579976	4.31257	1087.53	6.83634	161.738	51.949	0.00508751	850.958	6.044	0.000339167	3.01645	19.2548	403.382	402.936	5160.59
2011-06-11	5	4.33819	569.403	1.00692	3.49447	0.666572	6.66821	1.70724	4.33497	0.961429	4.65228	0.350222	6.65756	1.34876	3.96221	1968.28	7.78375	596.17	598.564	71.2528	0.00524742	4.3545	1085.53	6.83578	155.706	52.3023	0.00288693	831.237	6.16281	0.000254375	2.31068	18.9624	394.013	392.821	6190.88
2011-06-11	7	4.18108	543.324	0.575024	4.39072	0.558303	6.649	1.17381	4.28319	0.794628	4.28825	0.312195	6.65125	0.957662	3.97689	1974.84	7.67677	537.483	506.09	70.7909	0.00783476	4.38013	1083.83	6.84221	148.943	52.1793	0.00390042	709.035	6.53994	0.000169584	1.61135	19.0571	327.791	327.902	4134.88
2011-06-11	9	4.43247	553.371	1.08261	3.72082	0.723942	6.65576	1.1652	4.30914	0.813879	3.97079	0.349444	6.64823	0.96414	3.99998	1973.66	7.83275	551.696	510.488	70.6281	0.00544363	4.28326	1083.34	6.83376	177.635	54.7401	32.8478	716.544	6.29854	8.47918e-05	1.01293	18.982	335.574	335.336	5271.23
2011-06-11	11	4.4163	537.434	0.866884	3.71654	0.19272	6.65009	1.08367	4.21258	0.75114	3.70412	0.442877	6.6483	0.905067	4.03303	1919.1	8.12544	598.906	435.21	70.3195	0.00600326	4.12767	1092.76	6.84613	152.368	59.3372	120.522	598.486	6.51335	0	1.17255	19.0656	281.281	281.718	3252.66
2011-06-11	13	4.4862	553.43	0.969241	5.05192	0.967615	6.63679	0.929241	4.22861	1.16711	2.74851	0.174182	6.67074	0.879474	4.04086	1918.2	8.19365	644.045	458.577	70.4173	0.0054512	4.10876	1098.05	6.84139	161.301	67.9499	148.063	637.037	6.27201	0	1.66284	19.4143	296.945	297.056	4325.84
2011-06-11	15	4.74659	577.253	1.2802	5.07262	0.704268	6.64535	0.917837	4.26494	1.16768	4.17613	0.243824	6.64442	0.993668	4.02737	1758.29	7.91249	964.051	747.822	70.7265	0.00508751	4.1259	1097.8	6.80788	163.709	65.709	148.331	942.731	5.66552	0	2.19917	19.3707	479.734	478.367	6528.49
2011-06-11	17	4.05604	570.786	1.052	3.99899	0.276179	6.66366	0.840798	4.22364	1.23031	5.10217	0.321081	6.64958	0.885168	3.93326	1603.49	7.60594	804.577	697.665	70.5908	0.00473138	4.07822	1097.42	6.8044	152.623	39.756	99.6156	915.433	5.97038	0.000508751	2.64386	19.6107	459.498	458.631	6114.08
2011-06-11	19	3.81821	555.707	0.393664	3.61392	0.409471	6.65831	0.735514	4.22304	0.976034	3.16239	0.264055	6.67635	0.744648	3.89169	1607.42	7.67313	719.368	675.625	70.8689	0.00529101	4.06766	1084.82	6.80521	129.461	32.2494	5.57777	894.22	6.13744	0	2.82041	19.5422	440.355	441.279	3906.51
2011-06-11	21	3.79449	545.52	0.769771	2.80325	0.404437	6.67385	0.984636	4.28035	0.720741	2.40591	0.0709081	6.68162	0.749386	3.85224	1688.21	7.77819	729.002	696.975	70.5735	0.00463607	4.05822	1066.14	6.80039	121.911	32.715	6.97805	908.244	6.05924	0	2.8195	19.107	452.704	451.932	3892.04
2011-06-11	23	3.83366	556.117	0.848928	2.71761	0.501094	6.66631	1.13386	4.21765	0.374345	2.80556	0.187485	6.66815	0.767121	3.92989	1830.61	7.78268	635.081	623.726	71.0589	0.00595238	4.10272	1048.28	6.80686	125.522	34.6589	6.59222	847.586	6.15094	0.0010175	2.8401	18.9469	408.48	409.772	4763.1
2011-06-12	1	4.0185	553.434	1.06477	2.74335	0.292762	6.67001	1.08416	4.1862	1.06532	3.10409	0.475171	6.6631	1.21829	4.0091	1971.6	7.78371	715.639	679.648	70.8554	0.00712251	4.2127	1030.44	6.80966	139.147	39.0854	1.36447	900.404	6.06203	0.000814001	2.56007	19.2896	438.917	439.569	5766.04
2011-06-12	3	4.55193	537.511	0.422209	3.93117	0.427342	6.6543	1.06154	4.08931	0.791948	2.56087	0.151794	6.6715	0.916209	4.0448	2025.18	7.73348	542.323	536.092	70.7231	0.00625763	4.27243	1020.03	6.818	146.023	47.4678	0.00220459	765.012	6.33318	0.000610501	1.86018	19.3013	353.896	353.709	3811.8
2011-06-12	5	4.94138	533.107	0.660842	3.37645	0.719538	6.6572	1.05854	4.15219	0.545528	3.24703	0.141706	6.64839	1.11416	4.04065	2074.84	7.68211	476.989	448.997	70.4139	0.00565498	4.31083	1011.51	6.82513	140.035	53.2989	0.00509458	632.547	6.60129	0.000407	1.14835	19.285	291.909	292.133	3661.55
2011-06-12	7	4.93477	553.795	0.861301	3.10491	0.795503	6.64938	0.944485	4.18847	0.866504	3.46584	0.283098	6.62757	1.15703	4.03651	2083.54	7.67428	414.982	418.234	69.9905	0.00732601	4.28605	1008.09	6.82376	132.857	56.5918	0.291853	579.791	6.29668	0.0002035	0.456612	19.2158	275.665	275.711	4935.92
2011-06-12	9	4.98224	540.132	0.853656	2.2091	0.341668	6.64942	0.879352	4.17628	0.739791	2.97002	0.359164	6.62509	0.946066	4.02961	2068.1	7.82688	342.703	298.612	69.5564	0.0042735	4.14958	1010.16	6.81969	127.304	59.0011	5.33934	385.421	6.8999	0	0.246037	19.1017	192.793	193.767	3840.83
2011-06-12	11	4.68172	526.082	0.486454	2.82677	0.443652	6.64282	0.846072	4.14641	0.966484	2.25321	0.228955	6.64084	0.979484	4.03036	2137.95	8.08011	584.482	405.581	70.0312	0.00569801	4.16026	1015.44	6.82491	115.986	61.1239	116.882	559.75	6.4369	0	0.394916	19.0828	262.894	262.605	2889.64
2011-06-12	13	4.59325	552.059	1.11712	3.81534	0.667195	6.63487	0.754708	4.16261	0.842032	3.38569	0.23684	6.61918	0.756722	4.03325	2158.95	8.17203	669.265	495.463	70.2882	0.00443229	4.41946	1016.13	6.80916	153.674	65.2181	148.706	684.795	5.70509	0	0.902469	19.3392	322.01	322.565	4565.15
2011-06-12	15	5.31852	547.777	1.01774	4.93849	0.82133	6.605	0.636128	4.14972	0.706315	3.8232	0.133257	6.60689	0.611318	4.02752	2063.98	8.03322	562.071	404.183	70.3161	0.00442613	4.55899	1018.96	6.80667	166.849	71.6684	138.762	550.59	6.09584	0	1.3984	19.6651	265.285	264.919	4497.84
2011-06-12	17	5.53116	559.639	1.08654	4.14875	0.637052	6.61795	0.608676	4.1378	0.507177	4.04829	0.258569	6.61005	0.607987	4.03363	2030	7.79561	479.837	369.455	70.4009	0.00574888	4.58211	1022.71	6.79543	164.993	64.329	80.4891	483.589	6.48539	0.000508751	1.78822	19.6955	240.965	241.224	4551.27
2011-06-12	19	5.66601	535.954	0.464421	3.40037	0.156919	6.61938	0.583801	4.09053	1.21062	3.19362	0.290179	6.6298	0.83447	4.03507	2018.61	7.77464	436.409	378.957	70.54	0.00564713	4.66255	1038.22	6.79466	163.511	57.6414	19.5075	495.202	6.44034	0	1.94919	19.5798	245.748	245.662	3923.74
2011-06-12	21	5.68802	536.359	0.767753	2.83251	0.403515	6.6338	0.988318	4.13796	0.750629	2.5891	0.0821841	6.65032	0.841238	4.01358	2098.96	7.84566	456.019	414.457	70.7637	0.00504364	4.35908	1040.67	6.79234	162.501	54.3202	15.6346	553.011	5.98832	0	1.99505	19.497	268.841	269.115	3979.52
2011-06-12	23	5.70473	549.133	0.960894	2.40314	0.430076	6.64517	1.3625	4.15515	0.534236	3.20107	0.163706	6.64049	1.04022	3.98759	2136.38	7.85965	444.588	408.032	70.8723	0.00498575	4.06598	1043.95	6.79761	168.036	57.268	19.0144	543.645	5.96178	0	2.06615	19.4597	265.212	265.443	4795.7
2011-06-13	1	5.61223	558.575	0.853249	2.98309	0.18382	6.64108	1.09633	4.07375	1.05482	3.70241	0.633642	6.64238	1.09538	4.00398	2141.67	7.7889	588.023	523.91	70.9639	0.004477	4.0628	1044.28	6.79706	161.513	15.6371	0.0276421	716.197	5.66648	0	1.79336	19.4909	336.561	336.48	5219.82
2011-06-13	3	5.75001	575.131	1.22905	4.50565	0.666472	6.62416	1.16671	4.10481	0.766497	2.94093	0.118591	6.66639	0.580552	3.99595	2124.73	7.79047	508.648	494.596	70.4552	0.00452788	4.10259	1048.79	6.7961	149.976	0	0.00220459	699.517	5.80977	0	1.08193	19.4511	324.398	324.304	5481.73
2011-06-13	5	5.75727	572.655	1.29904	3.87159	0.642479	6.64758	0.837254	4.09154	0.787208	3.57951	0.211575	6.64827	0.719066	3.99475	1921.98	7.73933	705.339	644.344	71.0456	0.00596066	4.23712	1053.15	6.79079	136.171	0	0.00169819	850.821	5.58009	0	0.405608	19.036	416.325	415.901	5677.7
2011-06-13	7	4.77462	573.012	0.946635	4.63559	0.268486	6.62017	0.531722	4.03142	1.13287	5.32268	0.482947	6.61191	0.607234	3.89931	1594.07	7.73496	884.613	818.25	70.8927	0.00595238	4.32225	1057.97	6.77598	104.996	0	0.00457875	1013.7	5.41688	0	0.238031	18.4882	523.98	522.777	5146.29
2011-06-13	9	3.51637	574.832	0.374841	4.62891	0.579119	6.60731	0.323267	3.99884	0.883062	4.39933	0.43526	6.62789	0.306563	3.80768	1466.11	7.74916	841.286	826.295	70.6146	0.00579976	4.39451	1059.32	6.76122	100.028	0	0.00186542	1038.06	5.53172	0.0010175	0.237436	18.4398	543.218	543.7	3921.15
2011-06-13	11	2.96268	581.453	0.632031	3.97564	1.01587	6.62683	0.297962	4.01549	0.616992	3.50653	0.110278	6.64322	0.192993	3.7649	1525.09	7.94269	785.235	750.24	70.4416	0.00473138	4.35238	1054.85	6.76356	95.06	0	0.00390042	951.984	5.91388	0.000508751	0.222699	18.5743	488.314	487.475	3356.95
2011-06-13	13	3.14022	574.834	0.849878	4.21309	0.718501	6.61676	0.294922	4.03912	0.461827	3.99749	0.315827	6.61948	0.2072	3.77045	1705.65	8.19704	821.184	793.963	70.7366	0.00575688	4.31259	1040.7	6.75371	118.436	0	0.00203783	994.417	5.6869	0	0.205979	18.6768	517.684	518.941	4060
2011-06-13	15	3.84183	587.503	1.49681	4.72338	0.592204	6.615	0.375183	4.05478	1.00011	3.92552	0.284949	6.6219	0.237468	3.87157	1814.64	8.05247	775.003	770.538	70.7061	0.00605413	4.26726	1020.65	6.75129	144.539	0	0.002035	968.202	5.75251	0	0.191874	18.9525	501.234	502.175	6609.06
2011-06-13	17	4.23896	570.683	0.771469	5.4924	0.243271	6.61172	0.426794	3.87942	1.04349	3.98507	0.303227	6.62205	0.30407	3.95084	1944.47	7.9179	592.658	597.928	71.008	0.00437525	4.21774	1004.44	6.75807	152.612	0	0.0010175	798.252	6.12298	0.000508751	0.176475	19.2083	393.42	394.023	4156.04
2011-06-13	19	4.44212	581.399	1.16939	5.73877	0.796914	6.60467	0.467565	3.97646	0.914984	2.77201	0.0596425	6.65048	0.430834	3.98145	1960.22	7.83801	496.584	479.195	71.4048	0.00498575	4.18034	993.295	6.76856	156.726	0	0.00288292	633.472	6.46522	0	0.167286	19.5472	312.319	312.4	4608.52
2011-06-13	21	4.86801	578.383	0.985054	3.56701	0.480127	6.64615	0.612494	4.00576	0.536459	3.83225	0.184989	6.62896	0.775388	3.98563	1983.56	7.86963	516.883	494.018	71.3207	0.00499269	4.17713	986.287	6.76493	152.536	0	0.00203783	653.912	6.05	0	0.159632	19.5035	322.474	323.181	5295.91
2011-06-13	23	4.88942	569.682	0.309273	3.13455	0.0976258	6.65389	0.6866	3.92849	1.31484	3.0286	0.237281	6.63932	0.9151	3.95826	2022.24	7.8904	490.399	466.108	71.4082	0.00478225	4.28398	982.15	6.77634	151.448	0	0.002035	617.969	5.99035	0.0010175	0.154316	19.4796	303.438	302.562	3518.27
2011-06-14	1	4.93358	575.089	0.945665	3.37457	0.574272	6.64469	0.94378	4.05466	0.886664	2.63208	0.116721	6.64589	0.793668	3.92801	2025.12	7.86336	420.647	417.749	71.4794	0.00503663	4.4008	985.575	6.78631	150.21	0	0.00356125	548.957	6.05312	0	0.147061	19.4679	273.316	273.681	5046.06
2011-06-14	3	5.28137	580.227	0.793149	1.81175	0.161454	6.65746	1.00229	3.99674	0.345638	3.72378	0.225371	6.61675	0.882916	3.91564	1959.57	7.82777	306.51	305.952	71.2081	0.00610501	4.46371	987.132	6.78878	144.956	0	0.00169584	380.441	6.64394	0.000508751	0.140512	19.1211	201.382	201.439	2631.85
2011-06-14	5	5.18704	574.879	0.316774	3.00099	0.449974	6.626	1.12363	4.01847	0.959771	2.32408	0.394073	6.63367	1.16973	3.93236	1943.59	7.77293	248.124	235.155	71.066	0.00672485	4.499	988.254	6.7896	139.173	0	0.00271711	271.268	5.86582	0.000509458	0.129812	18.8779	154.738	153.737	4185.79
2011-06-14	7	4.84567	580.48	0.399946	1.93779	0.545209	6.63102	1.02472	4.01994	0.186508	2.0609	0.366332	6.6306	0.833469	3.94198	1957.8	7.76963	271.628	224.294	70.9198	0.00554538	4.5394	988.377	6.79259	127.214	30.0367	0.239791	254.58	5.55914	0.000508751	0.123835	18.7603	143.435	144.447	1584.89
2011-06-14	9	4.64599	578.903	0.458221	1.5486	0.0844136	6.65758	1.60963	4.01018	1.09315	2.37128	0.33859	6.63908	1.84199	3.93918	1978.88	7.77358	520.689	460.016	71.0623	0.00513838	4.55536	991.982	6.79786	121.181	42.4686	12.1778	621.959	5.42977	0	0.167569	18.7472	295.862	295.652	2720.67
2011-06-14	11	4.57646	574.984	0.752727	3.3214	0.581826	6.62959	1.83098	4.05991	0.432458	2.40263	0.00434303	6.6435	0.938031	3.88911	2028.04	8.0401	633.664	541.764	71.0284	0.003663	4.50611	997.88	6.79268	153.078	44.2521	68.7493	720.63	5.32839	0	0.260287	19.099	336.494	336.889	3148.34
2011-06-14	13	5.13891	572.777	0.824339	3.01487	0.463463	6.63986	1.06724	4.04882	1.00924	4.1417	0.337529	6.61771	1.39791	3.80931	2065.32	8.11229	686.791	541.996	72.0425	0.00381563	4.42725	1004.35	6.78827	173.331	54.9915	141.98	566.511	6.01305	0	0.628497	19.2039	271.13	272.226	5942.5
2011-06-14	15	5.79677	549.024	0.791963	2.16201	0.116527	6.66067	1.1649	3.97583	1.07271	3.8961	0.343876	6.63672	1.04372	3.77344	2202.45	7.96644	625.255	472.802	72.3464	0.00275107	4.21637	1010.19	6.79333	294.18	62.5763	143.809	463.766	6.45436	0	1.14059	19.4681	237.289	237.028	3816.04
2011-06-14	17	6.38795	585.958	1.09333	4.12677	0.514209	6.62	1.96018	4.10477	1.18794	3.36416	0.208881	6.65039	1.07714	3.76733	2183.29	8.00287	522.06	365.476	72.5241	0.00228938	4.10076	1012.97	6.80017	414.474	72.7309	141.337	337.729	6.73679	0	1.63701	19.5813	183.673	182.974	6777.88
2011-06-14	19	6.00395	524.401	0.320927	3.12885	0.315234	6.64387	1.22329	4.04611	0.336013	3.49255	0.103151	6.64743	1.04699	3.78205	2015.97	7.88023	508.056	331.616	71.822	0.0026455	4.15113	1019.81	6.80357	365.218	71.2611	137.846	295.159	6.98744	0	2.12428	19.5347	164.226	164.641	2012.15
2011-06-14	21	5.68783	556.111	0.886522	1.8337	0.180552	6.69489	2.09894	4.10222	0.850156	3.0471	0.236025	6.65978	1.52368	3.81736	1928.08	7.77974	573.263	413.301	72.3545	0.00208588	4.11399	1021.99	6.80536	186.645	59.3248	126.7	393.312	7.37845	0	2.60398	19.6712	206.459	206.886	4915.54
2011-06-14	23	5.41293	552.146	0.222912	3.03064	0.218041	6.67958	1.95838	4.07751	1.03381	2.00621	0.118221	6.69218	1.98364	3.82448	1909.27	7.75072	530.409	469.847	71.9796	0.0042285	4.16073	1024.93	6.81456	171.155	46.9477	26.4767	467.943	6.72665	0	2.86472	19.707	234.268	234.526	4448.25
2011-06-15	1	5.34333	574.964	1.48616	2.70849	0.316234	6.70613	2.81389	4.13958	0.298928	2.73858	0.104223	6.69565	1.56562	3.81819	1960.09	7.69941	615.52	578.859	72.3816	0.00437525	4.29177	1026.95	6.81098	168.408	41.1497	0.00169584	605.886	6.2471	0	2.53763	19.635	291.55	291.714	5838.92
2011-06-15	3	5.57187	544.746	0.279263	2.61838	0.0862078	6.71581	1.53273	3.95664	1.07135	2.97057	0.230284	6.69667	2.43865	3.84324	2004.65	7.68623	502.615	481.495	71.6694	0.00442613	4.41723	1034.42	6.83618	197.654	41.6586	0.00339167	490.003	6.3478	0	1.83589	19.4825	242.564	240.579	3831.04
2011-06-15	5	5.6564	570.454	0.702808	3.08898	0.396997	6.69481	2.14371	4.03966	0.990653	2.18028	0.210297	6.71475	2.00569	3.82895	2000.2	7.63414	442.176	428.072	71.6253	0.00758038	4.46129	1038.86	6.85031	172.857	44.5847	0.00220459	428.918	6.78126	0	1.18448	19.3505	214.213	214.092	5932.4
2011-06-15	7	2.49767	531.177	0.412647	2.41887	0.399801	6.69444	1.42974	4.00192	0.244438	2.872	0.131484	6.69933	1.47134	3.78863	2036.69	7.64797	464.878	417.687	71.7011	0.00626633	4.52962	1038.83	6.85574	153.443	25.5187	0.00220765	475.729	6.93658	0	0.495202	19.2704	230.483	229.94	2429.22
2011-06-15	9	4.21476	532.899	0.702544	1.67482	0.0847053	6.73457	2.34801	4.00264	0.912068	3.07005	0.370577	6.69728	2.25917	3.80283	2039.53	7.90892	531.955	471.341	71.6389	0.00737688	4.59806	1042.2	6.85985	138.913	39.5728	1.83337	638.218	6.2661	0	0.242126	19.1719	304.108	304.129	3218.06
2011-06-15	11	3.64999	496.46	0.689488	1.76361	0.114099	6.77824	1.95562	4.11321	0.825797	2.11044	0.113862	6.72182	1.33341	3.77408	2230.75	8.12788	583.618	482.913	71.9882	0.00351038	4.49541	1047.76	6.86595	155.819	61.2984	97.4149	671.699	5.71988	0	0.309646	19.731	316.338	315.256	1902.44
2011-06-15	13	3.89257	572.733	0.676431	2.17958	0.322605	6.75995	1.56323	4.16379	0.782947	4.58098	0.261869	6.66478	0.82832	3.74178	2121.97	8.05917	599.622	426.397	72.2629	0.00315425	4.39444	1053.72	6.87901	181.967	76.246	149.574	582.05	5.88571	0	0.800912	19.9112	278.046	277.037	5622.11
2011-06-15	15	4.30043	561.988	0.663375	6.0553	0.45704	6.66555	1.17083	4.25203	2.18274	4.20306	0.159156	6.6681	0.376374	3.72297	2316.07	8.08935	577.559	428.229	71.9049	0.00356621	4.16903	1062.04	6.88064	370.815	62.1723	109.701	576.835	5.90879	0	1.2977	20.0901	277.869	278.481	7404.17
2011-06-15	17	4.42592	553.301	0.650319	8.42741	0.313589	6.60568	0.288367	4.16939	0.914333	7.18864	0.281144	6.61388	0.179833	3.75256	2322.17	8.03038	517.025	437.464	71.9271	0.003663	4.06929	1071.33	6.86748	466.488	36.6668	57.7896	451.719	5.90319	0	1.54208	20.2255	224.612	225.741	5452.64
2011-06-15	19	3.88091	583.04	0.993074	7.67167	0.418212	6.62284	0.251302	4.18233	1.41855	6.2515	0.305871	6.64974	0.180488	3.7772	2244.97	8.00556	520.235	386.963	72.7581	0.00198413	4.05707	1079.19	6.86583	492.413	66.6668	113.64	375.123	6.86298	0.000508751	1.85832	20.136	192.028	193.266	6692.81
2011-06-15	21	3.77538	571.915	1.13599	6.8185	0.447773	6.65965	0.245764	4.25504	0.793691	6.91593	0.143825	6.66485	0.209815	3.78882	2280.55	8.01653	585.065	448.175	72.2663	0.0026455	4.04339	1084.41	6.85003	506.896	60.0004	98.6447	462.97	6.72607	0	2.19986	20.1863	225.145	224.87	5531.86
2011-06-15	23	3.7611	578.332	0.740793	6.46035	0.236742	6.66975	0.258862	4.20272	1.61167	8.07351	0.53156	6.66037	0.229239	3.84335	2003.21	7.85756	541.47	385.751	72.3363	0.00361715	4.06717	1094.85	6.85348	353.449	75.348	143.17	387.203	6.99224	0.000509458	2.6468	20.191	194.796	193.503	6169.36
2011-06-16	1	3.92233	587.938	0.580396	7.04997	0.632948	6.66329	0.24379	4.24719	1.00686	6.98193	0.465093	6.6815	0.277696	3.84996	1896.85	7.77661	518.701	424.511	71.9984	0.00376475	4.1245	1100.78	6.85326	169.927	62.1843	43.797	433.654	7.14492	0.000424548	2.92946	20.1696	211.41	211.825	6366.89
2011-06-16	3	4.12231	549.98	0.950861	5.28376	0.488952	6.69332	0.314086	4.25814	0.548562	6.56084	0.149981	6.69226	0.254731	3.79666	2004.89	7.76807	507.034	490.558	72.4122	0.00432438	4.21887	1106.87	6.84206	171.826	67.7902	0.00390042	533.986	6.39082	0.000339639	2.43734	20.1281	248.834	249.8	4228.74
2011-06-16	5	4.14848	550.56	0.452395	4.94335	0.211815	6.68159	0.346245	4.15611	0.886128	7.2257	0.561259	6.67222	0.307638	3.80567	2002.09	7.77811	442.453	415.829	72.0153	0.00569801	4.3471	1108.93	6.85612	169.406	75.8021	0.00237417	422.862	6.70725	0.000254729	1.73656	20.0994	208.001	206.863	4410.16
2011-06-16	7	3.82773	581.289	0.902522	5.91362	0.551597	6.65551	0.367846	4.19593	1.16701	6.70412	0.613275	6.67633	0.326692	3.78287	1943.23	7.81563	473.613	411.576	71.7623	0.00458512	4.45178	1112.38	6.85696	168.333	65.3724	0.00152837	471.998	6.77286	0.000169819	1.02952	19.6528	224.911	225.947	6305.94
2011-06-16	9	4.11514	528.748	0.956085	4.77039	0.473116	6.68539	0.43196	4.19864	0.791507	6.15049	0.0887668	6.6914	0.346208	3.79723	2053.55	7.96072	562.903	441.716	72.3477	0.003663	4.39041	1114.26	6.85397	197.353	68.1961	113.875	634.702	5.92439	8.49097e-05	0.709548	19.6515	290.942	290.135	4021.32
2011-06-16	11	4.00931	533.773	0.477608	4.57106	0.207	6.67972	0.479039	4.11406	0.618437	6.98126	0.522609	6.66513	0.392284	3.83739	2103.36	8.14806	553.238	364.094	71.9034	0.00452788	4.34701	1117.44	6.8661	145.692	75.9977	149.537	502.363	5.9932	0	1.25534	19.6762	235.178	234.928	3165.4
2011-06-16	13	4.43753	577.164	0.827262	5.84054	0.651297	6.66256	0.476784	4.16518	1.46628	6.43428	0.611455	6.67741	0.433754	3.84086	2122.32	8.02704	594.529	397.839	72.307	0.00407	4.35387	1123.94	6.86871	195.15	78.6593	149.3	562.012	5.92745	0	1.79985	19.8372	257.448	258.753	6395.79
2011-06-16	15	4.6606	542.653	1.49384	4.95355	0.425693	6.6948	0.671911	4.23594	1.51398	6.4133	0.0784175	6.69447	0.456267	3.81882	2115.91	7.96507	713.168	533.935	71.8981	0.00417756	4.29081	1126.68	6.85466	374.2	79.0596	150.055	750.416	5.56071	0.000509458	2.33714	19.9538	348.008	347.622	4880.78
2011-06-16	17	4.00582	573.294	0.553975	6.02213	0.187178	6.66527	0.681848	4.15786	2.47616	8.30931	0.688852	6.66619	0.524813	3.85017	2206.05	7.97002	526.483	387.782	71.9611	0.00391738	4.13326	1133.69	6.87314	496.316	79.998	148.391	564.761	5.78116	0.000508751	2.86736	20.1246	253.467	253.367	6122.71
2011-06-16	19	4.0708	554.132	1.06089	5.95864	0.465067	6.65858	0.718844	4.25095	0.906417	7.60076	0.168201	6.67746	0.55312	3.87477	2042.13	7.8911	481.56	345.608	73.0837	0.00356125	4.05271	1137.34	6.88349	424.57	78.6141	134.987	493.836	6.25896	0	3.38517	20.1319	224.288	224.183	4648.54
2011-06-16	21	4.076	558.53	0.822833	4.74228	0.43907	6.68968	0.862342	4.26002	0.447361	8.1587	0.461764	6.6673	0.639214	3.93106	1939.9	7.88682	524.546	378.696	72.0798	0.00391738	4.04742	1138.19	6.8696	183.263	67.5135	128.956	553.176	5.94535	0.000508751	3.82688	20.1235	246.411	247.103	4892.9
2011-06-16	23	4.0645	544.074	0.376238	4.26306	0.117158	6.70245	0.92719	4.21649	1.06056	6.80111	0.56703	6.69484	0.707036	3.95616	1939.91	7.90211	498.951	393.257	72.3227	0.00412661	4.08103	1141.91	6.86926	196.284	67.0418	104.134	578.188	5.74362	0.000509458	4.24859	20.0922	254.882	254.994	4123.51
2011-06-17	1	4.20682	555.356	0.734541	4.80379	0.484492	6.69198	1.06704	4.28707	0.905861	5.64692	0.161598	6.71604	0.728463	3.94258	1962.28	7.76135	485.139	434.1	72.0391	0.00442613	4.11106	1140.45	6.86711	203.743	73.1528	37.4688	647.843	5.76139	0.000509458	4.35614	20.1078	280.964	279.906	4965.37
2011-06-17	3	4.52213	563.24	0.819434	3.35617	0.448074	6.71736	1.23766	4.30738	0.56257	6.81187	0.433642	6.69071	0.805467	3.93054	2059.77	7.6945	424.136	419.699	71.6117	0.00646113	4.16757	1135.99	6.87022	175.701	78.3988	19.311	644.557	5.72182	0.000509458	4.04278	20.0082	274.962	275.168	5289.72
2011-06-17	5	4.82289	552.592	0.602177	3.43175	0.142499	6.71997	1.34187	4.26552	1.14146	6.3304	0.717762	6.69558	0.901333	3.93167	1995.03	7.5914	455.318	431.232	71.4761	0.00635938	4.24011	1138.02	6.87809	178.776	76.6871	0.00135667	639.471	5.80968	0.000509458	3.32984	19.767	278.596	277.93	4552.34
2011-06-17	7	4.80791	559.441	1.2573	4.67105	0.61978	6.6861	1.63143	4.31084	0.863613	5.85257	0.223637	6.70309	0.951658	3.92008	2010.15	7.58029	530.933	478.642	71.2053	0.00657201	4.25318	1139.27	6.87344	222.654	63.0622	0.00390585	628.613	5.87778	0.000509458	2.42734	19.5563	288.285	287.729	4981.65
2011-06-17	9	5.00443	569.193	1.55819	3.99771	0.531927	6.7167	2.07166	4.33627	0.516762	6.78599	0.35293	6.69055	1.09105	3.8985	2006.26	7.72348	829.546	761.829	71.2522	0.00783476	4.19489	1139.84	6.84097	197.44	66.0471	0.000847918	794.414	6.2049	0.000509458	1.33403	19.5725	376.782	376.803	6135.06
2011-06-17	11	5.10573	581.383	0.900963	6.71136	0.494317	6.68946	2.1258	4.23044	1.65364	6.5235	0.441297	6.69808	1.23785	3.94082	2088.94	7.91396	798.911	780.663	70.8113	0.00625763	4.1131	1145.24	6.83581	166.722	69.609	0.000508751	829.58	6.64664	0.000509458	0.375678	19.6891	392.357	393.135	7635.54
2011-06-17	13	5.02455	572.226	0.876652	8.55693	0.610984	6.65804	1.7772	4.16315	2.36808	6.05791	0.251486	6.71778	1.35966	3.92109	2020.2	7.78423	648.372	642.142	72.7683	0.00340863	4.25897	1148.81	6.84256	173.019	61.8883	0.00152625	699.801	6.89587	0.000509458	0.0522979	19.7601	325.664	325.506	5988.92
2011-06-17	15	4.46377	568.571	1.42353	5.99389	0.517224	6.69822	2.0759	4.16134	0.721488	9.17251	0.404459	6.66526	1.40166	3.88758	1976.82	7.85072	528.911	509.726	73.2329	0.00351526	4.43992	1153.93	6.84819	195.209	51.7652	0.00152837	532.047	7.142	0.000509458	0.052768	19.695	254.773	253.7	5976.99
2011-06-17	17	4.02584	560.848	0.0295075	6.96676	0.187315	6.66945	2.19847	4.10675	1.4712	6.4942	0.240032	6.71601	1.47674	3.92108	1902.84	7.83802	471.916	429.968	73.4737	0.00279813	4.46933	1151.61	6.85818	216.277	46.1666	1.14571	589.458	7.09098	0	0.0529779	19.6838	276.15	276.456	5228.82
2011-06-17	19	3.83178	539.329	1.22272	4.47121	0.352958	6.71535	2.69373	4.2217	0.328314	5.49603	0.0140551	6.74268	1.33479	3.91053	1914.81	7.80708	481.805	445.202	72.6123	0.00376475	4.30781	1154.21	6.86443	232.905	45.1041	2.32821	631.781	6.27289	0.000508751	0.0529321	19.613	290.048	289.421	3759.01
2011-06-17	21	4.36023	546.798	0.401072	3.44206	0.118201	6.75138	2.60121	4.1572	0.748813	4.20604	0.225014	6.75375	1.65412	3.97094	1938.29	7.84191	568.107	499.607	72.8497	0.0042735	4.28765	1150.8	6.86819	211.299	44.1962	29.0817	703.686	6.07039	0.182133	0.0538495	19.6579	322.119	321.544	4309.81
2011-06-17	23	3.80139	578.814	0.809882	3.74715	0.305522	6.75044	3.36028	4.22195	1.33472	2.04778	0.0253863	6.79046	2.37771	3.94809	1933.87	7.76903	628.964	553.921	72.5808	0.00534931	4.51072	1148.47	6.87136	204.357	42.5856	48.9711	763.274	6.17219	0	0.0592636	19.5882	359.037	360.215	6063.59
2011-06-18	1	3.47415	577.412	0.991745	2.66737	0.315067	6.76162	3.10264	4.24238	1.30247	4.41136	0.12974	6.74841	2.69184	3.92451	1604.06	7.68298	846.44	726.849	72.2765	0.00625763	4.6241	1150.15	6.87615	179.121	33.6809	62.9787	912.898	6.27593	0	0.06056	19.5504	465.177	464.525	7567.84
2011-06-18	3	3.33194	528.18	0.0198074	2.53211	0.10978	6.75049	2.51168	4.11602	1.07635	2.57677	0.148972	6.77076	1.99809	3.84065	1469.66	7.55381	646.714	653.746	71.9712	0.00513838	4.63207	1145.16	6.88833	166.715	29.7611	1.65615	880.164	6.48798	0.000508751	0.0623559	19.3732	432.765	432.775	3042.61
2011-06-18	5	2.59726	543.949	0.813899	2.57854	0.33021	6.74736	4.19404	4.204	0.104911	3.02451	0.125407	6.75235	2.08357	3.79915	1463.4	7.65809	539.221	517.087	72.1205	0.00615588	4.61964	1133.53	6.90366	164.899	21.4062	0.00254375	730.322	6.63675	0.000508751	0.0647131	18.7157	338.225	338.866	3394.76
2011-06-18	7	1.98527	533.169	0.268756	1.99181	0.143759	6.74225	3.06748	4.16471	0.969682	2.06489	0.366304	6.767	3.11418	3.8116	1466.35	7.67216	473.89	473.556	71.7759	0.00804944	4.62161	1117.18	6.91049	184.649	20.5855	0.00203783	675.469	6.39902	0	0.0670243	18.1927	311.126	311.97	2758.87
2011-06-18	9	2.35219	485.108	0.655176	1.51462	0.147039	6.74333	3.31694	4.27975	0.0369285	2.28089	0.0122863	6.74104	2.4719	3.80869	1788.34	7.99976	382.877	337.222	71.2081	0.00544363	4.58241	1105.87	6.93618	188.685	26.1157	0.0859788	449.324	6.10602	0.0010175	0.0708571	18.6838	216.737	216.068	938.575
2011-06-18	11	3.0955	549.693	0.240849	2.46828	0.300376	6.71017	3.5664	4.29036	1.11698	2.10516	0.268205	6.75333	4.04282	3.83601	1851.5	8.18307	539.377	478.641	71.5914	0.00534188	4.26279	1102.3	6.93333	162.932	42.4311	7.96652	667.874	6.30508	0.000508751	0.101406	19.0497	310.08	309.959	4140.92
2011-06-18	13	3.61737	543.562	1.13836	3.01606	0.480637	6.71222	3.5923	4.32171	0.294112	3.41548	0.346505	6.72242	2.05498	3.80956	1864.68	8.28211	610.562	502.125	71.6151	0.00890313	4.13341	1093.76	6.92856	152.834	47.767	81.1401	704.996	6.34796	0.000508751	0.193547	19.3315	327.178	327.533	3544.84
2011-06-18	15	3.60369	557.151	0.504791	2.29712	0.144095	6.72566	2.56729	4.18953	1.0947	4.07419	0.554596	6.71518	2.04187	3.81148	1836.91	8.11611	582.415	506.055	71.3038	0.00448323	4.13721	1087.37	6.92754	168.379	45.4816	47.7026	695.756	6.62988	0.000509458	0.507962	19.5834	328.228	327.139	5174.15
2011-06-18	17	3.44647	558.2	0.561036	4.37927	0.384392	6.70566	2.93411	4.27	0.958276	2.58602	0.0593797	6.74492	1.69289	3.76315	1909.3	7.95807	526.462	497.108	71.1742	0.00544363	4.12464	1080.69	6.92512	167.48	38.1121	0.00169584	692.507	6.49303	0	0.566317	19.667	323.013	322.48	5219.85
2011-06-18	19	3.3881	552.842	0.484805	2.70067	0.202004	6.74598	2.73009	4.23197	0.648826	3.30342	0.1151	6.74731	1.92701	3.76847	1799.07	7.89203	660.71	594.034	71.4591	0.00498575	4.09965	1070.07	6.90117	163.849	33.781	3.6162	803.136	6.70754	0.000508751	0.573523	19.4966	382.968	382.662	5058.5
2011-06-18	21	3.13072	524.991	1.59952	1.56068	0.145537	6.7743	4.22739	4.19239	1.51068	1.86929	0.0590948	6.7676	2.80478	3.81078	1725.25	7.7675	580.21	585.971	71.0216	0.00590151	4.1092	1060.3	6.89346	154.832	29.5271	0.209775	810.315	6.88969	0	0.56946	19.4847	385.282	386.642	4933.19
2011-06-18	23	3.2327	537.314	1.2061	3.11626	0.352146	6.73081	3.39655	4.1476	0.29734	2.27116	0.0301361	6.74404	2.06183	3.83448	1760.77	7.85573	460.132	447.844	71.3343	0.0066739	4.14979	1056.86	6.91384	152.371	31.2818	0.00152837	640.986	6.75679	0	0.573074	19.5408	292.916	293.701	4059.66
2011-06-19	1	3.60589	542.844	0.504165	1.70018	0.123996	6.78023	2.92448	4.0261	1.41548	2.16419	0.141095	6.75784	2.37076	3.89412	1754.46	7.78148	731.373	639.148	71.1878	0.00742776	4.25897	1052.6	6.90312	147.951	34.6837	33.0244	847.486	6.98843	0	0.321106	19.3387	409.968	408.191	5171.77
2011-06-19	3	2.97983	575.889	1.04632	3.71221	0.378232	6.74512	3.85277	4.11118	0.92847	1.92491	0.0256953	6.77148	2.67969	3.80756	1455.9	7.74436	1053.72	988.436	71.1267	0.00702076	4.34482	1048.14	6.87127	135.299	27.3937	43.0627	1213.69	6.53231	0	0.278875	18.4386	637.167	636.796	6468.63
2011-06-19	5	2.35619	556.865	0.585463	1.75962	0.14265	6.78377	2.9966	4.06346	1.21487	3.50962	0.22702	6.75328	2.45918	3.64428	1180.15	7.52068	666.439	722.226	71.0521	0.00783476	4.38558	1038.35	6.89087	114.438	20.4307	0.00220459	967.504	7.39182	0	0.239674	18.0393	479.682	480.465	5104.44
2011-06-19	7	1.49863	544.938	0.665798	2.73117	0.669375	6.736	2.52793	4.14068	0.442986	1.56358	0.155766	6.77856	1.57822	3.64184	1194.14	7.51441	660.704	647.586	70.5264	0.00564713	4.33343	1018.02	6.90254	91.2744	12.784	0.00390042	871.381	7.71828	0	0.231339	17.7353	420.344	420.63	3944.62
2011-06-19	9	1.69136	459.766	0.160669	1.73834	0.0771031	6.77131	2.73228	4.13126	0.0689399	1.6393	0.106811	6.74691	1.47151	3.68065	1575.16	7.76489	522.688	492.185	70.5837	0.00728525	4.40584	997.645	6.91662	91.5049	28.2102	0.625105	670.103	7.29274	0	0.224518	18.2117	321.075	321.616	166.423
2011-06-19	11	2.24647	561.888	0.679474	2.87668	0.428941	6.72016	2.99653	4.29027	1.27373	2.33632	0.490066	6.73812	2.53285	3.72143	1754.15	8.0202	768.584	610.191	70.5603	0.00483313	4.32032	986.542	6.91064	91.7353	41.9958	113.526	822.974	7.52401	0.000508751	0.363078	18.7971	395.58	395.461	6194.31
2011-06-19	13	2.95457	550.451	0.516436	2.72424	0.451882	6.70029	1.37612	4.2205	0.599396	3.08059	0.201737	6.70395	0.85405	3.65439	1781.3	8.15021	864.49	673.366	70.2279	0.00722426	4.29924	972.131	6.89617	128.523	50.7119	149.791	883.741	7.51647	0	0.848964	19.2385	436.055	435.423	4144.23
2011-06-19	15	3.10799	584.868	1.12554	2.89951	0.575422	6.69602	1.19071	4.26515	0.784222	5.5873	0.485083	6.64621	0.622907	3.62516	1784.52	7.98825	880.569	721.559	70.6349	0.00712251	4.30508	953.867	6.87186	143.813	50.4132	150.063	927.432	7.47867	0	1.36809	19.5073	471.509	471.48	7547.25
2011-06-19	17	2.91657	558.978	0.204755	3.75381	0.0933769	6.67123	0.904128	4.15215	1.6315	4.94151	0.612836	6.66975	0.481798	3.59076	1674.63	7.7877	758.851	608.903	70.278	0.00468701	4.15892	943.044	6.86073	151.788	43.3284	120.503	835.044	7.54622	0	1.86863	19.6217	397.41	397.66	5360.67
2011-06-19	19	2.65471	541.946	1.12768	3.8138	0.472583	6.66161	1.2845	4.27365	0.428673	4.62531	0.0253307	6.67364	0.410487	3.55221	1660.81	7.82808	689.41	597.614	70.5467	0.00625763	4.07632	934.561	6.84224	131.921	40.7174	71.3965	820.416	7.43873	0	2.16609	19.2145	388.332	388.66	3914.47
2011-06-19	21	2.84226	544.896	0.533306	2.06343	0.141602	6.69673	1.32267	4.18844	0.893597	4.66432	0.569068	6.66226	0.477045	3.61076	1801.64	7.89778	569.218	510.595	70.4925	0.00661376	4.11943	930.332	6.83909	130.364	46.334	38.9934	721.278	7.2258	0	2.33602	19.6353	333.987	334.474	4595.14
2011-06-19	23	3.0849	576.934	0.607984	4.19118	0.532343	6.63671	1.6097	4.26923	1.20448	2.97241	0.410694	6.69368	0.607438	3.59936	1893.11	7.94379	540.002	452.071	70.4823	0.00585063	4.18215	923.559	6.84204	137.427	55.041	72.7444	633.569	6.98455	0	2.53069	19.7401	296.597	296.07	6614.4
2011-06-20	1	3.22795	544.181	0.326692	3.27943	0.414551	6.6601	1.24935	4.2319	0.293923	4.354	0.485683	6.66863	0.724225	3.57115	1805.39	7.84148	605.748	531.03	70.3494	0.00708147	4.20685	919.796	6.83185	139.969	52.7664	15.089	733.158	6.95559	0	2.41521	19.4636	341.955	341.993	3410.71
2011-06-20	3	3.37825	569.779	1.02666	2.30302	0.412122	6.68062	1.47736	4.17098	1.02843	3.6928	0.803919	6.68128	0.783774	3.661	1777.78	7.8323	542.867	548.812	70.2483	0.00549451	4.2838	922.036	6.82422	133.135	41.6469	0.002035	780.91	7.06091	0	1.57991	19.1674	358.588	358.719	6806.15
2011-06-20	5	3.32469	482.637	0.0725139	3.71517	0.260816	6.64687	1.56673	4.06218	0.468973	2.17482	0	6.70566	0.824936	3.68137	1777.36	7.7263	486.705	458.835	69.8481	0.00656288	4.42009	924.105	6.83328	129.098	41.8248	0.00322209	652.852	6.97536	0	0.691736	19.0752	300.413	299.981	729.444
2011-06-20	7	3.36585	557.321	1.05516	1.70595	0.888774	6.6509	1.83471	4.10034	1.22481	3.44194	1.22858	6.66007	2.10881	3.74416	1854.17	7.73758	210.223	266.236	69.4682	0.00615588	4.57681	925.526	6.84302	123.784	40.2217	0.00373084	351.15	8.46544	0	0.241719	18.8571	177.58	178.692	5877.05
2011-06-20	9	3.7824	432.82	0	2.03445	0.0833049	6.66436	1.52974	3.95631	0.424725	2.11558	0.000492476	6.67888	2.1209	3.70387	1909.12	8.06857	865.962	569.648	70.5124	0.00764187	4.67581	924.656	6.82784	136.17	56.5479	138.491	607.935	8.7061	0	0.48328	19.0954	285.893	286.262	28.4488
2011-06-20	11	3.38299	579.837	0	1.13053	0.076243	6.71955	3.64638	3.95267	1.81214	4.71349	0.807648	6.6416	2.0978	3.68662	1828.43	8.13873	915.399	753.914	68.7593	0.00742776	4.72177	927.839	6.80966	138.926	59.2528	150.387	809.054	6.94638	0	1.02444	19.1145	376.477	375.703	6208.73
2011-06-20	13	3.26371	509.284	1.06597	1.47378	0.139593	6.77755	2.93279	4.12605	1.26159	4.69402	0.17586	6.66023	0.96144	3.61774	1677.13	8.0607	907.749	731.292	68.8407	0.00641026	4.72495	937.644	6.81036	165.973	51.6461	148.369	787.031	7.23501	0	1.52737	19.1845	366.075	365.279	2939.79
2011-06-20	15	3.06265	566.561	1.42807	2.52543	0.395866	6.73778	2.21921	4.27929	1.60642	6.92854	0.322529	6.59041	0.726323	3.61797	1733.17	8.07998	941.593	794.177	68.7356	0.00717338	4.73277	947.544	6.81017	221.239	48.0765	144.935	832.974	7.49136	0	2.02406	19.2819	401.155	400.934	7714.59
2011-06-20	17	3.06937	589.104	1.79018	6.7125	0.80708	6.64007	1.50563	4.28443	0.768521	5.89564	0.037581	6.6082	0.620146	3.6653	1712.46	7.89178	694.94	582.447	69.3271	0.00636823	4.73319	954.487	6.82898	204.828	44.9995	86.075	623.579	7.44485	0.000509458	2.45669	19.4747	292.284	293.364	7778.22
2011-06-20	19	2.63647	574.497	2.15229	11.4699	0.456899	6.53687	0.532964	4.25432	1.7883	5.88443	0.359414	6.60465	0.614072	3.73294	1567.76	7.94948	1014.56	832.389	70.4789	0.00773301	4.74049	955.488	6.78842	201.959	38.6882	115.311	841.188	7.6986	0	2.79986	19.5261	413.134	412.946	7749.77
2011-06-20	21	2.65672	536.318	0.995896	9.42186	0.588948	6.58232	0.400322	4.15311	0.352001	5.57036	0.070328	6.62478	0.506108	3.7228	1480.66	7.80092	867.555	745.524	70.4586	0.00554538	4.73774	951.129	6.75686	163.824	36.6783	122.102	800.219	7.60697	0.000508751	3.20938	19.7117	375.052	375.106	3529.9
2011-06-20	23	2.34743	549.661	0.169326	8.01514	0.166709	6.60658	0.418383	4.07153	0.975207	5.02445	0.346946	6.63694	0.570245	3.68135	1362.27	7.84296	1034.7	913.482	70.6553	0.00742776	4.74113	942.369	6.7373	139.59	30.3149	60.8701	899.725	7.63054	0	3.56445	19.7109	455.791	456.062	4180.13
2011-06-21	1	2.38195	589.559	0.821348	5.80663	0.39921	6.63035	0.49142	4.1848	1.34572	3.82842	0.426877	6.6643	0.586064	3.58893	1477.94	7.70777	985.746	960.559	70.6652	0.00682674	4.74112	930.077	6.73697	128.518	33.7102	0.00288693	934.332	7.69338	3.64966	3.23616	19.5877	481.001	480.557	7180.78
2011-06-21	3	2.26435	546.443	1.01365	4.02408	0.660457	6.656	0.602947	4.19379	0.261498	4.06944	0.0298399	6.65108	0.582465	3.54572	1398.17	7.66781	858.997	841.728	70.7808	0.00656288	4.74472	914.381	6.75412	131.897	27.4829	0.00271334	860.907	7.8657	7.29931	2.36392	19.1784	423.828	422.167	3513.05
2011-06-21	5	2.19926	540.108	0.0270384	3.35598	0.0877527	6.65478	0.685823	4.12302	0.788021	3.58202	0.737332	6.65067	0.743457	3.59221	1461.76	7.69723	795.195	773.504	70.618	0.00574888	4.74786	901.954	6.76796	140.108	26.4345	0.00237417	819.761	7.9769	10.949	1.4825	18.8154	387.455	388.298	3383.82
2011-06-21	7	2.16875	548.153	1.29811	2.68028	0.68132	6.66358	1.22388	4.19096	0.674813	1.7341	0.0586216	6.69034	0.843651	3.59618	1527.93	7.7519	881.855	823.907	70.3432	0.00615588	4.75951	890.897	6.77024	140.865	27.0661	5.38241	849.676	7.81776	14.5986	0.596814	18.7396	410.506	410.997	4056.28
2011-06-21	9	2.21289	548.486	0.75232	2.0405	0.361321	6.68101	1.27492	4.09516	0.46684	3.28579	0.645246	6.64351	1.13386	3.70514	1612.25	8.03042	833.607	821.084	70.7128	0.00728525	4.79428	885.414	6.77672	144.835	30.08	23.4222	863.591	7.95127	18.2483	0.2495	18.9946	413.032	413.438	4103.37
2011-06-21	11	2.66501	565.772	0.268227	3.63474	0.570414	6.64907	1.43973	4.09025	1.12667	1.93614	0.361042	6.6869	1.37825	3.87204	1575.96	8.25625	780.144	667.807	70.5739	0.0061355	4.81097	881.325	6.7944	131.743	38.7605	100.828	719.201	8.05037	0.000508751	0.431029	19.1155	335.441	336.088	4808.21
2011-06-21	13	2.354	556.658	0.916802	2.87125	0.670342	6.66512	1.63549	4.07739	0.255528	3.96361	0.494372	6.64559	1.43776	3.7947	1562.23	8.1097	762.893	681.128	70.7061	0.00498575	4.80954	880.433	6.8011	131.62	33.8278	41.6163	722.495	7.07019	0	0.721169	19.0038	339.508	340.225	3793.63
2011-06-21	15	2.47098	548.685	0.261627	2.00055	0.0846781	6.68021	1.81281	3.98215	1.03091	3.2529	0.941177	6.671	1.66055	3.75767	1661.91	8.10086	628.02	613.548	70.8215	0.00661376	4.76843	879.25	6.8069	137.094	31.7081	0.341541	663.177	7.01256	0.000508751	0.78239	19.3019	309.781	309.402	3861.51
2011-06-21	17	3.2234	538.957	0.747484	2.08751	0.447846	6.66567	2.84958	4.16677	0.454824	2.31167	0.000378697	6.69271	1.80656	3.7062	1706.3	8.0304	577.077	520.541	71.0558	0.0072343	4.74239	879.719	6.8217	198.094	43.7704	33.9965	547.487	7.09964	0	0.843377	19.4473	263.404	261.814	3255.39
[truncated: 3,711 more rows]
