# Supplementary material for: Integration of time-series meta-omics data reveals how microbial ecosystems respond to disturbance
Source: Nat Commun. 2020 Oct 19;11:5281. doi: 10.1038/s41467-020-19006-2 (PMC7572474; doi:10.1038/s41467-020-19006-2)
Supplement: Supplementary file 8 — Supplementary Data 5 [file 41467_2020_19006_MOESM8_ESM.xlsx]

## Sheet: S5-KO_enrichment_funcs
KO	FunC_ID	rMAGs within FunC with KO	Total number of KO assignments within FunC	Total number of rMAGs with KO	fisher_pvals	p.adj	Def	mapID	Pwy_name	Ratio, number of rMAGs within FunC divided by total number of assignments	Number of FunC members	Ratio, number of rMAGs with KO divided by number of rMAGs total within FunC
K00024	2	16	26201	20	1.79139e-06	0.000233328	malate dehydrogenase [EC:1.1.1.37]	map00020	Citrate cycle (TCA cycle)	0.8	23	0.695652
K00024	2	16	26201	20	1.79139e-06	0.000233328	malate dehydrogenase [EC:1.1.1.37]	map00270	Cysteine and methionine metabolism	0.8	23	0.695652
K00024	2	16	26201	20	1.79139e-06	0.000233328	malate dehydrogenase [EC:1.1.1.37]	map00620	Pyruvate metabolism	0.8	23	0.695652
K00024	2	16	26201	20	1.79139e-06	0.000233328	malate dehydrogenase [EC:1.1.1.37]	map00630	Glyoxylate and dicarboxylate metabolism	0.8	23	0.695652
K00024	2	16	26201	20	1.79139e-06	0.000233328	malate dehydrogenase [EC:1.1.1.37]	map00680	Methane metabolism	0.8	23	0.695652
K00024	2	16	26201	20	1.79139e-06	0.000233328	malate dehydrogenase [EC:1.1.1.37]	map00710	Carbon fixation in photosynthetic organisms	0.8	23	0.695652
K00024	2	16	26201	20	1.79139e-06	0.000233328	malate dehydrogenase [EC:1.1.1.37]	map00720	Carbon fixation pathways in prokaryotes	0.8	23	0.695652
K00024	2	16	26201	20	1.79139e-06	0.000233328	malate dehydrogenase [EC:1.1.1.37]	map01100	Metabolic pathways	0.8	23	0.695652
K00024	2	16	26201	20	1.79139e-06	0.000233328	malate dehydrogenase [EC:1.1.1.37]	map01110	Biosynthesis of secondary metabolites	0.8	23	0.695652
K00024	2	16	26201	20	1.79139e-06	0.000233328	malate dehydrogenase [EC:1.1.1.37]	map01120	Microbial metabolism in diverse environments	0.8	23	0.695652
K00024	2	16	26201	20	1.79139e-06	0.000233328	malate dehydrogenase [EC:1.1.1.37]	map01130	Biosynthesis of antibiotics	0.8	23	0.695652
K00024	2	16	26201	20	1.79139e-06	0.000233328	malate dehydrogenase [EC:1.1.1.37]	map01200	Carbon metabolism	0.8	23	0.695652
K00042	3	15	25221	27	0.00142269	0.0429215	2-hydroxy-3-oxopropionate reductase [EC:1.1.1.60]	map00630	Glyoxylate and dicarboxylate metabolism	0.555556	19	0.789474
K00042	3	15	25221	27	0.00142269	0.0429215	2-hydroxy-3-oxopropionate reductase [EC:1.1.1.60]	map01100	Metabolic pathways	0.555556	19	0.789474
K00050	3	8	25221	10	0.000679884	0.0247573	hydroxypyruvate reductase [EC:1.1.1.81]	map00260	Glycine, serine and threonine metabolism	0.8	19	0.421053
K00050	3	8	25221	10	0.000679884	0.0247573	hydroxypyruvate reductase [EC:1.1.1.81]	map00630	Glyoxylate and dicarboxylate metabolism	0.8	19	0.421053
K00050	3	8	25221	10	0.000679884	0.0247573	hydroxypyruvate reductase [EC:1.1.1.81]	map01100	Metabolic pathways	0.8	19	0.421053
K00050	3	8	25221	10	0.000679884	0.0247573	hydroxypyruvate reductase [EC:1.1.1.81]	map01110	Biosynthesis of secondary metabolites	0.8	19	0.421053
K00054	2	12	26201	15	3.91799e-05	0.0027499	hydroxymethylglutaryl-CoA reductase [EC:1.1.1.88]	map00900	Terpenoid backbone biosynthesis	0.8	23	0.521739
K00054	2	12	26201	15	3.91799e-05	0.0027499	hydroxymethylglutaryl-CoA reductase [EC:1.1.1.88]	map01110	Biosynthesis of secondary metabolites	0.8	23	0.521739
K00054	2	12	26201	15	3.91799e-05	0.0027499	hydroxymethylglutaryl-CoA reductase [EC:1.1.1.88]	map01130	Biosynthesis of antibiotics	0.8	23	0.521739
K00135	1	14	28925	17	1.59337e-05	0.00128094	succinate-semialdehyde dehydrogenase / glutarate-semialdehyde dehydrogenase [EC:1.2.1.16 1.2.1.79 1.2.1.20]	map00250	Alanine, aspartate and glutamate metabolism	0.823529	24	0.583333
K00135	1	14	28925	17	1.59337e-05	0.00128094	succinate-semialdehyde dehydrogenase / glutarate-semialdehyde dehydrogenase [EC:1.2.1.16 1.2.1.79 1.2.1.20]	map00310	Lysine degradation	0.823529	24	0.583333
K00135	1	14	28925	17	1.59337e-05	0.00128094	succinate-semialdehyde dehydrogenase / glutarate-semialdehyde dehydrogenase [EC:1.2.1.16 1.2.1.79 1.2.1.20]	map00350	Tyrosine metabolism	0.823529	24	0.583333
K00135	1	14	28925	17	1.59337e-05	0.00128094	succinate-semialdehyde dehydrogenase / glutarate-semialdehyde dehydrogenase [EC:1.2.1.16 1.2.1.79 1.2.1.20]	map00650	Butanoate metabolism	0.823529	24	0.583333
K00135	1	14	28925	17	1.59337e-05	0.00128094	succinate-semialdehyde dehydrogenase / glutarate-semialdehyde dehydrogenase [EC:1.2.1.16 1.2.1.79 1.2.1.20]	map00760	Nicotinate and nicotinamide metabolism	0.823529	24	0.583333
K00135	1	14	28925	17	1.59337e-05	0.00128094	succinate-semialdehyde dehydrogenase / glutarate-semialdehyde dehydrogenase [EC:1.2.1.16 1.2.1.79 1.2.1.20]	map01100	Metabolic pathways	0.823529	24	0.583333
K00135	1	14	28925	17	1.59337e-05	0.00128094	succinate-semialdehyde dehydrogenase / glutarate-semialdehyde dehydrogenase [EC:1.2.1.16 1.2.1.79 1.2.1.20]	map01120	Microbial metabolism in diverse environments	0.823529	24	0.583333
K00137	1	12	28925	12	6.84235e-07	0.000103517	aminobutyraldehyde dehydrogenase [EC:1.2.1.19]	map00330	Arginine and proline metabolism	1	24	0.5
K00137	1	12	28925	12	6.84235e-07	0.000103517	aminobutyraldehyde dehydrogenase [EC:1.2.1.19]	map00410	beta-Alanine metabolism	1	24	0.5
K00137	1	12	28925	12	6.84235e-07	0.000103517	aminobutyraldehyde dehydrogenase [EC:1.2.1.19]	map01100	Metabolic pathways	1	24	0.5
K00146	1	14	28925	17	1.59337e-05	0.00128094	phenylacetaldehyde dehydrogenase [EC:1.2.1.39]	map00360	Phenylalanine metabolism	0.823529	24	0.583333
K00146	1	14	28925	17	1.59337e-05	0.00128094	phenylacetaldehyde dehydrogenase [EC:1.2.1.39]	map00643	Styrene degradation	0.823529	24	0.583333
K00146	1	14	28925	17	1.59337e-05	0.00128094	phenylacetaldehyde dehydrogenase [EC:1.2.1.39]	map01100	Metabolic pathways	0.823529	24	0.583333
K00146	1	14	28925	17	1.59337e-05	0.00128094	phenylacetaldehyde dehydrogenase [EC:1.2.1.39]	map01120	Microbial metabolism in diverse environments	0.823529	24	0.583333
K00153	1	15	28925	16	2.24325e-07	4.67493e-05	S-(hydroxymethyl)mycothiol dehydrogenase [EC:1.1.1.306]	NA	NA	0.9375	24	0.625
K00154	3	15	25221	26	0.000838716	0.0284971	coniferyl-aldehyde dehydrogenase [EC:1.2.1.68]	NA	NA	0.576923	19	0.789474
K00162	2	15	26201	26	0.00129088	0.0412412	pyruvate dehydrogenase E1 component beta subunit [EC:1.2.4.1]	map00010	Glycolysis / Gluconeogenesis	0.576923	23	0.652174
K00162	2	15	26201	26	0.00129088	0.0412412	pyruvate dehydrogenase E1 component beta subunit [EC:1.2.4.1]	map00020	Citrate cycle (TCA cycle)	0.576923	23	0.652174
K00162	2	15	26201	26	0.00129088	0.0412412	pyruvate dehydrogenase E1 component beta subunit [EC:1.2.4.1]	map00620	Pyruvate metabolism	0.576923	23	0.652174
K00162	2	15	26201	26	0.00129088	0.0412412	pyruvate dehydrogenase E1 component beta subunit [EC:1.2.4.1]	map01100	Metabolic pathways	0.576923	23	0.652174
K00162	2	15	26201	26	0.00129088	0.0412412	pyruvate dehydrogenase E1 component beta subunit [EC:1.2.4.1]	map01110	Biosynthesis of secondary metabolites	0.576923	23	0.652174
K00162	2	15	26201	26	0.00129088	0.0412412	pyruvate dehydrogenase E1 component beta subunit [EC:1.2.4.1]	map01120	Microbial metabolism in diverse environments	0.576923	23	0.652174
K00162	2	15	26201	26	0.00129088	0.0412412	pyruvate dehydrogenase E1 component beta subunit [EC:1.2.4.1]	map01130	Biosynthesis of antibiotics	0.576923	23	0.652174
K00162	2	15	26201	26	0.00129088	0.0412412	pyruvate dehydrogenase E1 component beta subunit [EC:1.2.4.1]	map01200	Carbon metabolism	0.576923	23	0.652174
K00162	2	15	26201	26	0.00129088	0.0412412	pyruvate dehydrogenase E1 component beta subunit [EC:1.2.4.1]	map04066	HIF-1 signaling pathway	0.576923	23	0.652174
K00162	2	15	26201	26	0.00129088	0.0412412	pyruvate dehydrogenase E1 component beta subunit [EC:1.2.4.1]	map04922	Glucagon signaling pathway	0.576923	23	0.652174
K00162	2	15	26201	26	0.00129088	0.0412412	pyruvate dehydrogenase E1 component beta subunit [EC:1.2.4.1]	map05230	Central carbon metabolism in cancer	0.576923	23	0.652174
K00184	2	20	26201	28	1.97419e-06	0.000245754	prokaryotic molybdopterin-containing oxidoreductase family, iron-sulfur binding subunit	NA	NA	0.714286	23	0.869565
K00185	2	21	26201	31	4.21511e-06	0.000456784	prokaryotic molybdopterin-containing oxidoreductase family, membrane subunit	NA	NA	0.677419	23	0.913043
K00228	3	13	25221	22	0.00137941	0.0421795	coproporphyrinogen III oxidase [EC:1.3.3.3]	map00860	Porphyrin and chlorophyll metabolism	0.590909	19	0.684211
K00228	3	13	25221	22	0.00137941	0.0421795	coproporphyrinogen III oxidase [EC:1.3.3.3]	map01100	Metabolic pathways	0.590909	19	0.684211
K00228	3	13	25221	22	0.00137941	0.0421795	coproporphyrinogen III oxidase [EC:1.3.3.3]	map01110	Biosynthesis of secondary metabolites	0.590909	19	0.684211
K00234	3	13	25221	14	3.71476e-07	6.70934e-05	succinate dehydrogenase (ubiquinone) flavoprotein subunit [EC:1.3.5.1]	map00020	Citrate cycle (TCA cycle)	0.928571	19	0.684211
K00234	3	13	25221	14	3.71476e-07	6.70934e-05	succinate dehydrogenase (ubiquinone) flavoprotein subunit [EC:1.3.5.1]	map00190	Oxidative phosphorylation	0.928571	19	0.684211
K00234	3	13	25221	14	3.71476e-07	6.70934e-05	succinate dehydrogenase (ubiquinone) flavoprotein subunit [EC:1.3.5.1]	map01100	Metabolic pathways	0.928571	19	0.684211
K00234	3	13	25221	14	3.71476e-07	6.70934e-05	succinate dehydrogenase (ubiquinone) flavoprotein subunit [EC:1.3.5.1]	map01110	Biosynthesis of secondary metabolites	0.928571	19	0.684211
K00234	3	13	25221	14	3.71476e-07	6.70934e-05	succinate dehydrogenase (ubiquinone) flavoprotein subunit [EC:1.3.5.1]	map01120	Microbial metabolism in diverse environments	0.928571	19	0.684211
K00234	3	13	25221	14	3.71476e-07	6.70934e-05	succinate dehydrogenase (ubiquinone) flavoprotein subunit [EC:1.3.5.1]	map01130	Biosynthesis of antibiotics	0.928571	19	0.684211
K00234	3	13	25221	14	3.71476e-07	6.70934e-05	succinate dehydrogenase (ubiquinone) flavoprotein subunit [EC:1.3.5.1]	map01200	Carbon metabolism	0.928571	19	0.684211
K00235	3	12	25221	13	1.29398e-06	0.000176163	succinate dehydrogenase (ubiquinone) iron-sulfur subunit [EC:1.3.5.1]	map00020	Citrate cycle (TCA cycle)	0.923077	19	0.631579
K00235	3	12	25221	13	1.29398e-06	0.000176163	succinate dehydrogenase (ubiquinone) iron-sulfur subunit [EC:1.3.5.1]	map00190	Oxidative phosphorylation	0.923077	19	0.631579
K00235	3	12	25221	13	1.29398e-06	0.000176163	succinate dehydrogenase (ubiquinone) iron-sulfur subunit [EC:1.3.5.1]	map01100	Metabolic pathways	0.923077	19	0.631579
K00235	3	12	25221	13	1.29398e-06	0.000176163	succinate dehydrogenase (ubiquinone) iron-sulfur subunit [EC:1.3.5.1]	map01110	Biosynthesis of secondary metabolites	0.923077	19	0.631579
K00235	3	12	25221	13	1.29398e-06	0.000176163	succinate dehydrogenase (ubiquinone) iron-sulfur subunit [EC:1.3.5.1]	map01120	Microbial metabolism in diverse environments	0.923077	19	0.631579
K00235	3	12	25221	13	1.29398e-06	0.000176163	succinate dehydrogenase (ubiquinone) iron-sulfur subunit [EC:1.3.5.1]	map01130	Biosynthesis of antibiotics	0.923077	19	0.631579
K00235	3	12	25221	13	1.29398e-06	0.000176163	succinate dehydrogenase (ubiquinone) iron-sulfur subunit [EC:1.3.5.1]	map01200	Carbon metabolism	0.923077	19	0.631579
K00242	3	13	25221	18	7.31197e-05	0.00446248	succinate dehydrogenase / fumarate reductase, membrane anchor subunit	map00020	Citrate cycle (TCA cycle)	0.722222	19	0.684211
K00242	3	13	25221	18	7.31197e-05	0.00446248	succinate dehydrogenase / fumarate reductase, membrane anchor subunit	map00190	Oxidative phosphorylation	0.722222	19	0.684211
K00242	3	13	25221	18	7.31197e-05	0.00446248	succinate dehydrogenase / fumarate reductase, membrane anchor subunit	map00650	Butanoate metabolism	0.722222	19	0.684211
K00242	3	13	25221	18	7.31197e-05	0.00446248	succinate dehydrogenase / fumarate reductase, membrane anchor subunit	map00720	Carbon fixation pathways in prokaryotes	0.722222	19	0.684211
K00242	3	13	25221	18	7.31197e-05	0.00446248	succinate dehydrogenase / fumarate reductase, membrane anchor subunit	map01100	Metabolic pathways	0.722222	19	0.684211
K00242	3	13	25221	18	7.31197e-05	0.00446248	succinate dehydrogenase / fumarate reductase, membrane anchor subunit	map01110	Biosynthesis of secondary metabolites	0.722222	19	0.684211
K00242	3	13	25221	18	7.31197e-05	0.00446248	succinate dehydrogenase / fumarate reductase, membrane anchor subunit	map01120	Microbial metabolism in diverse environments	0.722222	19	0.684211
K00242	3	13	25221	18	7.31197e-05	0.00446248	succinate dehydrogenase / fumarate reductase, membrane anchor subunit	map01130	Biosynthesis of antibiotics	0.722222	19	0.684211
K00242	3	13	25221	18	7.31197e-05	0.00446248	succinate dehydrogenase / fumarate reductase, membrane anchor subunit	map01200	Carbon metabolism	0.722222	19	0.684211
K00253	3	11	25221	16	0.000534604	0.0208997	isovaleryl-CoA dehydrogenase [EC:1.3.8.4]	map00280	Valine, leucine and isoleucine degradation	0.6875	19	0.578947
K00253	3	11	25221	16	0.000534604	0.0208997	isovaleryl-CoA dehydrogenase [EC:1.3.8.4]	map01100	Metabolic pathways	0.6875	19	0.578947
K00261	2	19	26201	32	0.000176881	0.00878894	glutamate dehydrogenase (NAD(P)+) [EC:1.4.1.3]	map00220	Arginine biosynthesis	0.59375	23	0.826087
K00261	2	19	26201	32	0.000176881	0.00878894	glutamate dehydrogenase (NAD(P)+) [EC:1.4.1.3]	map00250	Alanine, aspartate and glutamate metabolism	0.59375	23	0.826087
K00261	2	19	26201	32	0.000176881	0.00878894	glutamate dehydrogenase (NAD(P)+) [EC:1.4.1.3]	map00471	D-Glutamine and D-glutamate metabolism	0.59375	23	0.826087
K00261	2	19	26201	32	0.000176881	0.00878894	glutamate dehydrogenase (NAD(P)+) [EC:1.4.1.3]	map00910	Nitrogen metabolism	0.59375	23	0.826087
K00261	2	19	26201	32	0.000176881	0.00878894	glutamate dehydrogenase (NAD(P)+) [EC:1.4.1.3]	map01100	Metabolic pathways	0.59375	23	0.826087
K00261	2	19	26201	32	0.000176881	0.00878894	glutamate dehydrogenase (NAD(P)+) [EC:1.4.1.3]	map01200	Carbon metabolism	0.59375	23	0.826087
K00261	2	19	26201	32	0.000176881	0.00878894	glutamate dehydrogenase (NAD(P)+) [EC:1.4.1.3]	map04217	Necroptosis	0.59375	23	0.826087
K00261	2	19	26201	32	0.000176881	0.00878894	glutamate dehydrogenase (NAD(P)+) [EC:1.4.1.3]	map04964	Proximal tubule bicarbonate reclamation	0.59375	23	0.826087
K00280	2	9	26201	9	9.76987e-06	0.000873549	lysyl oxidase-like protein 2/3/4 [EC:1.4.3.-]	NA	NA	1	23	0.391304
K00311	3	13	25221	14	3.71476e-07	6.70934e-05	electron-transferring-flavoprotein dehydrogenase [EC:1.5.5.1]	NA	NA	0.928571	19	0.684211
K00318	2	16	26201	27	0.000593425	0.0226598	proline dehydrogenase [EC:1.5.-.-]	map00330	Arginine and proline metabolism	0.592593	23	0.695652
K00318	2	16	26201	27	0.000593425	0.0226598	proline dehydrogenase [EC:1.5.-.-]	map01100	Metabolic pathways	0.592593	23	0.695652
K00318	2	16	26201	27	0.000593425	0.0226598	proline dehydrogenase [EC:1.5.-.-]	map01110	Biosynthesis of secondary metabolites	0.592593	23	0.695652
K00318	2	16	26201	27	0.000593425	0.0226598	proline dehydrogenase [EC:1.5.-.-]	map01130	Biosynthesis of antibiotics	0.592593	23	0.695652
K00320	1	12	28925	14	3.20598e-05	0.00228569	5,10-methylenetetrahydromethanopterin reductase [EC:1.5.98.2]	map00680	Methane metabolism	0.857143	24	0.5
K00320	1	12	28925	14	3.20598e-05	0.00228569	5,10-methylenetetrahydromethanopterin reductase [EC:1.5.98.2]	map01100	Metabolic pathways	0.857143	24	0.5
K00320	1	12	28925	14	3.20598e-05	0.00228569	5,10-methylenetetrahydromethanopterin reductase [EC:1.5.98.2]	map01120	Microbial metabolism in diverse environments	0.857143	24	0.5
K00320	1	12	28925	14	3.20598e-05	0.00228569	5,10-methylenetetrahydromethanopterin reductase [EC:1.5.98.2]	map01200	Carbon metabolism	0.857143	24	0.5
K00331	1	19	28925	28	5.50473e-05	0.00365525	NADH-quinone oxidoreductase subunit B [EC:1.6.5.3]	map00190	Oxidative phosphorylation	0.678571	24	0.791667
K00331	1	19	28925	28	5.50473e-05	0.00365525	NADH-quinone oxidoreductase subunit B [EC:1.6.5.3]	map01100	Metabolic pathways	0.678571	24	0.791667
K00376	2	17	26201	24	1.42846e-05	0.00119814	nitrous-oxide reductase [EC:1.7.2.4]	map00910	Nitrogen metabolism	0.708333	23	0.73913
K00376	2	17	26201	24	1.42846e-05	0.00119814	nitrous-oxide reductase [EC:1.7.2.4]	map01120	Microbial metabolism in diverse environments	0.708333	23	0.73913
K00381	3	12	25221	15	2.57598e-05	0.00188489	sulfite reductase (NADPH) hemoprotein beta-component [EC:1.8.1.2]	map00920	Sulfur metabolism	0.8	19	0.631579
K00381	3	12	25221	15	2.57598e-05	0.00188489	sulfite reductase (NADPH) hemoprotein beta-component [EC:1.8.1.2]	map01100	Metabolic pathways	0.8	19	0.631579
K00381	3	12	25221	15	2.57598e-05	0.00188489	sulfite reductase (NADPH) hemoprotein beta-component [EC:1.8.1.2]	map01120	Microbial metabolism in diverse environments	0.8	19	0.631579
K00392	1	13	28925	17	0.000131434	0.00695468	sulfite reductase (ferredoxin) [EC:1.8.7.1]	map00920	Sulfur metabolism	0.764706	24	0.541667
K00392	1	13	28925	17	0.000131434	0.00695468	sulfite reductase (ferredoxin) [EC:1.8.7.1]	map01100	Metabolic pathways	0.764706	24	0.541667
K00392	1	13	28925	17	0.000131434	0.00695468	sulfite reductase (ferredoxin) [EC:1.8.7.1]	map01120	Microbial metabolism in diverse environments	0.764706	24	0.541667
K00411	3	13	25221	14	3.71476e-07	6.70934e-05	ubiquinol-cytochrome c reductase iron-sulfur subunit [EC:1.10.2.2]	map00190	Oxidative phosphorylation	0.928571	19	0.684211
K00411	3	13	25221	14	3.71476e-07	6.70934e-05	ubiquinol-cytochrome c reductase iron-sulfur subunit [EC:1.10.2.2]	map01100	Metabolic pathways	0.928571	19	0.684211
K00411	3	13	25221	14	3.71476e-07	6.70934e-05	ubiquinol-cytochrome c reductase iron-sulfur subunit [EC:1.10.2.2]	map02020	Two-component system	0.928571	19	0.684211
K00412	3	15	25221	27	0.00142269	0.0429215	ubiquinol-cytochrome c reductase cytochrome b subunit	map00190	Oxidative phosphorylation	0.555556	19	0.789474
K00412	3	15	25221	27	0.00142269	0.0429215	ubiquinol-cytochrome c reductase cytochrome b subunit	map01100	Metabolic pathways	0.555556	19	0.789474
K00412	3	15	25221	27	0.00142269	0.0429215	ubiquinol-cytochrome c reductase cytochrome b subunit	map02020	Two-component system	0.555556	19	0.789474
K00413	3	16	25221	16	6.722e-10	1.31674e-06	ubiquinol-cytochrome c reductase cytochrome c1 subunit	map00190	Oxidative phosphorylation	1	19	0.842105
K00413	3	16	25221	16	6.722e-10	1.31674e-06	ubiquinol-cytochrome c reductase cytochrome c1 subunit	map01100	Metabolic pathways	1	19	0.842105
K00413	3	16	25221	16	6.722e-10	1.31674e-06	ubiquinol-cytochrome c reductase cytochrome c1 subunit	map02020	Two-component system	1	19	0.842105
K00426	1	14	28925	22	0.0014188	0.0429215	cytochrome d ubiquinol oxidase subunit II [EC:1.10.3.14]	map00190	Oxidative phosphorylation	0.636364	24	0.583333
K00426	1	14	28925	22	0.0014188	0.0429215	cytochrome d ubiquinol oxidase subunit II [EC:1.10.3.14]	map01100	Metabolic pathways	0.636364	24	0.583333
K00426	1	14	28925	22	0.0014188	0.0429215	cytochrome d ubiquinol oxidase subunit II [EC:1.10.3.14]	map02020	Two-component system	0.636364	24	0.583333
K00428	2	23	26201	44	0.000506298	0.0200617	cytochrome c peroxidase [EC:1.11.1.5]	NA	NA	0.522727	23	1
K00434	4	4	14048	4	0.000490348	0.0195648	L-ascorbate peroxidase [EC:1.11.1.11]	map00053	Ascorbate and aldarate metabolism	1	12	0.333333
K00434	4	4	14048	4	0.000490348	0.0195648	L-ascorbate peroxidase [EC:1.11.1.11]	map00480	Glutathione metabolism	1	12	0.333333
K00451	2	16	26201	27	0.000593425	0.0226598	homogentisate 1,2-dioxygenase [EC:1.13.11.5]	map00350	Tyrosine metabolism	0.592593	23	0.695652
K00451	2	16	26201	27	0.000593425	0.0226598	homogentisate 1,2-dioxygenase [EC:1.13.11.5]	map00643	Styrene degradation	0.592593	23	0.695652
K00451	2	16	26201	27	0.000593425	0.0226598	homogentisate 1,2-dioxygenase [EC:1.13.11.5]	map01100	Metabolic pathways	0.592593	23	0.695652
K00451	2	16	26201	27	0.000593425	0.0226598	homogentisate 1,2-dioxygenase [EC:1.13.11.5]	map01120	Microbial metabolism in diverse environments	0.592593	23	0.695652
K00452	2	15	26201	18	1.47604e-06	0.000195068	3-hydroxyanthranilate 3,4-dioxygenase [EC:1.13.11.6]	map00380	Tryptophan metabolism	0.833333	23	0.652174
K00452	2	15	26201	18	1.47604e-06	0.000195068	3-hydroxyanthranilate 3,4-dioxygenase [EC:1.13.11.6]	map01100	Metabolic pathways	0.833333	23	0.652174
K00453	2	18	26201	25	5.45787e-06	0.000566531	tryptophan 2,3-dioxygenase [EC:1.13.11.11]	map00380	Tryptophan metabolism	0.72	23	0.782609
K00453	2	18	26201	25	5.45787e-06	0.000566531	tryptophan 2,3-dioxygenase [EC:1.13.11.11]	map01100	Metabolic pathways	0.72	23	0.782609
K00457	2	15	26201	25	0.000733967	0.0262677	4-hydroxyphenylpyruvate dioxygenase [EC:1.13.11.27]	map00130	Ubiquinone and other terpenoid-quinone biosynthesis	0.6	23	0.652174
K00457	2	15	26201	25	0.000733967	0.0262677	4-hydroxyphenylpyruvate dioxygenase [EC:1.13.11.27]	map00350	Tyrosine metabolism	0.6	23	0.652174
K00457	2	15	26201	25	0.000733967	0.0262677	4-hydroxyphenylpyruvate dioxygenase [EC:1.13.11.27]	map00360	Phenylalanine metabolism	0.6	23	0.652174
K00457	2	15	26201	25	0.000733967	0.0262677	4-hydroxyphenylpyruvate dioxygenase [EC:1.13.11.27]	map01100	Metabolic pathways	0.6	23	0.652174
K00486	2	15	26201	23	0.000199234	0.00975365	kynurenine 3-monooxygenase [EC:1.14.13.9]	map00380	Tryptophan metabolism	0.652174	23	0.652174
K00486	2	15	26201	23	0.000199234	0.00975365	kynurenine 3-monooxygenase [EC:1.14.13.9]	map01100	Metabolic pathways	0.652174	23	0.652174
K00517	1	12	28925	15	0.000115188	0.00625383	indol-3-yl-methylglucosinolate hydroxylase [EC:1.14.-.-]	map00903	Limonene and pinene degradation	0.8	24	0.5
K00517	1	12	28925	15	0.000115188	0.00625383	indol-3-yl-methylglucosinolate hydroxylase [EC:1.14.-.-]	map00945	Stilbenoid, diarylheptanoid and gingerol biosynthesis	0.8	24	0.5
K00517	1	12	28925	15	0.000115188	0.00625383	indol-3-yl-methylglucosinolate hydroxylase [EC:1.14.-.-]	map01100	Metabolic pathways	0.8	24	0.5
K00517	1	12	28925	15	0.000115188	0.00625383	indol-3-yl-methylglucosinolate hydroxylase [EC:1.14.-.-]	map01110	Biosynthesis of secondary metabolites	0.8	24	0.5
K00517	1	12	28925	15	0.000115188	0.00625383	indol-3-yl-methylglucosinolate hydroxylase [EC:1.14.-.-]	map01120	Microbial metabolism in diverse environments	0.8	24	0.5
K00518	1	8	28925	9	0.000508725	0.0200617	nickel superoxide dismutase [EC:1.15.1.1]	NA	NA	0.888889	24	0.333333
K00528	3	14	25221	15	1.06124e-07	2.90414e-05	ferredoxin/flavodoxin---NADP+ reductase [EC:1.18.1.2 1.19.1.1]	NA	NA	0.933333	19	0.736842
K00547	1	8	28925	9	0.000508725	0.0200617	homocysteine S-methyltransferase [EC:2.1.1.10]	map00270	Cysteine and methionine metabolism	0.888889	24	0.333333
K00547	1	8	28925	9	0.000508725	0.0200617	homocysteine S-methyltransferase [EC:2.1.1.10]	map01100	Metabolic pathways	0.888889	24	0.333333
K00547	1	8	28925	9	0.000508725	0.0200617	homocysteine S-methyltransferase [EC:2.1.1.10]	map01110	Biosynthesis of secondary metabolites	0.888889	24	0.333333
K00588	2	19	26201	31	9.7132e-05	0.00541543	caffeoyl-CoA O-methyltransferase [EC:2.1.1.104]	map00360	Phenylalanine metabolism	0.612903	23	0.826087
K00588	2	19	26201	31	9.7132e-05	0.00541543	caffeoyl-CoA O-methyltransferase [EC:2.1.1.104]	map00940	Phenylpropanoid biosynthesis	0.612903	23	0.826087
K00588	2	19	26201	31	9.7132e-05	0.00541543	caffeoyl-CoA O-methyltransferase [EC:2.1.1.104]	map00941	Flavonoid biosynthesis	0.612903	23	0.826087
K00588	2	19	26201	31	9.7132e-05	0.00541543	caffeoyl-CoA O-methyltransferase [EC:2.1.1.104]	map00945	Stilbenoid, diarylheptanoid and gingerol biosynthesis	0.612903	23	0.826087
K00588	2	19	26201	31	9.7132e-05	0.00541543	caffeoyl-CoA O-methyltransferase [EC:2.1.1.104]	map01100	Metabolic pathways	0.612903	23	0.826087
K00588	2	19	26201	31	9.7132e-05	0.00541543	caffeoyl-CoA O-methyltransferase [EC:2.1.1.104]	map01110	Biosynthesis of secondary metabolites	0.612903	23	0.826087
K00634	3	7	25221	8	0.000595517	0.0226598	phosphate butyryltransferase [EC:2.3.1.19]	map00650	Butanoate metabolism	0.875	19	0.368421
K00634	3	7	25221	8	0.000595517	0.0226598	phosphate butyryltransferase [EC:2.3.1.19]	map01100	Metabolic pathways	0.875	19	0.368421
K00635	1	22	28925	36	0.000152359	0.00783247	diacylglycerol O-acyltransferase [EC:2.3.1.20]	map00561	Glycerolipid metabolism	0.611111	24	0.916667
K00635	1	22	28925	36	0.000152359	0.00783247	diacylglycerol O-acyltransferase [EC:2.3.1.20]	map01100	Metabolic pathways	0.611111	24	0.916667
K00639	2	18	26201	27	2.90866e-05	0.00209023	glycine C-acetyltransferase [EC:2.3.1.29]	map00260	Glycine, serine and threonine metabolism	0.666667	23	0.782609
K00657	2	19	26201	31	9.7132e-05	0.00541543	diamine N-acetyltransferase [EC:2.3.1.57]	map00330	Arginine and proline metabolism	0.612903	23	0.826087
K00657	2	19	26201	31	9.7132e-05	0.00541543	diamine N-acetyltransferase [EC:2.3.1.57]	map01100	Metabolic pathways	0.612903	23	0.826087
K00657	2	19	26201	31	9.7132e-05	0.00541543	diamine N-acetyltransferase [EC:2.3.1.57]	map04216	Ferroptosis	0.612903	23	0.826087
K00683	2	13	26201	17	4.20259e-05	0.00291193	glutaminyl-peptide cyclotransferase [EC:2.3.2.5]	NA	NA	0.764706	23	0.565217
K00685	3	13	25221	21	0.000746628	0.0266153	arginyl-tRNA---protein transferase [EC:2.3.2.8]	NA	NA	0.619048	19	0.684211
K00703	2	20	26201	33	7.98338e-05	0.00468151	starch synthase [EC:2.4.1.21]	map00500	Starch and sucrose metabolism	0.606061	23	0.869565
K00703	2	20	26201	33	7.98338e-05	0.00468151	starch synthase [EC:2.4.1.21]	map01100	Metabolic pathways	0.606061	23	0.869565
K00703	2	20	26201	33	7.98338e-05	0.00468151	starch synthase [EC:2.4.1.21]	map01110	Biosynthesis of secondary metabolites	0.606061	23	0.869565
K00703	2	20	26201	33	7.98338e-05	0.00468151	starch synthase [EC:2.4.1.21]	map02026	Biofilm formation - Escherichia coli	0.606061	23	0.869565
K00712	2	11	26201	17	0.00162084	0.0477821	poly(glycerol-phosphate) alpha-glucosyltransferase [EC:2.4.1.52]	NA	NA	0.647059	23	0.478261
K00718	2	5	26201	5	0.00164712	0.047886	galactoside 2-L-fucosyltransferase 1/2 [EC:2.4.1.69]	map00601	Glycosphingolipid biosynthesis - lacto and neolacto series	1	23	0.217391
K00718	2	5	26201	5	0.00164712	0.047886	galactoside 2-L-fucosyltransferase 1/2 [EC:2.4.1.69]	map00603	Glycosphingolipid biosynthesis - globo and isoglobo series	1	23	0.217391
K00718	2	5	26201	5	0.00164712	0.047886	galactoside 2-L-fucosyltransferase 1/2 [EC:2.4.1.69]	map01100	Metabolic pathways	1	23	0.217391
K00728	1	10	28925	11	5.78633e-05	0.00372359	dolichyl-phosphate-mannose-protein mannosyltransferase [EC:2.4.1.109]	map00514	Other types of O-glycan biosynthesis	0.909091	24	0.416667
K00728	1	10	28925	11	5.78633e-05	0.00372359	dolichyl-phosphate-mannose-protein mannosyltransferase [EC:2.4.1.109]	map00515	Mannose type O-glycan biosynthesis	0.909091	24	0.416667
K00728	1	10	28925	11	5.78633e-05	0.00372359	dolichyl-phosphate-mannose-protein mannosyltransferase [EC:2.4.1.109]	map01100	Metabolic pathways	0.909091	24	0.416667
K00754	2	10	26201	14	0.000853318	0.0287181	NA	NA	NA	0.714286	23	0.434783
K00757	2	15	26201	17	3.32166e-07	6.33735e-05	uridine phosphorylase [EC:2.4.2.3]	map00240	Pyrimidine metabolism	0.882353	23	0.652174
K00757	2	15	26201	17	3.32166e-07	6.33735e-05	uridine phosphorylase [EC:2.4.2.3]	map00983	Drug metabolism - other enzymes	0.882353	23	0.652174
K00757	2	15	26201	17	3.32166e-07	6.33735e-05	uridine phosphorylase [EC:2.4.2.3]	map01100	Metabolic pathways	0.882353	23	0.652174
K00758	1	12	28925	15	0.000115188	0.00625383	thymidine phosphorylase [EC:2.4.2.4]	map00240	Pyrimidine metabolism	0.8	24	0.5
K00758	1	12	28925	15	0.000115188	0.00625383	thymidine phosphorylase [EC:2.4.2.4]	map00983	Drug metabolism - other enzymes	0.8	24	0.5
K00758	1	12	28925	15	0.000115188	0.00625383	thymidine phosphorylase [EC:2.4.2.4]	map01100	Metabolic pathways	0.8	24	0.5
K00758	1	12	28925	15	0.000115188	0.00625383	thymidine phosphorylase [EC:2.4.2.4]	map05219	Bladder cancer	0.8	24	0.5
K00795	3	16	25221	17	8.5551e-09	5.51844e-06	farnesyl diphosphate synthase [EC:2.5.1.1 2.5.1.10]	map00900	Terpenoid backbone biosynthesis	0.941176	19	0.842105
K00795	3	16	25221	17	8.5551e-09	5.51844e-06	farnesyl diphosphate synthase [EC:2.5.1.1 2.5.1.10]	map01100	Metabolic pathways	0.941176	19	0.842105
K00795	3	16	25221	17	8.5551e-09	5.51844e-06	farnesyl diphosphate synthase [EC:2.5.1.1 2.5.1.10]	map01110	Biosynthesis of secondary metabolites	0.941176	19	0.842105
K00795	3	16	25221	17	8.5551e-09	5.51844e-06	farnesyl diphosphate synthase [EC:2.5.1.1 2.5.1.10]	map01130	Biosynthesis of antibiotics	0.941176	19	0.842105
K00799	3	17	25221	19	1.71715e-08	9.12176e-06	glutathione S-transferase [EC:2.5.1.18]	map00480	Glutathione metabolism	0.894737	19	0.894737
K00799	3	17	25221	19	1.71715e-08	9.12176e-06	glutathione S-transferase [EC:2.5.1.18]	map00980	Metabolism of xenobiotics by cytochrome P450	0.894737	19	0.894737
K00799	3	17	25221	19	1.71715e-08	9.12176e-06	glutathione S-transferase [EC:2.5.1.18]	map00982	Drug metabolism - cytochrome P450	0.894737	19	0.894737
K00799	3	17	25221	19	1.71715e-08	9.12176e-06	glutathione S-transferase [EC:2.5.1.18]	map01524	Platinum drug resistance	0.894737	19	0.894737
K00799	3	17	25221	19	1.71715e-08	9.12176e-06	glutathione S-transferase [EC:2.5.1.18]	map05204	Chemical carcinogenesis	0.894737	19	0.894737
K00809	2	16	26201	21	5.56924e-06	0.000573695	deoxyhypusine synthase [EC:2.5.1.46]	NA	NA	0.761905	23	0.695652
K00815	4	6	14048	6	1.08542e-05	0.000930577	tyrosine aminotransferase [EC:2.6.1.5]	map00130	Ubiquinone and other terpenoid-quinone biosynthesis	1	12	0.5
K00815	4	6	14048	6	1.08542e-05	0.000930577	tyrosine aminotransferase [EC:2.6.1.5]	map00270	Cysteine and methionine metabolism	1	12	0.5
K00815	4	6	14048	6	1.08542e-05	0.000930577	tyrosine aminotransferase [EC:2.6.1.5]	map00350	Tyrosine metabolism	1	12	0.5
K00815	4	6	14048	6	1.08542e-05	0.000930577	tyrosine aminotransferase [EC:2.6.1.5]	map00360	Phenylalanine metabolism	1	12	0.5
K00815	4	6	14048	6	1.08542e-05	0.000930577	tyrosine aminotransferase [EC:2.6.1.5]	map00400	Phenylalanine, tyrosine and tryptophan biosynthesis	1	12	0.5
K00815	4	6	14048	6	1.08542e-05	0.000930577	tyrosine aminotransferase [EC:2.6.1.5]	map00401	Novobiocin biosynthesis	1	12	0.5
K00815	4	6	14048	6	1.08542e-05	0.000930577	tyrosine aminotransferase [EC:2.6.1.5]	map00950	Isoquinoline alkaloid biosynthesis	1	12	0.5
K00815	4	6	14048	6	1.08542e-05	0.000930577	tyrosine aminotransferase [EC:2.6.1.5]	map00960	Tropane, piperidine and pyridine alkaloid biosynthesis	1	12	0.5
K00815	4	6	14048	6	1.08542e-05	0.000930577	tyrosine aminotransferase [EC:2.6.1.5]	map01100	Metabolic pathways	1	12	0.5
K00815	4	6	14048	6	1.08542e-05	0.000930577	tyrosine aminotransferase [EC:2.6.1.5]	map01110	Biosynthesis of secondary metabolites	1	12	0.5
K00815	4	6	14048	6	1.08542e-05	0.000930577	tyrosine aminotransferase [EC:2.6.1.5]	map01130	Biosynthesis of antibiotics	1	12	0.5
K00815	4	6	14048	6	1.08542e-05	0.000930577	tyrosine aminotransferase [EC:2.6.1.5]	map01230	Biosynthesis of amino acids	1	12	0.5
K00819	2	18	26201	31	0.000384547	0.016253	ornithine--oxo-acid transaminase [EC:2.6.1.13]	map00330	Arginine and proline metabolism	0.580645	23	0.782609
K00819	2	18	26201	31	0.000384547	0.016253	ornithine--oxo-acid transaminase [EC:2.6.1.13]	map01100	Metabolic pathways	0.580645	23	0.782609
K00819	2	18	26201	31	0.000384547	0.016253	ornithine--oxo-acid transaminase [EC:2.6.1.13]	map01110	Biosynthesis of secondary metabolites	0.580645	23	0.782609
K00819	2	18	26201	31	0.000384547	0.016253	ornithine--oxo-acid transaminase [EC:2.6.1.13]	map01130	Biosynthesis of antibiotics	0.580645	23	0.782609
K00847	1	10	28925	12	0.0002508	0.011603	fructokinase [EC:2.7.1.4]	map00051	Fructose and mannose metabolism	0.833333	24	0.416667
K00847	1	10	28925	12	0.0002508	0.011603	fructokinase [EC:2.7.1.4]	map00500	Starch and sucrose metabolism	0.833333	24	0.416667
K00847	1	10	28925	12	0.0002508	0.011603	fructokinase [EC:2.7.1.4]	map00520	Amino sugar and nucleotide sugar metabolism	0.833333	24	0.416667
K00847	1	10	28925	12	0.0002508	0.011603	fructokinase [EC:2.7.1.4]	map01100	Metabolic pathways	0.833333	24	0.416667
K00854	1	13	28925	17	0.000131434	0.00695468	xylulokinase [EC:2.7.1.17]	map00040	Pentose and glucuronate interconversions	0.764706	24	0.541667
K00854	1	13	28925	17	0.000131434	0.00695468	xylulokinase [EC:2.7.1.17]	map01100	Metabolic pathways	0.764706	24	0.541667
K00857	2	20	26201	33	7.98338e-05	0.00468151	thymidine kinase [EC:2.7.1.21]	map00240	Pyrimidine metabolism	0.606061	23	0.869565
K00857	2	20	26201	33	7.98338e-05	0.00468151	thymidine kinase [EC:2.7.1.21]	map00983	Drug metabolism - other enzymes	0.606061	23	0.869565
K00857	2	20	26201	33	7.98338e-05	0.00468151	thymidine kinase [EC:2.7.1.21]	map01100	Metabolic pathways	0.606061	23	0.869565
K00865	1	16	28925	18	4.6718e-07	8.1657e-05	glycerate 2-kinase [EC:2.7.1.165]	map00260	Glycine, serine and threonine metabolism	0.888889	24	0.666667
K00865	1	16	28925	18	4.6718e-07	8.1657e-05	glycerate 2-kinase [EC:2.7.1.165]	map00561	Glycerolipid metabolism	0.888889	24	0.666667
K00865	1	16	28925	18	4.6718e-07	8.1657e-05	glycerate 2-kinase [EC:2.7.1.165]	map00630	Glyoxylate and dicarboxylate metabolism	0.888889	24	0.666667
K00865	1	16	28925	18	4.6718e-07	8.1657e-05	glycerate 2-kinase [EC:2.7.1.165]	map01100	Metabolic pathways	0.888889	24	0.666667
K00865	1	16	28925	18	4.6718e-07	8.1657e-05	glycerate 2-kinase [EC:2.7.1.165]	map01120	Microbial metabolism in diverse environments	0.888889	24	0.666667
K00865	1	16	28925	18	4.6718e-07	8.1657e-05	glycerate 2-kinase [EC:2.7.1.165]	map01130	Biosynthesis of antibiotics	0.888889	24	0.666667
K00867	1	15	28925	15	1.96685e-08	9.51536e-06	type I pantothenate kinase [EC:2.7.1.33]	map00770	Pantothenate and CoA biosynthesis	1	24	0.625
K00867	1	15	28925	15	1.96685e-08	9.51536e-06	type I pantothenate kinase [EC:2.7.1.33]	map01100	Metabolic pathways	1	24	0.625
K00869	2	15	26201	16	5.27912e-08	1.8566e-05	mevalonate kinase [EC:2.7.1.36]	map00900	Terpenoid backbone biosynthesis	0.9375	23	0.652174
K00869	2	15	26201	16	5.27912e-08	1.8566e-05	mevalonate kinase [EC:2.7.1.36]	map01100	Metabolic pathways	0.9375	23	0.652174
K00869	2	15	26201	16	5.27912e-08	1.8566e-05	mevalonate kinase [EC:2.7.1.36]	map01110	Biosynthesis of secondary metabolites	0.9375	23	0.652174
K00869	2	15	26201	16	5.27912e-08	1.8566e-05	mevalonate kinase [EC:2.7.1.36]	map01130	Biosynthesis of antibiotics	0.9375	23	0.652174
K00869	2	15	26201	16	5.27912e-08	1.8566e-05	mevalonate kinase [EC:2.7.1.36]	map04146	Peroxisome	0.9375	23	0.652174
K00895	1	6	28925	6	0.000827542	0.028201	diphosphate-dependent phosphofructokinase [EC:2.7.1.90]	map00010	Glycolysis / Gluconeogenesis	1	24	0.25
K00895	1	6	28925	6	0.000827542	0.028201	diphosphate-dependent phosphofructokinase [EC:2.7.1.90]	map00030	Pentose phosphate pathway	1	24	0.25
K00895	1	6	28925	6	0.000827542	0.028201	diphosphate-dependent phosphofructokinase [EC:2.7.1.90]	map00051	Fructose and mannose metabolism	1	24	0.25
K00895	1	6	28925	6	0.000827542	0.028201	diphosphate-dependent phosphofructokinase [EC:2.7.1.90]	map01100	Metabolic pathways	1	24	0.25
K00895	1	6	28925	6	0.000827542	0.028201	diphosphate-dependent phosphofructokinase [EC:2.7.1.90]	map01110	Biosynthesis of secondary metabolites	1	24	0.25
K00895	1	6	28925	6	0.000827542	0.028201	diphosphate-dependent phosphofructokinase [EC:2.7.1.90]	map01120	Microbial metabolism in diverse environments	1	24	0.25
K00895	1	6	28925	6	0.000827542	0.028201	diphosphate-dependent phosphofructokinase [EC:2.7.1.90]	map01130	Biosynthesis of antibiotics	1	24	0.25
K00906	3	8	25221	10	0.000679884	0.0247573	isocitrate dehydrogenase kinase/phosphatase [EC:2.7.11.5 3.1.3.-]	NA	NA	0.8	19	0.421053
K00912	2	19	26201	35	0.000839389	0.0284971	tetraacyldisaccharide 4'-kinase [EC:2.7.1.130]	map00540	Lipopolysaccharide biosynthesis	0.542857	23	0.826087
K00912	2	19	26201	35	0.000839389	0.0284971	tetraacyldisaccharide 4'-kinase [EC:2.7.1.130]	map01100	Metabolic pathways	0.542857	23	0.826087
K00926	1	8	28925	8	7.7679e-05	0.0046115	carbamate kinase [EC:2.7.2.2]	map00220	Arginine biosynthesis	1	24	0.333333
K00926	1	8	28925	8	7.7679e-05	0.0046115	carbamate kinase [EC:2.7.2.2]	map00230	Purine metabolism	1	24	0.333333
K00926	1	8	28925	8	7.7679e-05	0.0046115	carbamate kinase [EC:2.7.2.2]	map00910	Nitrogen metabolism	1	24	0.333333
K00926	1	8	28925	8	7.7679e-05	0.0046115	carbamate kinase [EC:2.7.2.2]	map01100	Metabolic pathways	1	24	0.333333
K00926	1	8	28925	8	7.7679e-05	0.0046115	carbamate kinase [EC:2.7.2.2]	map01120	Microbial metabolism in diverse environments	1	24	0.333333
K00926	1	8	28925	8	7.7679e-05	0.0046115	carbamate kinase [EC:2.7.2.2]	map01200	Carbon metabolism	1	24	0.333333
K00941	3	9	25221	13	0.00166038	0.0479052	hydroxymethylpyrimidine/phosphomethylpyrimidine kinase [EC:2.7.1.49 2.7.4.7]	map00730	Thiamine metabolism	0.692308	19	0.473684
K00941	3	9	25221	13	0.00166038	0.0479052	hydroxymethylpyrimidine/phosphomethylpyrimidine kinase [EC:2.7.1.49 2.7.4.7]	map01100	Metabolic pathways	0.692308	19	0.473684
K00949	1	12	28925	13	6.37977e-06	0.000640151	thiamine pyrophosphokinase [EC:2.7.6.2]	map00730	Thiamine metabolism	0.923077	24	0.5
K00949	1	12	28925	13	6.37977e-06	0.000640151	thiamine pyrophosphokinase [EC:2.7.6.2]	map01100	Metabolic pathways	0.923077	24	0.5
K00963	1	21	28925	37	0.00086865	0.0291978	UTP--glucose-1-phosphate uridylyltransferase [EC:2.7.7.9]	map00040	Pentose and glucuronate interconversions	0.567568	24	0.875
K00963	1	21	28925	37	0.00086865	0.0291978	UTP--glucose-1-phosphate uridylyltransferase [EC:2.7.7.9]	map00052	Galactose metabolism	0.567568	24	0.875
K00963	1	21	28925	37	0.00086865	0.0291978	UTP--glucose-1-phosphate uridylyltransferase [EC:2.7.7.9]	map00500	Starch and sucrose metabolism	0.567568	24	0.875
K00963	1	21	28925	37	0.00086865	0.0291978	UTP--glucose-1-phosphate uridylyltransferase [EC:2.7.7.9]	map00520	Amino sugar and nucleotide sugar metabolism	0.567568	24	0.875
K00963	1	21	28925	37	0.00086865	0.0291978	UTP--glucose-1-phosphate uridylyltransferase [EC:2.7.7.9]	map01100	Metabolic pathways	0.567568	24	0.875
K00963	1	21	28925	37	0.00086865	0.0291978	UTP--glucose-1-phosphate uridylyltransferase [EC:2.7.7.9]	map01130	Biosynthesis of antibiotics	0.567568	24	0.875
K00971	2	20	26201	33	7.98338e-05	0.00468151	mannose-1-phosphate guanylyltransferase [EC:2.7.7.13]	map00051	Fructose and mannose metabolism	0.606061	23	0.869565
K00971	2	20	26201	33	7.98338e-05	0.00468151	mannose-1-phosphate guanylyltransferase [EC:2.7.7.13]	map00520	Amino sugar and nucleotide sugar metabolism	0.606061	23	0.869565
K00971	2	20	26201	33	7.98338e-05	0.00468151	mannose-1-phosphate guanylyltransferase [EC:2.7.7.13]	map01100	Metabolic pathways	0.606061	23	0.869565
K00971	2	20	26201	33	7.98338e-05	0.00468151	mannose-1-phosphate guanylyltransferase [EC:2.7.7.13]	map01110	Biosynthesis of secondary metabolites	0.606061	23	0.869565
K00991	3	16	25221	21	3.22976e-06	0.000363073	2-C-methyl-D-erythritol 4-phosphate cytidylyltransferase [EC:2.7.7.60]	map00900	Terpenoid backbone biosynthesis	0.761905	19	0.842105
K00991	3	16	25221	21	3.22976e-06	0.000363073	2-C-methyl-D-erythritol 4-phosphate cytidylyltransferase [EC:2.7.7.60]	map01100	Metabolic pathways	0.761905	19	0.842105
K00991	3	16	25221	21	3.22976e-06	0.000363073	2-C-methyl-D-erythritol 4-phosphate cytidylyltransferase [EC:2.7.7.60]	map01110	Biosynthesis of secondary metabolites	0.761905	19	0.842105
K00991	3	16	25221	21	3.22976e-06	0.000363073	2-C-methyl-D-erythritol 4-phosphate cytidylyltransferase [EC:2.7.7.60]	map01130	Biosynthesis of antibiotics	0.761905	19	0.842105
K00997	1	19	28925	32	0.000714448	0.0257391	holo-[acyl-carrier protein] synthase [EC:2.7.8.7]	map00770	Pantothenate and CoA biosynthesis	0.59375	24	0.791667
K01070	3	8	25221	8	2.59509e-05	0.00188489	S-formylglutathione hydrolase [EC:3.1.2.12]	map00680	Methane metabolism	1	19	0.421053
K01070	3	8	25221	8	2.59509e-05	0.00188489	S-formylglutathione hydrolase [EC:3.1.2.12]	map01120	Microbial metabolism in diverse environments	1	19	0.421053
K01070	3	8	25221	8	2.59509e-05	0.00188489	S-formylglutathione hydrolase [EC:3.1.2.12]	map01200	Carbon metabolism	1	19	0.421053
K01086	3	13	25221	13	3.52849e-08	1.38542e-05	fructose-1,6-bisphosphatase I / sedoheptulose-1,7-bisphosphatase [EC:3.1.3.11 3.1.3.37]	map00010	Glycolysis / Gluconeogenesis	1	19	0.684211
K01086	3	13	25221	13	3.52849e-08	1.38542e-05	fructose-1,6-bisphosphatase I / sedoheptulose-1,7-bisphosphatase [EC:3.1.3.11 3.1.3.37]	map00030	Pentose phosphate pathway	1	19	0.684211
K01086	3	13	25221	13	3.52849e-08	1.38542e-05	fructose-1,6-bisphosphatase I / sedoheptulose-1,7-bisphosphatase [EC:3.1.3.11 3.1.3.37]	map00051	Fructose and mannose metabolism	1	19	0.684211
K01086	3	13	25221	13	3.52849e-08	1.38542e-05	fructose-1,6-bisphosphatase I / sedoheptulose-1,7-bisphosphatase [EC:3.1.3.11 3.1.3.37]	map00680	Methane metabolism	1	19	0.684211
K01086	3	13	25221	13	3.52849e-08	1.38542e-05	fructose-1,6-bisphosphatase I / sedoheptulose-1,7-bisphosphatase [EC:3.1.3.11 3.1.3.37]	map00710	Carbon fixation in photosynthetic organisms	1	19	0.684211
K01086	3	13	25221	13	3.52849e-08	1.38542e-05	fructose-1,6-bisphosphatase I / sedoheptulose-1,7-bisphosphatase [EC:3.1.3.11 3.1.3.37]	map01100	Metabolic pathways	1	19	0.684211
K01086	3	13	25221	13	3.52849e-08	1.38542e-05	fructose-1,6-bisphosphatase I / sedoheptulose-1,7-bisphosphatase [EC:3.1.3.11 3.1.3.37]	map01110	Biosynthesis of secondary metabolites	1	19	0.684211
K01086	3	13	25221	13	3.52849e-08	1.38542e-05	fructose-1,6-bisphosphatase I / sedoheptulose-1,7-bisphosphatase [EC:3.1.3.11 3.1.3.37]	map01120	Microbial metabolism in diverse environments	1	19	0.684211
K01086	3	13	25221	13	3.52849e-08	1.38542e-05	fructose-1,6-bisphosphatase I / sedoheptulose-1,7-bisphosphatase [EC:3.1.3.11 3.1.3.37]	map01130	Biosynthesis of antibiotics	1	19	0.684211
K01086	3	13	25221	13	3.52849e-08	1.38542e-05	fructose-1,6-bisphosphatase I / sedoheptulose-1,7-bisphosphatase [EC:3.1.3.11 3.1.3.37]	map01200	Carbon metabolism	1	19	0.684211
K01087	1	12	28925	15	0.000115188	0.00625383	trehalose 6-phosphate phosphatase [EC:3.1.3.12]	map00500	Starch and sucrose metabolism	0.8	24	0.5
K01087	1	12	28925	15	0.000115188	0.00625383	trehalose 6-phosphate phosphatase [EC:3.1.3.12]	map01100	Metabolic pathways	0.8	24	0.5
K01089	2	8	26201	10	0.000900277	0.0301115	imidazoleglycerol-phosphate dehydratase / histidinol-phosphatase [EC:4.2.1.19 3.1.3.15]	map00340	Histidine metabolism	0.8	23	0.347826
K01089	2	8	26201	10	0.000900277	0.0301115	imidazoleglycerol-phosphate dehydratase / histidinol-phosphatase [EC:4.2.1.19 3.1.3.15]	map01100	Metabolic pathways	0.8	23	0.347826
K01089	2	8	26201	10	0.000900277	0.0301115	imidazoleglycerol-phosphate dehydratase / histidinol-phosphatase [EC:4.2.1.19 3.1.3.15]	map01110	Biosynthesis of secondary metabolites	0.8	23	0.347826
K01089	2	8	26201	10	0.000900277	0.0301115	imidazoleglycerol-phosphate dehydratase / histidinol-phosphatase [EC:4.2.1.19 3.1.3.15]	map01230	Biosynthesis of amino acids	0.8	23	0.347826
K01095	3	15	25221	17	1.92436e-07	4.30867e-05	phosphatidylglycerophosphatase A [EC:3.1.3.27]	map00564	Glycerophospholipid metabolism	0.882353	19	0.789474
K01095	3	15	25221	17	1.92436e-07	4.30867e-05	phosphatidylglycerophosphatase A [EC:3.1.3.27]	map01100	Metabolic pathways	0.882353	19	0.789474
K01101	1	7	28925	8	0.00148459	0.0441015	4-nitrophenyl phosphatase [EC:3.1.3.41]	map00627	Aminobenzoate degradation	0.875	24	0.291667
K01101	1	7	28925	8	0.00148459	0.0441015	4-nitrophenyl phosphatase [EC:3.1.3.41]	map01120	Microbial metabolism in diverse environments	0.875	24	0.291667
K01150	2	14	26201	17	4.45469e-06	0.000478298	deoxyribonuclease I [EC:3.1.21.1]	NA	NA	0.823529	23	0.608696
K01151	1	6	28925	6	0.000827542	0.028201	deoxyribonuclease IV [EC:3.1.21.2]	map03410	Base excision repair	1	24	0.25
K01175	2	12	26201	12	2.08755e-07	4.54292e-05	esterase [EC:3.1.-.-]	NA	NA	1	23	0.521739
K01224	2	5	26201	5	0.00164712	0.047886	arabinogalactan endo-1,4-beta-galactosidase [EC:3.2.1.89]	NA	NA	1	23	0.217391
K01234	2	13	26201	19	0.00026559	0.0121134	NA	NA	NA	0.684211	23	0.565217
K01241	2	17	26201	26	7.06876e-05	0.00445365	AMP nucleosidase [EC:3.2.2.4]	map00230	Purine metabolism	0.653846	23	0.73913
K01254	2	9	26201	12	0.000910767	0.0301276	leukotriene-A4 hydrolase [EC:3.3.2.6]	map00590	Arachidonic acid metabolism	0.75	23	0.391304
K01254	2	9	26201	12	0.000910767	0.0301276	leukotriene-A4 hydrolase [EC:3.3.2.6]	map01100	Metabolic pathways	0.75	23	0.391304
K01258	2	9	26201	12	0.000910767	0.0301276	tripeptide aminopeptidase [EC:3.4.11.4]	NA	NA	0.75	23	0.391304
K01261	2	18	26201	18	9.52373e-11	6.45042e-07	glutamyl aminopeptidase [EC:3.4.11.7]	NA	NA	1	23	0.782609
K01267	1	10	28925	10	7.2908e-06	0.000693061	aspartyl aminopeptidase [EC:3.4.11.21]	NA	NA	1	24	0.416667
K01277	2	6	26201	6	0.000457124	0.0189364	dipeptidyl-peptidase III [EC:3.4.14.4]	NA	NA	1	23	0.26087
K01278	2	20	26201	30	1.0389e-05	0.000907931	dipeptidyl-peptidase 4 [EC:3.4.14.5]	map04974	Protein digestion and absorption	0.666667	23	0.869565
K01297	2	17	26201	29	0.000478287	0.0195648	muramoyltetrapeptide carboxypeptidase [EC:3.4.17.13]	NA	NA	0.586207	23	0.73913
K01303	2	20	26201	37	0.000662945	0.0245698	acylaminoacyl-peptidase [EC:3.4.19.1]	NA	NA	0.540541	23	0.869565
K01308	4	5	14048	5	7.29566e-05	0.00446248	g-D-glutamyl-meso-diaminopimelate peptidase [EC:3.4.19.11]	NA	NA	1	12	0.416667
K01318	2	16	26201	26	0.000325564	0.0143651	glutamyl endopeptidase [EC:3.4.21.19]	map02024	Quorum sensing	0.615385	23	0.695652
K01322	2	17	26201	24	1.42846e-05	0.00119814	prolyl oligopeptidase [EC:3.4.21.26]	map04614	Renin-angiotensin system	0.708333	23	0.73913
K01371	2	8	26201	9	0.000238694	0.0112857	cathepsin K [EC:3.4.22.38]	map04142	Lysosome	0.888889	23	0.347826
K01371	2	8	26201	9	0.000238694	0.0112857	cathepsin K [EC:3.4.22.38]	map04210	Apoptosis	0.888889	23	0.347826
K01371	2	8	26201	9	0.000238694	0.0112857	cathepsin K [EC:3.4.22.38]	map04380	Osteoclast differentiation	0.888889	23	0.347826
K01371	2	8	26201	9	0.000238694	0.0112857	cathepsin K [EC:3.4.22.38]	map04620	Toll-like receptor signaling pathway	0.888889	23	0.347826
K01371	2	8	26201	9	0.000238694	0.0112857	cathepsin K [EC:3.4.22.38]	map05323	Rheumatoid arthritis	0.888889	23	0.347826
K01372	2	12	26201	12	2.08755e-07	4.54292e-05	bleomycin hydrolase [EC:3.4.22.40]	NA	NA	1	23	0.521739
K01414	3	13	25221	16	8.41683e-06	0.000770368	oligopeptidase A [EC:3.4.24.70]	NA	NA	0.8125	19	0.684211
K01417	2	11	26201	12	6.73146e-06	0.000672948	extracellular elastinolytic metalloproteinase [EC:3.4.24.-]	NA	NA	0.916667	23	0.478261
K01419	3	15	25221	22	5.76501e-05	0.00372359	ATP-dependent HslUV protease, peptidase subunit HslV [EC:3.4.25.2]	NA	NA	0.681818	19	0.789474
K01444	2	13	26201	15	3.35379e-06	0.000370861	N4-(beta-N-acetylglucosaminyl)-L-asparaginase [EC:3.5.1.26]	map00511	Other glycan degradation	0.866667	23	0.565217
K01444	2	13	26201	15	3.35379e-06	0.000370861	N4-(beta-N-acetylglucosaminyl)-L-asparaginase [EC:3.5.1.26]	map04142	Lysosome	0.866667	23	0.565217
K01446	1	10	28925	11	5.78633e-05	0.00372359	peptidoglycan recognition protein	NA	NA	0.909091	24	0.416667
K01466	2	12	26201	14	1.0519e-05	0.000910482	allantoinase [EC:3.5.2.5]	map00230	Purine metabolism	0.857143	23	0.521739
K01466	2	12	26201	14	1.0519e-05	0.000910482	allantoinase [EC:3.5.2.5]	map01100	Metabolic pathways	0.857143	23	0.521739
K01466	2	12	26201	14	1.0519e-05	0.000910482	allantoinase [EC:3.5.2.5]	map01120	Microbial metabolism in diverse environments	0.857143	23	0.521739
K01468	2	18	26201	31	0.000384547	0.016253	imidazolonepropionase [EC:3.5.2.7]	map00340	Histidine metabolism	0.580645	23	0.782609
K01468	2	18	26201	31	0.000384547	0.016253	imidazolonepropionase [EC:3.5.2.7]	map01100	Metabolic pathways	0.580645	23	0.782609
K01473	1	9	28925	9	2.37982e-05	0.001806	N-methylhydantoinase A [EC:3.5.2.14]	map00330	Arginine and proline metabolism	1	24	0.375
K01473	1	9	28925	9	2.37982e-05	0.001806	N-methylhydantoinase A [EC:3.5.2.14]	map01100	Metabolic pathways	1	24	0.375
K01474	1	6	28925	6	0.000827542	0.028201	N-methylhydantoinase B [EC:3.5.2.14]	map00330	Arginine and proline metabolism	1	24	0.25
K01474	1	6	28925	6	0.000827542	0.028201	N-methylhydantoinase B [EC:3.5.2.14]	map01100	Metabolic pathways	1	24	0.25
K01479	2	15	26201	16	5.27912e-08	1.8566e-05	formiminoglutamase [EC:3.5.3.8]	map00340	Histidine metabolism	0.9375	23	0.652174
K01479	2	15	26201	16	5.27912e-08	1.8566e-05	formiminoglutamase [EC:3.5.3.8]	map01100	Metabolic pathways	0.9375	23	0.652174
K01480	2	15	26201	25	0.000733967	0.0262677	agmatinase [EC:3.5.3.11]	map00330	Arginine and proline metabolism	0.6	23	0.652174
K01480	2	15	26201	25	0.000733967	0.0262677	agmatinase [EC:3.5.3.11]	map01100	Metabolic pathways	0.6	23	0.652174
K01486	2	12	26201	16	0.000116835	0.00630534	adenine deaminase [EC:3.5.4.2]	map00230	Purine metabolism	0.75	23	0.521739
K01486	2	12	26201	16	0.000116835	0.00630534	adenine deaminase [EC:3.5.4.2]	map01100	Metabolic pathways	0.75	23	0.521739
K01505	2	14	26201	23	0.00090407	0.0301268	1-aminocyclopropane-1-carboxylate deaminase [EC:3.5.99.7]	map00270	Cysteine and methionine metabolism	0.608696	23	0.608696
K01522	1	18	28925	29	0.000463716	0.0191509	bis(5'-adenosyl)-triphosphatase [EC:3.6.1.29]	map00230	Purine metabolism	0.62069	24	0.75
K01522	1	18	28925	29	0.000463716	0.0191509	bis(5'-adenosyl)-triphosphatase [EC:3.6.1.29]	map05222	Small cell lung cancer	0.62069	24	0.75
K01522	1	18	28925	29	0.000463716	0.0191509	bis(5'-adenosyl)-triphosphatase [EC:3.6.1.29]	map05223	Non-small cell lung cancer	0.62069	24	0.75
K01525	3	14	25221	16	6.37671e-07	0.000100441	bis(5'-nucleosyl)-tetraphosphatase (symmetrical) [EC:3.6.1.41]	map00230	Purine metabolism	0.875	19	0.736842
K01551	1	22	28925	32	1.01793e-05	0.000904192	arsenite-transporting ATPase [EC:3.6.3.16]	NA	NA	0.6875	24	0.916667
K01555	2	13	26201	20	0.00056561	0.0219849	fumarylacetoacetase [EC:3.7.1.2]	map00350	Tyrosine metabolism	0.65	23	0.565217
K01555	2	13	26201	20	0.00056561	0.0219849	fumarylacetoacetase [EC:3.7.1.2]	map00643	Styrene degradation	0.65	23	0.565217
K01555	2	13	26201	20	0.00056561	0.0219849	fumarylacetoacetase [EC:3.7.1.2]	map01100	Metabolic pathways	0.65	23	0.565217
K01555	2	13	26201	20	0.00056561	0.0219849	fumarylacetoacetase [EC:3.7.1.2]	map01120	Microbial metabolism in diverse environments	0.65	23	0.565217
K01556	2	14	26201	23	0.00090407	0.0301268	kynureninase [EC:3.7.1.3]	map00380	Tryptophan metabolism	0.608696	23	0.608696
K01556	2	14	26201	23	0.00090407	0.0301268	kynureninase [EC:3.7.1.3]	map01100	Metabolic pathways	0.608696	23	0.608696
K01557	2	16	26201	22	1.5123e-05	0.00125473	acylpyruvate hydrolase [EC:3.7.1.5]	map00350	Tyrosine metabolism	0.727273	23	0.695652
K01557	2	16	26201	22	1.5123e-05	0.00125473	acylpyruvate hydrolase [EC:3.7.1.5]	map01100	Metabolic pathways	0.727273	23	0.695652
K01557	2	16	26201	22	1.5123e-05	0.00125473	acylpyruvate hydrolase [EC:3.7.1.5]	map01120	Microbial metabolism in diverse environments	0.727273	23	0.695652
K01585	2	22	26201	28	3.35397e-08	1.38542e-05	arginine decarboxylase [EC:4.1.1.19]	map00330	Arginine and proline metabolism	0.785714	23	0.956522
K01585	2	22	26201	28	3.35397e-08	1.38542e-05	arginine decarboxylase [EC:4.1.1.19]	map01100	Metabolic pathways	0.785714	23	0.956522
K01597	2	14	26201	15	1.78651e-07	4.20871e-05	diphosphomevalonate decarboxylase [EC:4.1.1.33]	map00900	Terpenoid backbone biosynthesis	0.933333	23	0.608696
K01597	2	14	26201	15	1.78651e-07	4.20871e-05	diphosphomevalonate decarboxylase [EC:4.1.1.33]	map01100	Metabolic pathways	0.933333	23	0.608696
K01597	2	14	26201	15	1.78651e-07	4.20871e-05	diphosphomevalonate decarboxylase [EC:4.1.1.33]	map01110	Biosynthesis of secondary metabolites	0.933333	23	0.608696
K01597	2	14	26201	15	1.78651e-07	4.20871e-05	diphosphomevalonate decarboxylase [EC:4.1.1.33]	map01130	Biosynthesis of antibiotics	0.933333	23	0.608696
K01610	2	16	26201	18	1.03392e-07	2.90414e-05	phosphoenolpyruvate carboxykinase (ATP) [EC:4.1.1.49]	map00010	Glycolysis / Gluconeogenesis	0.888889	23	0.695652
K01610	2	16	26201	18	1.03392e-07	2.90414e-05	phosphoenolpyruvate carboxykinase (ATP) [EC:4.1.1.49]	map00020	Citrate cycle (TCA cycle)	0.888889	23	0.695652
K01610	2	16	26201	18	1.03392e-07	2.90414e-05	phosphoenolpyruvate carboxykinase (ATP) [EC:4.1.1.49]	map00620	Pyruvate metabolism	0.888889	23	0.695652
K01610	2	16	26201	18	1.03392e-07	2.90414e-05	phosphoenolpyruvate carboxykinase (ATP) [EC:4.1.1.49]	map00710	Carbon fixation in photosynthetic organisms	0.888889	23	0.695652
K01610	2	16	26201	18	1.03392e-07	2.90414e-05	phosphoenolpyruvate carboxykinase (ATP) [EC:4.1.1.49]	map01100	Metabolic pathways	0.888889	23	0.695652
K01610	2	16	26201	18	1.03392e-07	2.90414e-05	phosphoenolpyruvate carboxykinase (ATP) [EC:4.1.1.49]	map01110	Biosynthesis of secondary metabolites	0.888889	23	0.695652
K01610	2	16	26201	18	1.03392e-07	2.90414e-05	phosphoenolpyruvate carboxykinase (ATP) [EC:4.1.1.49]	map01120	Microbial metabolism in diverse environments	0.888889	23	0.695652
K01610	2	16	26201	18	1.03392e-07	2.90414e-05	phosphoenolpyruvate carboxykinase (ATP) [EC:4.1.1.49]	map01130	Biosynthesis of antibiotics	0.888889	23	0.695652
K01610	2	16	26201	18	1.03392e-07	2.90414e-05	phosphoenolpyruvate carboxykinase (ATP) [EC:4.1.1.49]	map01200	Carbon metabolism	0.888889	23	0.695652
K01611	3	10	25221	14	0.00061245	0.0230772	S-adenosylmethionine decarboxylase [EC:4.1.1.50]	map00270	Cysteine and methionine metabolism	0.714286	19	0.526316
K01611	3	10	25221	14	0.00061245	0.0230772	S-adenosylmethionine decarboxylase [EC:4.1.1.50]	map00330	Arginine and proline metabolism	0.714286	19	0.526316
K01611	3	10	25221	14	0.00061245	0.0230772	S-adenosylmethionine decarboxylase [EC:4.1.1.50]	map01100	Metabolic pathways	0.714286	19	0.526316
K01616	1	11	28925	11	2.23355e-06	0.000264241	2-oxoglutarate decarboxylase [EC:4.1.1.71]	NA	NA	1	24	0.458333
K01626	3	13	25221	16	8.41683e-06	0.000770368	3-deoxy-7-phosphoheptulonate synthase [EC:2.5.1.54]	map00400	Phenylalanine, tyrosine and tryptophan biosynthesis	0.8125	19	0.684211
K01626	3	13	25221	16	8.41683e-06	0.000770368	3-deoxy-7-phosphoheptulonate synthase [EC:2.5.1.54]	map01100	Metabolic pathways	0.8125	19	0.684211
K01626	3	13	25221	16	8.41683e-06	0.000770368	3-deoxy-7-phosphoheptulonate synthase [EC:2.5.1.54]	map01110	Biosynthesis of secondary metabolites	0.8125	19	0.684211
K01626	3	13	25221	16	8.41683e-06	0.000770368	3-deoxy-7-phosphoheptulonate synthase [EC:2.5.1.54]	map01130	Biosynthesis of antibiotics	0.8125	19	0.684211
K01626	3	13	25221	16	8.41683e-06	0.000770368	3-deoxy-7-phosphoheptulonate synthase [EC:2.5.1.54]	map01230	Biosynthesis of amino acids	0.8125	19	0.684211
K01626	3	13	25221	16	8.41683e-06	0.000770368	3-deoxy-7-phosphoheptulonate synthase [EC:2.5.1.54]	map02024	Quorum sensing	0.8125	19	0.684211
K01634	1	12	28925	16	0.000331419	0.0145524	sphinganine-1-phosphate aldolase [EC:4.1.2.27]	map00600	Sphingolipid metabolism	0.75	24	0.5
K01634	1	12	28925	16	0.000331419	0.0145524	sphinganine-1-phosphate aldolase [EC:4.1.2.27]	map01100	Metabolic pathways	0.75	24	0.5
K01634	1	12	28925	16	0.000331419	0.0145524	sphinganine-1-phosphate aldolase [EC:4.1.2.27]	map04071	Sphingolipid signaling pathway	0.75	24	0.5
K01637	3	11	25221	16	0.000534604	0.0208997	isocitrate lyase [EC:4.1.3.1]	map00630	Glyoxylate and dicarboxylate metabolism	0.6875	19	0.578947
K01637	3	11	25221	16	0.000534604	0.0208997	isocitrate lyase [EC:4.1.3.1]	map01100	Metabolic pathways	0.6875	19	0.578947
K01637	3	11	25221	16	0.000534604	0.0208997	isocitrate lyase [EC:4.1.3.1]	map01110	Biosynthesis of secondary metabolites	0.6875	19	0.578947
K01637	3	11	25221	16	0.000534604	0.0208997	isocitrate lyase [EC:4.1.3.1]	map01120	Microbial metabolism in diverse environments	0.6875	19	0.578947
K01637	3	11	25221	16	0.000534604	0.0208997	isocitrate lyase [EC:4.1.3.1]	map01200	Carbon metabolism	0.6875	19	0.578947
K01638	3	15	25221	23	0.000124665	0.00670121	malate synthase [EC:2.3.3.9]	map00620	Pyruvate metabolism	0.652174	19	0.789474
K01638	3	15	25221	23	0.000124665	0.00670121	malate synthase [EC:2.3.3.9]	map00630	Glyoxylate and dicarboxylate metabolism	0.652174	19	0.789474
K01638	3	15	25221	23	0.000124665	0.00670121	malate synthase [EC:2.3.3.9]	map01100	Metabolic pathways	0.652174	19	0.789474
K01638	3	15	25221	23	0.000124665	0.00670121	malate synthase [EC:2.3.3.9]	map01110	Biosynthesis of secondary metabolites	0.652174	19	0.789474
K01638	3	15	25221	23	0.000124665	0.00670121	malate synthase [EC:2.3.3.9]	map01120	Microbial metabolism in diverse environments	0.652174	19	0.789474
K01638	3	15	25221	23	0.000124665	0.00670121	malate synthase [EC:2.3.3.9]	map01200	Carbon metabolism	0.652174	19	0.789474
K01658	2	6	26201	6	0.000457124	0.0189364	anthranilate synthase component II [EC:4.1.3.27]	map00400	Phenylalanine, tyrosine and tryptophan biosynthesis	1	23	0.26087
K01658	2	6	26201	6	0.000457124	0.0189364	anthranilate synthase component II [EC:4.1.3.27]	map00405	Phenazine biosynthesis	1	23	0.26087
K01658	2	6	26201	6	0.000457124	0.0189364	anthranilate synthase component II [EC:4.1.3.27]	map01100	Metabolic pathways	1	23	0.26087
K01658	2	6	26201	6	0.000457124	0.0189364	anthranilate synthase component II [EC:4.1.3.27]	map01110	Biosynthesis of secondary metabolites	1	23	0.26087
K01658	2	6	26201	6	0.000457124	0.0189364	anthranilate synthase component II [EC:4.1.3.27]	map01130	Biosynthesis of antibiotics	1	23	0.26087
K01658	2	6	26201	6	0.000457124	0.0189364	anthranilate synthase component II [EC:4.1.3.27]	map01230	Biosynthesis of amino acids	1	23	0.26087
K01658	2	6	26201	6	0.000457124	0.0189364	anthranilate synthase component II [EC:4.1.3.27]	map02024	Quorum sensing	1	23	0.26087
K01658	2	6	26201	6	0.000457124	0.0189364	anthranilate synthase component II [EC:4.1.3.27]	map02025	Biofilm formation - Pseudomonas aeruginosa	1	23	0.26087
K01661	1	16	28925	20	7.51553e-06	0.000709445	naphthoate synthase [EC:4.1.3.36]	map00130	Ubiquinone and other terpenoid-quinone biosynthesis	0.8	24	0.666667
K01661	1	16	28925	20	7.51553e-06	0.000709445	naphthoate synthase [EC:4.1.3.36]	map01100	Metabolic pathways	0.8	24	0.666667
K01661	1	16	28925	20	7.51553e-06	0.000709445	naphthoate synthase [EC:4.1.3.36]	map01110	Biosynthesis of secondary metabolites	0.8	24	0.666667
K01665	2	17	26201	31	0.00134678	0.0416714	para-aminobenzoate synthetase component I [EC:2.6.1.85]	map00790	Folate biosynthesis	0.548387	23	0.73913
K01667	2	11	26201	16	0.000763832	0.0271312	tryptophanase [EC:4.1.99.1]	map00380	Tryptophan metabolism	0.6875	23	0.478261
K01682	3	11	25221	11	4.94598e-07	8.32276e-05	aconitate hydratase 2 / 2-methylisocitrate dehydratase [EC:4.2.1.3 4.2.1.99]	map00020	Citrate cycle (TCA cycle)	1	19	0.578947
K01682	3	11	25221	11	4.94598e-07	8.32276e-05	aconitate hydratase 2 / 2-methylisocitrate dehydratase [EC:4.2.1.3 4.2.1.99]	map00630	Glyoxylate and dicarboxylate metabolism	1	19	0.578947
K01682	3	11	25221	11	4.94598e-07	8.32276e-05	aconitate hydratase 2 / 2-methylisocitrate dehydratase [EC:4.2.1.3 4.2.1.99]	map00640	Propanoate metabolism	1	19	0.578947
K01682	3	11	25221	11	4.94598e-07	8.32276e-05	aconitate hydratase 2 / 2-methylisocitrate dehydratase [EC:4.2.1.3 4.2.1.99]	map00720	Carbon fixation pathways in prokaryotes	1	19	0.578947
K01682	3	11	25221	11	4.94598e-07	8.32276e-05	aconitate hydratase 2 / 2-methylisocitrate dehydratase [EC:4.2.1.3 4.2.1.99]	map01100	Metabolic pathways	1	19	0.578947
K01682	3	11	25221	11	4.94598e-07	8.32276e-05	aconitate hydratase 2 / 2-methylisocitrate dehydratase [EC:4.2.1.3 4.2.1.99]	map01110	Biosynthesis of secondary metabolites	1	19	0.578947
K01682	3	11	25221	11	4.94598e-07	8.32276e-05	aconitate hydratase 2 / 2-methylisocitrate dehydratase [EC:4.2.1.3 4.2.1.99]	map01120	Microbial metabolism in diverse environments	1	19	0.578947
K01682	3	11	25221	11	4.94598e-07	8.32276e-05	aconitate hydratase 2 / 2-methylisocitrate dehydratase [EC:4.2.1.3 4.2.1.99]	map01130	Biosynthesis of antibiotics	1	19	0.578947
K01682	3	11	25221	11	4.94598e-07	8.32276e-05	aconitate hydratase 2 / 2-methylisocitrate dehydratase [EC:4.2.1.3 4.2.1.99]	map01200	Carbon metabolism	1	19	0.578947
K01682	3	11	25221	11	4.94598e-07	8.32276e-05	aconitate hydratase 2 / 2-methylisocitrate dehydratase [EC:4.2.1.3 4.2.1.99]	map01210	2-Oxocarboxylic acid metabolism	1	19	0.578947
K01682	3	11	25221	11	4.94598e-07	8.32276e-05	aconitate hydratase 2 / 2-methylisocitrate dehydratase [EC:4.2.1.3 4.2.1.99]	map01230	Biosynthesis of amino acids	1	19	0.578947
K01697	2	20	26201	33	7.98338e-05	0.00468151	cystathionine beta-synthase [EC:4.2.1.22]	map00260	Glycine, serine and threonine metabolism	0.606061	23	0.869565
K01697	2	20	26201	33	7.98338e-05	0.00468151	cystathionine beta-synthase [EC:4.2.1.22]	map00270	Cysteine and methionine metabolism	0.606061	23	0.869565
K01697	2	20	26201	33	7.98338e-05	0.00468151	cystathionine beta-synthase [EC:4.2.1.22]	map01100	Metabolic pathways	0.606061	23	0.869565
K01697	2	20	26201	33	7.98338e-05	0.00468151	cystathionine beta-synthase [EC:4.2.1.22]	map01130	Biosynthesis of antibiotics	0.606061	23	0.869565
K01697	2	20	26201	33	7.98338e-05	0.00468151	cystathionine beta-synthase [EC:4.2.1.22]	map01230	Biosynthesis of amino acids	0.606061	23	0.869565
K01704	1	9	28925	11	0.000687623	0.0248057	3-isopropylmalate/(R)-2-methylmalate dehydratase small subunit [EC:4.2.1.33 4.2.1.35]	map00290	Valine, leucine and isoleucine biosynthesis	0.818182	24	0.375
K01704	1	9	28925	11	0.000687623	0.0248057	3-isopropylmalate/(R)-2-methylmalate dehydratase small subunit [EC:4.2.1.33 4.2.1.35]	map00660	C5-Branched dibasic acid metabolism	0.818182	24	0.375
K01704	1	9	28925	11	0.000687623	0.0248057	3-isopropylmalate/(R)-2-methylmalate dehydratase small subunit [EC:4.2.1.33 4.2.1.35]	map01100	Metabolic pathways	0.818182	24	0.375
K01704	1	9	28925	11	0.000687623	0.0248057	3-isopropylmalate/(R)-2-methylmalate dehydratase small subunit [EC:4.2.1.33 4.2.1.35]	map01110	Biosynthesis of secondary metabolites	0.818182	24	0.375
K01704	1	9	28925	11	0.000687623	0.0248057	3-isopropylmalate/(R)-2-methylmalate dehydratase small subunit [EC:4.2.1.33 4.2.1.35]	map01210	2-Oxocarboxylic acid metabolism	0.818182	24	0.375
K01704	1	9	28925	11	0.000687623	0.0248057	3-isopropylmalate/(R)-2-methylmalate dehydratase small subunit [EC:4.2.1.33 4.2.1.35]	map01230	Biosynthesis of amino acids	0.818182	24	0.375
K01719	2	20	26201	27	7.64897e-07	0.000112623	uroporphyrinogen-III synthase [EC:4.2.1.75]	map00860	Porphyrin and chlorophyll metabolism	0.740741	23	0.869565
K01719	2	20	26201	27	7.64897e-07	0.000112623	uroporphyrinogen-III synthase [EC:4.2.1.75]	map01100	Metabolic pathways	0.740741	23	0.869565
K01719	2	20	26201	27	7.64897e-07	0.000112623	uroporphyrinogen-III synthase [EC:4.2.1.75]	map01110	Biosynthesis of secondary metabolites	0.740741	23	0.869565
K01719	2	20	26201	27	7.64897e-07	0.000112623	uroporphyrinogen-III synthase [EC:4.2.1.75]	map01120	Microbial metabolism in diverse environments	0.740741	23	0.869565
K01737	2	21	26201	40	0.000815677	0.028201	6-pyruvoyltetrahydropterin/6-carboxytetrahydropterin synthase [EC:4.2.3.12 4.1.2.50]	map00790	Folate biosynthesis	0.525	23	0.913043
K01737	2	21	26201	40	0.000815677	0.028201	6-pyruvoyltetrahydropterin/6-carboxytetrahydropterin synthase [EC:4.2.3.12 4.1.2.50]	map01100	Metabolic pathways	0.525	23	0.913043
K01740	1	17	28925	29	0.00165264	0.047886	O-acetylhomoserine (thiol)-lyase [EC:2.5.1.49]	map00270	Cysteine and methionine metabolism	0.586207	24	0.708333
K01740	1	17	28925	29	0.00165264	0.047886	O-acetylhomoserine (thiol)-lyase [EC:2.5.1.49]	map01100	Metabolic pathways	0.586207	24	0.708333
K01761	2	18	26201	34	0.0016764	0.0482646	methionine-gamma-lyase [EC:4.4.1.11]	map00270	Cysteine and methionine metabolism	0.529412	23	0.782609
K01761	2	18	26201	34	0.0016764	0.0482646	methionine-gamma-lyase [EC:4.4.1.11]	map00450	Selenocompound metabolism	0.529412	23	0.782609
K01796	1	16	28925	26	0.00109775	0.0356596	alpha-methylacyl-CoA racemase [EC:5.1.99.4]	map00120	Primary bile acid biosynthesis	0.615385	24	0.666667
K01796	1	16	28925	26	0.00109775	0.0356596	alpha-methylacyl-CoA racemase [EC:5.1.99.4]	map01100	Metabolic pathways	0.615385	24	0.666667
K01796	1	16	28925	26	0.00109775	0.0356596	alpha-methylacyl-CoA racemase [EC:5.1.99.4]	map04146	Peroxisome	0.615385	24	0.666667
K01807	3	17	25221	23	3.18584e-06	0.000363073	ribose 5-phosphate isomerase A [EC:5.3.1.6]	map00030	Pentose phosphate pathway	0.73913	19	0.894737
K01807	3	17	25221	23	3.18584e-06	0.000363073	ribose 5-phosphate isomerase A [EC:5.3.1.6]	map00710	Carbon fixation in photosynthetic organisms	0.73913	19	0.894737
K01807	3	17	25221	23	3.18584e-06	0.000363073	ribose 5-phosphate isomerase A [EC:5.3.1.6]	map01100	Metabolic pathways	0.73913	19	0.894737
K01807	3	17	25221	23	3.18584e-06	0.000363073	ribose 5-phosphate isomerase A [EC:5.3.1.6]	map01110	Biosynthesis of secondary metabolites	0.73913	19	0.894737
K01807	3	17	25221	23	3.18584e-06	0.000363073	ribose 5-phosphate isomerase A [EC:5.3.1.6]	map01120	Microbial metabolism in diverse environments	0.73913	19	0.894737
K01807	3	17	25221	23	3.18584e-06	0.000363073	ribose 5-phosphate isomerase A [EC:5.3.1.6]	map01130	Biosynthesis of antibiotics	0.73913	19	0.894737
K01807	3	17	25221	23	3.18584e-06	0.000363073	ribose 5-phosphate isomerase A [EC:5.3.1.6]	map01200	Carbon metabolism	0.73913	19	0.894737
K01807	3	17	25221	23	3.18584e-06	0.000363073	ribose 5-phosphate isomerase A [EC:5.3.1.6]	map01230	Biosynthesis of amino acids	0.73913	19	0.894737
K01816	3	10	25221	15	0.00139626	0.0425507	hydroxypyruvate isomerase [EC:5.3.1.22]	map00630	Glyoxylate and dicarboxylate metabolism	0.666667	19	0.526316
K01816	3	10	25221	15	0.00139626	0.0425507	hydroxypyruvate isomerase [EC:5.3.1.22]	map01100	Metabolic pathways	0.666667	19	0.526316
K01829	2	18	26201	30	0.000217661	0.0105679	protein disulfide-isomerase [EC:5.3.4.1]	NA	NA	0.6	23	0.782609
K01834	1	17	28925	27	0.00052508	0.0206166	2,3-bisphosphoglycerate-dependent phosphoglycerate mutase [EC:5.4.2.11]	map00010	Glycolysis / Gluconeogenesis	0.62963	24	0.708333
K01834	1	17	28925	27	0.00052508	0.0206166	2,3-bisphosphoglycerate-dependent phosphoglycerate mutase [EC:5.4.2.11]	map00260	Glycine, serine and threonine metabolism	0.62963	24	0.708333
K01834	1	17	28925	27	0.00052508	0.0206166	2,3-bisphosphoglycerate-dependent phosphoglycerate mutase [EC:5.4.2.11]	map00680	Methane metabolism	0.62963	24	0.708333
K01834	1	17	28925	27	0.00052508	0.0206166	2,3-bisphosphoglycerate-dependent phosphoglycerate mutase [EC:5.4.2.11]	map01100	Metabolic pathways	0.62963	24	0.708333
K01834	1	17	28925	27	0.00052508	0.0206166	2,3-bisphosphoglycerate-dependent phosphoglycerate mutase [EC:5.4.2.11]	map01110	Biosynthesis of secondary metabolites	0.62963	24	0.708333
K01834	1	17	28925	27	0.00052508	0.0206166	2,3-bisphosphoglycerate-dependent phosphoglycerate mutase [EC:5.4.2.11]	map01120	Microbial metabolism in diverse environments	0.62963	24	0.708333
K01834	1	17	28925	27	0.00052508	0.0206166	2,3-bisphosphoglycerate-dependent phosphoglycerate mutase [EC:5.4.2.11]	map01130	Biosynthesis of antibiotics	0.62963	24	0.708333
K01834	1	17	28925	27	0.00052508	0.0206166	2,3-bisphosphoglycerate-dependent phosphoglycerate mutase [EC:5.4.2.11]	map01200	Carbon metabolism	0.62963	24	0.708333
K01834	1	17	28925	27	0.00052508	0.0206166	2,3-bisphosphoglycerate-dependent phosphoglycerate mutase [EC:5.4.2.11]	map01230	Biosynthesis of amino acids	0.62963	24	0.708333
K01834	1	17	28925	27	0.00052508	0.0206166	2,3-bisphosphoglycerate-dependent phosphoglycerate mutase [EC:5.4.2.11]	map04922	Glucagon signaling pathway	0.62963	24	0.708333
K01834	1	17	28925	27	0.00052508	0.0206166	2,3-bisphosphoglycerate-dependent phosphoglycerate mutase [EC:5.4.2.11]	map05230	Central carbon metabolism in cancer	0.62963	24	0.708333
K01854	1	11	28925	14	0.000303405	0.0135865	UDP-galactopyranose mutase [EC:5.4.99.9]	map00052	Galactose metabolism	0.785714	24	0.458333
K01854	1	11	28925	14	0.000303405	0.0135865	UDP-galactopyranose mutase [EC:5.4.99.9]	map00520	Amino sugar and nucleotide sugar metabolism	0.785714	24	0.458333
K01858	1	16	28925	21	2.25192e-05	0.00173815	myo-inositol-1-phosphate synthase [EC:5.5.1.4]	map00521	Streptomycin biosynthesis	0.761905	24	0.666667
K01858	1	16	28925	21	2.25192e-05	0.00173815	myo-inositol-1-phosphate synthase [EC:5.5.1.4]	map00562	Inositol phosphate metabolism	0.761905	24	0.666667
K01858	1	16	28925	21	2.25192e-05	0.00173815	myo-inositol-1-phosphate synthase [EC:5.5.1.4]	map01100	Metabolic pathways	0.761905	24	0.666667
K01858	1	16	28925	21	2.25192e-05	0.00173815	myo-inositol-1-phosphate synthase [EC:5.5.1.4]	map01130	Biosynthesis of antibiotics	0.761905	24	0.666667
K01878	3	7	25221	7	9.71467e-05	0.00541543	glycyl-tRNA synthetase alpha chain [EC:6.1.1.14]	map00970	Aminoacyl-tRNA biosynthesis	1	19	0.368421
K01879	3	16	25221	19	2.73631e-07	5.42407e-05	glycyl-tRNA synthetase beta chain [EC:6.1.1.14]	map00970	Aminoacyl-tRNA biosynthesis	0.842105	19	0.842105
K01893	2	15	26201	24	0.000394817	0.0166093	asparaginyl-tRNA synthetase [EC:6.1.1.22]	map00970	Aminoacyl-tRNA biosynthesis	0.625	23	0.652174
K01894	3	16	25221	19	2.73631e-07	5.42407e-05	glutamyl-Q tRNA(Asp) synthetase [EC:6.1.1.-]	NA	NA	0.842105	19	0.842105
K01902	1	9	28925	9	2.37982e-05	0.001806	succinyl-CoA synthetase alpha subunit [EC:6.2.1.5]	map00020	Citrate cycle (TCA cycle)	1	24	0.375
K01902	1	9	28925	9	2.37982e-05	0.001806	succinyl-CoA synthetase alpha subunit [EC:6.2.1.5]	map00640	Propanoate metabolism	1	24	0.375
K01902	1	9	28925	9	2.37982e-05	0.001806	succinyl-CoA synthetase alpha subunit [EC:6.2.1.5]	map00660	C5-Branched dibasic acid metabolism	1	24	0.375
K01902	1	9	28925	9	2.37982e-05	0.001806	succinyl-CoA synthetase alpha subunit [EC:6.2.1.5]	map00720	Carbon fixation pathways in prokaryotes	1	24	0.375
K01902	1	9	28925	9	2.37982e-05	0.001806	succinyl-CoA synthetase alpha subunit [EC:6.2.1.5]	map01100	Metabolic pathways	1	24	0.375
K01902	1	9	28925	9	2.37982e-05	0.001806	succinyl-CoA synthetase alpha subunit [EC:6.2.1.5]	map01110	Biosynthesis of secondary metabolites	1	24	0.375
K01902	1	9	28925	9	2.37982e-05	0.001806	succinyl-CoA synthetase alpha subunit [EC:6.2.1.5]	map01120	Microbial metabolism in diverse environments	1	24	0.375
K01902	1	9	28925	9	2.37982e-05	0.001806	succinyl-CoA synthetase alpha subunit [EC:6.2.1.5]	map01130	Biosynthesis of antibiotics	1	24	0.375
K01902	1	9	28925	9	2.37982e-05	0.001806	succinyl-CoA synthetase alpha subunit [EC:6.2.1.5]	map01200	Carbon metabolism	1	24	0.375
K01911	1	20	28925	28	1.05618e-05	0.000911271	O-succinylbenzoic acid--CoA ligase [EC:6.2.1.26]	map00130	Ubiquinone and other terpenoid-quinone biosynthesis	0.714286	24	0.833333
K01911	1	20	28925	28	1.05618e-05	0.000911271	O-succinylbenzoic acid--CoA ligase [EC:6.2.1.26]	map01100	Metabolic pathways	0.714286	24	0.833333
K01911	1	20	28925	28	1.05618e-05	0.000911271	O-succinylbenzoic acid--CoA ligase [EC:6.2.1.26]	map01110	Biosynthesis of secondary metabolites	0.714286	24	0.833333
K01919	3	13	25221	15	2.09626e-06	0.000252728	glutamate--cysteine ligase [EC:6.3.2.2]	map00270	Cysteine and methionine metabolism	0.866667	19	0.684211
K01919	3	13	25221	15	2.09626e-06	0.000252728	glutamate--cysteine ligase [EC:6.3.2.2]	map00480	Glutathione metabolism	0.866667	19	0.684211
K01919	3	13	25221	15	2.09626e-06	0.000252728	glutamate--cysteine ligase [EC:6.3.2.2]	map01100	Metabolic pathways	0.866667	19	0.684211
K01920	3	14	25221	16	6.37671e-07	0.000100441	glutathione synthase [EC:6.3.2.3]	map00270	Cysteine and methionine metabolism	0.875	19	0.736842
K01920	3	14	25221	16	6.37671e-07	0.000100441	glutathione synthase [EC:6.3.2.3]	map00480	Glutathione metabolism	0.875	19	0.736842
K01920	3	14	25221	16	6.37671e-07	0.000100441	glutathione synthase [EC:6.3.2.3]	map01100	Metabolic pathways	0.875	19	0.736842
K01926	1	18	28925	18	5.65256e-10	1.31674e-06	redox-sensing transcriptional repressor	NA	NA	1	24	0.75
K01938	2	12	26201	17	0.000296375	0.0134661	formate--tetrahydrofolate ligase [EC:6.3.4.3]	map00670	One carbon pool by folate	0.705882	23	0.521739
K01938	2	12	26201	17	0.000296375	0.0134661	formate--tetrahydrofolate ligase [EC:6.3.4.3]	map00720	Carbon fixation pathways in prokaryotes	0.705882	23	0.521739
K01938	2	12	26201	17	0.000296375	0.0134661	formate--tetrahydrofolate ligase [EC:6.3.4.3]	map01100	Metabolic pathways	0.705882	23	0.521739
K01938	2	12	26201	17	0.000296375	0.0134661	formate--tetrahydrofolate ligase [EC:6.3.4.3]	map01120	Microbial metabolism in diverse environments	0.705882	23	0.521739
K01938	2	12	26201	17	0.000296375	0.0134661	formate--tetrahydrofolate ligase [EC:6.3.4.3]	map01200	Carbon metabolism	0.705882	23	0.521739
K01953	2	19	26201	36	0.00131756	0.0416714	asparagine synthase (glutamine-hydrolysing) [EC:6.3.5.4]	map00250	Alanine, aspartate and glutamate metabolism	0.527778	23	0.826087
K01953	2	19	26201	36	0.00131756	0.0416714	asparagine synthase (glutamine-hydrolysing) [EC:6.3.5.4]	map01100	Metabolic pathways	0.527778	23	0.826087
K01953	2	19	26201	36	0.00131756	0.0416714	asparagine synthase (glutamine-hydrolysing) [EC:6.3.5.4]	map01110	Biosynthesis of secondary metabolites	0.527778	23	0.826087
K01971	1	17	28925	23	2.42021e-05	0.00182111	bifunctional non-homologous end joining protein LigD [EC:6.5.1.1]	map03450	Non-homologous end-joining	0.73913	24	0.708333
K01991	2	20	26201	33	7.98338e-05	0.00468151	polysaccharide biosynthesis/export protein	map02026	Biofilm formation - Escherichia coli	0.606061	23	0.869565
K01997	1	16	28925	26	0.00109775	0.0356596	branched-chain amino acid transport system permease protein	map02010	ABC transporters	0.615385	24	0.666667
K01997	1	16	28925	26	0.00109775	0.0356596	branched-chain amino acid transport system permease protein	map02024	Quorum sensing	0.615385	24	0.666667
K02003	1	14	28925	21	0.000718411	0.0258475	putative ABC transport system ATP-binding protein	NA	NA	0.666667	24	0.583333
K02014	2	23	26201	45	0.000765105	0.0271312	iron complex outermembrane recepter protein	NA	NA	0.511111	23	1
K02028	1	14	28925	15	6.8777e-07	0.000103517	polar amino acid transport system ATP-binding protein [EC:3.6.3.21]	NA	NA	0.933333	24	0.583333
K02029	1	16	28925	19	2.10824e-06	0.000252728	polar amino acid transport system permease protein	NA	NA	0.842105	24	0.666667
K02052	1	10	28925	11	5.78633e-05	0.00372359	putative spermidine/putrescine transport system ATP-binding protein	map02024	Quorum sensing	0.909091	24	0.416667
K02054	1	7	28925	8	0.00148459	0.0441015	putative spermidine/putrescine transport system permease protein	map02024	Quorum sensing	0.875	24	0.291667
K02055	1	9	28925	11	0.000687623	0.0248057	putative spermidine/putrescine transport system substrate-binding protein	map02024	Quorum sensing	0.818182	24	0.375
K02056	1	14	28925	18	5.13163e-05	0.00348436	simple sugar transport system ATP-binding protein [EC:3.6.3.17]	NA	NA	0.777778	24	0.583333
K02057	1	14	28925	18	5.13163e-05	0.00348436	simple sugar transport system permease protein	NA	NA	0.777778	24	0.583333
K02063	1	7	28925	8	0.00148459	0.0441015	thiamine transport system permease protein	map02010	ABC transporters	0.875	24	0.291667
K02069	1	9	28925	9	2.37982e-05	0.001806	putative ABC transport system permease protein	NA	NA	1	24	0.375
K02116	3	12	25221	18	0.000453193	0.0189364	ATP synthase protein I	NA	NA	0.666667	19	0.631579
K02172	2	9	26201	12	0.000910767	0.0301276	bla regulator protein blaR1	map01501	beta-Lactam resistance	0.75	23	0.391304
K02192	3	10	25221	14	0.00061245	0.0230772	bacterioferritin-associated ferredoxin	NA	NA	0.714286	19	0.526316
K02196	3	11	25221	12	4.48199e-06	0.000478298	heme exporter protein D	map02010	ABC transporters	0.916667	19	0.578947
K02257	2	18	26201	21	5.07955e-08	1.8566e-05	protoheme IX farnesyltransferase [EC:2.5.1.-]	map00190	Oxidative phosphorylation	0.857143	23	0.782609
K02257	2	18	26201	21	5.07955e-08	1.8566e-05	protoheme IX farnesyltransferase [EC:2.5.1.-]	map00860	Porphyrin and chlorophyll metabolism	0.857143	23	0.782609
K02257	2	18	26201	21	5.07955e-08	1.8566e-05	protoheme IX farnesyltransferase [EC:2.5.1.-]	map01100	Metabolic pathways	0.857143	23	0.782609
K02257	2	18	26201	21	5.07955e-08	1.8566e-05	protoheme IX farnesyltransferase [EC:2.5.1.-]	map01110	Biosynthesis of secondary metabolites	0.857143	23	0.782609
K02258	3	10	25221	11	1.54225e-05	0.00125473	cytochrome c oxidase assembly protein subunit 11	map00190	Oxidative phosphorylation	0.909091	19	0.526316
K02258	3	10	25221	11	1.54225e-05	0.00125473	cytochrome c oxidase assembly protein subunit 11	map01100	Metabolic pathways	0.909091	19	0.526316
K02262	3	9	25221	9	6.93211e-06	0.000680452	cytochrome c oxidase subunit 3	map00190	Oxidative phosphorylation	1	19	0.473684
K02262	3	9	25221	9	6.93211e-06	0.000680452	cytochrome c oxidase subunit 3	map01100	Metabolic pathways	1	19	0.473684
K02279	1	21	28925	26	1.90274e-07	4.30867e-05	pilus assembly protein CpaB	NA	NA	0.807692	24	0.875
K02282	1	21	28925	23	2.05842e-09	2.53485e-06	pilus assembly protein CpaE	NA	NA	0.913043	24	0.875
K02283	1	22	28925	26	1.86222e-08	9.51536e-06	pilus assembly protein CpaF	NA	NA	0.846154	24	0.916667
K02288	4	8	14048	12	6.75448e-05	0.00428554	phycocyanobilin lyase subunit alpha [EC:4.4.1.32]	map00196	Photosynthesis - antenna proteins	0.666667	12	0.666667
K02288	4	8	14048	12	6.75448e-05	0.00428554	phycocyanobilin lyase subunit alpha [EC:4.4.1.32]	map01100	Metabolic pathways	0.666667	12	0.666667
K02291	2	18	26201	34	0.0016764	0.0482646	15-cis-phytoene/all-trans-phytoene synthase [EC:2.5.1.32 2.5.1.99]	map00906	Carotenoid biosynthesis	0.529412	23	0.782609
K02291	2	18	26201	34	0.0016764	0.0482646	15-cis-phytoene/all-trans-phytoene synthase [EC:2.5.1.32 2.5.1.99]	map01062	Biosynthesis of terpenoids and steroids	0.529412	23	0.782609
K02291	2	18	26201	34	0.0016764	0.0482646	15-cis-phytoene/all-trans-phytoene synthase [EC:2.5.1.32 2.5.1.99]	map01100	Metabolic pathways	0.529412	23	0.782609
K02291	2	18	26201	34	0.0016764	0.0482646	15-cis-phytoene/all-trans-phytoene synthase [EC:2.5.1.32 2.5.1.99]	map01110	Biosynthesis of secondary metabolites	0.529412	23	0.782609
K02339	3	16	25221	17	8.5551e-09	5.51844e-06	DNA polymerase III subunit chi [EC:2.7.7.7]	map00230	Purine metabolism	0.941176	19	0.842105
K02339	3	16	25221	17	8.5551e-09	5.51844e-06	DNA polymerase III subunit chi [EC:2.7.7.7]	map00240	Pyrimidine metabolism	0.941176	19	0.842105
K02339	3	16	25221	17	8.5551e-09	5.51844e-06	DNA polymerase III subunit chi [EC:2.7.7.7]	map01100	Metabolic pathways	0.941176	19	0.842105
K02339	3	16	25221	17	8.5551e-09	5.51844e-06	DNA polymerase III subunit chi [EC:2.7.7.7]	map03030	DNA replication	0.941176	19	0.842105
K02339	3	16	25221	17	8.5551e-09	5.51844e-06	DNA polymerase III subunit chi [EC:2.7.7.7]	map03430	Mismatch repair	0.941176	19	0.842105
K02339	3	16	25221	17	8.5551e-09	5.51844e-06	DNA polymerase III subunit chi [EC:2.7.7.7]	map03440	Homologous recombination	0.941176	19	0.842105
K02351	1	10	28925	10	7.2908e-06	0.000693061	putative membrane protein	NA	NA	1	24	0.416667
K02383	4	4	14048	4	0.000490348	0.0195648	flagellar protein FlbB	NA	NA	1	12	0.333333
K02389	2	19	26201	31	9.7132e-05	0.00541543	flagellar basal-body rod modification protein FlgD	map02040	Flagellar assembly	0.612903	23	0.826087
K02391	3	5	25221	5	0.00136126	0.0416714	flagellar basal-body rod protein FlgF	map02040	Flagellar assembly	1	19	0.263158
K02392	4	6	14048	10	0.00132442	0.0416714	flagellar basal-body rod protein FlgG	map02040	Flagellar assembly	0.6	12	0.5
K02395	2	17	26201	29	0.000478287	0.0195648	flagellar protein FlgJ	NA	NA	0.586207	23	0.73913
K02400	4	6	14048	8	0.000231454	0.0110787	flagellar biosynthesis protein FlhA	map02040	Flagellar assembly	0.75	12	0.5
K02401	4	5	14048	7	0.00117641	0.037852	flagellar biosynthetic protein FlhB	map02040	Flagellar assembly	0.714286	12	0.416667
K02403	3	5	25221	5	0.00136126	0.0416714	flagellar transcriptional activator FlhD	map02020	Two-component system	1	19	0.263158
K02403	3	5	25221	5	0.00136126	0.0416714	flagellar transcriptional activator FlhD	map02024	Quorum sensing	1	19	0.263158
K02403	3	5	25221	5	0.00136126	0.0416714	flagellar transcriptional activator FlhD	map02026	Biofilm formation - Escherichia coli	1	19	0.263158
K02403	3	5	25221	5	0.00136126	0.0416714	flagellar transcriptional activator FlhD	map02040	Flagellar assembly	1	19	0.263158
K02413	4	6	14048	10	0.00132442	0.0416714	flagellar FliJ protein	map02040	Flagellar assembly	0.6	12	0.5
K02423	3	6	25221	6	0.000363656	0.0155642	flagellar protein FliT	map02040	Flagellar assembly	1	19	0.315789
K02427	3	16	25221	19	2.73631e-07	5.42407e-05	23S rRNA (uridine2552-2'-O)-methyltransferase [EC:2.1.1.166]	NA	NA	0.842105	19	0.842105
K02429	2	15	26201	17	3.32166e-07	6.33735e-05	MFS transporter, FHS family, L-fucose permease	NA	NA	0.882353	23	0.652174
K02445	4	6	14048	10	0.00132442	0.0416714	MFS transporter, OPA family, glycerol-3-phosphate transporter	NA	NA	0.6	12	0.5
K02446	1	14	28925	14	6.42086e-08	2.07088e-05	fructose-1,6-bisphosphatase II [EC:3.1.3.11]	map00010	Glycolysis / Gluconeogenesis	1	24	0.583333
K02446	1	14	28925	14	6.42086e-08	2.07088e-05	fructose-1,6-bisphosphatase II [EC:3.1.3.11]	map00030	Pentose phosphate pathway	1	24	0.583333
K02446	1	14	28925	14	6.42086e-08	2.07088e-05	fructose-1,6-bisphosphatase II [EC:3.1.3.11]	map00051	Fructose and mannose metabolism	1	24	0.583333
K02446	1	14	28925	14	6.42086e-08	2.07088e-05	fructose-1,6-bisphosphatase II [EC:3.1.3.11]	map00680	Methane metabolism	1	24	0.583333
K02446	1	14	28925	14	6.42086e-08	2.07088e-05	fructose-1,6-bisphosphatase II [EC:3.1.3.11]	map00710	Carbon fixation in photosynthetic organisms	1	24	0.583333
K02446	1	14	28925	14	6.42086e-08	2.07088e-05	fructose-1,6-bisphosphatase II [EC:3.1.3.11]	map01100	Metabolic pathways	1	24	0.583333
K02446	1	14	28925	14	6.42086e-08	2.07088e-05	fructose-1,6-bisphosphatase II [EC:3.1.3.11]	map01110	Biosynthesis of secondary metabolites	1	24	0.583333
K02446	1	14	28925	14	6.42086e-08	2.07088e-05	fructose-1,6-bisphosphatase II [EC:3.1.3.11]	map01120	Microbial metabolism in diverse environments	1	24	0.583333
K02446	1	14	28925	14	6.42086e-08	2.07088e-05	fructose-1,6-bisphosphatase II [EC:3.1.3.11]	map01130	Biosynthesis of antibiotics	1	24	0.583333
K02446	1	14	28925	14	6.42086e-08	2.07088e-05	fructose-1,6-bisphosphatase II [EC:3.1.3.11]	map01200	Carbon metabolism	1	24	0.583333
K02452	3	13	25221	19	0.000174641	0.00878894	general secretion pathway protein C	map03070	Bacterial secretion system	0.684211	19	0.684211
K02452	3	13	25221	19	0.000174641	0.00878894	general secretion pathway protein C	map05111	Biofilm formation - Vibrio cholerae	0.684211	19	0.684211
K02453	3	15	25221	23	0.000124665	0.00670121	general secretion pathway protein D	map03070	Bacterial secretion system	0.652174	19	0.789474
K02453	3	15	25221	23	0.000124665	0.00670121	general secretion pathway protein D	map05111	Biofilm formation - Vibrio cholerae	0.652174	19	0.789474
K02454	3	18	25221	22	1.09412e-07	2.93484e-05	general secretion pathway protein E	map03070	Bacterial secretion system	0.818182	19	0.947368
K02454	3	18	25221	22	1.09412e-07	2.93484e-05	general secretion pathway protein E	map05111	Biofilm formation - Vibrio cholerae	0.818182	19	0.947368
K02455	3	12	25221	12	1.32107e-07	3.37646e-05	general secretion pathway protein F	map03070	Bacterial secretion system	1	19	0.631579
K02455	3	12	25221	12	1.32107e-07	3.37646e-05	general secretion pathway protein F	map05111	Biofilm formation - Vibrio cholerae	1	19	0.631579
K02456	3	18	25221	29	6.83272e-05	0.00432505	general secretion pathway protein G	map03070	Bacterial secretion system	0.62069	19	0.947368
K02456	3	18	25221	29	6.83272e-05	0.00432505	general secretion pathway protein G	map05111	Biofilm formation - Vibrio cholerae	0.62069	19	0.947368
K02457	3	13	25221	20	0.000376597	0.0160421	general secretion pathway protein H	map03070	Bacterial secretion system	0.65	19	0.684211
K02457	3	13	25221	20	0.000376597	0.0160421	general secretion pathway protein H	map05111	Biofilm formation - Vibrio cholerae	0.65	19	0.684211
K02458	3	14	25221	18	9.18742e-06	0.000829686	general secretion pathway protein I	map03070	Bacterial secretion system	0.777778	19	0.736842
K02458	3	14	25221	18	9.18742e-06	0.000829686	general secretion pathway protein I	map05111	Biofilm formation - Vibrio cholerae	0.777778	19	0.736842
K02459	3	16	25221	21	3.22976e-06	0.000363073	general secretion pathway protein J	map03070	Bacterial secretion system	0.761905	19	0.842105
K02459	3	16	25221	21	3.22976e-06	0.000363073	general secretion pathway protein J	map05111	Biofilm formation - Vibrio cholerae	0.761905	19	0.842105
K02461	3	14	25221	16	6.37671e-07	0.000100441	general secretion pathway protein L	map03070	Bacterial secretion system	0.875	19	0.736842
K02461	3	14	25221	16	6.37671e-07	0.000100441	general secretion pathway protein L	map05111	Biofilm formation - Vibrio cholerae	0.875	19	0.736842
K02462	3	12	25221	15	2.57598e-05	0.00188489	general secretion pathway protein M	map03070	Bacterial secretion system	0.8	19	0.631579
K02462	3	12	25221	15	2.57598e-05	0.00188489	general secretion pathway protein M	map05111	Biofilm formation - Vibrio cholerae	0.8	19	0.631579
K02463	3	12	25221	12	1.32107e-07	3.37646e-05	general secretion pathway protein N	map05111	Biofilm formation - Vibrio cholerae	1	19	0.631579
K02464	3	8	25221	9	0.000178102	0.00878894	general secretion pathway protein O [EC:3.4.23.43 2.1.1.-]	map03070	Bacterial secretion system	0.888889	19	0.421053
K02473	2	16	26201	23	3.6818e-05	0.00259759	UDP-N-acetylglucosamine 4-epimerase [EC:5.1.3.7]	map00520	Amino sugar and nucleotide sugar metabolism	0.695652	23	0.695652
K02473	2	16	26201	23	3.6818e-05	0.00259759	UDP-N-acetylglucosamine 4-epimerase [EC:5.1.3.7]	map01100	Metabolic pathways	0.695652	23	0.695652
K02474	2	20	26201	28	1.97419e-06	0.000245754	UDP-N-acetyl-D-galactosamine dehydrogenase [EC:1.1.1.-]	map00520	Amino sugar and nucleotide sugar metabolism	0.714286	23	0.869565
K02477	2	22	26201	30	2.82195e-07	5.54001e-05	two-component system, LytTR family, response regulator	NA	NA	0.733333	23	0.956522
K02487	3	15	25221	16	3.01882e-08	1.31913e-05	type IV pili sensor histidine kinase and response regulator	map02020	Two-component system	0.9375	19	0.789474
K02494	3	17	25221	18	2.41634e-09	2.62266e-06	outer membrane lipoprotein LolB	NA	NA	0.944444	19	0.894737
K02497	3	15	25221	27	0.00142269	0.0429215	HemX protein	NA	NA	0.555556	19	0.789474
K02498	3	16	25221	29	0.00109551	0.0356596	HemY protein	NA	NA	0.551724	19	0.842105
K02502	3	12	25221	16	7.77889e-05	0.0046115	ATP phosphoribosyltransferase regulatory subunit	map00340	Histidine metabolism	0.75	19	0.631579
K02502	3	12	25221	16	7.77889e-05	0.0046115	ATP phosphoribosyltransferase regulatory subunit	map01100	Metabolic pathways	0.75	19	0.631579
K02502	3	12	25221	16	7.77889e-05	0.0046115	ATP phosphoribosyltransferase regulatory subunit	map01110	Biosynthesis of secondary metabolites	0.75	19	0.631579
K02502	3	12	25221	16	7.77889e-05	0.0046115	ATP phosphoribosyltransferase regulatory subunit	map01230	Biosynthesis of amino acids	0.75	19	0.631579
K02527	2	21	26201	37	0.000197871	0.00974677	3-deoxy-D-manno-octulosonic-acid transferase [EC:2.4.99.12 2.4.99.13 2.4.99.14 2.4.99.15]	map00540	Lipopolysaccharide biosynthesis	0.567568	23	0.913043
K02527	2	21	26201	37	0.000197871	0.00974677	3-deoxy-D-manno-octulosonic-acid transferase [EC:2.4.99.12 2.4.99.13 2.4.99.14 2.4.99.15]	map01100	Metabolic pathways	0.567568	23	0.913043
K02535	3	13	25221	20	0.000376597	0.0160421	UDP-3-O-[3-hydroxymyristoyl] N-acetylglucosamine deacetylase [EC:3.5.1.108]	map00540	Lipopolysaccharide biosynthesis	0.65	19	0.684211
K02535	3	13	25221	20	0.000376597	0.0160421	UDP-3-O-[3-hydroxymyristoyl] N-acetylglucosamine deacetylase [EC:3.5.1.108]	map01100	Metabolic pathways	0.65	19	0.684211
K02546	2	8	26201	9	0.000238694	0.0112857	BlaI family transcriptional regulator, methicillin resistance regulatory protein	map01501	beta-Lactam resistance	0.888889	23	0.347826
K02549	1	14	28925	22	0.0014188	0.0429215	O-succinylbenzoate synthase [EC:4.2.1.113]	map00130	Ubiquinone and other terpenoid-quinone biosynthesis	0.636364	24	0.583333
K02549	1	14	28925	22	0.0014188	0.0429215	O-succinylbenzoate synthase [EC:4.2.1.113]	map01100	Metabolic pathways	0.636364	24	0.583333
K02549	1	14	28925	22	0.0014188	0.0429215	O-succinylbenzoate synthase [EC:4.2.1.113]	map01110	Biosynthesis of secondary metabolites	0.636364	24	0.583333
K02551	1	19	28925	22	9.51579e-08	2.87323e-05	2-succinyl-5-enolpyruvyl-6-hydroxy-3-cyclohexene-1-carboxylate synthase [EC:2.2.1.9]	map00130	Ubiquinone and other terpenoid-quinone biosynthesis	0.863636	24	0.791667
K02551	1	19	28925	22	9.51579e-08	2.87323e-05	2-succinyl-5-enolpyruvyl-6-hydroxy-3-cyclohexene-1-carboxylate synthase [EC:2.2.1.9]	map01100	Metabolic pathways	0.863636	24	0.791667
K02551	1	19	28925	22	9.51579e-08	2.87323e-05	2-succinyl-5-enolpyruvyl-6-hydroxy-3-cyclohexene-1-carboxylate synthase [EC:2.2.1.9]	map01110	Biosynthesis of secondary metabolites	0.863636	24	0.791667
K02552	1	15	28925	18	5.82444e-06	0.000595456	menaquinone-specific isochorismate synthase [EC:5.4.4.2]	map00130	Ubiquinone and other terpenoid-quinone biosynthesis	0.833333	24	0.625
K02552	1	15	28925	18	5.82444e-06	0.000595456	menaquinone-specific isochorismate synthase [EC:5.4.4.2]	map01053	Biosynthesis of siderophore group nonribosomal peptides	0.833333	24	0.625
K02552	1	15	28925	18	5.82444e-06	0.000595456	menaquinone-specific isochorismate synthase [EC:5.4.4.2]	map01100	Metabolic pathways	0.833333	24	0.625
K02552	1	15	28925	18	5.82444e-06	0.000595456	menaquinone-specific isochorismate synthase [EC:5.4.4.2]	map01110	Biosynthesis of secondary metabolites	0.833333	24	0.625
K02552	1	15	28925	18	5.82444e-06	0.000595456	menaquinone-specific isochorismate synthase [EC:5.4.4.2]	map01130	Biosynthesis of antibiotics	0.833333	24	0.625
K02553	3	14	25221	19	2.62637e-05	0.00189743	regulator of ribonuclease activity A	NA	NA	0.736842	19	0.736842
K02556	4	7	14048	11	0.000305709	0.0136671	chemotaxis protein MotA	map02020	Two-component system	0.636364	12	0.583333
K02556	4	7	14048	11	0.000305709	0.0136671	chemotaxis protein MotA	map02030	Bacterial chemotaxis	0.636364	12	0.583333
K02556	4	7	14048	11	0.000305709	0.0136671	chemotaxis protein MotA	map02040	Flagellar assembly	0.636364	12	0.583333
K02573	4	7	14048	9	4.39984e-05	0.00303309	ferredoxin-type protein NapG	NA	NA	0.777778	12	0.583333
K02609	2	13	26201	20	0.00056561	0.0219849	ring-1,2-phenylacetyl-CoA epoxidase subunit PaaA [EC:1.14.13.149]	map00360	Phenylalanine metabolism	0.65	23	0.565217
K02609	2	13	26201	20	0.00056561	0.0219849	ring-1,2-phenylacetyl-CoA epoxidase subunit PaaA [EC:1.14.13.149]	map01120	Microbial metabolism in diverse environments	0.65	23	0.565217
K02610	2	13	26201	19	0.00026559	0.0121134	ring-1,2-phenylacetyl-CoA epoxidase subunit PaaB	map00360	Phenylalanine metabolism	0.684211	23	0.565217
K02610	2	13	26201	19	0.00026559	0.0121134	ring-1,2-phenylacetyl-CoA epoxidase subunit PaaB	map01120	Microbial metabolism in diverse environments	0.684211	23	0.565217
K02611	2	14	26201	18	1.48799e-05	0.00124039	ring-1,2-phenylacetyl-CoA epoxidase subunit PaaC [EC:1.14.13.149]	map00360	Phenylalanine metabolism	0.777778	23	0.608696
K02611	2	14	26201	18	1.48799e-05	0.00124039	ring-1,2-phenylacetyl-CoA epoxidase subunit PaaC [EC:1.14.13.149]	map01120	Microbial metabolism in diverse environments	0.777778	23	0.608696
K02613	2	15	26201	23	0.000199234	0.00975365	ring-1,2-phenylacetyl-CoA epoxidase subunit PaaE	map00360	Phenylalanine metabolism	0.652174	23	0.652174
K02613	2	15	26201	23	0.000199234	0.00975365	ring-1,2-phenylacetyl-CoA epoxidase subunit PaaE	map01120	Microbial metabolism in diverse environments	0.652174	23	0.652174
K02636	1	19	28925	26	1.03553e-05	0.000907931	cytochrome b6-f complex iron-sulfur subunit [EC:1.10.9.1]	map00195	Photosynthesis	0.730769	24	0.791667
K02636	1	19	28925	26	1.03553e-05	0.000907931	cytochrome b6-f complex iron-sulfur subunit [EC:1.10.9.1]	map01100	Metabolic pathways	0.730769	24	0.791667
K02650	3	12	25221	19	0.000930712	0.0306005	type IV pilus assembly protein PilA	map02020	Two-component system	0.631579	19	0.631579
K02654	1	20	28925	33	0.000355092	0.0154417	leader peptidase (prepilin peptidase) / N-methyltransferase [EC:3.4.23.43 2.1.1.-]	NA	NA	0.606061	24	0.833333
K02655	3	12	25221	12	1.32107e-07	3.37646e-05	type IV pilus assembly protein PilE	NA	NA	1	19	0.631579
K02658	3	16	25221	17	8.5551e-09	5.51844e-06	twitching motility two-component system response regulator PilH	map02020	Two-component system	0.941176	19	0.842105
K02658	3	16	25221	17	8.5551e-09	5.51844e-06	twitching motility two-component system response regulator PilH	map02025	Biofilm formation - Pseudomonas aeruginosa	0.941176	19	0.842105
K02659	3	16	25221	16	6.722e-10	1.31674e-06	twitching motility protein PilI	map02020	Two-component system	1	19	0.842105
K02659	3	16	25221	16	6.722e-10	1.31674e-06	twitching motility protein PilI	map02025	Biofilm formation - Pseudomonas aeruginosa	1	19	0.842105
K02660	3	16	25221	20	1.0255e-06	0.000146226	twitching motility protein PilJ	map02020	Two-component system	0.8	19	0.842105
K02660	3	16	25221	20	1.0255e-06	0.000146226	twitching motility protein PilJ	map02025	Biofilm formation - Pseudomonas aeruginosa	0.8	19	0.842105
K02661	3	5	25221	5	0.00136126	0.0416714	type IV pilus assembly protein PilK	map02020	Two-component system	1	19	0.263158
K02663	3	15	25221	27	0.00142269	0.0429215	type IV pilus assembly protein PilN	NA	NA	0.555556	19	0.789474
K02664	3	14	25221	23	0.000594586	0.0226598	type IV pilus assembly protein PilO	NA	NA	0.608696	19	0.736842
K02665	3	13	25221	16	8.41683e-06	0.000770368	type IV pilus assembly protein PilP	NA	NA	0.8125	19	0.684211
K02666	3	12	25221	17	0.000199811	0.00975365	type IV pilus assembly protein PilQ	NA	NA	0.705882	19	0.631579
K02667	3	12	25221	19	0.000930712	0.0306005	two-component system, NtrC family, response regulator PilR	map02020	Two-component system	0.631579	19	0.631579
K02668	3	14	25221	16	6.37671e-07	0.000100441	two-component system, NtrC family, sensor histidine kinase PilS [EC:2.7.13.3]	map02020	Two-component system	0.875	19	0.736842
K02669	3	15	25221	24	0.000250182	0.011603	twitching motility protein PilT	NA	NA	0.625	19	0.789474
K02670	3	19	25221	20	1.91093e-10	8.62851e-07	twitching motility protein PilU	NA	NA	0.95	19	1
K02671	3	12	25221	17	0.000199811	0.00975365	type IV pilus assembly protein PilV	NA	NA	0.705882	19	0.631579
K02672	3	11	25221	17	0.00114839	0.0370825	type IV pilus assembly protein PilW	NA	NA	0.647059	19	0.578947
K02673	3	10	25221	15	0.00139626	0.0425507	type IV pilus assembly protein PilX	NA	NA	0.666667	19	0.526316
K02674	3	13	25221	16	8.41683e-06	0.000770368	type IV pilus assembly protein PilY1	NA	NA	0.8125	19	0.684211
K02676	3	12	25221	16	7.77889e-05	0.0046115	type IV pilus assembly protein PilZ	NA	NA	0.75	19	0.631579
K02686	3	5	25221	5	0.00136126	0.0416714	primosomal replication protein N	map03440	Homologous recombination	1	19	0.263158
K02793	3	9	25221	10	5.2656e-05	0.00351369	PTS system, mannose-specific IIA component [EC:2.7.1.191]	map00051	Fructose and mannose metabolism	0.9	19	0.473684
K02793	3	9	25221	10	5.2656e-05	0.00351369	PTS system, mannose-specific IIA component [EC:2.7.1.191]	map00520	Amino sugar and nucleotide sugar metabolism	0.9	19	0.473684
K02793	3	9	25221	10	5.2656e-05	0.00351369	PTS system, mannose-specific IIA component [EC:2.7.1.191]	map01100	Metabolic pathways	0.9	19	0.473684
K02793	3	9	25221	10	5.2656e-05	0.00351369	PTS system, mannose-specific IIA component [EC:2.7.1.191]	map02060	Phosphotransferase system (PTS)	0.9	19	0.473684
K02806	3	9	25221	13	0.00166038	0.0479052	PTS system, nitrogen regulatory IIA component [EC:2.7.1.-]	map02060	Phosphotransferase system (PTS)	0.692308	19	0.473684
K02824	1	7	28925	7	0.000253543	0.011603	uracil permease	NA	NA	1	24	0.291667
K02843	2	20	26201	36	0.000411554	0.0172598	heptosyltransferase II [EC:2.4.-.-]	map00540	Lipopolysaccharide biosynthesis	0.555556	23	0.869565
K02843	2	20	26201	36	0.000411554	0.0172598	heptosyltransferase II [EC:2.4.-.-]	map01100	Metabolic pathways	0.555556	23	0.869565
K03071	3	16	25221	21	3.22976e-06	0.000363073	preprotein translocase subunit SecB	map02024	Quorum sensing	0.761905	19	0.842105
K03071	3	16	25221	21	3.22976e-06	0.000363073	preprotein translocase subunit SecB	map03060	Protein export	0.761905	19	0.842105
K03071	3	16	25221	21	3.22976e-06	0.000363073	preprotein translocase subunit SecB	map03070	Bacterial secretion system	0.761905	19	0.842105
K03089	3	11	25221	15	0.000220544	0.0106491	RNA polymerase sigma-32 factor	NA	NA	0.733333	19	0.578947
K03113	2	13	26201	20	0.00056561	0.0219849	translation initiation factor 1	map03013	RNA transport	0.65	23	0.565217
K03130	4	5	14048	6	0.000383468	0.016253	transcription initiation factor TFIID subunit 5	map03022	Basal transcription factors	0.833333	12	0.416667
K03147	3	14	25221	21	0.000148885	0.00766844	phosphomethylpyrimidine synthase [EC:4.1.99.17]	map00730	Thiamine metabolism	0.666667	19	0.736842
K03147	3	14	25221	21	0.000148885	0.00766844	phosphomethylpyrimidine synthase [EC:4.1.99.17]	map01100	Metabolic pathways	0.666667	19	0.736842
K03150	4	6	14048	8	0.000231454	0.0110787	2-iminoacetate synthase [EC:4.1.99.19]	map00730	Thiamine metabolism	0.75	12	0.5
K03150	4	6	14048	8	0.000231454	0.0110787	2-iminoacetate synthase [EC:4.1.99.19]	map01100	Metabolic pathways	0.75	12	0.5
K03169	3	8	25221	9	0.000178102	0.00878894	DNA topoisomerase III [EC:5.99.1.2]	NA	NA	0.888889	19	0.421053
K03181	3	10	25221	10	1.85168e-06	0.000234419	chorismate--pyruvate lyase [EC:4.1.3.40]	map00130	Ubiquinone and other terpenoid-quinone biosynthesis	1	19	0.526316
K03181	3	10	25221	10	1.85168e-06	0.000234419	chorismate--pyruvate lyase [EC:4.1.3.40]	map01100	Metabolic pathways	1	19	0.526316
K03181	3	10	25221	10	1.85168e-06	0.000234419	chorismate--pyruvate lyase [EC:4.1.3.40]	map01110	Biosynthesis of secondary metabolites	1	19	0.526316
K03185	3	13	25221	15	2.09626e-06	0.000252728	2-octaprenyl-6-methoxyphenol hydroxylase [EC:1.14.13.-]	map00130	Ubiquinone and other terpenoid-quinone biosynthesis	0.866667	19	0.684211
K03185	3	13	25221	15	2.09626e-06	0.000252728	2-octaprenyl-6-methoxyphenol hydroxylase [EC:1.14.13.-]	map01100	Metabolic pathways	0.866667	19	0.684211
K03185	3	13	25221	15	2.09626e-06	0.000252728	2-octaprenyl-6-methoxyphenol hydroxylase [EC:1.14.13.-]	map01110	Biosynthesis of secondary metabolites	0.866667	19	0.684211
K03186	2	15	26201	26	0.00129088	0.0412412	flavin prenyltransferase [EC:2.5.1.129]	map00130	Ubiquinone and other terpenoid-quinone biosynthesis	0.576923	23	0.652174
K03186	2	15	26201	26	0.00129088	0.0412412	flavin prenyltransferase [EC:2.5.1.129]	map00627	Aminobenzoate degradation	0.576923	23	0.652174
K03186	2	15	26201	26	0.00129088	0.0412412	flavin prenyltransferase [EC:2.5.1.129]	map00940	Phenylpropanoid biosynthesis	0.576923	23	0.652174
K03186	2	15	26201	26	0.00129088	0.0412412	flavin prenyltransferase [EC:2.5.1.129]	map01100	Metabolic pathways	0.576923	23	0.652174
K03186	2	15	26201	26	0.00129088	0.0412412	flavin prenyltransferase [EC:2.5.1.129]	map01110	Biosynthesis of secondary metabolites	0.576923	23	0.652174
K03186	2	15	26201	26	0.00129088	0.0412412	flavin prenyltransferase [EC:2.5.1.129]	map01220	Degradation of aromatic compounds	0.576923	23	0.652174
K03187	3	5	25221	5	0.00136126	0.0416714	urease accessory protein	NA	NA	1	19	0.263158
K03189	3	5	25221	5	0.00136126	0.0416714	urease accessory protein	NA	NA	1	19	0.263158
K03216	3	16	25221	23	2.1909e-05	0.00171397	tRNA (cytidine/uridine-2'-O-)-methyltransferase [EC:2.1.1.207]	NA	NA	0.695652	19	0.842105
K03265	1	7	28925	7	0.000253543	0.011603	peptide chain release factor subunit 1	map03015	mRNA surveillance pathway	1	24	0.291667
K03270	2	18	26201	30	0.000217661	0.0105679	3-deoxy-D-manno-octulosonate 8-phosphate phosphatase (KDO 8-P phosphatase) [EC:3.1.3.45]	map00540	Lipopolysaccharide biosynthesis	0.6	23	0.782609
K03270	2	18	26201	30	0.000217661	0.0105679	3-deoxy-D-manno-octulosonate 8-phosphate phosphatase (KDO 8-P phosphatase) [EC:3.1.3.45]	map01100	Metabolic pathways	0.6	23	0.782609
K03272	2	20	26201	36	0.000411554	0.0172598	D-beta-D-heptose 7-phosphate kinase / D-beta-D-heptose 1-phosphate adenosyltransferase [EC:2.7.1.167 2.7.7.70]	map00540	Lipopolysaccharide biosynthesis	0.555556	23	0.869565
K03272	2	20	26201	36	0.000411554	0.0172598	D-beta-D-heptose 7-phosphate kinase / D-beta-D-heptose 1-phosphate adenosyltransferase [EC:2.7.1.167 2.7.7.70]	map01100	Metabolic pathways	0.555556	23	0.869565
K03285	3	7	25221	7	9.71467e-05	0.00541543	general bacterial porin, GBP family	NA	NA	1	19	0.368421
K03287	2	9	26201	10	7.32985e-05	0.00446248	outer membrane factor, OMF family	NA	NA	0.9	23	0.391304
K03304	1	13	28925	19	0.000773215	0.0272405	tellurite resistance protein	NA	NA	0.684211	24	0.541667
K03305	2	21	26201	30	1.8445e-06	0.000234419	proton-dependent oligopeptide transporter, POT family	NA	NA	0.7	23	0.913043
K03385	4	6	14048	9	0.000606366	0.0229117	nitrite reductase (cytochrome c-552) [EC:1.7.2.2]	map00910	Nitrogen metabolism	0.666667	12	0.5
K03385	4	6	14048	9	0.000606366	0.0229117	nitrite reductase (cytochrome c-552) [EC:1.7.2.2]	map01120	Microbial metabolism in diverse environments	0.666667	12	0.5
K03390	2	14	26201	14	1.60722e-08	9.0714e-06	heterodisulfide reductase subunit C [EC:1.8.98.1]	map00680	Methane metabolism	1	23	0.608696
K03390	2	14	26201	14	1.60722e-08	9.0714e-06	heterodisulfide reductase subunit C [EC:1.8.98.1]	map01100	Metabolic pathways	1	23	0.608696
K03390	2	14	26201	14	1.60722e-08	9.0714e-06	heterodisulfide reductase subunit C [EC:1.8.98.1]	map01120	Microbial metabolism in diverse environments	1	23	0.608696
K03390	2	14	26201	14	1.60722e-08	9.0714e-06	heterodisulfide reductase subunit C [EC:1.8.98.1]	map01200	Carbon metabolism	1	23	0.608696
K03402	1	17	28925	20	7.5642e-07	0.000111983	transcriptional regulator of arginine metabolism	NA	NA	0.85	24	0.708333
K03404	1	6	28925	6	0.000827542	0.028201	magnesium chelatase subunit D [EC:6.6.1.1]	map00860	Porphyrin and chlorophyll metabolism	1	24	0.25
K03404	1	6	28925	6	0.000827542	0.028201	magnesium chelatase subunit D [EC:6.6.1.1]	map01100	Metabolic pathways	1	24	0.25
K03404	1	6	28925	6	0.000827542	0.028201	magnesium chelatase subunit D [EC:6.6.1.1]	map01110	Biosynthesis of secondary metabolites	1	24	0.25
K03415	3	8	25221	9	0.000178102	0.00878894	two-component system, chemotaxis family, response regulator CheV	map02020	Two-component system	0.888889	19	0.421053
K03415	3	8	25221	9	0.000178102	0.00878894	two-component system, chemotaxis family, response regulator CheV	map02030	Bacterial chemotaxis	0.888889	19	0.421053
K03432	1	14	28925	15	6.8777e-07	0.000103517	proteasome alpha subunit [EC:3.4.25.1]	map03050	Proteasome	0.933333	24	0.583333
K03433	1	14	28925	15	6.8777e-07	0.000103517	proteasome beta subunit [EC:3.4.25.1]	map03050	Proteasome	0.933333	24	0.583333
K03472	3	5	25221	5	0.00136126	0.0416714	D-erythrose 4-phosphate dehydrogenase [EC:1.2.1.72]	map00750	Vitamin B6 metabolism	1	19	0.263158
K03472	3	5	25221	5	0.00136126	0.0416714	D-erythrose 4-phosphate dehydrogenase [EC:1.2.1.72]	map01100	Metabolic pathways	1	19	0.263158
K03473	3	5	25221	5	0.00136126	0.0416714	erythronate-4-phosphate dehydrogenase [EC:1.1.1.290]	map00750	Vitamin B6 metabolism	1	19	0.263158
K03473	3	5	25221	5	0.00136126	0.0416714	erythronate-4-phosphate dehydrogenase [EC:1.1.1.290]	map01100	Metabolic pathways	1	19	0.263158
K03518	1	11	28925	14	0.000303405	0.0135865	aerobic carbon-monoxide dehydrogenase small subunit [EC:1.2.5.3]	map01120	Microbial metabolism in diverse environments	0.785714	24	0.458333
K03519	1	11	28925	14	0.000303405	0.0135865	aerobic carbon-monoxide dehydrogenase medium subunit [EC:1.2.5.3]	map01120	Microbial metabolism in diverse environments	0.785714	24	0.458333
K03520	1	11	28925	14	0.000303405	0.0135865	aerobic carbon-monoxide dehydrogenase large subunit [EC:1.2.5.3]	map01120	Microbial metabolism in diverse environments	0.785714	24	0.458333
K03528	3	13	25221	14	3.71476e-07	6.70934e-05	cell division protein ZipA	NA	NA	0.928571	19	0.684211
K03532	2	7	26201	7	0.000126862	0.00675233	trimethylamine-N-oxide reductase (cytochrome c), cytochrome c-type subunit TorC	map02020	Two-component system	1	23	0.304348
K03554	3	9	25221	12	0.000670453	0.0246792	recombination associated protein RdgC	NA	NA	0.75	19	0.473684
K03557	3	15	25221	15	2.51695e-09	2.62266e-06	Fis family transcriptional regulator, factor for inversion stimulation protein	map05111	Biofilm formation - Vibrio cholerae	1	19	0.789474
K03558	2	19	26201	35	0.000839389	0.0284971	membrane protein required for colicin V production	NA	NA	0.542857	23	0.826087
K03560	3	15	25221	19	3.08877e-06	0.00035458	biopolymer transport protein TolR	NA	NA	0.789474	19	0.789474
K03562	3	17	25221	22	1.10934e-06	0.000155722	biopolymer transport protein TolQ	map01120	Microbial metabolism in diverse environments	0.772727	19	0.894737
K03566	3	8	25221	10	0.000679884	0.0247573	LysR family transcriptional regulator, glycine cleavage system transcriptional activator	map02026	Biofilm formation - Escherichia coli	0.8	19	0.421053
K03583	3	9	25221	12	0.000670453	0.0246792	exodeoxyribonuclease V gamma subunit [EC:3.1.11.5]	map03440	Homologous recombination	0.75	19	0.473684
K03586	3	19	25221	22	8.20268e-09	5.51844e-06	cell division protein FtsL	NA	NA	0.863636	19	1
K03597	3	10	25221	13	0.000230487	0.0110787	sigma-E factor negative regulatory protein RseA	NA	NA	0.769231	19	0.526316
K03599	3	15	25221	16	3.01882e-08	1.31913e-05	stringent starvation protein A	NA	NA	0.9375	19	0.789474
K03600	3	17	25221	19	1.71715e-08	9.12176e-06	stringent starvation protein B	NA	NA	0.894737	19	0.894737
K03608	3	14	25221	17	2.71543e-06	0.000315736	cell division topological specificity factor	NA	NA	0.823529	19	0.736842
K03609	3	14	25221	19	2.62637e-05	0.00189743	septum site-determining protein MinD	NA	NA	0.736842	19	0.736842
K03610	3	12	25221	16	7.77889e-05	0.0046115	septum site-determining protein MinC	NA	NA	0.75	19	0.631579
K03616	3	15	25221	18	8.66292e-07	0.000124178	electron transport complex protein RnfB	NA	NA	0.833333	19	0.789474
K03643	3	17	25221	20	8.56643e-08	2.63729e-05	LPS-assembly lipoprotein	NA	NA	0.85	19	0.894737
K03656	3	12	25221	19	0.000930712	0.0306005	ATP-dependent DNA helicase Rep [EC:3.6.4.12]	NA	NA	0.631579	19	0.631579
K03666	3	15	25221	20	9.27858e-06	0.000832368	host factor-I protein	map02024	Quorum sensing	0.75	19	0.789474
K03666	3	15	25221	20	9.27858e-06	0.000832368	host factor-I protein	map03018	RNA degradation	0.75	19	0.789474
K03666	3	15	25221	20	9.27858e-06	0.000832368	host factor-I protein	map05111	Biofilm formation - Vibrio cholerae	0.75	19	0.789474
K03667	3	13	25221	20	0.000376597	0.0160421	ATP-dependent HslUV protease ATP-binding subunit HslU	NA	NA	0.65	19	0.684211
K03676	3	16	25221	22	8.88421e-06	0.000804986	glutaredoxin 3	NA	NA	0.727273	19	0.842105
K03683	3	8	25221	8	2.59509e-05	0.00188489	ribonuclease T [EC:3.1.13.-]	NA	NA	1	19	0.421053
K03690	3	18	25221	19	6.80437e-10	1.31674e-06	ubiquinone biosynthesis protein UbiJ	NA	NA	0.947368	19	0.947368
K03694	3	17	25221	19	1.71715e-08	9.12176e-06	ATP-dependent Clp protease ATP-binding subunit ClpA	NA	NA	0.894737	19	0.894737
K03710	1	16	28925	23	0.000138361	0.0072645	GntR family transcriptional regulator	NA	NA	0.695652	24	0.666667
K03713	1	21	28925	38	0.00138402	0.0422728	MerR family transcriptional regulator, glutamine synthetase repressor	NA	NA	0.552632	24	0.875
K03727	1	16	28925	18	4.6718e-07	8.1657e-05	ATP-dependent RNA helicase HelY [EC:3.6.4.-]	NA	NA	0.888889	24	0.666667
K03735	4	6	14048	10	0.00132442	0.0416714	ethanolamine ammonia-lyase large subunit [EC:4.3.1.7]	map00564	Glycerophospholipid metabolism	0.6	12	0.5
K03735	4	6	14048	10	0.00132442	0.0416714	ethanolamine ammonia-lyase large subunit [EC:4.3.1.7]	map01100	Metabolic pathways	0.6	12	0.5
K03736	4	6	14048	9	0.000606366	0.0229117	ethanolamine ammonia-lyase small subunit [EC:4.3.1.7]	map00564	Glycerophospholipid metabolism	0.666667	12	0.5
K03736	4	6	14048	9	0.000606366	0.0229117	ethanolamine ammonia-lyase small subunit [EC:4.3.1.7]	map01100	Metabolic pathways	0.666667	12	0.5
K03743	3	12	25221	19	0.000930712	0.0306005	nicotinamide-nucleotide amidase [EC:3.5.1.42]	map00760	Nicotinate and nicotinamide metabolism	0.631579	19	0.631579
K03745	3	14	25221	16	6.37671e-07	0.000100441	SlyX protein	NA	NA	0.875	19	0.736842
K03746	3	15	25221	15	2.51695e-09	2.62266e-06	DNA-binding protein H-NS	NA	NA	1	19	0.789474
K03747	3	7	25221	7	9.71467e-05	0.00541543	Smg protein	NA	NA	1	19	0.368421
K03760	3	7	25221	8	0.000595517	0.0226598	lipid A ethanolaminephosphotransferase [EC:2.7.8.43]	map01503	Cationic antimicrobial peptide (CAMP) resistance	0.875	19	0.368421
K03773	2	20	26201	34	0.000143304	0.00739505	FKBP-type peptidyl-prolyl cis-trans isomerase FklB [EC:5.2.1.8]	NA	NA	0.588235	23	0.869565
K03774	3	13	25221	13	3.52849e-08	1.38542e-05	FKBP-type peptidyl-prolyl cis-trans isomerase SlpA [EC:5.2.1.8]	NA	NA	1	19	0.684211
K03793	3	13	25221	16	8.41683e-06	0.000770368	pteridine reductase [EC:1.5.1.33]	NA	NA	0.8125	19	0.684211
K03806	3	12	25221	13	1.29398e-06	0.000176163	N-acetyl-anhydromuramoyl-L-alanine amidase [EC:3.5.1.28]	NA	NA	0.923077	19	0.631579
K03807	3	6	25221	6	0.000363656	0.0155642	AmpE protein	NA	NA	1	19	0.315789
K03809	3	14	25221	23	0.000594586	0.0226598	NAD(P)H dehydrogenase (quinone) [EC:1.6.5.2]	map00130	Ubiquinone and other terpenoid-quinone biosynthesis	0.608696	19	0.736842
K03809	3	14	25221	23	0.000594586	0.0226598	NAD(P)H dehydrogenase (quinone) [EC:1.6.5.2]	map01110	Biosynthesis of secondary metabolites	0.608696	19	0.736842
K03811	2	14	26201	24	0.00161702	0.0477737	nicotinamide mononucleotide transporter	NA	NA	0.583333	23	0.608696
K03821	3	15	25221	27	0.00142269	0.0429215	polyhydroxyalkanoate synthase [EC:2.3.1.-]	map00650	Butanoate metabolism	0.555556	19	0.789474
K03831	3	8	25221	9	0.000178102	0.00878894	molybdopterin adenylyltransferase [EC:2.7.7.75]	map00790	Folate biosynthesis	0.888889	19	0.421053
K03831	3	8	25221	9	0.000178102	0.00878894	molybdopterin adenylyltransferase [EC:2.7.7.75]	map01100	Metabolic pathways	0.888889	19	0.421053
K03831	3	8	25221	9	0.000178102	0.00878894	molybdopterin adenylyltransferase [EC:2.7.7.75]	map04122	Sulfur relay system	0.888889	19	0.421053
K03841	2	18	26201	24	2.06836e-06	0.000252728	fructose-1,6-bisphosphatase I [EC:3.1.3.11]	map00010	Glycolysis / Gluconeogenesis	0.75	23	0.782609
K03841	2	18	26201	24	2.06836e-06	0.000252728	fructose-1,6-bisphosphatase I [EC:3.1.3.11]	map00030	Pentose phosphate pathway	0.75	23	0.782609
K03841	2	18	26201	24	2.06836e-06	0.000252728	fructose-1,6-bisphosphatase I [EC:3.1.3.11]	map00051	Fructose and mannose metabolism	0.75	23	0.782609
K03841	2	18	26201	24	2.06836e-06	0.000252728	fructose-1,6-bisphosphatase I [EC:3.1.3.11]	map00680	Methane metabolism	0.75	23	0.782609
K03841	2	18	26201	24	2.06836e-06	0.000252728	fructose-1,6-bisphosphatase I [EC:3.1.3.11]	map00710	Carbon fixation in photosynthetic organisms	0.75	23	0.782609
K03841	2	18	26201	24	2.06836e-06	0.000252728	fructose-1,6-bisphosphatase I [EC:3.1.3.11]	map01100	Metabolic pathways	0.75	23	0.782609
K03841	2	18	26201	24	2.06836e-06	0.000252728	fructose-1,6-bisphosphatase I [EC:3.1.3.11]	map01110	Biosynthesis of secondary metabolites	0.75	23	0.782609
K03841	2	18	26201	24	2.06836e-06	0.000252728	fructose-1,6-bisphosphatase I [EC:3.1.3.11]	map01120	Microbial metabolism in diverse environments	0.75	23	0.782609
K03841	2	18	26201	24	2.06836e-06	0.000252728	fructose-1,6-bisphosphatase I [EC:3.1.3.11]	map01130	Biosynthesis of antibiotics	0.75	23	0.782609
K03841	2	18	26201	24	2.06836e-06	0.000252728	fructose-1,6-bisphosphatase I [EC:3.1.3.11]	map01200	Carbon metabolism	0.75	23	0.782609
K03841	2	18	26201	24	2.06836e-06	0.000252728	fructose-1,6-bisphosphatase I [EC:3.1.3.11]	map04152	AMPK signaling pathway	0.75	23	0.782609
K03841	2	18	26201	24	2.06836e-06	0.000252728	fructose-1,6-bisphosphatase I [EC:3.1.3.11]	map04910	Insulin signaling pathway	0.75	23	0.782609
K03856	4	6	14048	10	0.00132442	0.0416714	3-deoxy-7-phosphoheptulonate synthase [EC:2.5.1.54]	map00400	Phenylalanine, tyrosine and tryptophan biosynthesis	0.6	12	0.5
K03856	4	6	14048	10	0.00132442	0.0416714	3-deoxy-7-phosphoheptulonate synthase [EC:2.5.1.54]	map01100	Metabolic pathways	0.6	12	0.5
K03856	4	6	14048	10	0.00132442	0.0416714	3-deoxy-7-phosphoheptulonate synthase [EC:2.5.1.54]	map01110	Biosynthesis of secondary metabolites	0.6	12	0.5
K03856	4	6	14048	10	0.00132442	0.0416714	3-deoxy-7-phosphoheptulonate synthase [EC:2.5.1.54]	map01130	Biosynthesis of antibiotics	0.6	12	0.5
K03856	4	6	14048	10	0.00132442	0.0416714	3-deoxy-7-phosphoheptulonate synthase [EC:2.5.1.54]	map01230	Biosynthesis of amino acids	0.6	12	0.5
K03889	1	13	28925	15	1.12778e-05	0.000960814	ubiquinol-cytochrome c reductase cytochrome c subunit	map00190	Oxidative phosphorylation	0.866667	24	0.541667
K03889	1	13	28925	15	1.12778e-05	0.000960814	ubiquinol-cytochrome c reductase cytochrome c subunit	map01100	Metabolic pathways	0.866667	24	0.541667
K03890	1	11	28925	11	2.23355e-06	0.000264241	ubiquinol-cytochrome c reductase iron-sulfur subunit	map00190	Oxidative phosphorylation	1	24	0.458333
K03890	1	11	28925	11	2.23355e-06	0.000264241	ubiquinol-cytochrome c reductase iron-sulfur subunit	map01100	Metabolic pathways	1	24	0.458333
K03891	1	9	28925	9	2.37982e-05	0.001806	ubiquinol-cytochrome c reductase cytochrome b subunit	map00190	Oxidative phosphorylation	1	24	0.375
K03891	1	9	28925	9	2.37982e-05	0.001806	ubiquinol-cytochrome c reductase cytochrome b subunit	map01100	Metabolic pathways	1	24	0.375
K03939	3	9	25221	10	5.2656e-05	0.00351369	NADH dehydrogenase (ubiquinone) Fe-S protein 6	map00190	Oxidative phosphorylation	0.9	19	0.473684
K03939	3	9	25221	10	5.2656e-05	0.00351369	NADH dehydrogenase (ubiquinone) Fe-S protein 6	map01100	Metabolic pathways	0.9	19	0.473684
K03939	3	9	25221	10	5.2656e-05	0.00351369	NADH dehydrogenase (ubiquinone) Fe-S protein 6	map04723	Retrograde endocannabinoid signaling	0.9	19	0.473684
K03976	1	13	28925	19	0.000773215	0.0272405	Cys-tRNA(Pro)/Cys-tRNA(Cys) deacylase [EC:3.1.1.-]	NA	NA	0.684211	24	0.541667
K03981	3	17	25221	31	0.000843737	0.0285732	thiol:disulfide interchange protein DsbC [EC:5.3.4.1]	NA	NA	0.548387	19	0.894737
K04018	3	13	25221	14	3.71476e-07	6.70934e-05	formate-dependent nitrite reductase complex subunit NrfG	NA	NA	0.928571	19	0.684211
K04065	3	17	25221	27	8.42241e-05	0.00491767	hyperosmotically inducible periplasmic protein	NA	NA	0.62963	19	0.894737
K04074	1	19	28925	23	3.88455e-07	6.92369e-05	cell division initiation protein	NA	NA	0.826087	24	0.791667
K04083	3	13	25221	19	0.000174641	0.00878894	molecular chaperone Hsp33	NA	NA	0.684211	19	0.684211
K04084	2	22	26201	42	0.000642435	0.0240731	thiol:disulfide interchange protein DsbD [EC:1.8.1.8]	NA	NA	0.52381	23	0.956522
K04085	3	15	25221	24	0.000250182	0.011603	tRNA 2-thiouridine synthesizing protein A [EC:2.8.1.-]	map04122	Sulfur relay system	0.625	19	0.789474
K04090	3	13	25221	16	8.41683e-06	0.000770368	indolepyruvate ferredoxin oxidoreductase [EC:1.2.7.8]	NA	NA	0.8125	19	0.684211
K04091	1	14	28925	20	0.000333758	0.0145842	alkanesulfonate monooxygenase [EC:1.14.14.5]	map00920	Sulfur metabolism	0.7	24	0.583333
K04092	1	8	28925	9	0.000508725	0.0200617	chorismate mutase [EC:5.4.99.5]	map00400	Phenylalanine, tyrosine and tryptophan biosynthesis	0.888889	24	0.333333
K04092	1	8	28925	9	0.000508725	0.0200617	chorismate mutase [EC:5.4.99.5]	map01100	Metabolic pathways	0.888889	24	0.333333
K04092	1	8	28925	9	0.000508725	0.0200617	chorismate mutase [EC:5.4.99.5]	map01110	Biosynthesis of secondary metabolites	0.888889	24	0.333333
K04092	1	8	28925	9	0.000508725	0.0200617	chorismate mutase [EC:5.4.99.5]	map01130	Biosynthesis of antibiotics	0.888889	24	0.333333
K04092	1	8	28925	9	0.000508725	0.0200617	chorismate mutase [EC:5.4.99.5]	map01230	Biosynthesis of amino acids	0.888889	24	0.333333
K04097	3	7	25221	7	9.71467e-05	0.00541543	prostaglandin-H2 D-isomerase / glutathione transferase [EC:5.3.99.2 2.5.1.18]	map00480	Glutathione metabolism	1	19	0.368421
K04097	3	7	25221	7	9.71467e-05	0.00541543	prostaglandin-H2 D-isomerase / glutathione transferase [EC:5.3.99.2 2.5.1.18]	map00590	Arachidonic acid metabolism	1	19	0.368421
K04097	3	7	25221	7	9.71467e-05	0.00541543	prostaglandin-H2 D-isomerase / glutathione transferase [EC:5.3.99.2 2.5.1.18]	map00980	Metabolism of xenobiotics by cytochrome P450	1	19	0.368421
K04097	3	7	25221	7	9.71467e-05	0.00541543	prostaglandin-H2 D-isomerase / glutathione transferase [EC:5.3.99.2 2.5.1.18]	map00982	Drug metabolism - cytochrome P450	1	19	0.368421
K04097	3	7	25221	7	9.71467e-05	0.00541543	prostaglandin-H2 D-isomerase / glutathione transferase [EC:5.3.99.2 2.5.1.18]	map01100	Metabolic pathways	1	19	0.368421
K04097	3	7	25221	7	9.71467e-05	0.00541543	prostaglandin-H2 D-isomerase / glutathione transferase [EC:5.3.99.2 2.5.1.18]	map05204	Chemical carcinogenesis	1	19	0.368421
K04343	1	10	28925	10	7.2908e-06	0.000693061	streptomycin 6-kinase [EC:2.7.1.72]	NA	NA	1	24	0.416667
K04516	2	18	26201	18	9.52373e-11	6.45042e-07	chorismate mutase [EC:5.4.99.5]	map00400	Phenylalanine, tyrosine and tryptophan biosynthesis	1	23	0.782609
K04516	2	18	26201	18	9.52373e-11	6.45042e-07	chorismate mutase [EC:5.4.99.5]	map01100	Metabolic pathways	1	23	0.782609
K04516	2	18	26201	18	9.52373e-11	6.45042e-07	chorismate mutase [EC:5.4.99.5]	map01110	Biosynthesis of secondary metabolites	1	23	0.782609
K04516	2	18	26201	18	9.52373e-11	6.45042e-07	chorismate mutase [EC:5.4.99.5]	map01130	Biosynthesis of antibiotics	1	23	0.782609
K04516	2	18	26201	18	9.52373e-11	6.45042e-07	chorismate mutase [EC:5.4.99.5]	map01230	Biosynthesis of amino acids	1	23	0.782609
K04517	1	15	28925	16	2.24325e-07	4.67493e-05	prephenate dehydrogenase [EC:1.3.1.12]	map00400	Phenylalanine, tyrosine and tryptophan biosynthesis	0.9375	24	0.625
K04517	1	15	28925	16	2.24325e-07	4.67493e-05	prephenate dehydrogenase [EC:1.3.1.12]	map00401	Novobiocin biosynthesis	0.9375	24	0.625
K04517	1	15	28925	16	2.24325e-07	4.67493e-05	prephenate dehydrogenase [EC:1.3.1.12]	map01100	Metabolic pathways	0.9375	24	0.625
K04517	1	15	28925	16	2.24325e-07	4.67493e-05	prephenate dehydrogenase [EC:1.3.1.12]	map01110	Biosynthesis of secondary metabolites	0.9375	24	0.625
K04517	1	15	28925	16	2.24325e-07	4.67493e-05	prephenate dehydrogenase [EC:1.3.1.12]	map01130	Biosynthesis of antibiotics	0.9375	24	0.625
K04517	1	15	28925	16	2.24325e-07	4.67493e-05	prephenate dehydrogenase [EC:1.3.1.12]	map01230	Biosynthesis of amino acids	0.9375	24	0.625
K04518	1	17	28925	23	2.42021e-05	0.00182111	prephenate dehydratase [EC:4.2.1.51]	map00400	Phenylalanine, tyrosine and tryptophan biosynthesis	0.73913	24	0.708333
K04518	1	17	28925	23	2.42021e-05	0.00182111	prephenate dehydratase [EC:4.2.1.51]	map01100	Metabolic pathways	0.73913	24	0.708333
K04518	1	17	28925	23	2.42021e-05	0.00182111	prephenate dehydratase [EC:4.2.1.51]	map01110	Biosynthesis of secondary metabolites	0.73913	24	0.708333
K04518	1	17	28925	23	2.42021e-05	0.00182111	prephenate dehydratase [EC:4.2.1.51]	map01130	Biosynthesis of antibiotics	0.73913	24	0.708333
K04518	1	17	28925	23	2.42021e-05	0.00182111	prephenate dehydratase [EC:4.2.1.51]	map01230	Biosynthesis of amino acids	0.73913	24	0.708333
K04568	4	7	14048	10	0.000127663	0.00678166	elongation factor P--(R)-beta-lysine ligase [EC:6.3.1.-]	NA	NA	0.7	12	0.583333
K04714	2	8	26201	9	0.000238694	0.0112857	shingomyelin synthase [EC:2.7.8.27]	map00600	Sphingolipid metabolism	0.888889	23	0.347826
K04714	2	8	26201	9	0.000238694	0.0112857	shingomyelin synthase [EC:2.7.8.27]	map01100	Metabolic pathways	0.888889	23	0.347826
K04714	2	8	26201	9	0.000238694	0.0112857	shingomyelin synthase [EC:2.7.8.27]	map04071	Sphingolipid signaling pathway	0.888889	23	0.347826
K04752	3	16	25221	28	0.000652303	0.0242417	nitrogen regulatory protein P-II 2	NA	NA	0.571429	19	0.842105
K04754	3	13	25221	13	3.52849e-08	1.38542e-05	phospholipid-binding lipoprotein MlaA	NA	NA	1	19	0.684211
K04760	3	11	25221	14	7.77022e-05	0.0046115	transcription elongation factor GreB	NA	NA	0.785714	19	0.578947
K04764	3	15	25221	21	2.44006e-05	0.00182111	integration host factor subunit alpha	NA	NA	0.714286	19	0.789474
K04767	2	19	26201	32	0.000176881	0.00878894	acetoin utilization protein AcuB	NA	NA	0.59375	23	0.826087
K04768	1	7	28925	7	0.000253543	0.011603	acetoin utilization protein AcuC	NA	NA	1	24	0.291667
K04769	4	4	14048	4	0.000490348	0.0195648	AbrB family transcriptional regulator, stage V sporulation protein T	NA	NA	1	12	0.333333
K04955	4	4	14048	4	0.000490348	0.0195648	hyperpolarization activated cyclic nucleotide-gated potassium channel 2	map04024	cAMP signaling pathway	1	12	0.333333
K04985	2	22	26201	24	8.405e-11	6.45042e-07	polycystin 1	NA	NA	0.916667	23	0.956522
K05297	3	6	25221	6	0.000363656	0.0155642	rubredoxin---NAD+ reductase [EC:1.18.1.1]	map00071	Fatty acid degradation	1	19	0.315789
K05339	3	8	25221	8	2.59509e-05	0.00188489	holin-like protein LrgB	map02020	Two-component system	1	19	0.421053
K05341	1	7	28925	7	0.000253543	0.011603	amylosucrase [EC:2.4.1.4]	map00500	Starch and sucrose metabolism	1	24	0.291667
K05343	1	10	28925	13	0.000786115	0.0274806	maltose alpha-D-glucosyltransferase / alpha-amylase [EC:5.4.99.16 3.2.1.1]	map00500	Starch and sucrose metabolism	0.769231	24	0.416667
K05343	1	10	28925	13	0.000786115	0.0274806	maltose alpha-D-glucosyltransferase / alpha-amylase [EC:5.4.99.16 3.2.1.1]	map01100	Metabolic pathways	0.769231	24	0.416667
K05350	1	15	28925	23	0.000655359	0.0243219	beta-glucosidase [EC:3.2.1.21]	map00460	Cyanoamino acid metabolism	0.652174	24	0.625
K05350	1	15	28925	23	0.000655359	0.0243219	beta-glucosidase [EC:3.2.1.21]	map00500	Starch and sucrose metabolism	0.652174	24	0.625
K05350	1	15	28925	23	0.000655359	0.0243219	beta-glucosidase [EC:3.2.1.21]	map00940	Phenylpropanoid biosynthesis	0.652174	24	0.625
K05350	1	15	28925	23	0.000655359	0.0243219	beta-glucosidase [EC:3.2.1.21]	map01100	Metabolic pathways	0.652174	24	0.625
K05350	1	15	28925	23	0.000655359	0.0243219	beta-glucosidase [EC:3.2.1.21]	map01110	Biosynthesis of secondary metabolites	0.652174	24	0.625
K05364	1	20	28925	21	7.88767e-10	1.42462e-06	penicillin-binding protein A	map00550	Peptidoglycan biosynthesis	0.952381	24	0.833333
K05365	3	8	25221	9	0.000178102	0.00878894	penicillin-binding protein 1B [EC:2.4.1.129 3.4.16.4]	map00550	Peptidoglycan biosynthesis	0.888889	19	0.421053
K05372	2	9	26201	10	7.32985e-05	0.00446248	AraC family transcriptional regulator	NA	NA	0.9	23	0.391304
K05386	4	7	14048	12	0.000639138	0.0239827	bilin biosynthesis protein	map00196	Photosynthesis - antenna proteins	0.583333	12	0.583333
K05386	4	7	14048	12	0.000639138	0.0239827	bilin biosynthesis protein	map01100	Metabolic pathways	0.583333	12	0.583333
K05522	1	14	28925	14	6.42086e-08	2.07088e-05	endonuclease VIII [EC:3.2.2.- 4.2.99.18]	map03410	Base excision repair	1	24	0.583333
K05527	3	18	25221	22	1.09412e-07	2.93484e-05	BolA protein	NA	NA	0.818182	19	0.947368
K05539	3	7	25221	8	0.000595517	0.0226598	tRNA-dihydrouridine synthase A [EC:1.-.-.-]	NA	NA	0.875	19	0.368421
K05541	3	10	25221	11	1.54225e-05	0.00125473	tRNA-dihydrouridine synthase C [EC:1.-.-.-]	NA	NA	0.909091	19	0.526316
K05558	1	11	28925	12	1.9276e-05	0.0015181	pyridoxamine 5'-phosphate oxidase family protein	NA	NA	0.916667	24	0.458333
K05565	1	6	28925	6	0.000827542	0.028201	multicomponent Na+:H+ antiporter subunit A	NA	NA	1	24	0.25
K05567	1	7	28925	7	0.000253543	0.011603	multicomponent Na+:H+ antiporter subunit C	NA	NA	1	24	0.291667
K05568	1	7	28925	8	0.00148459	0.0441015	multicomponent Na+:H+ antiporter subunit D	NA	NA	0.875	24	0.291667
K05569	1	7	28925	8	0.00148459	0.0441015	multicomponent Na+:H+ antiporter subunit E	NA	NA	0.875	24	0.291667
K05602	1	18	28925	20	5.41383e-08	1.8566e-05	histidinol-phosphatase [EC:3.1.3.15]	map00340	Histidine metabolism	0.9	24	0.75
K05602	1	18	28925	20	5.41383e-08	1.8566e-05	histidinol-phosphatase [EC:3.1.3.15]	map01100	Metabolic pathways	0.9	24	0.75
K05602	1	18	28925	20	5.41383e-08	1.8566e-05	histidinol-phosphatase [EC:3.1.3.15]	map01110	Biosynthesis of secondary metabolites	0.9	24	0.75
K05602	1	18	28925	20	5.41383e-08	1.8566e-05	histidinol-phosphatase [EC:3.1.3.15]	map01230	Biosynthesis of amino acids	0.9	24	0.75
K05657	2	7	26201	7	0.000126862	0.00675233	ATP-binding cassette, subfamily B (MDR/TAP), member 10	map02010	ABC transporters	1	23	0.304348
K05663	3	7	25221	7	9.71467e-05	0.00541543	mitochondrial ABC transporter ATM	map02010	ABC transporters	1	19	0.368421
K05788	3	15	25221	18	8.66292e-07	0.000124178	integration host factor subunit beta	NA	NA	0.833333	19	0.789474
K05811	2	9	26201	10	7.32985e-05	0.00446248	putative lipoprotein	NA	NA	0.9	23	0.391304
K05820	3	11	25221	16	0.000534604	0.0208997	MFS transporter, PPP family, 3-phenylpropionic acid transporter	NA	NA	0.6875	19	0.578947
K05845	1	12	28925	13	6.37977e-06	0.000640151	osmoprotectant transport system substrate-binding protein	map02010	ABC transporters	0.923077	24	0.5
K05846	1	12	28925	13	6.37977e-06	0.000640151	osmoprotectant transport system permease protein	map02010	ABC transporters	0.923077	24	0.5
K05847	1	9	28925	10	0.000172365	0.00874478	osmoprotectant transport system ATP-binding protein	map02010	ABC transporters	0.9	24	0.375
K05907	3	7	25221	7	9.71467e-05	0.00541543	adenylyl-sulfate reductase (glutathione) [EC:1.8.4.9]	map00920	Sulfur metabolism	1	19	0.368421
K05907	3	7	25221	7	9.71467e-05	0.00541543	adenylyl-sulfate reductase (glutathione) [EC:1.8.4.9]	map01120	Microbial metabolism in diverse environments	1	19	0.368421
K05937	2	16	26201	27	0.000593425	0.0226598	uncharacterized protein	NA	NA	0.592593	23	0.695652
K05986	2	9	26201	12	0.000910767	0.0301276	nuclease S1 [EC:3.1.30.1]	NA	NA	0.75	23	0.391304
K05994	2	19	26201	23	6.89546e-08	2.19779e-05	bacterial leucyl aminopeptidase [EC:3.4.11.10]	NA	NA	0.826087	23	0.826087
K05996	2	8	26201	10	0.000900277	0.0301115	carboxypeptidase T [EC:3.4.17.18]	NA	NA	0.8	23	0.347826
K06016	1	10	28925	12	0.0002508	0.011603	beta-ureidopropionase / N-carbamoyl-L-amino-acid hydrolase [EC:3.5.1.6 3.5.1.87]	map00240	Pyrimidine metabolism	0.833333	24	0.416667
K06016	1	10	28925	12	0.0002508	0.011603	beta-ureidopropionase / N-carbamoyl-L-amino-acid hydrolase [EC:3.5.1.6 3.5.1.87]	map01100	Metabolic pathways	0.833333	24	0.416667
K06020	3	15	25221	27	0.00142269	0.0429215	sulfate-transporting ATPase [EC:3.6.3.25]	NA	NA	0.555556	19	0.789474
K06046	2	15	26201	17	3.32166e-07	6.33735e-05	long-chain-fatty-acid---luciferin-component ligase [EC:6.2.1.19]	map02020	Two-component system	0.882353	23	0.652174
K06046	2	15	26201	17	3.32166e-07	6.33735e-05	long-chain-fatty-acid---luciferin-component ligase [EC:6.2.1.19]	map02024	Quorum sensing	0.882353	23	0.652174
K06076	2	23	26201	45	0.000765105	0.0271312	long-chain fatty acid transport protein	NA	NA	0.511111	23	1
K06077	3	15	25221	17	1.92436e-07	4.30867e-05	outer membrane lipoprotein SlyB	NA	NA	0.882353	19	0.789474
K06125	3	8	25221	10	0.000679884	0.0247573	4-hydroxybenzoate polyprenyltransferase [EC:2.5.1.39]	map00130	Ubiquinone and other terpenoid-quinone biosynthesis	0.8	19	0.421053
K06125	3	8	25221	10	0.000679884	0.0247573	4-hydroxybenzoate polyprenyltransferase [EC:2.5.1.39]	map01100	Metabolic pathways	0.8	19	0.421053
K06125	3	8	25221	10	0.000679884	0.0247573	4-hydroxybenzoate polyprenyltransferase [EC:2.5.1.39]	map01110	Biosynthesis of secondary metabolites	0.8	19	0.421053
K06127	3	16	25221	28	0.000652303	0.0242417	2-methoxy-6-polyprenyl-1,4-benzoquinol methylase [EC:2.1.1.201]	map00130	Ubiquinone and other terpenoid-quinone biosynthesis	0.571429	19	0.842105
K06127	3	16	25221	28	0.000652303	0.0242417	2-methoxy-6-polyprenyl-1,4-benzoquinol methylase [EC:2.1.1.201]	map01100	Metabolic pathways	0.571429	19	0.842105
K06127	3	16	25221	28	0.000652303	0.0242417	2-methoxy-6-polyprenyl-1,4-benzoquinol methylase [EC:2.1.1.201]	map01110	Biosynthesis of secondary metabolites	0.571429	19	0.842105
K06132	3	9	25221	12	0.000670453	0.0246792	cardiolipin synthase C [EC:2.7.8.-]	map00564	Glycerophospholipid metabolism	0.75	19	0.473684
K06132	3	9	25221	12	0.000670453	0.0246792	cardiolipin synthase C [EC:2.7.8.-]	map01100	Metabolic pathways	0.75	19	0.473684
K06134	3	12	25221	13	1.29398e-06	0.000176163	ubiquinone biosynthesis monooxygenase Coq7 [EC:1.14.13.-]	map00130	Ubiquinone and other terpenoid-quinone biosynthesis	0.923077	19	0.631579
K06134	3	12	25221	13	1.29398e-06	0.000176163	ubiquinone biosynthesis monooxygenase Coq7 [EC:1.14.13.-]	map01100	Metabolic pathways	0.923077	19	0.631579
K06134	3	12	25221	13	1.29398e-06	0.000176163	ubiquinone biosynthesis monooxygenase Coq7 [EC:1.14.13.-]	map01110	Biosynthesis of secondary metabolites	0.923077	19	0.631579
K06139	2	14	26201	23	0.00090407	0.0301268	pyrroloquinoline quinone biosynthesis protein E	NA	NA	0.608696	23	0.608696
K06142	2	21	26201	41	0.00123754	0.0396773	outer membrane protein	NA	NA	0.512195	23	0.913043
K06154	1	10	28925	12	0.0002508	0.011603	Lrp/AsnC family transcriptional regulator, involved in the regulation of lysine biosynthesis	NA	NA	0.833333	24	0.416667
K06169	2	19	26201	27	5.12358e-06	0.000540109	tRNA-(ms[2]io[6]A)-hydroxylase [EC:1.-.-.-]	NA	NA	0.703704	23	0.826087
K06177	3	15	25221	22	5.76501e-05	0.00372359	tRNA pseudouridine32 synthase / 23S rRNA pseudouridine746 synthase [EC:5.4.99.28 5.4.99.29]	NA	NA	0.681818	19	0.789474
K06182	3	12	25221	19	0.000930712	0.0306005	23S rRNA pseudouridine2604 synthase [EC:5.4.99.21]	NA	NA	0.631579	19	0.631579
K06183	3	10	25221	11	1.54225e-05	0.00125473	16S rRNA pseudouridine516 synthase [EC:5.4.99.19]	NA	NA	0.909091	19	0.526316
K06186	3	15	25221	18	8.66292e-07	0.000124178	outer membrane protein assembly factor BamE	NA	NA	0.833333	19	0.789474
K06189	3	14	25221	16	6.37671e-07	0.000100441	magnesium and cobalt transporter	NA	NA	0.875	19	0.736842
K06190	3	13	25221	16	8.41683e-06	0.000770368	intracellular septation protein	NA	NA	0.8125	19	0.684211
K06196	1	22	28925	31	4.48427e-06	0.000478298	cytochrome c-type biogenesis protein	NA	NA	0.709677	24	0.916667
K06200	4	8	14048	14	0.000309412	0.0137871	carbon starvation protein	NA	NA	0.571429	12	0.666667
K06201	2	15	26201	16	5.27912e-08	1.8566e-05	copper homeostasis protein	NA	NA	0.9375	23	0.652174
K06202	3	8	25221	10	0.000679884	0.0247573	CyaY protein	NA	NA	0.8	19	0.421053
K06208	1	10	28925	10	7.2908e-06	0.000693061	chorismate mutase [EC:5.4.99.5]	map00400	Phenylalanine, tyrosine and tryptophan biosynthesis	1	24	0.416667
K06208	1	10	28925	10	7.2908e-06	0.000693061	chorismate mutase [EC:5.4.99.5]	map01100	Metabolic pathways	1	24	0.416667
K06208	1	10	28925	10	7.2908e-06	0.000693061	chorismate mutase [EC:5.4.99.5]	map01110	Biosynthesis of secondary metabolites	1	24	0.416667
K06208	1	10	28925	10	7.2908e-06	0.000693061	chorismate mutase [EC:5.4.99.5]	map01130	Biosynthesis of antibiotics	1	24	0.416667
K06208	1	10	28925	10	7.2908e-06	0.000693061	chorismate mutase [EC:5.4.99.5]	map01230	Biosynthesis of amino acids	1	24	0.416667
K06211	2	15	26201	22	9.33107e-05	0.00539013	HTH-type transcriptional regulator, transcriptional repressor of NAD biosynthesis genes [EC:2.7.7.1 2.7.1.22]	map00760	Nicotinate and nicotinamide metabolism	0.681818	23	0.652174
K06211	2	15	26201	22	9.33107e-05	0.00539013	HTH-type transcriptional regulator, transcriptional repressor of NAD biosynthesis genes [EC:2.7.7.1 2.7.1.22]	map01100	Metabolic pathways	0.681818	23	0.652174
K06215	1	17	28925	17	1.84543e-09	2.38078e-06	pyridoxal 5'-phosphate synthase pdxS subunit [EC:4.3.3.6]	map00750	Vitamin B6 metabolism	1	24	0.708333
K06221	1	10	28925	13	0.000786115	0.0274806	2,5-diketo-D-gluconate reductase A [EC:1.1.1.346]	NA	NA	0.769231	24	0.416667
K06252	2	6	26201	6	0.000457124	0.0189364	tenascin	map04151	PI3K-Akt signaling pathway	1	23	0.26087
K06252	2	6	26201	6	0.000457124	0.0189364	tenascin	map04510	Focal adhesion	1	23	0.26087
K06252	2	6	26201	6	0.000457124	0.0189364	tenascin	map04512	ECM-receptor interaction	1	23	0.26087
K06252	2	6	26201	6	0.000457124	0.0189364	tenascin	map05206	MicroRNAs in cancer	1	23	0.26087
K06330	2	16	26201	24	8.18847e-05	0.00479141	spore coat protein H	NA	NA	0.666667	23	0.695652
K06346	1	18	28925	23	3.44392e-06	0.000377744	spoIIIJ-associated protein	NA	NA	0.782609	24	0.75
K06415	3	5	25221	5	0.00136126	0.0416714	stage V sporulation protein R	NA	NA	1	19	0.263158
K06442	1	17	28925	29	0.00165264	0.047886	23S rRNA (cytidine1920-2'-O)/16S rRNA (cytidine1409-2'-O)-methyltransferase [EC:2.1.1.226 2.1.1.227]	NA	NA	0.586207	24	0.708333
K06467	2	5	26201	5	0.00164712	0.047886	CD22 antigen	map04514	Cell adhesion molecules (CAMs)	1	23	0.217391
K06467	2	5	26201	5	0.00164712	0.047886	CD22 antigen	map04640	Hematopoietic cell lineage	1	23	0.217391
K06467	2	5	26201	5	0.00164712	0.047886	CD22 antigen	map04662	B cell receptor signaling pathway	1	23	0.217391
K06499	2	12	26201	12	2.08755e-07	4.54292e-05	carcinoembryonic antigen-related cell adhesion molecule	NA	NA	1	23	0.521739
K06597	3	7	25221	7	9.71467e-05	0.00541543	chemosensory pili system protein ChpB (putative protein-glutamate methylesterase)	map02020	Two-component system	1	19	0.368421
K06598	3	5	25221	5	0.00136126	0.0416714	chemosensory pili system protein ChpC	map02020	Two-component system	1	19	0.263158
K06598	3	5	25221	5	0.00136126	0.0416714	chemosensory pili system protein ChpC	map02025	Biofilm formation - Pseudomonas aeruginosa	1	19	0.263158
K06638	4	4	14048	4	0.000490348	0.0195648	mitotic spindle assembly checkpoint protein MAD1	map04110	Cell cycle	1	12	0.333333
K06638	4	4	14048	4	0.000490348	0.0195648	mitotic spindle assembly checkpoint protein MAD1	map04914	Progesterone-mediated oocyte maturation	1	12	0.333333
K06638	4	4	14048	4	0.000490348	0.0195648	mitotic spindle assembly checkpoint protein MAD1	map05203	Viral carcinogenesis	1	12	0.333333
K06858	2	15	26201	26	0.00129088	0.0412412	vitamin B12 transport system substrate-binding protein	map02010	ABC transporters	0.576923	23	0.652174
K06877	1	17	28925	24	5.91725e-05	0.00378984	DEAD/DEAH box helicase domain-containing protein	NA	NA	0.708333	24	0.708333
K06879	3	12	25221	12	1.32107e-07	3.37646e-05	7-cyano-7-deazaguanine reductase [EC:1.7.1.13]	map00790	Folate biosynthesis	1	19	0.631579
K06879	3	12	25221	12	1.32107e-07	3.37646e-05	7-cyano-7-deazaguanine reductase [EC:1.7.1.13]	map01100	Metabolic pathways	1	19	0.631579
K06881	2	19	26201	31	9.7132e-05	0.00541543	bifunctional oligoribonuclease and PAP phosphatase NrnA [EC:3.1.3.7 3.1.13.3]	map00920	Sulfur metabolism	0.612903	23	0.826087
K06881	2	19	26201	31	9.7132e-05	0.00541543	bifunctional oligoribonuclease and PAP phosphatase NrnA [EC:3.1.3.7 3.1.13.3]	map01100	Metabolic pathways	0.612903	23	0.826087
K06881	2	19	26201	31	9.7132e-05	0.00541543	bifunctional oligoribonuclease and PAP phosphatase NrnA [EC:3.1.3.7 3.1.13.3]	map01120	Microbial metabolism in diverse environments	0.612903	23	0.826087
K06882	2	19	26201	29	2.52236e-05	0.00186709	uncharacterized protein	NA	NA	0.655172	23	0.826087
K06885	2	13	26201	14	6.02003e-07	0.000100058	uncharacterized protein	NA	NA	0.928571	23	0.565217
K06894	2	19	26201	34	0.000517944	0.020366	uncharacterized protein	NA	NA	0.558824	23	0.826087
K06916	3	13	25221	15	2.09626e-06	0.000252728	cell division protein ZapE	NA	NA	0.866667	19	0.684211
K06920	3	12	25221	17	0.000199811	0.00975365	7-cyano-7-deazaguanine synthase [EC:6.3.4.20]	map00790	Folate biosynthesis	0.705882	19	0.631579
K06920	3	12	25221	17	0.000199811	0.00975365	7-cyano-7-deazaguanine synthase [EC:6.3.4.20]	map01100	Metabolic pathways	0.705882	19	0.631579
K06923	3	11	25221	11	4.94598e-07	8.32276e-05	uncharacterized protein	NA	NA	1	19	0.578947
K06934	2	6	26201	6	0.000457124	0.0189364	uncharacterized protein	NA	NA	1	23	0.26087
K06938	3	11	25221	11	4.94598e-07	8.32276e-05	uncharacterized protein	NA	NA	1	19	0.578947
K06960	1	19	28925	23	3.88455e-07	6.92369e-05	uncharacterized protein	NA	NA	0.826087	24	0.791667
K06970	2	5	26201	5	0.00164712	0.047886	23S rRNA (adenine1618-N6)-methyltransferase [EC:2.1.1.181]	NA	NA	1	23	0.217391
K06972	3	7	25221	8	0.000595517	0.0226598	presequence protease [EC:3.4.24.-]	NA	NA	0.875	19	0.368421
K06973	2	15	26201	17	3.32166e-07	6.33735e-05	uncharacterized protein	NA	NA	0.882353	23	0.652174
K06974	2	6	26201	6	0.000457124	0.0189364	archaemetzincin [EC:3.4.-.-]	NA	NA	1	23	0.26087
K06976	1	10	28925	13	0.000786115	0.0274806	uncharacterized protein	NA	NA	0.769231	24	0.416667
K06994	1	18	28925	18	5.65256e-10	1.31674e-06	putative drug exporter of the RND superfamily	NA	NA	1	24	0.75
K07000	3	8	25221	10	0.000679884	0.0247573	uncharacterized protein	NA	NA	0.8	19	0.421053
K07004	2	20	26201	30	1.0389e-05	0.000907931	uncharacterized protein	NA	NA	0.666667	23	0.869565
K07005	1	19	28925	24	1.32437e-06	0.000179399	uncharacterized protein	NA	NA	0.791667	24	0.791667
K07009	1	8	28925	8	7.7679e-05	0.0046115	uncharacterized protein	NA	NA	1	24	0.333333
K07017	2	14	26201	16	1.05967e-06	0.000149524	uncharacterized protein	NA	NA	0.875	23	0.608696
K07020	1	14	28925	14	6.42086e-08	2.07088e-05	uncharacterized protein	NA	NA	1	24	0.583333
K07024	1	17	28925	25	0.000131947	0.00695468	sucrose-6-phosphatase&#160; [EC:3.1.3.24]	map00500	Starch and sucrose metabolism	0.68	24	0.708333
K07030	1	11	28925	12	1.9276e-05	0.0015181	uncharacterized protein	NA	NA	0.916667	24	0.458333
K07039	3	14	25221	22	0.000308547	0.0137713	uncharacterized protein	NA	NA	0.636364	19	0.736842
K07067	1	17	28925	17	1.84543e-09	2.38078e-06	diadenylate cyclase [EC:2.7.7.85]	NA	NA	1	24	0.708333
K07094	2	17	26201	17	3.43275e-10	1.1625e-06	putative glycerol-1-phosphate prenyltransferase [EC:2.5.1.-]	NA	NA	1	23	0.73913
K07095	2	18	26201	28	6.02525e-05	0.00384085	uncharacterized protein	NA	NA	0.642857	23	0.782609
K07102	3	17	25221	31	0.000843737	0.0285732	anomeric MurNAc/GlcNAc kinase [EC:2.7.1.-]	map00520	Amino sugar and nucleotide sugar metabolism	0.548387	19	0.894737
K07102	3	17	25221	31	0.000843737	0.0285732	anomeric MurNAc/GlcNAc kinase [EC:2.7.1.-]	map01100	Metabolic pathways	0.548387	19	0.894737
K07106	2	15	26201	15	4.45939e-09	4.31478e-06	N-acetylmuramic acid 6-phosphate etherase [EC:4.2.1.126]	map00520	Amino sugar and nucleotide sugar metabolism	1	23	0.652174
K07106	2	15	26201	15	4.45939e-09	4.31478e-06	N-acetylmuramic acid 6-phosphate etherase [EC:4.2.1.126]	map01100	Metabolic pathways	1	23	0.652174
K07115	3	14	25221	15	1.06124e-07	2.90414e-05	23S rRNA (adenine2030-N6)-methyltransferase [EC:2.1.1.266]	NA	NA	0.933333	19	0.736842
K07117	2	13	26201	21	0.00110753	0.0359344	uncharacterized protein	NA	NA	0.619048	23	0.565217
K07121	3	10	25221	10	1.85168e-06	0.000234419	uncharacterized protein	NA	NA	1	19	0.526316
K07122	3	14	25221	15	1.06124e-07	2.90414e-05	phospholipid transport system transporter-binding protein	map02010	ABC transporters	0.933333	19	0.736842
K07126	3	14	25221	24	0.00107675	0.0351886	uncharacterized protein	NA	NA	0.583333	19	0.736842
K07137	2	14	26201	24	0.00161702	0.0477737	uncharacterized protein	NA	NA	0.583333	23	0.608696
K07142	4	4	14048	4	0.000490348	0.0195648	2-amino-4-hydroxy-6-hydroxymethyldihydropteridine diphosphokinase [EC:2.7.6.3]	NA	NA	1	12	0.333333
K07145	1	7	28925	8	0.00148459	0.0441015	heme oxygenase (staphylobilin-producing) [EC:1.14.99.48]	map00860	Porphyrin and chlorophyll metabolism	0.875	24	0.291667
K07145	1	7	28925	8	0.00148459	0.0441015	heme oxygenase (staphylobilin-producing) [EC:1.14.99.48]	map01110	Biosynthesis of secondary metabolites	0.875	24	0.291667
K07155	2	10	26201	13	0.000325094	0.0143651	quercetin 2,3-dioxygenase [EC:1.13.11.24]	NA	NA	0.769231	23	0.434783
K07159	1	17	28925	17	1.84543e-09	2.38078e-06	uncharacterized protein	NA	NA	1	24	0.708333
K07161	1	14	28925	19	0.000139673	0.00730508	uncharacterized protein	NA	NA	0.736842	24	0.583333
K07177	1	17	28925	17	1.84543e-09	2.38078e-06	Lon-like protease	map02024	Quorum sensing	1	24	0.708333
K07183	1	17	28925	25	0.000131947	0.00695468	response regulator NasT	NA	NA	0.68	24	0.708333
K07224	1	15	28925	17	1.36006e-06	0.000181511	iron uptake system component EfeO	NA	NA	0.882353	24	0.625
K07234	3	13	25221	16	8.41683e-06	0.000770368	uncharacterized protein involved in response to NO	NA	NA	0.8125	19	0.684211
K07235	3	7	25221	7	9.71467e-05	0.00541543	tRNA 2-thiouridine synthesizing protein D [EC:2.8.1.-]	map04122	Sulfur relay system	1	19	0.368421
K07236	3	7	25221	8	0.000595517	0.0226598	tRNA 2-thiouridine synthesizing protein C	map04122	Sulfur relay system	0.875	19	0.368421
K07237	3	5	25221	5	0.00136126	0.0416714	tRNA 2-thiouridine synthesizing protein B	map04122	Sulfur relay system	1	19	0.263158
K07246	1	17	28925	19	1.59481e-07	3.85772e-05	tartrate dehydrogenase/decarboxylase / D-malate dehydrogenase [EC:1.1.1.93 4.1.1.73 1.1.1.83]	map00630	Glyoxylate and dicarboxylate metabolism	0.894737	24	0.708333
K07246	1	17	28925	19	1.59481e-07	3.85772e-05	tartrate dehydrogenase/decarboxylase / D-malate dehydrogenase [EC:1.1.1.93 4.1.1.73 1.1.1.83]	map00650	Butanoate metabolism	0.894737	24	0.708333
K07252	2	7	26201	7	0.000126862	0.00675233	dolichyldiphosphatase [EC:3.6.1.43]	map00510	N-Glycan biosynthesis	1	23	0.304348
K07262	3	12	25221	13	1.29398e-06	0.000176163	serine-type D-Ala-D-Ala endopeptidase (penicillin-binding protein 7) [EC:3.4.21.-]	NA	NA	0.923077	19	0.631579
K07276	3	5	25221	5	0.00136126	0.0416714	uncharacterized protein	NA	NA	1	19	0.263158
K07284	1	17	28925	18	2.36084e-08	1.08407e-05	sortase A [EC:3.4.22.70]	NA	NA	0.944444	24	0.708333
K07287	3	14	25221	14	9.42405e-09	5.55036e-06	outer membrane protein assembly factor BamC	NA	NA	1	19	0.736842
K07320	3	11	25221	11	4.94598e-07	8.32276e-05	ribosomal protein L3 glutamine methyltransferase [EC:2.1.1.298]	NA	NA	1	19	0.578947
K07323	3	14	25221	20	6.58955e-05	0.00419071	phospholipid transport system substrate-binding protein	map02010	ABC transporters	0.7	19	0.736842
K07335	1	14	28925	20	0.000333758	0.0145842	basic membrane protein A and related proteins	NA	NA	0.7	24	0.583333
K07390	3	17	25221	20	8.56643e-08	2.63729e-05	monothiol glutaredoxin	NA	NA	0.85	19	0.894737
K07395	3	10	25221	11	1.54225e-05	0.00125473	putative proteasome-type protease	NA	NA	0.909091	19	0.526316
K07442	1	18	28925	20	5.41383e-08	1.8566e-05	tRNA (adenine57-N1/adenine58-N1)-methyltransferase catalytic subunit [EC:2.1.1.219 2.1.1.220]	NA	NA	0.9	24	0.75
K07465	1	15	28925	17	1.36006e-06	0.000181511	putative RecB family exonuclease	NA	NA	0.882353	24	0.625
K07501	2	17	26201	23	5.63144e-06	0.000577906	3'-5' exonuclease	NA	NA	0.73913	23	0.73913
K07502	4	5	14048	6	0.000383468	0.016253	uncharacterized protein	NA	NA	0.833333	12	0.416667
K07503	1	16	28925	22	5.89462e-05	0.00378429	endonuclease [EC:3.1.-.-]	NA	NA	0.727273	24	0.666667
K07504	2	15	26201	19	5.19525e-06	0.000543435	predicted type IV restriction endonuclease	NA	NA	0.789474	23	0.652174
K07508	3	9	25221	12	0.000670453	0.0246792	acetyl-CoA acyltransferase 2 [EC:2.3.1.16]	map00062	Fatty acid elongation	0.75	19	0.473684
K07508	3	9	25221	12	0.000670453	0.0246792	acetyl-CoA acyltransferase 2 [EC:2.3.1.16]	map00071	Fatty acid degradation	0.75	19	0.473684
K07508	3	9	25221	12	0.000670453	0.0246792	acetyl-CoA acyltransferase 2 [EC:2.3.1.16]	map00280	Valine, leucine and isoleucine degradation	0.75	19	0.473684
K07508	3	9	25221	12	0.000670453	0.0246792	acetyl-CoA acyltransferase 2 [EC:2.3.1.16]	map01100	Metabolic pathways	0.75	19	0.473684
K07508	3	9	25221	12	0.000670453	0.0246792	acetyl-CoA acyltransferase 2 [EC:2.3.1.16]	map01110	Biosynthesis of secondary metabolites	0.75	19	0.473684
K07508	3	9	25221	12	0.000670453	0.0246792	acetyl-CoA acyltransferase 2 [EC:2.3.1.16]	map01130	Biosynthesis of antibiotics	0.75	19	0.473684
K07508	3	9	25221	12	0.000670453	0.0246792	acetyl-CoA acyltransferase 2 [EC:2.3.1.16]	map01212	Fatty acid metabolism	0.75	19	0.473684
K07533	1	10	28925	13	0.000786115	0.0274806	foldase protein PrsA [EC:5.2.1.8]	NA	NA	0.769231	24	0.416667
K07542	1	15	28925	20	5.64942e-05	0.00372359	phosphatidylinositol glycan, class V [EC:2.4.1.-]	map00563	Glycosylphosphatidylinositol (GPI)-anchor biosynthesis	0.75	24	0.625
K07542	1	15	28925	20	5.64942e-05	0.00372359	phosphatidylinositol glycan, class V [EC:2.4.1.-]	map01100	Metabolic pathways	0.75	24	0.625
K07552	3	14	25221	24	0.00107675	0.0351886	MFS transporter, DHA1 family, multidrug resistance protein	NA	NA	0.583333	19	0.736842
K07574	3	17	25221	18	2.41634e-09	2.62266e-06	RNA-binding protein	NA	NA	0.944444	19	0.894737
K07637	3	6	25221	6	0.000363656	0.0155642	two-component system, OmpR family, sensor histidine kinase PhoQ [EC:2.7.13.3]	map01503	Cationic antimicrobial peptide (CAMP) resistance	1	19	0.315789
K07637	3	6	25221	6	0.000363656	0.0155642	two-component system, OmpR family, sensor histidine kinase PhoQ [EC:2.7.13.3]	map02020	Two-component system	1	19	0.315789
K07638	3	11	25221	13	2.20161e-05	0.00171397	two-component system, OmpR family, osmolarity sensor histidine kinase EnvZ [EC:2.7.13.3]	map02020	Two-component system	0.846154	19	0.578947
K07638	3	11	25221	13	2.20161e-05	0.00171397	two-component system, OmpR family, osmolarity sensor histidine kinase EnvZ [EC:2.7.13.3]	map02026	Biofilm formation - Escherichia coli	0.846154	19	0.578947
K07639	3	5	25221	5	0.00136126	0.0416714	two-component system, OmpR family, sensor histidine kinase RstB [EC:2.7.13.3]	map02020	Two-component system	1	19	0.263158
K07642	1	17	28925	20	7.5642e-07	0.000111983	two-component system, OmpR family, sensor histidine kinase BaeS [EC:2.7.13.3]	map02020	Two-component system	0.85	24	0.708333
K07645	3	15	25221	21	2.44006e-05	0.00182111	two-component system, OmpR family, sensor histidine kinase QseC [EC:2.7.13.3]	map02020	Two-component system	0.714286	19	0.789474
K07645	3	15	25221	21	2.44006e-05	0.00182111	two-component system, OmpR family, sensor histidine kinase QseC [EC:2.7.13.3]	map02024	Quorum sensing	0.714286	19	0.789474
K07649	3	7	25221	7	9.71467e-05	0.00541543	two-component system, OmpR family, sensor histidine kinase TctE [EC:2.7.13.3]	map02020	Two-component system	1	19	0.368421
K07653	1	10	28925	11	5.78633e-05	0.00372359	two-component system, OmpR family, sensor histidine kinase MprB [EC:2.7.13.3]	map02020	Two-component system	0.909091	24	0.416667
K07654	1	16	28925	16	6.02476e-09	4.50161e-06	two-component system, OmpR family, sensor histidine kinase MtrB [EC:2.7.13.3]	map02020	Two-component system	1	24	0.666667
K07656	1	6	28925	6	0.000827542	0.028201	two-component system, OmpR family, sensor histidine kinase TrcS [EC:2.7.13.3]	map02020	Two-component system	1	24	0.25
K07657	3	19	25221	27	2.75882e-06	0.00031941	two-component system, OmpR family, phosphate regulon response regulator PhoB	map02020	Two-component system	0.703704	19	1
K07659	3	13	25221	13	3.52849e-08	1.38542e-05	two-component system, OmpR family, phosphate regulon response regulator OmpR	map02020	Two-component system	1	19	0.684211
K07659	3	13	25221	13	3.52849e-08	1.38542e-05	two-component system, OmpR family, phosphate regulon response regulator OmpR	map02026	Biofilm formation - Escherichia coli	1	19	0.684211
K07660	3	5	25221	5	0.00136126	0.0416714	two-component system, OmpR family, response regulator PhoP	map01503	Cationic antimicrobial peptide (CAMP) resistance	1	19	0.263158
K07660	3	5	25221	5	0.00136126	0.0416714	two-component system, OmpR family, response regulator PhoP	map02020	Two-component system	1	19	0.263158
K07665	3	9	25221	9	6.93211e-06	0.000680452	two-component system, OmpR family, copper resistance phosphate regulon response regulator CusR	map02020	Two-component system	1	19	0.473684
K07666	3	6	25221	6	0.000363656	0.0155642	two-component system, OmpR family, response regulator QseB	map02020	Two-component system	1	19	0.315789
K07666	3	6	25221	6	0.000363656	0.0155642	two-component system, OmpR family, response regulator QseB	map02024	Quorum sensing	1	19	0.315789
K07669	1	10	28925	11	5.78633e-05	0.00372359	two-component system, OmpR family, response regulator MprA	map02020	Two-component system	0.909091	24	0.416667
K07670	1	15	28925	16	2.24325e-07	4.67493e-05	two-component system, OmpR family, response regulator MtrA	map02020	Two-component system	0.9375	24	0.625
K07672	1	6	28925	6	0.000827542	0.028201	two-component system, OmpR family, response regulator TrcR	map02020	Two-component system	1	24	0.25
K07683	2	9	26201	11	0.000302795	0.0135865	two-component system, NarL family, sensor histidine kinase NreB [EC:2.7.13.3]	map02020	Two-component system	0.818182	23	0.391304
K07684	3	12	25221	16	7.77889e-05	0.0046115	two-component system, NarL family, nitrate/nitrite response regulator NarL	map02020	Two-component system	0.75	19	0.631579
K07689	3	12	25221	14	6.82898e-06	0.000680186	two-component system, NarL family, invasion response regulator UvrY	map02020	Two-component system	0.857143	19	0.631579
K07689	3	12	25221	14	6.82898e-06	0.000680186	two-component system, NarL family, invasion response regulator UvrY	map02025	Biofilm formation - Pseudomonas aeruginosa	0.857143	19	0.631579
K07689	3	12	25221	14	6.82898e-06	0.000680186	two-component system, NarL family, invasion response regulator UvrY	map02026	Biofilm formation - Escherichia coli	0.857143	19	0.631579
K07689	3	12	25221	14	6.82898e-06	0.000680186	two-component system, NarL family, invasion response regulator UvrY	map05111	Biofilm formation - Vibrio cholerae	0.857143	19	0.631579
K07695	1	11	28925	13	9.02052e-05	0.00522188	two-component system, NarL family, response regulator DevR	map02020	Two-component system	0.846154	24	0.458333
K07705	2	18	26201	21	5.07955e-08	1.8566e-05	two-component system, LytTR family, response regulator LytT	map02020	Two-component system	0.857143	23	0.782609
K07708	3	14	25221	14	9.42405e-09	5.55036e-06	two-component system, NtrC family, nitrogen regulation sensor histidine kinase GlnL [EC:2.7.13.3]	map02020	Two-component system	1	19	0.736842
K07710	4	6	14048	9	0.000606366	0.0229117	two-component system, NtrC family, sensor histidine kinase AtoS [EC:2.7.13.3]	map02020	Two-component system	0.666667	12	0.5
K07712	3	14	25221	16	6.37671e-07	0.000100441	two-component system, NtrC family, nitrogen regulation response regulator GlnG	map02020	Two-component system	0.875	19	0.736842
K07718	2	20	26201	30	1.0389e-05	0.000907931	two-component system, sensor histidine kinase YesM [EC:2.7.13.3]	map02020	Two-component system	0.666667	23	0.869565
K07723	4	4	14048	4	0.000490348	0.0195648	CopG family transcriptional regulator / antitoxin EndoAI	NA	NA	1	12	0.333333
K07736	1	18	28925	23	3.44392e-06	0.000377744	CarD family transcriptional regulator	NA	NA	0.782609	24	0.75
K07752	2	14	26201	19	4.19971e-05	0.00291193	carboxypeptidase D [EC:3.4.17.22]	NA	NA	0.736842	23	0.608696
K07762	2	23	26201	28	3.2877e-09	3.2989e-06	pappalysin-1 [EC:3.4.24.79]	NA	NA	0.821429	23	1
K07768	1	19	28925	19	1.73134e-10	8.62851e-07	two-component system, OmpR family, sensor histidine kinase SenX3 [EC:2.7.13.3]	map02020	Two-component system	1	24	0.791667
K07776	1	18	28925	19	7.62345e-09	5.43512e-06	two-component system, OmpR family, response regulator RegX3	map02020	Two-component system	0.947368	24	0.75
K07777	2	15	26201	24	0.000394817	0.0166093	two-component system, NarL family, sensor histidine kinase DegS [EC:2.7.13.3]	map02020	Two-component system	0.625	23	0.652174
K07807	1	21	28925	28	1.72221e-06	0.000225401	uncharacterized protein	NA	NA	0.75	24	0.875
K07816	1	8	28925	9	0.000508725	0.0200617	putative GTP pyrophosphokinase [EC:2.7.6.5]	map00230	Purine metabolism	0.888889	24	0.333333
K07978	1	6	28925	6	0.000827542	0.028201	GntR family transcriptional regulator	NA	NA	1	24	0.25
K08082	3	17	25221	30	0.000506761	0.0200617	two-component system, LytTR family, sensor histidine kinase AlgZ [EC:2.7.13.3]	map02020	Two-component system	0.566667	19	0.894737
K08083	3	16	25221	19	2.73631e-07	5.42407e-05	two-component system, LytTR family, response regulator AlgR	map02020	Two-component system	0.842105	19	0.842105
K08084	3	15	25221	18	8.66292e-07	0.000124178	type IV fimbrial biogenesis protein FimT	NA	NA	0.833333	19	0.789474
K08086	3	16	25221	24	4.93542e-05	0.00339367	pilus assembly protein FimV	NA	NA	0.666667	19	0.842105
K08166	1	20	28925	22	6.14792e-09	4.50161e-06	MFS transporter, DHA2 family, methylenomycin A resistance protein	NA	NA	0.909091	24	0.833333
K08167	1	16	28925	16	6.02476e-09	4.50161e-06	MFS transporter, DHA2 family, multidrug resistance protein	NA	NA	1	24	0.666667
K08217	1	15	28925	21	0.000141432	0.00734036	MFS transporter, DHA3 family, macrolide efflux protein	NA	NA	0.714286	24	0.625
K08218	3	17	25221	25	1.91817e-05	0.0015181	MFS transporter, PAT family, beta-lactamase induction signal transducer AmpG	map01501	beta-Lactam resistance	0.68	19	0.894737
K08227	3	6	25221	6	0.000363656	0.0155642	MFS transporter, LPLT family, lysophospholipid transporter	NA	NA	1	19	0.315789
K08256	1	18	28925	31	0.00141096	0.0429215	phosphatidylinositol alpha-mannosyltransferase [EC:2.4.1.57]	NA	NA	0.580645	24	0.75
K08300	1	16	28925	23	0.000138361	0.0072645	ribonuclease E [EC:3.1.26.12]	map03018	RNA degradation	0.695652	24	0.666667
K08304	3	11	25221	12	4.48199e-06	0.000478298	membrane-bound lytic murein transglycosylase A [EC:4.2.2.-]	NA	NA	0.916667	19	0.578947
K08305	3	15	25221	21	2.44006e-05	0.00182111	membrane-bound lytic murein transglycosylase B [EC:4.2.2.-]	NA	NA	0.714286	19	0.789474
K08309	3	19	25221	32	0.000101599	0.00564041	soluble lytic murein transglycosylase [EC:4.2.2.-]	NA	NA	0.59375	19	1
K08311	3	16	25221	23	2.1909e-05	0.00171397	putative (di)nucleoside polyphosphate hydrolase [EC:3.6.1.-]	map03018	RNA degradation	0.695652	19	0.842105
K08314	2	14	26201	21	0.000232121	0.0110911	fructose-6-phosphate aldolase 2 [EC:4.1.2.-]	NA	NA	0.666667	23	0.608696
K08363	1	7	28925	8	0.00148459	0.0441015	mercuric ion transport protein	NA	NA	0.875	24	0.291667
K08364	2	20	26201	30	1.0389e-05	0.000907931	periplasmic mercuric ion binding protein	NA	NA	0.666667	23	0.869565
K08369	2	21	26201	34	3.54044e-05	0.00250438	MFS transporter, putative metabolite:H+ symporter	NA	NA	0.617647	23	0.913043
K08499	4	4	14048	4	0.000490348	0.0195648	member of the syntaxin family of t-SNAREs	map04130	SNARE interactions in vesicular transport	1	12	0.333333
K08609	2	5	26201	5	0.00164712	0.047886	disintegrin and metalloproteinase domain-containing protein 20 [EC:3.4.24.-]	NA	NA	1	23	0.217391
K08651	2	17	26201	25	3.30416e-05	0.00234336	thermitase [EC:3.4.21.66]	NA	NA	0.68	23	0.73913
K08676	2	10	26201	14	0.000853318	0.0287181	tricorn protease [EC:3.4.21.-]	NA	NA	0.714286	23	0.434783
K08680	1	7	28925	8	0.00148459	0.0441015	2-succinyl-6-hydroxy-2,4-cyclohexadiene-1-carboxylate synthase [EC:4.2.99.20]	map00130	Ubiquinone and other terpenoid-quinone biosynthesis	0.875	24	0.291667
K08680	1	7	28925	8	0.00148459	0.0441015	2-succinyl-6-hydroxy-2,4-cyclohexadiene-1-carboxylate synthase [EC:4.2.99.20]	map01100	Metabolic pathways	0.875	24	0.291667
K08680	1	7	28925	8	0.00148459	0.0441015	2-succinyl-6-hydroxy-2,4-cyclohexadiene-1-carboxylate synthase [EC:4.2.99.20]	map01110	Biosynthesis of secondary metabolites	0.875	24	0.291667
K08681	1	17	28925	17	1.84543e-09	2.38078e-06	5'-phosphate synthase pdxT subunit [EC:4.3.3.6]	map00750	Vitamin B6 metabolism	1	24	0.708333
K08682	2	10	26201	12	0.000100138	0.00557073	acyl carrier protein phosphodiesterase [EC:3.1.4.14]	map00770	Pantothenate and CoA biosynthesis	0.833333	23	0.434783
K08691	1	11	28925	12	1.9276e-05	0.0015181	malyl-CoA/(S)-citramalyl-CoA lyase [EC:4.1.3.24 4.1.3.25]	map00630	Glyoxylate and dicarboxylate metabolism	0.916667	24	0.458333
K08691	1	11	28925	12	1.9276e-05	0.0015181	malyl-CoA/(S)-citramalyl-CoA lyase [EC:4.1.3.24 4.1.3.25]	map00660	C5-Branched dibasic acid metabolism	0.916667	24	0.458333
K08691	1	11	28925	12	1.9276e-05	0.0015181	malyl-CoA/(S)-citramalyl-CoA lyase [EC:4.1.3.24 4.1.3.25]	map00680	Methane metabolism	0.916667	24	0.458333
K08691	1	11	28925	12	1.9276e-05	0.0015181	malyl-CoA/(S)-citramalyl-CoA lyase [EC:4.1.3.24 4.1.3.25]	map00720	Carbon fixation pathways in prokaryotes	0.916667	24	0.458333
K08691	1	11	28925	12	1.9276e-05	0.0015181	malyl-CoA/(S)-citramalyl-CoA lyase [EC:4.1.3.24 4.1.3.25]	map01120	Microbial metabolism in diverse environments	0.916667	24	0.458333
K08691	1	11	28925	12	1.9276e-05	0.0015181	malyl-CoA/(S)-citramalyl-CoA lyase [EC:4.1.3.24 4.1.3.25]	map01200	Carbon metabolism	0.916667	24	0.458333
K08692	2	8	26201	9	0.000238694	0.0112857	malate-CoA ligase subunit alpha [EC:6.2.1.9]	map00630	Glyoxylate and dicarboxylate metabolism	0.888889	23	0.347826
K08692	2	8	26201	9	0.000238694	0.0112857	malate-CoA ligase subunit alpha [EC:6.2.1.9]	map00680	Methane metabolism	0.888889	23	0.347826
K08692	2	8	26201	9	0.000238694	0.0112857	malate-CoA ligase subunit alpha [EC:6.2.1.9]	map01120	Microbial metabolism in diverse environments	0.888889	23	0.347826
K08692	2	8	26201	9	0.000238694	0.0112857	malate-CoA ligase subunit alpha [EC:6.2.1.9]	map01200	Carbon metabolism	0.888889	23	0.347826
K08715	2	10	26201	11	2.22993e-05	0.00173104	inward rectifier potassium channel	NA	NA	0.909091	23	0.434783
K08723	2	7	26201	8	0.000768452	0.0271433	5'-nucleotidase [EC:3.1.3.5]	map00230	Purine metabolism	0.875	23	0.304348
K08723	2	7	26201	8	0.000768452	0.0271433	5'-nucleotidase [EC:3.1.3.5]	map00240	Pyrimidine metabolism	0.875	23	0.304348
K08723	2	7	26201	8	0.000768452	0.0271433	5'-nucleotidase [EC:3.1.3.5]	map00760	Nicotinate and nicotinamide metabolism	0.875	23	0.304348
K08723	2	7	26201	8	0.000768452	0.0271433	5'-nucleotidase [EC:3.1.3.5]	map01100	Metabolic pathways	0.875	23	0.304348
K08723	2	7	26201	8	0.000768452	0.0271433	5'-nucleotidase [EC:3.1.3.5]	map01110	Biosynthesis of secondary metabolites	0.875	23	0.304348
K08737	2	5	26201	5	0.00164712	0.047886	DNA mismatch repair protein MSH6	map01524	Platinum drug resistance	1	23	0.217391
K08737	2	5	26201	5	0.00164712	0.047886	DNA mismatch repair protein MSH6	map03430	Mismatch repair	1	23	0.217391
K08737	2	5	26201	5	0.00164712	0.047886	DNA mismatch repair protein MSH6	map05200	Pathways in cancer	1	23	0.217391
K08737	2	5	26201	5	0.00164712	0.047886	DNA mismatch repair protein MSH6	map05210	Colorectal cancer	1	23	0.217391
K08956	2	18	26201	18	9.52373e-11	6.45042e-07	AFG3 family protein [EC:3.4.24.-]	NA	NA	1	23	0.782609
K08976	2	17	26201	26	7.06876e-05	0.00445365	putative membrane protein	NA	NA	0.653846	23	0.73913
K08981	1	19	28925	28	5.50473e-05	0.00365525	putative membrane protein	NA	NA	0.678571	24	0.791667
K08982	1	9	28925	11	0.000687623	0.0248057	putative membrane protein	NA	NA	0.818182	24	0.375
K08992	3	13	25221	18	7.31197e-05	0.00446248	lipopolysaccharide assembly protein A	NA	NA	0.722222	19	0.684211
K08994	2	10	26201	14	0.000853318	0.0287181	putative membrane protein	NA	NA	0.714286	23	0.434783
K09001	2	18	26201	33	0.0010631	0.0348265	anhydro-N-acetylmuramic acid kinase [EC:2.7.1.170]	NA	NA	0.545455	23	0.782609
K09007	3	7	25221	7	9.71467e-05	0.00541543	GTP cyclohydrolase I [EC:3.5.4.16]	map00790	Folate biosynthesis	1	19	0.368421
K09007	3	7	25221	7	9.71467e-05	0.00541543	GTP cyclohydrolase I [EC:3.5.4.16]	map01100	Metabolic pathways	1	19	0.368421
K09008	3	9	25221	10	5.2656e-05	0.00351369	NADH dehydrogenase [ubiquinone] 1 alpha subcomplex assembly factor 3	NA	NA	0.9	19	0.473684
K09009	1	15	28925	15	1.96685e-08	9.51536e-06	uncharacterized protein	NA	NA	1	24	0.625
K09012	1	14	28925	17	1.59337e-05	0.00128094	DeoR family transcriptional regulator, suf operon transcriptional repressor	NA	NA	0.823529	24	0.583333
K09118	1	14	28925	14	6.42086e-08	2.07088e-05	uncharacterized protein	NA	NA	1	24	0.583333
K09158	3	16	25221	19	2.73631e-07	5.42407e-05	uncharacterized protein	NA	NA	0.842105	19	0.842105
K09159	3	13	25221	14	3.71476e-07	6.70934e-05	antitoxin CptB	NA	NA	0.928571	19	0.684211
K09162	1	15	28925	16	2.24325e-07	4.67493e-05	chlorite dismutase [EC:1.13.11.49]	NA	NA	0.9375	24	0.625
K09251	2	17	26201	20	1.57464e-07	3.85772e-05	putrescine aminotransferase [EC:2.6.1.82]	map00330	Arginine and proline metabolism	0.85	23	0.73913
K09251	2	17	26201	20	1.57464e-07	3.85772e-05	putrescine aminotransferase [EC:2.6.1.82]	map01100	Metabolic pathways	0.85	23	0.73913
K09257	4	5	14048	5	7.29566e-05	0.00446248	NF-kappa-B inhibitor-like protein 2	NA	NA	1	12	0.416667
K09457	4	6	14048	9	0.000606366	0.0229117	7-cyano-7-deazaguanine reductase [EC:1.7.1.13]	map00790	Folate biosynthesis	0.666667	12	0.5
K09457	4	6	14048	9	0.000606366	0.0229117	7-cyano-7-deazaguanine reductase [EC:1.7.1.13]	map01100	Metabolic pathways	0.666667	12	0.5
K09479	2	5	26201	5	0.00164712	0.047886	very long chain acyl-CoA dehydrogenase [EC:1.3.8.9]	map00071	Fatty acid degradation	1	23	0.217391
K09479	2	5	26201	5	0.00164712	0.047886	very long chain acyl-CoA dehydrogenase [EC:1.3.8.9]	map01100	Metabolic pathways	1	23	0.217391
K09479	2	5	26201	5	0.00164712	0.047886	very long chain acyl-CoA dehydrogenase [EC:1.3.8.9]	map01212	Fatty acid metabolism	1	23	0.217391
K09607	2	10	26201	14	0.000853318	0.0287181	immune inhibitor A [EC:3.4.24.-]	NA	NA	0.714286	23	0.434783
K09650	2	21	26201	31	4.21511e-06	0.000456784	rhomboid-like protein [EC:3.4.21.105]	NA	NA	0.677419	23	0.913043
K09684	1	13	28925	14	2.09978e-06	0.000252728	purine catabolism regulatory protein	NA	NA	0.928571	24	0.541667
K09692	1	8	28925	9	0.000508725	0.0200617	teichoic acid transport system permease protein	map02010	ABC transporters	0.888889	24	0.333333
K09693	1	7	28925	7	0.000253543	0.011603	teichoic acid transport system ATP-binding protein [EC:3.6.3.40]	map02010	ABC transporters	1	24	0.291667
K09762	1	12	28925	12	6.84235e-07	0.000103517	uncharacterized protein	NA	NA	1	24	0.5
K09763	4	5	14048	7	0.00117641	0.037852	uncharacterized protein	NA	NA	0.714286	12	0.416667
K09766	4	4	14048	4	0.000490348	0.0195648	uncharacterized protein	NA	NA	1	12	0.333333
K09772	1	18	28925	18	5.65256e-10	1.31674e-06	cell division inhibitor SepF	NA	NA	1	24	0.75
K09773	3	14	25221	16	6.37671e-07	0.000100441	[pyruvate, water dikinase]-phosphate phosphotransferase / [pyruvate, water dikinase] kinase [EC:2.7.4.28 2.7.11.33]	NA	NA	0.875	19	0.736842
K09776	2	10	26201	10	2.71113e-06	0.000315736	uncharacterized protein	NA	NA	1	23	0.434783
K09777	4	5	14048	5	7.29566e-05	0.00446248	uncharacterized protein	NA	NA	1	12	0.416667
K09778	4	8	14048	9	1.87602e-06	0.000236397	uncharacterized protein	NA	NA	0.888889	12	0.666667
K09786	3	5	25221	5	0.00136126	0.0416714	uncharacterized protein	NA	NA	1	19	0.263158
K09790	3	9	25221	13	0.00166038	0.0479052	uncharacterized protein	NA	NA	0.692308	19	0.473684
K09792	2	16	26201	29	0.00170653	0.0490801	uncharacterized protein	NA	NA	0.551724	23	0.695652
K09801	3	14	25221	15	1.06124e-07	2.90414e-05	uncharacterized protein	NA	NA	0.933333	19	0.736842
K09803	3	11	25221	17	0.00114839	0.0370825	uncharacterized protein	NA	NA	0.647059	19	0.578947
K09806	3	12	25221	13	1.29398e-06	0.000176163	uncharacterized protein	NA	NA	0.923077	19	0.631579
K09813	1	10	28925	11	5.78633e-05	0.00372359	hemin transport system permease protein	map02010	ABC transporters	0.909091	24	0.416667
K09820	1	15	28925	22	0.000318186	0.0141316	manganese/iron transport system ATP-binding protein	NA	NA	0.681818	24	0.625
K09823	3	8	25221	8	2.59509e-05	0.00188489	Fur family transcriptional regulator, zinc uptake regulator	map02024	Quorum sensing	1	19	0.421053
K09889	3	14	25221	14	9.42405e-09	5.55036e-06	ribosome-associated protein	NA	NA	1	19	0.736842
K09895	3	9	25221	9	6.93211e-06	0.000680452	uncharacterized protein	NA	NA	1	19	0.473684
K09902	3	8	25221	8	2.59509e-05	0.00188489	uncharacterized protein	NA	NA	1	19	0.421053
K09912	3	9	25221	10	5.2656e-05	0.00351369	uncharacterized protein	NA	NA	0.9	19	0.473684
K09913	3	11	25221	15	0.000220544	0.0106491	uncharacterized protein	NA	NA	0.733333	19	0.578947
K09916	3	6	25221	6	0.000363656	0.0155642	uncharacterized protein	NA	NA	1	19	0.315789
K09921	3	14	25221	14	9.42405e-09	5.55036e-06	uncharacterized protein	NA	NA	1	19	0.736842
K09926	2	18	26201	32	0.000651547	0.0242417	uncharacterized protein	NA	NA	0.5625	23	0.782609
K09927	1	11	28925	15	0.000821004	0.028201	uncharacterized protein	NA	NA	0.733333	24	0.458333
K09929	3	8	25221	10	0.000679884	0.0247573	uncharacterized protein	NA	NA	0.8	19	0.421053
K09930	3	13	25221	19	0.000174641	0.00878894	uncharacterized protein	NA	NA	0.684211	19	0.684211
K09942	4	5	14048	5	7.29566e-05	0.00446248	uncharacterized protein	NA	NA	1	12	0.416667
K09946	2	11	26201	17	0.00162084	0.0477821	uncharacterized protein	NA	NA	0.647059	23	0.478261
K09949	4	6	14048	6	1.08542e-05	0.000930577	uncharacterized protein	NA	NA	1	12	0.5
K09973	2	19	26201	27	5.12358e-06	0.000540109	uncharacterized protein	NA	NA	0.703704	23	0.826087
K10005	1	12	28925	13	6.37977e-06	0.000640151	glutamate transport system substrate-binding protein	map02010	ABC transporters	0.923077	24	0.5
K10008	1	8	28925	8	7.7679e-05	0.0046115	glutamate transport system ATP-binding protein [EC:3.6.3.-]	map02010	ABC transporters	1	24	0.333333
K10012	2	20	26201	34	0.000143304	0.00739505	undecaprenyl-phosphate 4-deoxy-4-formamido-L-arabinose transferase [EC:2.4.2.53]	map00520	Amino sugar and nucleotide sugar metabolism	0.588235	23	0.869565
K10012	2	20	26201	34	0.000143304	0.00739505	undecaprenyl-phosphate 4-deoxy-4-formamido-L-arabinose transferase [EC:2.4.2.53]	map01503	Cationic antimicrobial peptide (CAMP) resistance	0.588235	23	0.869565
K10027	2	19	26201	32	0.000176881	0.00878894	phytoene desaturase [EC:1.3.99.26 1.3.99.28 1.3.99.29 1.3.99.31]	map00906	Carotenoid biosynthesis	0.59375	23	0.826087
K10027	2	19	26201	32	0.000176881	0.00878894	phytoene desaturase [EC:1.3.99.26 1.3.99.28 1.3.99.29 1.3.99.31]	map01100	Metabolic pathways	0.59375	23	0.826087
K10027	2	19	26201	32	0.000176881	0.00878894	phytoene desaturase [EC:1.3.99.26 1.3.99.28 1.3.99.29 1.3.99.31]	map01110	Biosynthesis of secondary metabolites	0.59375	23	0.826087
K10117	1	7	28925	8	0.00148459	0.0441015	raffinose/stachyose/melibiose transport system substrate-binding protein	map02010	ABC transporters	0.875	24	0.291667
K10133	1	10	28925	12	0.0002508	0.011603	tumor protein p53-inducible protein 3 [EC:1.-.-.-]	map04115	p53 signaling pathway	0.833333	24	0.416667
K10217	2	17	26201	22	1.98657e-06	0.000245754	aminomuconate-semialdehyde/2-hydroxymuconate-6-semialdehyde dehydrogenase [EC:1.2.1.32 1.2.1.85]	map00362	Benzoate degradation	0.772727	23	0.73913
K10217	2	17	26201	22	1.98657e-06	0.000245754	aminomuconate-semialdehyde/2-hydroxymuconate-6-semialdehyde dehydrogenase [EC:1.2.1.32 1.2.1.85]	map00380	Tryptophan metabolism	0.772727	23	0.73913
K10217	2	17	26201	22	1.98657e-06	0.000245754	aminomuconate-semialdehyde/2-hydroxymuconate-6-semialdehyde dehydrogenase [EC:1.2.1.32 1.2.1.85]	map00622	Xylene degradation	0.772727	23	0.73913
K10217	2	17	26201	22	1.98657e-06	0.000245754	aminomuconate-semialdehyde/2-hydroxymuconate-6-semialdehyde dehydrogenase [EC:1.2.1.32 1.2.1.85]	map01100	Metabolic pathways	0.772727	23	0.73913
K10217	2	17	26201	22	1.98657e-06	0.000245754	aminomuconate-semialdehyde/2-hydroxymuconate-6-semialdehyde dehydrogenase [EC:1.2.1.32 1.2.1.85]	map01120	Microbial metabolism in diverse environments	0.772727	23	0.73913
K10217	2	17	26201	22	1.98657e-06	0.000245754	aminomuconate-semialdehyde/2-hydroxymuconate-6-semialdehyde dehydrogenase [EC:1.2.1.32 1.2.1.85]	map01220	Degradation of aromatic compounds	0.772727	23	0.73913
K10232	1	6	28925	6	0.000827542	0.028201	alpha-glucoside transport system substrate-binding protein	map02010	ABC transporters	1	24	0.25
K10234	1	6	28925	6	0.000827542	0.028201	alpha-glucoside transport system permease protein	map02010	ABC transporters	1	24	0.25
K10257	4	4	14048	4	0.000490348	0.0195648	acyl-lipid omega-3 desaturase [EC:1.14.19.25 1.14.19.35 1.14.19.36]	NA	NA	1	12	0.333333
K10260	4	4	14048	4	0.000490348	0.0195648	F-box and WD-40 domain protein 7	map04120	Ubiquitin mediated proteolysis	1	12	0.333333
K10277	2	8	26201	10	0.000900277	0.0301115	lysine-specific demethylase 8 [EC:1.14.11.27]	NA	NA	0.8	23	0.347826
K10353	2	10	26201	10	2.71113e-06	0.000315736	deoxyadenosine kinase [EC:2.7.1.76]	map00230	Purine metabolism	1	23	0.434783
K10353	2	10	26201	10	2.71113e-06	0.000315736	deoxyadenosine kinase [EC:2.7.1.76]	map01100	Metabolic pathways	1	23	0.434783
K10680	3	13	25221	21	0.000746628	0.0266153	N-ethylmaleimide reductase [EC:1.-.-.-]	map00633	Nitrotoluene degradation	0.619048	19	0.684211
K10680	3	13	25221	21	0.000746628	0.0266153	N-ethylmaleimide reductase [EC:1.-.-.-]	map01120	Microbial metabolism in diverse environments	0.619048	19	0.684211
K10763	3	13	25221	14	3.71476e-07	6.70934e-05	DnaA-homolog protein	NA	NA	0.928571	19	0.684211
K10805	1	18	28925	29	0.000463716	0.0191509	acyl-CoA thioesterase II [EC:3.1.2.-]	map01040	Biosynthesis of unsaturated fatty acids	0.62069	24	0.75
K10806	3	9	25221	10	5.2656e-05	0.00351369	acyl-CoA thioesterase YciA [EC:3.1.2.-]	map01040	Biosynthesis of unsaturated fatty acids	0.9	19	0.473684
K10808	2	14	26201	14	1.60722e-08	9.0714e-06	ribonucleoside-diphosphate reductase subunit M2 [EC:1.17.4.1]	map00230	Purine metabolism	1	23	0.608696
K10808	2	14	26201	14	1.60722e-08	9.0714e-06	ribonucleoside-diphosphate reductase subunit M2 [EC:1.17.4.1]	map00240	Pyrimidine metabolism	1	23	0.608696
K10808	2	14	26201	14	1.60722e-08	9.0714e-06	ribonucleoside-diphosphate reductase subunit M2 [EC:1.17.4.1]	map00480	Glutathione metabolism	1	23	0.608696
K10808	2	14	26201	14	1.60722e-08	9.0714e-06	ribonucleoside-diphosphate reductase subunit M2 [EC:1.17.4.1]	map01100	Metabolic pathways	1	23	0.608696
K10808	2	14	26201	14	1.60722e-08	9.0714e-06	ribonucleoside-diphosphate reductase subunit M2 [EC:1.17.4.1]	map04115	p53 signaling pathway	1	23	0.608696
K10901	2	17	26201	19	3.19809e-08	1.37528e-05	bloom syndrome protein [EC:3.6.4.12]	map03440	Homologous recombination	0.894737	23	0.73913
K10901	2	17	26201	19	3.19809e-08	1.37528e-05	bloom syndrome protein [EC:3.6.4.12]	map03460	Fanconi anemia pathway	0.894737	23	0.73913
K10914	3	15	25221	16	3.01882e-08	1.31913e-05	CRP/FNR family transcriptional regulator, cyclic AMP receptor protein	map02020	Two-component system	0.9375	19	0.789474
K10914	3	15	25221	16	3.01882e-08	1.31913e-05	CRP/FNR family transcriptional regulator, cyclic AMP receptor protein	map02024	Quorum sensing	0.9375	19	0.789474
K10914	3	15	25221	16	3.01882e-08	1.31913e-05	CRP/FNR family transcriptional regulator, cyclic AMP receptor protein	map02025	Biofilm formation - Pseudomonas aeruginosa	0.9375	19	0.789474
K10914	3	15	25221	16	3.01882e-08	1.31913e-05	CRP/FNR family transcriptional regulator, cyclic AMP receptor protein	map02026	Biofilm formation - Escherichia coli	0.9375	19	0.789474
K10914	3	15	25221	16	3.01882e-08	1.31913e-05	CRP/FNR family transcriptional regulator, cyclic AMP receptor protein	map05111	Biofilm formation - Vibrio cholerae	0.9375	19	0.789474
K10917	1	14	28925	20	0.000333758	0.0145842	PadR family transcriptional regulator, regulatory protein AphA	map02024	Quorum sensing	0.7	24	0.583333
K10917	1	14	28925	20	0.000333758	0.0145842	PadR family transcriptional regulator, regulatory protein AphA	map05111	Biofilm formation - Vibrio cholerae	0.7	24	0.583333
K10918	3	11	25221	14	7.77022e-05	0.0046115	LysR family transcriptional regulator, transcriptional activator AphB	map05111	Biofilm formation - Vibrio cholerae	0.785714	19	0.578947
K10972	3	5	25221	5	0.00136126	0.0416714	LysR family transcriptional regulator, transcriptional activator of the allD operon	NA	NA	1	19	0.263158
K10979	1	13	28925	20	0.00158935	0.0471101	DNA end-binding protein Ku	map03450	Non-homologous end-joining	0.65	24	0.541667
K11004	3	7	25221	8	0.000595517	0.0226598	ATP-binding cassette, subfamily B, bacterial HlyB/CyaB	map02010	ABC transporters	0.875	19	0.368421
K11004	3	7	25221	8	0.000595517	0.0226598	ATP-binding cassette, subfamily B, bacterial HlyB/CyaB	map03070	Bacterial secretion system	0.875	19	0.368421
K11004	3	7	25221	8	0.000595517	0.0226598	ATP-binding cassette, subfamily B, bacterial HlyB/CyaB	map05133	Pertussis	0.875	19	0.368421
K11067	4	4	14048	4	0.000490348	0.0195648	N-acetylglutamate synthase [EC:2.3.1.1]	map00220	Arginine biosynthesis	1	12	0.333333
K11067	4	4	14048	4	0.000490348	0.0195648	N-acetylglutamate synthase [EC:2.3.1.1]	map01100	Metabolic pathways	1	12	0.333333
K11067	4	4	14048	4	0.000490348	0.0195648	N-acetylglutamate synthase [EC:2.3.1.1]	map01110	Biosynthesis of secondary metabolites	1	12	0.333333
K11067	4	4	14048	4	0.000490348	0.0195648	N-acetylglutamate synthase [EC:2.3.1.1]	map01210	2-Oxocarboxylic acid metabolism	1	12	0.333333
K11067	4	4	14048	4	0.000490348	0.0195648	N-acetylglutamate synthase [EC:2.3.1.1]	map01230	Biosynthesis of amino acids	1	12	0.333333
K11069	1	16	28925	24	0.000296739	0.0134661	spermidine/putrescine transport system substrate-binding protein	map02010	ABC transporters	0.666667	24	0.666667
K11070	1	12	28925	16	0.000331419	0.0145524	spermidine/putrescine transport system permease protein	map02010	ABC transporters	0.75	24	0.5
K11071	1	14	28925	18	5.13163e-05	0.00348436	spermidine/putrescine transport system permease protein	map02010	ABC transporters	0.777778	24	0.583333
K11072	1	15	28925	20	5.64942e-05	0.00372359	spermidine/putrescine transport system ATP-binding protein [EC:3.6.3.31]	map02010	ABC transporters	0.75	24	0.625
K11102	2	13	26201	15	3.35379e-06	0.000370861	proton glutamate symport protein	NA	NA	0.866667	23	0.565217
K11187	3	5	25221	5	0.00136126	0.0416714	peroxiredoxin 5, atypical 2-Cys peroxiredoxin [EC:1.11.1.15]	map04146	Peroxisome	1	19	0.263158
K11212	1	19	28925	21	1.82857e-08	9.51536e-06	LPPG:FO 2-phospho-L-lactate transferase [EC:2.7.8.28]	map00680	Methane metabolism	0.904762	24	0.791667
K11212	1	19	28925	21	1.82857e-08	9.51536e-06	LPPG:FO 2-phospho-L-lactate transferase [EC:2.7.8.28]	map01120	Microbial metabolism in diverse environments	0.904762	24	0.791667
K11263	1	20	28925	29	2.41883e-05	0.00182111	acetyl-CoA/propionyl-CoA carboxylase, biotin carboxylase, biotin carboxyl carrier protein [EC:6.4.1.2 6.4.1.3 6.3.4.14]	map00061	Fatty acid biosynthesis	0.689655	24	0.833333
K11263	1	20	28925	29	2.41883e-05	0.00182111	acetyl-CoA/propionyl-CoA carboxylase, biotin carboxylase, biotin carboxyl carrier protein [EC:6.4.1.2 6.4.1.3 6.3.4.14]	map00280	Valine, leucine and isoleucine degradation	0.689655	24	0.833333
K11263	1	20	28925	29	2.41883e-05	0.00182111	acetyl-CoA/propionyl-CoA carboxylase, biotin carboxylase, biotin carboxyl carrier protein [EC:6.4.1.2 6.4.1.3 6.3.4.14]	map00620	Pyruvate metabolism	0.689655	24	0.833333
K11263	1	20	28925	29	2.41883e-05	0.00182111	acetyl-CoA/propionyl-CoA carboxylase, biotin carboxylase, biotin carboxyl carrier protein [EC:6.4.1.2 6.4.1.3 6.3.4.14]	map00630	Glyoxylate and dicarboxylate metabolism	0.689655	24	0.833333
K11263	1	20	28925	29	2.41883e-05	0.00182111	acetyl-CoA/propionyl-CoA carboxylase, biotin carboxylase, biotin carboxyl carrier protein [EC:6.4.1.2 6.4.1.3 6.3.4.14]	map00640	Propanoate metabolism	0.689655	24	0.833333
K11263	1	20	28925	29	2.41883e-05	0.00182111	acetyl-CoA/propionyl-CoA carboxylase, biotin carboxylase, biotin carboxyl carrier protein [EC:6.4.1.2 6.4.1.3 6.3.4.14]	map01100	Metabolic pathways	0.689655	24	0.833333
K11263	1	20	28925	29	2.41883e-05	0.00182111	acetyl-CoA/propionyl-CoA carboxylase, biotin carboxylase, biotin carboxyl carrier protein [EC:6.4.1.2 6.4.1.3 6.3.4.14]	map01110	Biosynthesis of secondary metabolites	0.689655	24	0.833333
K11263	1	20	28925	29	2.41883e-05	0.00182111	acetyl-CoA/propionyl-CoA carboxylase, biotin carboxylase, biotin carboxyl carrier protein [EC:6.4.1.2 6.4.1.3 6.3.4.14]	map01120	Microbial metabolism in diverse environments	0.689655	24	0.833333
K11263	1	20	28925	29	2.41883e-05	0.00182111	acetyl-CoA/propionyl-CoA carboxylase, biotin carboxylase, biotin carboxyl carrier protein [EC:6.4.1.2 6.4.1.3 6.3.4.14]	map01130	Biosynthesis of antibiotics	0.689655	24	0.833333
K11263	1	20	28925	29	2.41883e-05	0.00182111	acetyl-CoA/propionyl-CoA carboxylase, biotin carboxylase, biotin carboxyl carrier protein [EC:6.4.1.2 6.4.1.3 6.3.4.14]	map01200	Carbon metabolism	0.689655	24	0.833333
K11263	1	20	28925	29	2.41883e-05	0.00182111	acetyl-CoA/propionyl-CoA carboxylase, biotin carboxylase, biotin carboxyl carrier protein [EC:6.4.1.2 6.4.1.3 6.3.4.14]	map01212	Fatty acid metabolism	0.689655	24	0.833333
K11381	2	19	26201	34	0.000517944	0.020366	2-oxoisovalerate dehydrogenase E1 component [EC:1.2.4.4]	map00280	Valine, leucine and isoleucine degradation	0.558824	23	0.826087
K11381	2	19	26201	34	0.000517944	0.020366	2-oxoisovalerate dehydrogenase E1 component [EC:1.2.4.4]	map00640	Propanoate metabolism	0.558824	23	0.826087
K11381	2	19	26201	34	0.000517944	0.020366	2-oxoisovalerate dehydrogenase E1 component [EC:1.2.4.4]	map01100	Metabolic pathways	0.558824	23	0.826087
K11381	2	19	26201	34	0.000517944	0.020366	2-oxoisovalerate dehydrogenase E1 component [EC:1.2.4.4]	map01110	Biosynthesis of secondary metabolites	0.558824	23	0.826087
K11381	2	19	26201	34	0.000517944	0.020366	2-oxoisovalerate dehydrogenase E1 component [EC:1.2.4.4]	map01130	Biosynthesis of antibiotics	0.558824	23	0.826087
K11392	2	13	26201	16	1.3295e-05	0.00112208	16S rRNA (cytosine1407-C5)-methyltransferase [EC:2.1.1.178]	NA	NA	0.8125	23	0.565217
K11410	1	10	28925	10	7.2908e-06	0.000693061	short/branched chain acyl-CoA dehydrogenase [EC:1.3.99.12]	map00280	Valine, leucine and isoleucine degradation	1	24	0.416667
K11410	1	10	28925	10	7.2908e-06	0.000693061	short/branched chain acyl-CoA dehydrogenase [EC:1.3.99.12]	map01100	Metabolic pathways	1	24	0.416667
K11410	1	10	28925	10	7.2908e-06	0.000693061	short/branched chain acyl-CoA dehydrogenase [EC:1.3.99.12]	map01110	Biosynthesis of secondary metabolites	1	24	0.416667
K11418	4	6	14048	8	0.000231454	0.0110787	histone deacetylase 11 [EC:3.5.1.98]	map05034	Alcoholism	0.75	12	0.5
K11418	4	6	14048	8	0.000231454	0.0110787	histone deacetylase 11 [EC:3.5.1.98]	map05203	Viral carcinogenesis	0.75	12	0.5
K11426	2	9	26201	10	7.32985e-05	0.00446248	SET and MYND domain-containing protein	NA	NA	0.9	23	0.391304
K11431	2	18	26201	24	2.06836e-06	0.000252728	histone-lysine N-methyltransferase SETD7 [EC:2.1.1.43]	map00310	Lysine degradation	0.75	23	0.782609
K11431	2	18	26201	24	2.06836e-06	0.000252728	histone-lysine N-methyltransferase SETD7 [EC:2.1.1.43]	map04068	FoxO signaling pathway	0.75	23	0.782609
K11532	4	4	14048	4	0.000490348	0.0195648	fructose-1,6-bisphosphatase II / sedoheptulose-1,7-bisphosphatase [EC:3.1.3.11 3.1.3.37]	map00010	Glycolysis / Gluconeogenesis	1	12	0.333333
K11532	4	4	14048	4	0.000490348	0.0195648	fructose-1,6-bisphosphatase II / sedoheptulose-1,7-bisphosphatase [EC:3.1.3.11 3.1.3.37]	map00030	Pentose phosphate pathway	1	12	0.333333
K11532	4	4	14048	4	0.000490348	0.0195648	fructose-1,6-bisphosphatase II / sedoheptulose-1,7-bisphosphatase [EC:3.1.3.11 3.1.3.37]	map00051	Fructose and mannose metabolism	1	12	0.333333
K11532	4	4	14048	4	0.000490348	0.0195648	fructose-1,6-bisphosphatase II / sedoheptulose-1,7-bisphosphatase [EC:3.1.3.11 3.1.3.37]	map00680	Methane metabolism	1	12	0.333333
K11532	4	4	14048	4	0.000490348	0.0195648	fructose-1,6-bisphosphatase II / sedoheptulose-1,7-bisphosphatase [EC:3.1.3.11 3.1.3.37]	map00710	Carbon fixation in photosynthetic organisms	1	12	0.333333
K11532	4	4	14048	4	0.000490348	0.0195648	fructose-1,6-bisphosphatase II / sedoheptulose-1,7-bisphosphatase [EC:3.1.3.11 3.1.3.37]	map01100	Metabolic pathways	1	12	0.333333
K11532	4	4	14048	4	0.000490348	0.0195648	fructose-1,6-bisphosphatase II / sedoheptulose-1,7-bisphosphatase [EC:3.1.3.11 3.1.3.37]	map01110	Biosynthesis of secondary metabolites	1	12	0.333333
K11532	4	4	14048	4	0.000490348	0.0195648	fructose-1,6-bisphosphatase II / sedoheptulose-1,7-bisphosphatase [EC:3.1.3.11 3.1.3.37]	map01120	Microbial metabolism in diverse environments	1	12	0.333333
K11532	4	4	14048	4	0.000490348	0.0195648	fructose-1,6-bisphosphatase II / sedoheptulose-1,7-bisphosphatase [EC:3.1.3.11 3.1.3.37]	map01130	Biosynthesis of antibiotics	1	12	0.333333
K11532	4	4	14048	4	0.000490348	0.0195648	fructose-1,6-bisphosphatase II / sedoheptulose-1,7-bisphosphatase [EC:3.1.3.11 3.1.3.37]	map01200	Carbon metabolism	1	12	0.333333
K11537	2	7	26201	8	0.000768452	0.0271433	MFS transporter, NHS family, xanthosine permease	NA	NA	0.875	23	0.304348
K11608	1	8	28925	8	7.7679e-05	0.0046115	beta-ketoacyl-[acyl-carrier-protein] synthase III [EC:2.3.1.180]	NA	NA	1	24	0.333333
K11610	1	9	28925	11	0.000687623	0.0248057	beta-ketoacyl ACP reductase [EC:1.1.1.100]	NA	NA	0.818182	24	0.375
K11611	1	12	28925	12	6.84235e-07	0.000103517	enoyl ACP reductase [EC:1.3.1.9]	NA	NA	1	24	0.5
K11645	2	12	26201	18	0.000663915	0.0245721	fructose-bisphosphate aldolase, class I [EC:4.1.2.13]	map00010	Glycolysis / Gluconeogenesis	0.666667	23	0.521739
K11645	2	12	26201	18	0.000663915	0.0245721	fructose-bisphosphate aldolase, class I [EC:4.1.2.13]	map00030	Pentose phosphate pathway	0.666667	23	0.521739
K11645	2	12	26201	18	0.000663915	0.0245721	fructose-bisphosphate aldolase, class I [EC:4.1.2.13]	map00051	Fructose and mannose metabolism	0.666667	23	0.521739
K11645	2	12	26201	18	0.000663915	0.0245721	fructose-bisphosphate aldolase, class I [EC:4.1.2.13]	map00680	Methane metabolism	0.666667	23	0.521739
K11645	2	12	26201	18	0.000663915	0.0245721	fructose-bisphosphate aldolase, class I [EC:4.1.2.13]	map00710	Carbon fixation in photosynthetic organisms	0.666667	23	0.521739
K11645	2	12	26201	18	0.000663915	0.0245721	fructose-bisphosphate aldolase, class I [EC:4.1.2.13]	map01100	Metabolic pathways	0.666667	23	0.521739
K11645	2	12	26201	18	0.000663915	0.0245721	fructose-bisphosphate aldolase, class I [EC:4.1.2.13]	map01110	Biosynthesis of secondary metabolites	0.666667	23	0.521739
K11645	2	12	26201	18	0.000663915	0.0245721	fructose-bisphosphate aldolase, class I [EC:4.1.2.13]	map01120	Microbial metabolism in diverse environments	0.666667	23	0.521739
K11645	2	12	26201	18	0.000663915	0.0245721	fructose-bisphosphate aldolase, class I [EC:4.1.2.13]	map01130	Biosynthesis of antibiotics	0.666667	23	0.521739
K11645	2	12	26201	18	0.000663915	0.0245721	fructose-bisphosphate aldolase, class I [EC:4.1.2.13]	map01200	Carbon metabolism	0.666667	23	0.521739
K11645	2	12	26201	18	0.000663915	0.0245721	fructose-bisphosphate aldolase, class I [EC:4.1.2.13]	map01230	Biosynthesis of amino acids	0.666667	23	0.521739
K11686	1	7	28925	7	0.000253543	0.011603	chromosome-anchoring protein RacA	NA	NA	1	24	0.291667
K11688	3	13	25221	16	8.41683e-06	0.000770368	C4-dicarboxylate-binding protein DctP	map02020	Two-component system	0.8125	19	0.684211
K11689	3	12	25221	12	1.32107e-07	3.37646e-05	C4-dicarboxylate transporter, DctQ subunit	map02020	Two-component system	1	19	0.631579
K11690	3	14	25221	15	1.06124e-07	2.90414e-05	C4-dicarboxylate transporter, DctM subunit	map02020	Two-component system	0.933333	19	0.736842
K11711	3	7	25221	7	9.71467e-05	0.00541543	two-component system, LuxR family, sensor histidine kinase DctS [EC:2.7.13.3]	map02020	Two-component system	1	19	0.368421
K11719	2	20	26201	39	0.00157586	0.0467613	lipopolysaccharide export system protein LptC	NA	NA	0.512821	23	0.869565
K11730	1	16	28925	25	0.000589702	0.0226598	acyl-CoA dehydrogenase family member 11	NA	NA	0.64	24	0.666667
K11779	1	11	28925	12	1.9276e-05	0.0015181	FO synthase [EC:2.5.1.77]	map00680	Methane metabolism	0.916667	24	0.458333
K11779	1	11	28925	12	1.9276e-05	0.0015181	FO synthase [EC:2.5.1.77]	map01120	Microbial metabolism in diverse environments	0.916667	24	0.458333
K11782	2	13	26201	18	0.000112605	0.00617552	chorismate dehydratase [EC:4.2.1.151]	map00130	Ubiquinone and other terpenoid-quinone biosynthesis	0.722222	23	0.565217
K11782	2	13	26201	18	0.000112605	0.00617552	chorismate dehydratase [EC:4.2.1.151]	map01110	Biosynthesis of secondary metabolites	0.722222	23	0.565217
K11783	2	14	26201	16	1.05967e-06	0.000149524	futalosine hydrolase [EC:3.2.2.26]	map00130	Ubiquinone and other terpenoid-quinone biosynthesis	0.875	23	0.608696
K11783	2	14	26201	16	1.05967e-06	0.000149524	futalosine hydrolase [EC:3.2.2.26]	map01110	Biosynthesis of secondary metabolites	0.875	23	0.608696
K11784	2	14	26201	18	1.48799e-05	0.00124039	cyclic dehypoxanthinyl futalosine synthase [EC:1.21.98.1]	map00130	Ubiquinone and other terpenoid-quinone biosynthesis	0.777778	23	0.608696
K11784	2	14	26201	18	1.48799e-05	0.00124039	cyclic dehypoxanthinyl futalosine synthase [EC:1.21.98.1]	map01110	Biosynthesis of secondary metabolites	0.777778	23	0.608696
K11785	2	16	26201	19	4.84249e-07	8.32276e-05	1,4-dihydroxy-6-naphthoate synthase [EC:1.14.-.-]	map00130	Ubiquinone and other terpenoid-quinone biosynthesis	0.842105	23	0.695652
K11785	2	16	26201	19	4.84249e-07	8.32276e-05	1,4-dihydroxy-6-naphthoate synthase [EC:1.14.-.-]	map01110	Biosynthesis of secondary metabolites	0.842105	23	0.695652
K11787	3	10	25221	10	1.85168e-06	0.000234419	phosphoribosylamine--glycine ligase / phosphoribosylglycinamide formyltransferase / phosphoribosylformylglycinamidine cyclo-ligase [EC:6.3.4.13 2.1.2.2 6.3.3.1]	map00230	Purine metabolism	1	19	0.526316
K11787	3	10	25221	10	1.85168e-06	0.000234419	phosphoribosylamine--glycine ligase / phosphoribosylglycinamide formyltransferase / phosphoribosylformylglycinamidine cyclo-ligase [EC:6.3.4.13 2.1.2.2 6.3.3.1]	map00670	One carbon pool by folate	1	19	0.526316
K11787	3	10	25221	10	1.85168e-06	0.000234419	phosphoribosylamine--glycine ligase / phosphoribosylglycinamide formyltransferase / phosphoribosylformylglycinamidine cyclo-ligase [EC:6.3.4.13 2.1.2.2 6.3.3.1]	map01100	Metabolic pathways	1	19	0.526316
K11787	3	10	25221	10	1.85168e-06	0.000234419	phosphoribosylamine--glycine ligase / phosphoribosylglycinamide formyltransferase / phosphoribosylformylglycinamidine cyclo-ligase [EC:6.3.4.13 2.1.2.2 6.3.3.1]	map01110	Biosynthesis of secondary metabolites	1	19	0.526316
K11787	3	10	25221	10	1.85168e-06	0.000234419	phosphoribosylamine--glycine ligase / phosphoribosylglycinamide formyltransferase / phosphoribosylformylglycinamidine cyclo-ligase [EC:6.3.4.13 2.1.2.2 6.3.3.1]	map01130	Biosynthesis of antibiotics	1	19	0.526316
K11787	3	10	25221	10	1.85168e-06	0.000234419	phosphoribosylamine--glycine ligase / phosphoribosylglycinamide formyltransferase / phosphoribosylformylglycinamidine cyclo-ligase [EC:6.3.4.13 2.1.2.2 6.3.3.1]	map01523	Antifolate resistance	1	19	0.526316
K11894	1	22	28925	40	0.00116648	0.0376216	type VI secretion system protein ImpI	NA	NA	0.55	24	0.916667
K11913	1	16	28925	26	0.00109775	0.0356596	type VI secretion system protein	map02025	Biofilm formation - Pseudomonas aeruginosa	0.615385	24	0.666667
K11913	1	16	28925	26	0.00109775	0.0356596	type VI secretion system protein	map03070	Bacterial secretion system	0.615385	24	0.666667
K11936	2	22	26201	32	1.68651e-06	0.000221801	poly-beta-1,6-N-acetyl-D-glucosamine synthase [EC:2.4.1.-]	map02026	Biofilm formation - Escherichia coli	0.6875	23	0.956522
K11939	1	13	28925	15	1.12778e-05	0.000960814	inner membrane transporter RhtA	NA	NA	0.866667	24	0.541667
K11957	1	6	28925	6	0.000827542	0.028201	neutral amino acid transport system ATP-binding protein	map02010	ABC transporters	1	24	0.25
K11958	1	6	28925	6	0.000827542	0.028201	neutral amino acid transport system ATP-binding protein	map02010	ABC transporters	1	24	0.25
K11997	2	13	26201	18	0.000112605	0.00617552	tripartite motif-containing protein 2/3	NA	NA	0.722222	23	0.565217
K12152	3	13	25221	14	3.71476e-07	6.70934e-05	phosphatase NudJ [EC:3.6.1.-]	NA	NA	0.928571	19	0.684211
K12234	1	13	28925	16	4.31102e-05	0.00297944	coenzyme F420-0:L-glutamate ligase / coenzyme F420-1:gamma-L-glutamate ligase [EC:6.3.2.31 6.3.2.34]	map00680	Methane metabolism	0.8125	24	0.541667
K12234	1	13	28925	16	4.31102e-05	0.00297944	coenzyme F420-0:L-glutamate ligase / coenzyme F420-1:gamma-L-glutamate ligase [EC:6.3.2.31 6.3.2.34]	map01120	Microbial metabolism in diverse environments	0.8125	24	0.541667
K12262	3	15	25221	18	8.66292e-07	0.000124178	cytochrome b561	NA	NA	0.833333	19	0.789474
K12276	3	5	25221	5	0.00136126	0.0416714	MSHA biogenesis protein MshE	map05111	Biofilm formation - Vibrio cholerae	1	19	0.263158
K12279	3	5	25221	5	0.00136126	0.0416714	MSHA biogenesis protein MshI	NA	NA	1	19	0.263158
K12281	3	5	25221	5	0.00136126	0.0416714	MSHA biogenesis protein MshK	NA	NA	1	19	0.263158
K12308	1	10	28925	11	5.78633e-05	0.00372359	beta-galactosidase [EC:3.2.1.23]	map00052	Galactose metabolism	0.909091	24	0.416667
K12373	2	15	26201	18	1.47604e-06	0.000195068	hexosaminidase [EC:3.2.1.52]	map00511	Other glycan degradation	0.833333	23	0.652174
K12373	2	15	26201	18	1.47604e-06	0.000195068	hexosaminidase [EC:3.2.1.52]	map00513	Various types of N-glycan biosynthesis	0.833333	23	0.652174
K12373	2	15	26201	18	1.47604e-06	0.000195068	hexosaminidase [EC:3.2.1.52]	map00520	Amino sugar and nucleotide sugar metabolism	0.833333	23	0.652174
K12373	2	15	26201	18	1.47604e-06	0.000195068	hexosaminidase [EC:3.2.1.52]	map00531	Glycosaminoglycan degradation	0.833333	23	0.652174
K12373	2	15	26201	18	1.47604e-06	0.000195068	hexosaminidase [EC:3.2.1.52]	map00603	Glycosphingolipid biosynthesis - globo and isoglobo series	0.833333	23	0.652174
K12373	2	15	26201	18	1.47604e-06	0.000195068	hexosaminidase [EC:3.2.1.52]	map00604	Glycosphingolipid biosynthesis - ganglio series	0.833333	23	0.652174
K12373	2	15	26201	18	1.47604e-06	0.000195068	hexosaminidase [EC:3.2.1.52]	map01100	Metabolic pathways	0.833333	23	0.652174
K12373	2	15	26201	18	1.47604e-06	0.000195068	hexosaminidase [EC:3.2.1.52]	map04142	Lysosome	0.833333	23	0.652174
K12388	2	12	26201	15	3.91799e-05	0.0027499	sortilin	map04142	Lysosome	0.8	23	0.521739
K12388	2	12	26201	15	3.91799e-05	0.0027499	sortilin	map04722	Neurotrophin signaling pathway	0.8	23	0.521739
K12417	2	20	26201	23	5.17574e-09	4.50161e-06	acyl-CoA thioesteraes 11 [EC:3.1.2.-]	NA	NA	0.869565	23	0.869565
K12445	1	9	28925	10	0.000172365	0.00874478	trans enoyl reductase [EC:1.3.1.-]	NA	NA	0.9	24	0.375
K12448	2	18	26201	32	0.000651547	0.0242417	UDP-arabinose 4-epimerase [EC:5.1.3.5]	map00520	Amino sugar and nucleotide sugar metabolism	0.5625	23	0.782609
K12448	2	18	26201	32	0.000651547	0.0242417	UDP-arabinose 4-epimerase [EC:5.1.3.5]	map01100	Metabolic pathways	0.5625	23	0.782609
K12466	1	6	28925	6	0.000827542	0.028201	(+)-trans-carveol dehydrogenase [EC:1.1.1.275]	map00903	Limonene and pinene degradation	1	24	0.25
K12466	1	6	28925	6	0.000827542	0.028201	(+)-trans-carveol dehydrogenase [EC:1.1.1.275]	map01110	Biosynthesis of secondary metabolites	1	24	0.25
K12503	1	6	28925	6	0.000827542	0.028201	short-chain Z-isoprenyl diphosphate synthase [EC:2.5.1.68]	map00900	Terpenoid backbone biosynthesis	1	24	0.25
K12503	1	6	28925	6	0.000827542	0.028201	short-chain Z-isoprenyl diphosphate synthase [EC:2.5.1.68]	map01110	Biosynthesis of secondary metabolites	1	24	0.25
K12510	1	20	28925	24	1.42161e-07	3.59945e-05	tight adherence protein B	NA	NA	0.833333	24	0.833333
K12511	1	17	28925	21	2.82687e-06	0.000325896	tight adherence protein C	NA	NA	0.809524	24	0.708333
K12524	2	17	26201	22	1.98657e-06	0.000245754	bifunctional aspartokinase / homoserine dehydrogenase 1 [EC:2.7.2.4 1.1.1.3]	map00260	Glycine, serine and threonine metabolism	0.772727	23	0.73913
K12524	2	17	26201	22	1.98657e-06	0.000245754	bifunctional aspartokinase / homoserine dehydrogenase 1 [EC:2.7.2.4 1.1.1.3]	map00261	Monobactam biosynthesis	0.772727	23	0.73913
K12524	2	17	26201	22	1.98657e-06	0.000245754	bifunctional aspartokinase / homoserine dehydrogenase 1 [EC:2.7.2.4 1.1.1.3]	map00270	Cysteine and methionine metabolism	0.772727	23	0.73913
K12524	2	17	26201	22	1.98657e-06	0.000245754	bifunctional aspartokinase / homoserine dehydrogenase 1 [EC:2.7.2.4 1.1.1.3]	map00300	Lysine biosynthesis	0.772727	23	0.73913
K12524	2	17	26201	22	1.98657e-06	0.000245754	bifunctional aspartokinase / homoserine dehydrogenase 1 [EC:2.7.2.4 1.1.1.3]	map01100	Metabolic pathways	0.772727	23	0.73913
K12524	2	17	26201	22	1.98657e-06	0.000245754	bifunctional aspartokinase / homoserine dehydrogenase 1 [EC:2.7.2.4 1.1.1.3]	map01110	Biosynthesis of secondary metabolites	0.772727	23	0.73913
K12524	2	17	26201	22	1.98657e-06	0.000245754	bifunctional aspartokinase / homoserine dehydrogenase 1 [EC:2.7.2.4 1.1.1.3]	map01120	Microbial metabolism in diverse environments	0.772727	23	0.73913
K12524	2	17	26201	22	1.98657e-06	0.000245754	bifunctional aspartokinase / homoserine dehydrogenase 1 [EC:2.7.2.4 1.1.1.3]	map01130	Biosynthesis of antibiotics	0.772727	23	0.73913
K12524	2	17	26201	22	1.98657e-06	0.000245754	bifunctional aspartokinase / homoserine dehydrogenase 1 [EC:2.7.2.4 1.1.1.3]	map01230	Biosynthesis of amino acids	0.772727	23	0.73913
K12574	1	18	28925	20	5.41383e-08	1.8566e-05	ribonuclease J [EC:3.1.-.-]	map03018	RNA degradation	0.9	24	0.75
K12686	3	9	25221	10	5.2656e-05	0.00351369	outer membrane lipase/esterase	NA	NA	0.9	19	0.473684
K12885	4	4	14048	4	0.000490348	0.0195648	heterogeneous nuclear ribonucleoprotein G	map03040	Spliceosome	1	12	0.333333
K12941	1	9	28925	11	0.000687623	0.0248057	aminobenzoyl-glutamate utilization protein B	NA	NA	0.818182	24	0.375
K12952	1	9	28925	9	2.37982e-05	0.001806	cation-transporting P-type ATPase E [EC:3.6.3.-]	NA	NA	1	24	0.375
K12960	2	18	26201	32	0.000651547	0.0242417	5-methylthioadenosine/S-adenosylhomocysteine deaminase [EC:3.5.4.31 3.5.4.28]	map00270	Cysteine and methionine metabolism	0.5625	23	0.782609
K12960	2	18	26201	32	0.000651547	0.0242417	5-methylthioadenosine/S-adenosylhomocysteine deaminase [EC:3.5.4.31 3.5.4.28]	map01100	Metabolic pathways	0.5625	23	0.782609
K12978	3	5	25221	5	0.00136126	0.0416714	lipid A 4'-phosphatase [EC:3.1.3.-]	NA	NA	1	19	0.263158
K13004	2	8	26201	9	0.000238694	0.0112857	galacturonosyltransferase [EC:2.4.1.-]	NA	NA	0.888889	23	0.347826
K13016	2	9	26201	10	7.32985e-05	0.00446248	UDP-N-acetyl-2-amino-2-deoxyglucuronate dehydrogenase [EC:1.1.1.335]	map00520	Amino sugar and nucleotide sugar metabolism	0.9	23	0.391304
K13017	2	18	26201	28	6.02525e-05	0.00384085	UDP-2-acetamido-2-deoxy-ribo-hexuluronate aminotransferase [EC:2.6.1.98]	map00520	Amino sugar and nucleotide sugar metabolism	0.642857	23	0.782609
K13018	2	15	26201	24	0.000394817	0.0166093	UDP-2-acetamido-3-amino-2,3-dideoxy-glucuronate N-acetyltransferase [EC:2.3.1.201]	map00520	Amino sugar and nucleotide sugar metabolism	0.625	23	0.652174
K13020	2	9	26201	11	0.000302795	0.0135865	UDP-N-acetyl-2-amino-2-deoxyglucuronate dehydrogenase [EC:1.1.1.335]	map00520	Amino sugar and nucleotide sugar metabolism	0.818182	23	0.391304
K13043	2	7	26201	7	0.000126862	0.00675233	N-succinyl-L-ornithine transcarbamylase [EC:2.1.3.11]	NA	NA	1	23	0.304348
K13051	2	14	26201	20	0.000104041	0.00575241	beta-aspartyl-peptidase (threonine type) [EC:3.4.19.5]	NA	NA	0.7	23	0.608696
K13052	1	17	28925	29	0.00165264	0.047886	cell division protein DivIC	NA	NA	0.586207	24	0.708333
K13195	2	16	26201	27	0.000593425	0.0226598	cold-inducible RNA-binding protein	NA	NA	0.592593	23	0.695652
K13243	3	18	25221	34	0.00103791	0.0340836	c-di-GMP-specific phosphodiesterase [EC:3.1.4.52]	NA	NA	0.529412	19	0.947368
K13276	2	15	26201	20	1.54069e-05	0.00125473	bacillopeptidase F [EC:3.4.21.-]	NA	NA	0.75	23	0.652174
K13288	3	17	25221	32	0.00135415	0.0416714	oligoribonuclease [EC:3.1.-.-]	map03008	Ribosome biogenesis in eukaryotes	0.53125	19	0.894737
K13355	1	17	28925	22	8.85911e-06	0.000804986	nucleoside diphosphate-linked moiety X motif 19, mitochondrial [EC:3.6.1.-]	map04146	Peroxisome	0.772727	24	0.708333
K13380	2	19	26201	27	5.12358e-06	0.000540109	NADH-quinone oxidoreductase subunit B/C/D [EC:1.6.5.3]	map00190	Oxidative phosphorylation	0.703704	23	0.826087
K13380	2	19	26201	27	5.12358e-06	0.000540109	NADH-quinone oxidoreductase subunit B/C/D [EC:1.6.5.3]	map01100	Metabolic pathways	0.703704	23	0.826087
K13403	2	5	26201	5	0.00164712	0.047886	methylenetetrahydrofolate dehydrogenase(NAD+) / 5,10-methenyltetrahydrofolate cyclohydrolase [EC:1.5.1.15 3.5.4.9]	map00670	One carbon pool by folate	1	23	0.217391
K13403	2	5	26201	5	0.00164712	0.047886	methylenetetrahydrofolate dehydrogenase(NAD+) / 5,10-methenyltetrahydrofolate cyclohydrolase [EC:1.5.1.15 3.5.4.9]	map01100	Metabolic pathways	1	23	0.217391
K13444	2	17	26201	29	0.000478287	0.0195648	sulfatase modifying factor 1	map04142	Lysosome	0.586207	23	0.73913
K13507	2	11	26201	11	7.52314e-07	0.000111983	glycerol-3-phosphate O-acyltransferase / dihydroxyacetone phosphate acyltransferase [EC:2.3.1.15 2.3.1.42]	map00561	Glycerolipid metabolism	1	23	0.478261
K13507	2	11	26201	11	7.52314e-07	0.000111983	glycerol-3-phosphate O-acyltransferase / dihydroxyacetone phosphate acyltransferase [EC:2.3.1.15 2.3.1.42]	map00564	Glycerophospholipid metabolism	1	23	0.478261
K13507	2	11	26201	11	7.52314e-07	0.000111983	glycerol-3-phosphate O-acyltransferase / dihydroxyacetone phosphate acyltransferase [EC:2.3.1.15 2.3.1.42]	map01100	Metabolic pathways	1	23	0.478261
K13507	2	11	26201	11	7.52314e-07	0.000111983	glycerol-3-phosphate O-acyltransferase / dihydroxyacetone phosphate acyltransferase [EC:2.3.1.15 2.3.1.42]	map01110	Biosynthesis of secondary metabolites	1	23	0.478261
K13527	1	15	28925	16	2.24325e-07	4.67493e-05	proteasome-associated ATPase	map03050	Proteasome	0.9375	24	0.625
K13529	1	11	28925	14	0.000303405	0.0135865	AraC family transcriptional regulator, regulatory protein of adaptative response / DNA-3-methyladenine glycosylase II [EC:3.2.2.21]	map03410	Base excision repair	0.785714	24	0.458333
K13542	1	19	28925	27	2.48607e-05	0.00185035	uroporphyrinogen III methyltransferase / synthase [EC:2.1.1.107 4.2.1.75]	map00860	Porphyrin and chlorophyll metabolism	0.703704	24	0.791667
K13542	1	19	28925	27	2.48607e-05	0.00185035	uroporphyrinogen III methyltransferase / synthase [EC:2.1.1.107 4.2.1.75]	map01100	Metabolic pathways	0.703704	24	0.791667
K13542	1	19	28925	27	2.48607e-05	0.00185035	uroporphyrinogen III methyltransferase / synthase [EC:2.1.1.107 4.2.1.75]	map01110	Biosynthesis of secondary metabolites	0.703704	24	0.791667
K13542	1	19	28925	27	2.48607e-05	0.00185035	uroporphyrinogen III methyltransferase / synthase [EC:2.1.1.107 4.2.1.75]	map01120	Microbial metabolism in diverse environments	0.703704	24	0.791667
K13543	3	15	25221	17	1.92436e-07	4.30867e-05	uroporphyrinogen III methyltransferase / synthase [EC:2.1.1.107 4.2.1.75]	map00860	Porphyrin and chlorophyll metabolism	0.882353	19	0.789474
K13543	3	15	25221	17	1.92436e-07	4.30867e-05	uroporphyrinogen III methyltransferase / synthase [EC:2.1.1.107 4.2.1.75]	map01100	Metabolic pathways	0.882353	19	0.789474
K13543	3	15	25221	17	1.92436e-07	4.30867e-05	uroporphyrinogen III methyltransferase / synthase [EC:2.1.1.107 4.2.1.75]	map01110	Biosynthesis of secondary metabolites	0.882353	19	0.789474
K13543	3	15	25221	17	1.92436e-07	4.30867e-05	uroporphyrinogen III methyltransferase / synthase [EC:2.1.1.107 4.2.1.75]	map01120	Microbial metabolism in diverse environments	0.882353	19	0.789474
K13566	3	5	25221	5	0.00136126	0.0416714	omega-amidase [EC:3.5.1.3]	map00250	Alanine, aspartate and glutamate metabolism	1	19	0.263158
K13570	1	17	28925	18	2.36084e-08	1.08407e-05	prokaryotic ubiquitin-like protein Pup	NA	NA	0.944444	24	0.708333
K13571	1	17	28925	18	2.36084e-08	1.08407e-05	proteasome accessory factor A [EC:6.3.1.19]	NA	NA	0.944444	24	0.708333
K13587	4	9	14048	17	0.000277049	0.0126148	two-component system, cell cycle sensor histidine kinase and response regulator CckA [EC:2.7.13.3]	map02020	Two-component system	0.529412	12	0.75
K13587	4	9	14048	17	0.000277049	0.0126148	two-component system, cell cycle sensor histidine kinase and response regulator CckA [EC:2.7.13.3]	map04112	Cell cycle - Caulobacter	0.529412	12	0.75
K13634	3	10	25221	11	1.54225e-05	0.00125473	LysR family transcriptional regulator, cys regulon transcriptional activator	NA	NA	0.909091	19	0.526316
K13641	1	16	28925	21	2.25192e-05	0.00173815	IclR family transcriptional regulator, acetate operon repressor	NA	NA	0.761905	24	0.666667
K13642	3	9	25221	13	0.00166038	0.0479052	CRP/FNR family transcriptional regulator, transcriptional activator FtrB	NA	NA	0.692308	19	0.473684
K13704	2	8	26201	9	0.000238694	0.0112857	abhydrolase domain-containing protein 12 [EC:3.1.1.23]	NA	NA	0.888889	23	0.347826
K13772	2	13	26201	18	0.000112605	0.00617552	Rrf2 family transcriptional regulator, iron-responsive regulator	NA	NA	0.722222	23	0.565217
K13789	4	7	14048	12	0.000639138	0.0239827	geranylgeranyl diphosphate synthase, type II [EC:2.5.1.1 2.5.1.10 2.5.1.29]	map00900	Terpenoid backbone biosynthesis	0.583333	12	0.583333
K13789	4	7	14048	12	0.000639138	0.0239827	geranylgeranyl diphosphate synthase, type II [EC:2.5.1.1 2.5.1.10 2.5.1.29]	map01100	Metabolic pathways	0.583333	12	0.583333
K13789	4	7	14048	12	0.000639138	0.0239827	geranylgeranyl diphosphate synthase, type II [EC:2.5.1.1 2.5.1.10 2.5.1.29]	map01110	Biosynthesis of secondary metabolites	0.583333	12	0.583333
K13789	4	7	14048	12	0.000639138	0.0239827	geranylgeranyl diphosphate synthase, type II [EC:2.5.1.1 2.5.1.10 2.5.1.29]	map01130	Biosynthesis of antibiotics	0.583333	12	0.583333
K13810	1	18	28925	24	9.80257e-06	0.00087359	transaldolase / glucose-6-phosphate isomerase [EC:2.2.1.2 5.3.1.9]	map00010	Glycolysis / Gluconeogenesis	0.75	24	0.75
K13810	1	18	28925	24	9.80257e-06	0.00087359	transaldolase / glucose-6-phosphate isomerase [EC:2.2.1.2 5.3.1.9]	map00030	Pentose phosphate pathway	0.75	24	0.75
K13810	1	18	28925	24	9.80257e-06	0.00087359	transaldolase / glucose-6-phosphate isomerase [EC:2.2.1.2 5.3.1.9]	map00500	Starch and sucrose metabolism	0.75	24	0.75
K13810	1	18	28925	24	9.80257e-06	0.00087359	transaldolase / glucose-6-phosphate isomerase [EC:2.2.1.2 5.3.1.9]	map00520	Amino sugar and nucleotide sugar metabolism	0.75	24	0.75
K13810	1	18	28925	24	9.80257e-06	0.00087359	transaldolase / glucose-6-phosphate isomerase [EC:2.2.1.2 5.3.1.9]	map01100	Metabolic pathways	0.75	24	0.75
K13810	1	18	28925	24	9.80257e-06	0.00087359	transaldolase / glucose-6-phosphate isomerase [EC:2.2.1.2 5.3.1.9]	map01110	Biosynthesis of secondary metabolites	0.75	24	0.75
K13810	1	18	28925	24	9.80257e-06	0.00087359	transaldolase / glucose-6-phosphate isomerase [EC:2.2.1.2 5.3.1.9]	map01120	Microbial metabolism in diverse environments	0.75	24	0.75
K13810	1	18	28925	24	9.80257e-06	0.00087359	transaldolase / glucose-6-phosphate isomerase [EC:2.2.1.2 5.3.1.9]	map01130	Biosynthesis of antibiotics	0.75	24	0.75
K13810	1	18	28925	24	9.80257e-06	0.00087359	transaldolase / glucose-6-phosphate isomerase [EC:2.2.1.2 5.3.1.9]	map01200	Carbon metabolism	0.75	24	0.75
K13810	1	18	28925	24	9.80257e-06	0.00087359	transaldolase / glucose-6-phosphate isomerase [EC:2.2.1.2 5.3.1.9]	map01230	Biosynthesis of amino acids	0.75	24	0.75
K13819	2	21	26201	38	0.000326913	0.0144012	NifU-like protein	NA	NA	0.552632	23	0.913043
K13896	3	7	25221	7	9.71467e-05	0.00541543	microcin C transport system ATP-binding protein	map02010	ABC transporters	1	19	0.368421
K13939	2	13	26201	16	1.3295e-05	0.00112208	dihydroneopterin aldolase / 2-amino-4-hydroxy-6-hydroxymethyldihydropteridine diphosphokinase / dihydropteroate synthase [EC:4.1.2.25 2.7.6.3 2.5.1.15]	map00790	Folate biosynthesis	0.8125	23	0.565217
K13939	2	13	26201	16	1.3295e-05	0.00112208	dihydroneopterin aldolase / 2-amino-4-hydroxy-6-hydroxymethyldihydropteridine diphosphokinase / dihydropteroate synthase [EC:4.1.2.25 2.7.6.3 2.5.1.15]	map01100	Metabolic pathways	0.8125	23	0.565217
K13990	2	16	26201	18	1.03392e-07	2.90414e-05	glutamate formiminotransferase / formiminotetrahydrofolate cyclodeaminase [EC:2.1.2.5 4.3.1.4]	map00340	Histidine metabolism	0.888889	23	0.695652
K13990	2	16	26201	18	1.03392e-07	2.90414e-05	glutamate formiminotransferase / formiminotetrahydrofolate cyclodeaminase [EC:2.1.2.5 4.3.1.4]	map00670	One carbon pool by folate	0.888889	23	0.695652
K13990	2	16	26201	18	1.03392e-07	2.90414e-05	glutamate formiminotransferase / formiminotetrahydrofolate cyclodeaminase [EC:2.1.2.5 4.3.1.4]	map01100	Metabolic pathways	0.888889	23	0.695652
K13993	2	18	26201	33	0.0010631	0.0348265	HSP20 family protein	map04141	Protein processing in endoplasmic reticulum	0.545455	23	0.782609
K14058	3	15	25221	20	9.27858e-06	0.000832368	tRNA 2-thiocytidine biosynthesis protein TtcA	NA	NA	0.75	19	0.789474
K14085	2	14	26201	24	0.00161702	0.0477737	aldehyde dehydrogenase family 7 member A1 [EC:1.2.1.31 1.2.1.8 1.2.1.3]	map00010	Glycolysis / Gluconeogenesis	0.583333	23	0.608696
K14085	2	14	26201	24	0.00161702	0.0477737	aldehyde dehydrogenase family 7 member A1 [EC:1.2.1.31 1.2.1.8 1.2.1.3]	map00053	Ascorbate and aldarate metabolism	0.583333	23	0.608696
K14085	2	14	26201	24	0.00161702	0.0477737	aldehyde dehydrogenase family 7 member A1 [EC:1.2.1.31 1.2.1.8 1.2.1.3]	map00071	Fatty acid degradation	0.583333	23	0.608696
K14085	2	14	26201	24	0.00161702	0.0477737	aldehyde dehydrogenase family 7 member A1 [EC:1.2.1.31 1.2.1.8 1.2.1.3]	map00260	Glycine, serine and threonine metabolism	0.583333	23	0.608696
K14085	2	14	26201	24	0.00161702	0.0477737	aldehyde dehydrogenase family 7 member A1 [EC:1.2.1.31 1.2.1.8 1.2.1.3]	map00280	Valine, leucine and isoleucine degradation	0.583333	23	0.608696
K14085	2	14	26201	24	0.00161702	0.0477737	aldehyde dehydrogenase family 7 member A1 [EC:1.2.1.31 1.2.1.8 1.2.1.3]	map00310	Lysine degradation	0.583333	23	0.608696
K14085	2	14	26201	24	0.00161702	0.0477737	aldehyde dehydrogenase family 7 member A1 [EC:1.2.1.31 1.2.1.8 1.2.1.3]	map00330	Arginine and proline metabolism	0.583333	23	0.608696
K14085	2	14	26201	24	0.00161702	0.0477737	aldehyde dehydrogenase family 7 member A1 [EC:1.2.1.31 1.2.1.8 1.2.1.3]	map00340	Histidine metabolism	0.583333	23	0.608696
K14085	2	14	26201	24	0.00161702	0.0477737	aldehyde dehydrogenase family 7 member A1 [EC:1.2.1.31 1.2.1.8 1.2.1.3]	map00380	Tryptophan metabolism	0.583333	23	0.608696
K14085	2	14	26201	24	0.00161702	0.0477737	aldehyde dehydrogenase family 7 member A1 [EC:1.2.1.31 1.2.1.8 1.2.1.3]	map00410	beta-Alanine metabolism	0.583333	23	0.608696
K14085	2	14	26201	24	0.00161702	0.0477737	aldehyde dehydrogenase family 7 member A1 [EC:1.2.1.31 1.2.1.8 1.2.1.3]	map00561	Glycerolipid metabolism	0.583333	23	0.608696
K14085	2	14	26201	24	0.00161702	0.0477737	aldehyde dehydrogenase family 7 member A1 [EC:1.2.1.31 1.2.1.8 1.2.1.3]	map00620	Pyruvate metabolism	0.583333	23	0.608696
K14085	2	14	26201	24	0.00161702	0.0477737	aldehyde dehydrogenase family 7 member A1 [EC:1.2.1.31 1.2.1.8 1.2.1.3]	map01100	Metabolic pathways	0.583333	23	0.608696
K14085	2	14	26201	24	0.00161702	0.0477737	aldehyde dehydrogenase family 7 member A1 [EC:1.2.1.31 1.2.1.8 1.2.1.3]	map01110	Biosynthesis of secondary metabolites	0.583333	23	0.608696
K14085	2	14	26201	24	0.00161702	0.0477737	aldehyde dehydrogenase family 7 member A1 [EC:1.2.1.31 1.2.1.8 1.2.1.3]	map01120	Microbial metabolism in diverse environments	0.583333	23	0.608696
K14085	2	14	26201	24	0.00161702	0.0477737	aldehyde dehydrogenase family 7 member A1 [EC:1.2.1.31 1.2.1.8 1.2.1.3]	map01130	Biosynthesis of antibiotics	0.583333	23	0.608696
K14157	2	13	26201	14	6.02003e-07	0.000100058	alpha-aminoadipic semialdehyde synthase [EC:1.5.1.8 1.5.1.9]	map00310	Lysine degradation	0.928571	23	0.565217
K14157	2	13	26201	14	6.02003e-07	0.000100058	alpha-aminoadipic semialdehyde synthase [EC:1.5.1.8 1.5.1.9]	map01100	Metabolic pathways	0.928571	23	0.565217
K14157	2	13	26201	14	6.02003e-07	0.000100058	alpha-aminoadipic semialdehyde synthase [EC:1.5.1.8 1.5.1.9]	map01110	Biosynthesis of secondary metabolites	0.928571	23	0.565217
K14157	2	13	26201	14	6.02003e-07	0.000100058	alpha-aminoadipic semialdehyde synthase [EC:1.5.1.8 1.5.1.9]	map01130	Biosynthesis of antibiotics	0.928571	23	0.565217
K14159	3	11	25221	13	2.20161e-05	0.00171397	ribonuclease HI / DNA polymerase III subunit epsilon [EC:3.1.26.4 2.7.7.7]	map00230	Purine metabolism	0.846154	19	0.578947
K14159	3	11	25221	13	2.20161e-05	0.00171397	ribonuclease HI / DNA polymerase III subunit epsilon [EC:3.1.26.4 2.7.7.7]	map00240	Pyrimidine metabolism	0.846154	19	0.578947
K14159	3	11	25221	13	2.20161e-05	0.00171397	ribonuclease HI / DNA polymerase III subunit epsilon [EC:3.1.26.4 2.7.7.7]	map01100	Metabolic pathways	0.846154	19	0.578947
K14159	3	11	25221	13	2.20161e-05	0.00171397	ribonuclease HI / DNA polymerase III subunit epsilon [EC:3.1.26.4 2.7.7.7]	map03030	DNA replication	0.846154	19	0.578947
K14159	3	11	25221	13	2.20161e-05	0.00171397	ribonuclease HI / DNA polymerase III subunit epsilon [EC:3.1.26.4 2.7.7.7]	map03430	Mismatch repair	0.846154	19	0.578947
K14159	3	11	25221	13	2.20161e-05	0.00171397	ribonuclease HI / DNA polymerase III subunit epsilon [EC:3.1.26.4 2.7.7.7]	map03440	Homologous recombination	0.846154	19	0.578947
K14163	2	18	26201	25	5.45787e-06	0.000566531	bifunctional glutamyl/prolyl-tRNA synthetase [EC:6.1.1.17 6.1.1.15]	map00860	Porphyrin and chlorophyll metabolism	0.72	23	0.782609
K14163	2	18	26201	25	5.45787e-06	0.000566531	bifunctional glutamyl/prolyl-tRNA synthetase [EC:6.1.1.17 6.1.1.15]	map00970	Aminoacyl-tRNA biosynthesis	0.72	23	0.782609
K14163	2	18	26201	25	5.45787e-06	0.000566531	bifunctional glutamyl/prolyl-tRNA synthetase [EC:6.1.1.17 6.1.1.15]	map01100	Metabolic pathways	0.72	23	0.782609
K14163	2	18	26201	25	5.45787e-06	0.000566531	bifunctional glutamyl/prolyl-tRNA synthetase [EC:6.1.1.17 6.1.1.15]	map01110	Biosynthesis of secondary metabolites	0.72	23	0.782609
K14163	2	18	26201	25	5.45787e-06	0.000566531	bifunctional glutamyl/prolyl-tRNA synthetase [EC:6.1.1.17 6.1.1.15]	map01120	Microbial metabolism in diverse environments	0.72	23	0.782609
K14166	1	11	28925	13	9.02052e-05	0.00522188	copper transport protein	NA	NA	0.846154	24	0.458333
K14170	3	11	25221	15	0.000220544	0.0106491	chorismate mutase / prephenate dehydratase [EC:5.4.99.5 4.2.1.51]	map00400	Phenylalanine, tyrosine and tryptophan biosynthesis	0.733333	19	0.578947
K14170	3	11	25221	15	0.000220544	0.0106491	chorismate mutase / prephenate dehydratase [EC:5.4.99.5 4.2.1.51]	map01100	Metabolic pathways	0.733333	19	0.578947
K14170	3	11	25221	15	0.000220544	0.0106491	chorismate mutase / prephenate dehydratase [EC:5.4.99.5 4.2.1.51]	map01110	Biosynthesis of secondary metabolites	0.733333	19	0.578947
K14170	3	11	25221	15	0.000220544	0.0106491	chorismate mutase / prephenate dehydratase [EC:5.4.99.5 4.2.1.51]	map01130	Biosynthesis of antibiotics	0.733333	19	0.578947
K14170	3	11	25221	15	0.000220544	0.0106491	chorismate mutase / prephenate dehydratase [EC:5.4.99.5 4.2.1.51]	map01230	Biosynthesis of amino acids	0.733333	19	0.578947
K14208	2	7	26201	7	0.000126862	0.00675233	Xaa-Pro aminopeptidase 2 [EC:3.4.11.9]	map04974	Protein digestion and absorption	1	23	0.304348
K14215	1	16	28925	16	6.02476e-09	4.50161e-06	trans,polycis-decaprenyl diphosphate synthase [EC:2.5.1.86]	map00900	Terpenoid backbone biosynthesis	1	24	0.666667
K14215	1	16	28925	16	6.02476e-09	4.50161e-06	trans,polycis-decaprenyl diphosphate synthase [EC:2.5.1.86]	map01110	Biosynthesis of secondary metabolites	1	24	0.666667
K14287	2	14	26201	19	4.19971e-05	0.00291193	methionine transaminase [EC:2.6.1.88]	NA	NA	0.736842	23	0.608696
K14292	1	7	28925	7	0.000253543	0.011603	trimethylguanosine synthase [EC:2.1.1.-]	map03013	RNA transport	1	24	0.291667
K14388	2	11	26201	14	0.000113804	0.0062161	solute carrier family 5 (sodium-coupled monocarboxylate transporter), member 8/12	NA	NA	0.785714	23	0.478261
K14447	1	12	28925	14	3.20598e-05	0.00228569	ethylmalonyl-CoA mutase [EC:5.4.99.63]	map00630	Glyoxylate and dicarboxylate metabolism	0.857143	24	0.5
K14447	1	12	28925	14	3.20598e-05	0.00228569	ethylmalonyl-CoA mutase [EC:5.4.99.63]	map01120	Microbial metabolism in diverse environments	0.857143	24	0.5
K14447	1	12	28925	14	3.20598e-05	0.00228569	ethylmalonyl-CoA mutase [EC:5.4.99.63]	map01200	Carbon metabolism	0.857143	24	0.5
K14451	1	10	28925	11	5.78633e-05	0.00372359	(3S)-malyl-CoA thioesterase [EC:3.1.2.30]	map00630	Glyoxylate and dicarboxylate metabolism	0.909091	24	0.416667
K14451	1	10	28925	11	5.78633e-05	0.00372359	(3S)-malyl-CoA thioesterase [EC:3.1.2.30]	map01120	Microbial metabolism in diverse environments	0.909091	24	0.416667
K14451	1	10	28925	11	5.78633e-05	0.00372359	(3S)-malyl-CoA thioesterase [EC:3.1.2.30]	map01200	Carbon metabolism	0.909091	24	0.416667
K14487	2	21	26201	27	9.54491e-08	2.87323e-05	auxin responsive GH3 gene family	map04075	Plant hormone signal transduction	0.777778	23	0.913043
K14540	3	7	25221	7	9.71467e-05	0.00541543	ribosome biogenesis GTPase A	NA	NA	1	19	0.368421
K14584	3	6	25221	6	0.000363656	0.0155642	2-hydroxychromene-2-carboxylate isomerase [EC:5.99.1.4]	map00626	Naphthalene degradation	1	19	0.315789
K14584	3	6	25221	6	0.000363656	0.0155642	2-hydroxychromene-2-carboxylate isomerase [EC:5.99.1.4]	map01100	Metabolic pathways	1	19	0.315789
K14584	3	6	25221	6	0.000363656	0.0155642	2-hydroxychromene-2-carboxylate isomerase [EC:5.99.1.4]	map01120	Microbial metabolism in diverse environments	1	19	0.315789
K14584	3	6	25221	6	0.000363656	0.0155642	2-hydroxychromene-2-carboxylate isomerase [EC:5.99.1.4]	map01220	Degradation of aromatic compounds	1	19	0.315789
K14682	3	15	25221	17	1.92436e-07	4.30867e-05	amino-acid N-acetyltransferase [EC:2.3.1.1]	map00220	Arginine biosynthesis	0.882353	19	0.789474
K14682	3	15	25221	17	1.92436e-07	4.30867e-05	amino-acid N-acetyltransferase [EC:2.3.1.1]	map01100	Metabolic pathways	0.882353	19	0.789474
K14682	3	15	25221	17	1.92436e-07	4.30867e-05	amino-acid N-acetyltransferase [EC:2.3.1.1]	map01110	Biosynthesis of secondary metabolites	0.882353	19	0.789474
K14682	3	15	25221	17	1.92436e-07	4.30867e-05	amino-acid N-acetyltransferase [EC:2.3.1.1]	map01130	Biosynthesis of antibiotics	0.882353	19	0.789474
K14682	3	15	25221	17	1.92436e-07	4.30867e-05	amino-acid N-acetyltransferase [EC:2.3.1.1]	map01210	2-Oxocarboxylic acid metabolism	0.882353	19	0.789474
K14682	3	15	25221	17	1.92436e-07	4.30867e-05	amino-acid N-acetyltransferase [EC:2.3.1.1]	map01230	Biosynthesis of amino acids	0.882353	19	0.789474
K14698	1	7	28925	7	0.000253543	0.011603	ATP-binding cassette, subfamily B, bacterial IrtA [EC:3.6.3.-]	map02010	ABC transporters	1	24	0.291667
K14728	1	20	28925	22	6.14792e-09	4.50161e-06	phthiodiolone/phenolphthiodiolone dimycocerosates ketoreductase [EC:1.2.-.-]	NA	NA	0.909091	24	0.833333
K14941	1	14	28925	15	6.8777e-07	0.000103517	2-phospho-L-lactate guanylyltransferase [EC:2.7.7.68]	map00680	Methane metabolism	0.933333	24	0.583333
K14941	1	14	28925	15	6.8777e-07	0.000103517	2-phospho-L-lactate guanylyltransferase [EC:2.7.7.68]	map01120	Microbial metabolism in diverse environments	0.933333	24	0.583333
K14949	1	10	28925	11	5.78633e-05	0.00372359	serine/threonine-protein kinase PknG [EC:2.7.11.1]	map05152	Tuberculosis	0.909091	24	0.416667
K14954	1	17	28925	19	1.59481e-07	3.85772e-05	lipoprotein LprG	map05152	Tuberculosis	0.894737	24	0.708333
K14956	1	10	28925	10	7.2908e-06	0.000693061	6 kDa early secretory antigenic target	map05152	Tuberculosis	1	24	0.416667
K14998	1	19	28925	29	0.000113679	0.0062161	surfeit locus 1 family protein	NA	NA	0.655172	24	0.791667
K15012	3	8	25221	9	0.000178102	0.00878894	two-component system, response regulator RegA	map02020	Two-component system	0.888889	19	0.421053
K15067	2	17	26201	20	1.57464e-07	3.85772e-05	2-aminomuconate deaminase [EC:3.5.99.5]	map00380	Tryptophan metabolism	0.85	23	0.73913
K15255	2	15	26201	19	5.19525e-06	0.000543435	ATP-dependent DNA helicase PIF1 [EC:3.6.4.12]	NA	NA	0.789474	23	0.652174
K15372	1	15	28925	22	0.000318186	0.0141316	taurine---2-oxoglutarate transaminase [EC:2.6.1.55]	map00410	beta-Alanine metabolism	0.681818	24	0.625
K15372	1	15	28925	22	0.000318186	0.0141316	taurine---2-oxoglutarate transaminase [EC:2.6.1.55]	map00430	Taurine and hypotaurine metabolism	0.681818	24	0.625
K15372	1	15	28925	22	0.000318186	0.0141316	taurine---2-oxoglutarate transaminase [EC:2.6.1.55]	map01100	Metabolic pathways	0.681818	24	0.625
K15376	1	15	28925	17	1.36006e-06	0.000181511	gephyrin [EC:2.10.1.1 2.7.7.75]	map00790	Folate biosynthesis	0.882353	24	0.625
K15376	1	15	28925	17	1.36006e-06	0.000181511	gephyrin [EC:2.10.1.1 2.7.7.75]	map01100	Metabolic pathways	0.882353	24	0.625
K15376	1	15	28925	17	1.36006e-06	0.000181511	gephyrin [EC:2.10.1.1 2.7.7.75]	map04727	GABAergic synapse	0.882353	24	0.625
K15408	1	11	28925	11	2.23355e-06	0.000264241	cytochrome c oxidase subunit I+III [EC:1.9.3.1]	map00190	Oxidative phosphorylation	1	24	0.458333
K15428	2	17	26201	27	0.000141409	0.00734036	Cys-Gly metallodipeptidase DUG1 [EC:3.4.13.-]	map00480	Glutathione metabolism	0.62963	23	0.73913
K15428	2	17	26201	27	0.000141409	0.00734036	Cys-Gly metallodipeptidase DUG1 [EC:3.4.13.-]	map01100	Metabolic pathways	0.62963	23	0.73913
K15460	2	16	26201	18	1.03392e-07	2.90414e-05	tRNA1Val (adenine37-N6)-methyltransferase [EC:2.1.1.223]	NA	NA	0.888889	23	0.695652
K15468	1	14	28925	18	5.13163e-05	0.00348436	cytochrome P450 PksS	NA	NA	0.777778	24	0.583333
K15502	4	6	14048	9	0.000606366	0.0229117	serine/threonine-protein phosphatase 6 regulatory ankyrin repeat subunit A	NA	NA	0.666667	12	0.5
K15518	2	20	26201	23	5.17574e-09	4.50161e-06	deoxyguanosine kinase [EC:2.7.1.113]	map00230	Purine metabolism	0.869565	23	0.869565
K15520	1	22	28925	30	1.83601e-06	0.000234419	mycothiol synthase [EC:2.3.1.189]	NA	NA	0.733333	24	0.916667
K15521	1	19	28925	30	0.000220906	0.0106491	D-inositol-3-phosphate glycosyltransferase [EC:2.4.1.250]	NA	NA	0.633333	24	0.791667
K15525	1	23	28925	30	2.74287e-07	5.42407e-05	N-acetyl-1-D-myo-inositol-2-amino-2-deoxy-alpha-D-glucopyranoside deacetylase [EC:3.5.1.103]	NA	NA	0.766667	24	0.958333
K15526	1	17	28925	17	1.84543e-09	2.38078e-06	L-cysteine:1D-myo-inositol 2-amino-2-deoxy-alpha-D-glucopyranoside ligase [EC:6.3.1.13]	NA	NA	1	24	0.708333
K15532	2	6	26201	6	0.000457124	0.0189364	unsaturated rhamnogalacturonyl hydrolase [EC:3.2.1.172]	NA	NA	1	23	0.26087
K15576	3	8	25221	9	0.000178102	0.00878894	nitrate/nitrite transport system substrate-binding protein	map00910	Nitrogen metabolism	0.888889	19	0.421053
K15576	3	8	25221	9	0.000178102	0.00878894	nitrate/nitrite transport system substrate-binding protein	map02010	ABC transporters	0.888889	19	0.421053
K15580	2	15	26201	25	0.000733967	0.0262677	oligopeptide transport system substrate-binding protein	map01501	beta-Lactam resistance	0.6	23	0.652174
K15580	2	15	26201	25	0.000733967	0.0262677	oligopeptide transport system substrate-binding protein	map02010	ABC transporters	0.6	23	0.652174
K15580	2	15	26201	25	0.000733967	0.0262677	oligopeptide transport system substrate-binding protein	map02024	Quorum sensing	0.6	23	0.652174
K15583	1	9	28925	10	0.000172365	0.00874478	oligopeptide transport system ATP-binding protein	map01501	beta-Lactam resistance	0.9	24	0.375
K15583	1	9	28925	10	0.000172365	0.00874478	oligopeptide transport system ATP-binding protein	map02010	ABC transporters	0.9	24	0.375
K15583	1	9	28925	10	0.000172365	0.00874478	oligopeptide transport system ATP-binding protein	map02024	Quorum sensing	0.9	24	0.375
K15717	2	10	26201	10	2.71113e-06	0.000315736	prostamide/prostaglandin F2alpha synthase [EC:1.11.1.20]	map00590	Arachidonic acid metabolism	1	23	0.434783
K15717	2	10	26201	10	2.71113e-06	0.000315736	prostamide/prostaglandin F2alpha synthase [EC:1.11.1.20]	map01100	Metabolic pathways	1	23	0.434783
K15746	2	14	26201	15	1.78651e-07	4.20871e-05	beta-carotene 3-hydroxylase [EC:1.14.13.129]	map00906	Carotenoid biosynthesis	0.933333	23	0.608696
K15746	2	14	26201	15	1.78651e-07	4.20871e-05	beta-carotene 3-hydroxylase [EC:1.14.13.129]	map01100	Metabolic pathways	0.933333	23	0.608696
K15746	2	14	26201	15	1.78651e-07	4.20871e-05	beta-carotene 3-hydroxylase [EC:1.14.13.129]	map01110	Biosynthesis of secondary metabolites	0.933333	23	0.608696
K15778	3	16	25221	19	2.73631e-07	5.42407e-05	phosphomannomutase / phosphoglucomutase [EC:5.4.2.8 5.4.2.2]	map00010	Glycolysis / Gluconeogenesis	0.842105	19	0.842105
K15778	3	16	25221	19	2.73631e-07	5.42407e-05	phosphomannomutase / phosphoglucomutase [EC:5.4.2.8 5.4.2.2]	map00030	Pentose phosphate pathway	0.842105	19	0.842105
K15778	3	16	25221	19	2.73631e-07	5.42407e-05	phosphomannomutase / phosphoglucomutase [EC:5.4.2.8 5.4.2.2]	map00051	Fructose and mannose metabolism	0.842105	19	0.842105
K15778	3	16	25221	19	2.73631e-07	5.42407e-05	phosphomannomutase / phosphoglucomutase [EC:5.4.2.8 5.4.2.2]	map00052	Galactose metabolism	0.842105	19	0.842105
K15778	3	16	25221	19	2.73631e-07	5.42407e-05	phosphomannomutase / phosphoglucomutase [EC:5.4.2.8 5.4.2.2]	map00230	Purine metabolism	0.842105	19	0.842105
K15778	3	16	25221	19	2.73631e-07	5.42407e-05	phosphomannomutase / phosphoglucomutase [EC:5.4.2.8 5.4.2.2]	map00500	Starch and sucrose metabolism	0.842105	19	0.842105
K15778	3	16	25221	19	2.73631e-07	5.42407e-05	phosphomannomutase / phosphoglucomutase [EC:5.4.2.8 5.4.2.2]	map00520	Amino sugar and nucleotide sugar metabolism	0.842105	19	0.842105
K15778	3	16	25221	19	2.73631e-07	5.42407e-05	phosphomannomutase / phosphoglucomutase [EC:5.4.2.8 5.4.2.2]	map00521	Streptomycin biosynthesis	0.842105	19	0.842105
K15778	3	16	25221	19	2.73631e-07	5.42407e-05	phosphomannomutase / phosphoglucomutase [EC:5.4.2.8 5.4.2.2]	map01100	Metabolic pathways	0.842105	19	0.842105
K15778	3	16	25221	19	2.73631e-07	5.42407e-05	phosphomannomutase / phosphoglucomutase [EC:5.4.2.8 5.4.2.2]	map01110	Biosynthesis of secondary metabolites	0.842105	19	0.842105
K15778	3	16	25221	19	2.73631e-07	5.42407e-05	phosphomannomutase / phosphoglucomutase [EC:5.4.2.8 5.4.2.2]	map01120	Microbial metabolism in diverse environments	0.842105	19	0.842105
K15778	3	16	25221	19	2.73631e-07	5.42407e-05	phosphomannomutase / phosphoglucomutase [EC:5.4.2.8 5.4.2.2]	map01130	Biosynthesis of antibiotics	0.842105	19	0.842105
K15789	2	13	26201	13	5.79244e-08	1.96161e-05	threonine 3-dehydrogenase [EC:1.1.1.103]	map00260	Glycine, serine and threonine metabolism	1	23	0.565217
K15832	4	4	14048	4	0.000490348	0.0195648	formate hydrogenlyase subunit 7	NA	NA	1	12	0.333333
K15849	2	18	26201	21	5.07955e-08	1.8566e-05	bifunctional aspartate aminotransferase and glutamate/aspartate-prephenate aminotransferase [EC:2.6.1.1 2.6.1.78 2.6.1.79]	map00350	Tyrosine metabolism	0.857143	23	0.782609
K15849	2	18	26201	21	5.07955e-08	1.8566e-05	bifunctional aspartate aminotransferase and glutamate/aspartate-prephenate aminotransferase [EC:2.6.1.1 2.6.1.78 2.6.1.79]	map00360	Phenylalanine metabolism	0.857143	23	0.782609
K15849	2	18	26201	21	5.07955e-08	1.8566e-05	bifunctional aspartate aminotransferase and glutamate/aspartate-prephenate aminotransferase [EC:2.6.1.1 2.6.1.78 2.6.1.79]	map00400	Phenylalanine, tyrosine and tryptophan biosynthesis	0.857143	23	0.782609
K15849	2	18	26201	21	5.07955e-08	1.8566e-05	bifunctional aspartate aminotransferase and glutamate/aspartate-prephenate aminotransferase [EC:2.6.1.1 2.6.1.78 2.6.1.79]	map00950	Isoquinoline alkaloid biosynthesis	0.857143	23	0.782609
K15849	2	18	26201	21	5.07955e-08	1.8566e-05	bifunctional aspartate aminotransferase and glutamate/aspartate-prephenate aminotransferase [EC:2.6.1.1 2.6.1.78 2.6.1.79]	map00960	Tropane, piperidine and pyridine alkaloid biosynthesis	0.857143	23	0.782609
K15849	2	18	26201	21	5.07955e-08	1.8566e-05	bifunctional aspartate aminotransferase and glutamate/aspartate-prephenate aminotransferase [EC:2.6.1.1 2.6.1.78 2.6.1.79]	map01100	Metabolic pathways	0.857143	23	0.782609
K15849	2	18	26201	21	5.07955e-08	1.8566e-05	bifunctional aspartate aminotransferase and glutamate/aspartate-prephenate aminotransferase [EC:2.6.1.1 2.6.1.78 2.6.1.79]	map01110	Biosynthesis of secondary metabolites	0.857143	23	0.782609
K15849	2	18	26201	21	5.07955e-08	1.8566e-05	bifunctional aspartate aminotransferase and glutamate/aspartate-prephenate aminotransferase [EC:2.6.1.1 2.6.1.78 2.6.1.79]	map01130	Biosynthesis of antibiotics	0.857143	23	0.782609
K15849	2	18	26201	21	5.07955e-08	1.8566e-05	bifunctional aspartate aminotransferase and glutamate/aspartate-prephenate aminotransferase [EC:2.6.1.1 2.6.1.78 2.6.1.79]	map01230	Biosynthesis of amino acids	0.857143	23	0.782609
K15862	2	17	26201	21	6.10807e-07	0.000100441	cytochrome c oxidase cbb3-type subunit I/II [EC:1.9.3.1]	map00190	Oxidative phosphorylation	0.809524	23	0.73913
K15862	2	17	26201	21	6.10807e-07	0.000100441	cytochrome c oxidase cbb3-type subunit I/II [EC:1.9.3.1]	map01100	Metabolic pathways	0.809524	23	0.73913
K15862	2	17	26201	21	6.10807e-07	0.000100441	cytochrome c oxidase cbb3-type subunit I/II [EC:1.9.3.1]	map02020	Two-component system	0.809524	23	0.73913
K15864	3	9	25221	9	6.93211e-06	0.000680452	nitrite reductase (NO-forming) / hydroxylamine reductase [EC:1.7.2.1 1.7.99.1]	map00910	Nitrogen metabolism	1	19	0.473684
K15864	3	9	25221	9	6.93211e-06	0.000680452	nitrite reductase (NO-forming) / hydroxylamine reductase [EC:1.7.2.1 1.7.99.1]	map01120	Microbial metabolism in diverse environments	1	19	0.473684
K15922	4	6	14048	10	0.00132442	0.0416714	sulfoquinovosidase [EC:3.2.1.199]	NA	NA	0.6	12	0.5
K15973	1	19	28925	33	0.00120215	0.0386341	MarR family transcriptional regulator, 2-MHQ and catechol-resistance regulon repressor	NA	NA	0.575758	24	0.791667
K15981	1	11	28925	13	9.02052e-05	0.00522188	cholest-4-en-3-one 26-monooxygenase [EC:1.14.13.141]	map00984	Steroid degradation	0.846154	24	0.458333
K15981	1	11	28925	13	9.02052e-05	0.00522188	cholest-4-en-3-one 26-monooxygenase [EC:1.14.13.141]	map01120	Microbial metabolism in diverse environments	0.846154	24	0.458333
K15984	3	7	25221	8	0.000595517	0.0226598	16S rRNA (guanine1516-N2)-methyltransferase [EC:2.1.1.242]	NA	NA	0.875	19	0.368421
K16012	1	11	28925	13	9.02052e-05	0.00522188	ATP-binding cassette, subfamily C, bacterial CydC	map02010	ABC transporters	0.846154	24	0.458333
K16013	1	7	28925	7	0.000253543	0.011603	ATP-binding cassette, subfamily C, bacterial CydD	map02010	ABC transporters	1	24	0.291667
K16014	1	7	28925	7	0.000253543	0.011603	ATP-binding cassette, subfamily C, bacterial CydCD	map02010	ABC transporters	1	24	0.291667
K16019	1	18	28925	20	5.41383e-08	1.8566e-05	3,4-Dideoxy-4-amino-D-arabino-heptulosonate 7-phosphate synthase	map01051	Biosynthesis of ansamycins	0.9	24	0.75
K16019	1	18	28925	20	5.41383e-08	1.8566e-05	3,4-Dideoxy-4-amino-D-arabino-heptulosonate 7-phosphate synthase	map01130	Biosynthesis of antibiotics	0.9	24	0.75
K16020	1	6	28925	6	0.000827542	0.028201	5-deoxy-5-amino-3-dehydroquinate synthase	map01051	Biosynthesis of ansamycins	1	24	0.25
K16020	1	6	28925	6	0.000827542	0.028201	5-deoxy-5-amino-3-dehydroquinate synthase	map01130	Biosynthesis of antibiotics	1	24	0.25
K16028	1	14	28925	19	0.000139673	0.00730508	O-methyltransferase	map01051	Biosynthesis of ansamycins	0.736842	24	0.583333
K16028	1	14	28925	19	0.000139673	0.00730508	O-methyltransferase	map01052	Type I polyketide structures	0.736842	24	0.583333
K16046	1	9	28925	10	0.000172365	0.00874478	cholest-4-en-3-one 26-monooxygenase [EC:1.14.13.221]	map00984	Steroid degradation	0.9	24	0.375
K16046	1	9	28925	10	0.000172365	0.00874478	cholest-4-en-3-one 26-monooxygenase [EC:1.14.13.221]	map01120	Microbial metabolism in diverse environments	0.9	24	0.375
K16050	2	14	26201	19	4.19971e-05	0.00291193	4,5:9,10-diseco-3-hydroxy-5,9,17-trioxoandrosta-1(10),2-diene-4-oate hydrolase [EC:3.7.1.17]	map00984	Steroid degradation	0.736842	23	0.608696
K16050	2	14	26201	19	4.19971e-05	0.00291193	4,5:9,10-diseco-3-hydroxy-5,9,17-trioxoandrosta-1(10),2-diene-4-oate hydrolase [EC:3.7.1.17]	map01100	Metabolic pathways	0.736842	23	0.608696
K16050	2	14	26201	19	4.19971e-05	0.00291193	4,5:9,10-diseco-3-hydroxy-5,9,17-trioxoandrosta-1(10),2-diene-4-oate hydrolase [EC:3.7.1.17]	map01120	Microbial metabolism in diverse environments	0.736842	23	0.608696
K16050	2	14	26201	19	4.19971e-05	0.00291193	4,5:9,10-diseco-3-hydroxy-5,9,17-trioxoandrosta-1(10),2-diene-4-oate hydrolase [EC:3.7.1.17]	map01220	Degradation of aromatic compounds	0.736842	23	0.608696
K16052	2	17	26201	31	0.00134678	0.0416714	MscS family membrane protein	NA	NA	0.548387	23	0.73913
K16087	2	20	26201	34	0.000143304	0.00739505	hemoglobin/transferrin/lactoferrin receptor protein	NA	NA	0.588235	23	0.869565
K16089	2	23	26201	42	0.000206153	0.0100452	outer membrane receptor for ferrienterochelin and colicins	NA	NA	0.547619	23	1
K16090	3	11	25221	17	0.00114839	0.0370825	catecholate siderophore receptor	NA	NA	0.647059	19	0.578947
K16091	2	14	26201	20	0.000104041	0.00575241	Fe(3+) dicitrate transport protein	NA	NA	0.7	23	0.608696
K16146	1	13	28925	13	2.09606e-07	4.54292e-05	maltokinase [EC:2.7.1.175]	map00500	Starch and sucrose metabolism	1	24	0.541667
K16146	1	13	28925	13	2.09606e-07	4.54292e-05	maltokinase [EC:2.7.1.175]	map01100	Metabolic pathways	1	24	0.541667
K16147	1	9	28925	10	0.000172365	0.00874478	starch synthase (maltosyl-transferring) [EC:2.4.99.16]	map00500	Starch and sucrose metabolism	0.9	24	0.375
K16147	1	9	28925	10	0.000172365	0.00874478	starch synthase (maltosyl-transferring) [EC:2.4.99.16]	map01100	Metabolic pathways	0.9	24	0.375
K16148	1	9	28925	10	0.000172365	0.00874478	alpha-maltose-1-phosphate synthase [EC:2.4.1.342]	map00500	Starch and sucrose metabolism	0.9	24	0.375
K16148	1	9	28925	10	0.000172365	0.00874478	alpha-maltose-1-phosphate synthase [EC:2.4.1.342]	map01100	Metabolic pathways	0.9	24	0.375
K16149	4	7	14048	13	0.00120679	0.0387374	1,4-alpha-glucan branching enzyme [EC:2.4.1.18]	map00500	Starch and sucrose metabolism	0.538462	12	0.583333
K16149	4	7	14048	13	0.00120679	0.0387374	1,4-alpha-glucan branching enzyme [EC:2.4.1.18]	map01100	Metabolic pathways	0.538462	12	0.583333
K16149	4	7	14048	13	0.00120679	0.0387374	1,4-alpha-glucan branching enzyme [EC:2.4.1.18]	map01110	Biosynthesis of secondary metabolites	0.538462	12	0.583333
K16163	1	15	28925	15	1.96685e-08	9.51536e-06	maleylpyruvate isomerase [EC:5.2.1.4]	map00350	Tyrosine metabolism	1	24	0.625
K16163	1	15	28925	15	1.96685e-08	9.51536e-06	maleylpyruvate isomerase [EC:5.2.1.4]	map01100	Metabolic pathways	1	24	0.625
K16163	1	15	28925	15	1.96685e-08	9.51536e-06	maleylpyruvate isomerase [EC:5.2.1.4]	map01120	Microbial metabolism in diverse environments	1	24	0.625
K16164	1	14	28925	17	1.59337e-05	0.00128094	acylpyruvate hydrolase [EC:3.7.1.5]	map00350	Tyrosine metabolism	0.823529	24	0.583333
K16164	1	14	28925	17	1.59337e-05	0.00128094	acylpyruvate hydrolase [EC:3.7.1.5]	map01100	Metabolic pathways	0.823529	24	0.583333
K16164	1	14	28925	17	1.59337e-05	0.00128094	acylpyruvate hydrolase [EC:3.7.1.5]	map01120	Microbial metabolism in diverse environments	0.823529	24	0.583333
K16165	3	6	25221	6	0.000363656	0.0155642	fumarylpyruvate hydrolase [EC:3.7.1.20]	map00350	Tyrosine metabolism	1	19	0.315789
K16165	3	6	25221	6	0.000363656	0.0155642	fumarylpyruvate hydrolase [EC:3.7.1.20]	map01100	Metabolic pathways	1	19	0.315789
K16165	3	6	25221	6	0.000363656	0.0155642	fumarylpyruvate hydrolase [EC:3.7.1.20]	map01120	Microbial metabolism in diverse environments	1	19	0.315789
K16193	1	7	28925	8	0.00148459	0.0441015	uncharacterized membrane protein ArfC	NA	NA	0.875	24	0.291667
K16211	2	12	26201	14	1.0519e-05	0.000910482	maltose/moltooligosaccharide transporter	NA	NA	0.857143	23	0.521739
K16301	1	12	28925	12	6.84235e-07	0.000103517	deferrochelatase/peroxidase EfeB [EC:1.11.1.-]	NA	NA	1	24	0.5
K16322	2	9	26201	12	0.000910767	0.0301276	low-affinity inorganic phosphate transporter	NA	NA	0.75	23	0.391304
K16330	1	10	28925	13	0.000786115	0.0274806	pseudouridylate synthase / pseudouridine kinase [EC:4.2.1.70 2.7.1.83]	map00240	Pyrimidine metabolism	0.769231	24	0.416667
K16348	3	8	25221	9	0.000178102	0.00878894	entericidin B	NA	NA	0.888889	19	0.421053
K16363	2	19	26201	29	2.52236e-05	0.00186709	UDP-3-O-[3-hydroxymyristoyl] N-acetylglucosamine deacetylase / 3-hydroxyacyl-[acyl-carrier-protein] dehydratase [EC:3.5.1.108 4.2.1.59]	map00061	Fatty acid biosynthesis	0.655172	23	0.826087
K16363	2	19	26201	29	2.52236e-05	0.00186709	UDP-3-O-[3-hydroxymyristoyl] N-acetylglucosamine deacetylase / 3-hydroxyacyl-[acyl-carrier-protein] dehydratase [EC:3.5.1.108 4.2.1.59]	map00540	Lipopolysaccharide biosynthesis	0.655172	23	0.826087
K16363	2	19	26201	29	2.52236e-05	0.00186709	UDP-3-O-[3-hydroxymyristoyl] N-acetylglucosamine deacetylase / 3-hydroxyacyl-[acyl-carrier-protein] dehydratase [EC:3.5.1.108 4.2.1.59]	map01100	Metabolic pathways	0.655172	23	0.826087
K16363	2	19	26201	29	2.52236e-05	0.00186709	UDP-3-O-[3-hydroxymyristoyl] N-acetylglucosamine deacetylase / 3-hydroxyacyl-[acyl-carrier-protein] dehydratase [EC:3.5.1.108 4.2.1.59]	map01212	Fatty acid metabolism	0.655172	23	0.826087
K16368	4	4	14048	4	0.000490348	0.0195648	diacylglycerol kinase (CTP) [EC:2.7.1.174]	map00564	Glycerophospholipid metabolism	1	12	0.333333
K16368	4	4	14048	4	0.000490348	0.0195648	diacylglycerol kinase (CTP) [EC:2.7.1.174]	map01100	Metabolic pathways	1	12	0.333333
K16368	4	4	14048	4	0.000490348	0.0195648	diacylglycerol kinase (CTP) [EC:2.7.1.174]	map01110	Biosynthesis of secondary metabolites	1	12	0.333333
K16515	2	16	26201	21	5.56924e-06	0.000573695	4-oxalomesaconate hydratase [EC:4.2.1.83]	map00362	Benzoate degradation	0.761905	23	0.695652
K16531	2	12	26201	16	0.000116835	0.00630534	Bardet-Biedl syndrome 4 protein	NA	NA	0.75	23	0.521739
K16557	1	9	28925	11	0.000687623	0.0248057	succinoglycan biosynthesis protein ExoA [EC:2.4.-.-]	NA	NA	0.818182	24	0.375
K16645	1	13	28925	18	0.000339739	0.0147978	heparin binding hemagglutinin HbhA	NA	NA	0.722222	24	0.541667
K16648	1	17	28925	19	1.59481e-07	3.85772e-05	arabinofuranan 3-O-arabinosyltransferase [EC:2.4.2.-]	NA	NA	0.894737	24	0.708333
K16650	1	6	28925	6	0.000827542	0.028201	galactofuranosylgalactofuranosylrhamnosyl-N-acetylglucosaminyl-diphospho-decaprenol beta-1,5/1,6-galactofuranosyltransferase [EC:2.4.1.288]	NA	NA	1	24	0.25
K16692	2	23	26201	45	0.000765105	0.0271312	tyrosine-protein kinase Etk/Wzc [EC:2.7.10.-]	NA	NA	0.511111	23	1
K16785	1	12	28925	13	6.37977e-06	0.000640151	energy-coupling factor transport system permease protein	map02010	ABC transporters	0.923077	24	0.5
K16786	1	14	28925	16	3.93189e-06	0.000429527	energy-coupling factor transport system ATP-binding protein [EC:3.6.3.-]	map02010	ABC transporters	0.875	24	0.583333
K16871	1	9	28925	9	2.37982e-05	0.001806	4-aminobutyrate---pyruvate transaminase [EC:2.6.1.96]	map00250	Alanine, aspartate and glutamate metabolism	1	24	0.375
K16871	1	9	28925	9	2.37982e-05	0.001806	4-aminobutyrate---pyruvate transaminase [EC:2.6.1.96]	map00650	Butanoate metabolism	1	24	0.375
K16871	1	9	28925	9	2.37982e-05	0.001806	4-aminobutyrate---pyruvate transaminase [EC:2.6.1.96]	map01100	Metabolic pathways	1	24	0.375
K16871	1	9	28925	9	2.37982e-05	0.001806	4-aminobutyrate---pyruvate transaminase [EC:2.6.1.96]	map01120	Microbial metabolism in diverse environments	1	24	0.375
K16904	2	20	26201	35	0.000247254	0.011603	dCTP diphosphatase [EC:3.6.1.12]	map00240	Pyrimidine metabolism	0.571429	23	0.869565
K16904	2	20	26201	35	0.000247254	0.011603	dCTP diphosphatase [EC:3.6.1.12]	map01100	Metabolic pathways	0.571429	23	0.869565
K16937	1	7	28925	8	0.00148459	0.0441015	thiosulfate dehydrogenase [quinone] large subunit [EC:1.8.5.2]	map00920	Sulfur metabolism	0.875	24	0.291667
K16937	1	7	28925	8	0.00148459	0.0441015	thiosulfate dehydrogenase [quinone] large subunit [EC:1.8.5.2]	map01120	Microbial metabolism in diverse environments	0.875	24	0.291667
K17069	2	5	26201	5	0.00164712	0.047886	O-acetylhomoserine/O-acetylserine sulfhydrylase [EC:2.5.1.49 2.5.1.47]	map00270	Cysteine and methionine metabolism	1	23	0.217391
K17069	2	5	26201	5	0.00164712	0.047886	O-acetylhomoserine/O-acetylserine sulfhydrylase [EC:2.5.1.49 2.5.1.47]	map00920	Sulfur metabolism	1	23	0.217391
K17069	2	5	26201	5	0.00164712	0.047886	O-acetylhomoserine/O-acetylserine sulfhydrylase [EC:2.5.1.49 2.5.1.47]	map01100	Metabolic pathways	1	23	0.217391
K17069	2	5	26201	5	0.00164712	0.047886	O-acetylhomoserine/O-acetylserine sulfhydrylase [EC:2.5.1.49 2.5.1.47]	map01110	Biosynthesis of secondary metabolites	1	23	0.217391
K17069	2	5	26201	5	0.00164712	0.047886	O-acetylhomoserine/O-acetylserine sulfhydrylase [EC:2.5.1.49 2.5.1.47]	map01120	Microbial metabolism in diverse environments	1	23	0.217391
K17069	2	5	26201	5	0.00164712	0.047886	O-acetylhomoserine/O-acetylserine sulfhydrylase [EC:2.5.1.49 2.5.1.47]	map01130	Biosynthesis of antibiotics	1	23	0.217391
K17069	2	5	26201	5	0.00164712	0.047886	O-acetylhomoserine/O-acetylserine sulfhydrylase [EC:2.5.1.49 2.5.1.47]	map01200	Carbon metabolism	1	23	0.217391
K17069	2	5	26201	5	0.00164712	0.047886	O-acetylhomoserine/O-acetylserine sulfhydrylase [EC:2.5.1.49 2.5.1.47]	map01230	Biosynthesis of amino acids	1	23	0.217391
K17105	2	13	26201	15	3.35379e-06	0.000370861	geranylgeranylglycerol-phosphate geranylgeranyltransferase [EC:2.5.1.42]	map00564	Glycerophospholipid metabolism	0.866667	23	0.565217
K17226	3	5	25221	5	0.00136126	0.0416714	sulfur-oxidizing protein SoxY	map00920	Sulfur metabolism	1	19	0.263158
K17226	3	5	25221	5	0.00136126	0.0416714	sulfur-oxidizing protein SoxY	map01100	Metabolic pathways	1	19	0.263158
K17226	3	5	25221	5	0.00136126	0.0416714	sulfur-oxidizing protein SoxY	map01120	Microbial metabolism in diverse environments	1	19	0.263158
K17227	3	5	25221	5	0.00136126	0.0416714	sulfur-oxidizing protein SoxZ	map00920	Sulfur metabolism	1	19	0.263158
K17227	3	5	25221	5	0.00136126	0.0416714	sulfur-oxidizing protein SoxZ	map01100	Metabolic pathways	1	19	0.263158
K17227	3	5	25221	5	0.00136126	0.0416714	sulfur-oxidizing protein SoxZ	map01120	Microbial metabolism in diverse environments	1	19	0.263158
K17229	3	5	25221	5	0.00136126	0.0416714	sulfide dehydrogenase [flavocytochrome c] flavoprotein chain [EC:1.8.2.3]	map00920	Sulfur metabolism	1	19	0.263158
K17229	3	5	25221	5	0.00136126	0.0416714	sulfide dehydrogenase [flavocytochrome c] flavoprotein chain [EC:1.8.2.3]	map01120	Microbial metabolism in diverse environments	1	19	0.263158
K17230	3	16	25221	21	3.22976e-06	0.000363073	cytochrome subunit of sulfide dehydrogenase	map00920	Sulfur metabolism	0.761905	19	0.842105
K17230	3	16	25221	21	3.22976e-06	0.000363073	cytochrome subunit of sulfide dehydrogenase	map01120	Microbial metabolism in diverse environments	0.761905	19	0.842105
K17231	2	9	26201	11	0.000302795	0.0135865	iodotyrosine deiodinase [EC:1.21.1.1]	map04918	Thyroid hormone synthesis	0.818182	23	0.391304
K17257	2	18	26201	32	0.000651547	0.0242417	integrin alpha FG-GAP repeat containing protein 1	NA	NA	0.5625	23	0.782609
K17266	4	5	14048	5	7.29566e-05	0.00446248	major vault protein	NA	NA	1	12	0.416667
K17363	1	8	28925	9	0.000508725	0.0200617	urocanate reductase [EC:1.3.99.33]	map00340	Histidine metabolism	0.888889	24	0.333333
K17382	2	13	26201	17	4.20259e-05	0.00291193	serine beta-lactamase-like protein LACTB, mitochondrial	NA	NA	0.764706	23	0.565217
K17450	2	16	26201	26	0.000325564	0.0143651	homoaconitase [EC:4.2.1.-]	map00300	Lysine biosynthesis	0.615385	23	0.695652
K17450	2	16	26201	26	0.000325564	0.0143651	homoaconitase [EC:4.2.1.-]	map01100	Metabolic pathways	0.615385	23	0.695652
K17450	2	16	26201	26	0.000325564	0.0143651	homoaconitase [EC:4.2.1.-]	map01120	Microbial metabolism in diverse environments	0.615385	23	0.695652
K17450	2	16	26201	26	0.000325564	0.0143651	homoaconitase [EC:4.2.1.-]	map01130	Biosynthesis of antibiotics	0.615385	23	0.695652
K17450	2	16	26201	26	0.000325564	0.0143651	homoaconitase [EC:4.2.1.-]	map01210	2-Oxocarboxylic acid metabolism	0.615385	23	0.695652
K17450	2	16	26201	26	0.000325564	0.0143651	homoaconitase [EC:4.2.1.-]	map01230	Biosynthesis of amino acids	0.615385	23	0.695652
K17570	2	13	26201	15	3.35379e-06	0.000370861	hydrocephalus-inducing protein	NA	NA	0.866667	23	0.565217
K17609	2	13	26201	16	1.3295e-05	0.00112208	nucleoredoxin [EC:1.8.1.8]	NA	NA	0.8125	23	0.565217
K17677	1	16	28925	26	0.00109775	0.0356596	ATP-dependent helicase IRC3 [EC:3.6.4.-]	NA	NA	0.615385	24	0.666667
K17745	2	10	26201	13	0.000325094	0.0143651	sepiapterin reductase [EC:1.1.1.325]	NA	NA	0.769231	23	0.434783
K17761	3	5	25221	5	0.00136126	0.0416714	succinate-semialdehyde dehydrogenase, mitochondrial [EC:1.2.1.24]	map00250	Alanine, aspartate and glutamate metabolism	1	19	0.263158
K17761	3	5	25221	5	0.00136126	0.0416714	succinate-semialdehyde dehydrogenase, mitochondrial [EC:1.2.1.24]	map00650	Butanoate metabolism	1	19	0.263158
K17761	3	5	25221	5	0.00136126	0.0416714	succinate-semialdehyde dehydrogenase, mitochondrial [EC:1.2.1.24]	map01100	Metabolic pathways	1	19	0.263158
K17768	2	15	26201	25	0.000733967	0.0262677	mitochondrial import receptor subunit TOM70	NA	NA	0.6	23	0.652174
K17828	1	16	28925	16	6.02476e-09	4.50161e-06	dihydroorotate dehydrogenase (NAD+) catalytic subunit [EC:1.3.1.14]	map00240	Pyrimidine metabolism	1	24	0.666667
K17828	1	16	28925	16	6.02476e-09	4.50161e-06	dihydroorotate dehydrogenase (NAD+) catalytic subunit [EC:1.3.1.14]	map01100	Metabolic pathways	1	24	0.666667
K17829	1	10	28925	10	7.2908e-06	0.000693061	crotonyl-CoA reductase [EC:1.3.1.86]	map00650	Butanoate metabolism	1	24	0.416667
K17829	1	10	28925	10	7.2908e-06	0.000693061	crotonyl-CoA reductase [EC:1.3.1.86]	map01120	Microbial metabolism in diverse environments	1	24	0.416667
K17829	1	10	28925	10	7.2908e-06	0.000693061	crotonyl-CoA reductase [EC:1.3.1.86]	map01130	Biosynthesis of antibiotics	1	24	0.416667
K17829	1	10	28925	10	7.2908e-06	0.000693061	crotonyl-CoA reductase [EC:1.3.1.86]	map01200	Carbon metabolism	1	24	0.416667
K17883	1	8	28925	8	7.7679e-05	0.0046115	mycothione reductase [EC:1.8.1.15]	NA	NA	1	24	0.333333
K17884	1	16	28925	17	7.28941e-08	2.29633e-05	archaetidylinositol phosphate synthase [EC:2.7.8.39]	NA	NA	0.941176	24	0.666667
K17990	2	12	26201	14	1.0519e-05	0.000910482	vanadium chloroperoxidase [EC:1.11.1.10]	NA	NA	0.857143	23	0.521739
K18016	4	4	14048	4	0.000490348	0.0195648	membrane-bound hydrogenase subunit alpha [EC:1.12.7.2]	NA	NA	1	12	0.333333
K18030	2	13	26201	20	0.00056561	0.0219849	nicotinate dehydrogenase subunit B [EC:1.17.2.1]	map00760	Nicotinate and nicotinamide metabolism	0.65	23	0.565217
K18030	2	13	26201	20	0.00056561	0.0219849	nicotinate dehydrogenase subunit B [EC:1.17.2.1]	map01120	Microbial metabolism in diverse environments	0.65	23	0.565217
K18091	1	8	28925	8	7.7679e-05	0.0046115	pentalenolactone D synthase [EC:1.14.13.170 1.14.13.171]	map01130	Biosynthesis of antibiotics	1	24	0.333333
K18199	1	10	28925	10	7.2908e-06	0.000693061	cyclohexyl-isocyanide hydratase [EC:4.2.1.103]	map00930	Caprolactam degradation	1	24	0.416667
K18230	1	11	28925	12	1.9276e-05	0.0015181	macrolide transport system ATP-binding/permease protein	map02010	ABC transporters	0.916667	24	0.458333
K18232	1	16	28925	18	4.6718e-07	8.1657e-05	oleandomycin transport system ATP-binding protein	map02010	ABC transporters	0.888889	24	0.666667
K18233	1	21	28925	26	1.90274e-07	4.30867e-05	oleandomycin transport system permease protein	map02010	ABC transporters	0.807692	24	0.875
K18285	2	16	26201	18	1.03392e-07	2.90414e-05	aminodeoxyfutalosine synthase [EC:2.5.1.120]	map00130	Ubiquinone and other terpenoid-quinone biosynthesis	0.888889	23	0.695652
K18285	2	16	26201	18	1.03392e-07	2.90414e-05	aminodeoxyfutalosine synthase [EC:2.5.1.120]	map01110	Biosynthesis of secondary metabolites	0.888889	23	0.695652
K18290	1	7	28925	8	0.00148459	0.0441015	itaconyl-CoA hydratase [EC:4.2.1.56]	map00660	C5-Branched dibasic acid metabolism	0.875	24	0.291667
K18297	3	13	25221	17	2.69464e-05	0.00194157	LysR family transcriptional regulator, mexEF-oprN operon transcriptional activator	NA	NA	0.764706	19	0.684211
K18302	3	10	25221	10	1.85168e-06	0.000234419	membrane fusion protein, multidrug efflux system	NA	NA	1	19	0.526316
K18303	3	12	25221	13	1.29398e-06	0.000176163	multidrug efflux pump	NA	NA	0.923077	19	0.631579
K18346	1	15	28925	21	0.000141432	0.00734036	vancomycin resistance protein VanW	map01502	Vancomycin resistance	0.714286	24	0.625
K18346	1	15	28925	21	0.000141432	0.00734036	vancomycin resistance protein VanW	map02020	Two-component system	0.714286	24	0.625
K18410	4	5	14048	6	0.000383468	0.016253	ankyrin repeat, SAM and basic leucine zipper domain-containing protein 1	NA	NA	0.833333	12	0.416667
K18425	1	9	28925	11	0.000687623	0.0248057	3-hydroxy-D-aspartate aldolase [EC:4.1.3.41]	NA	NA	0.818182	24	0.375
K18447	4	4	14048	4	0.000490348	0.0195648	ADP-sugar diphosphatase [EC:3.6.1.21]	map00051	Fructose and mannose metabolism	1	12	0.333333
K18447	4	4	14048	4	0.000490348	0.0195648	ADP-sugar diphosphatase [EC:3.6.1.21]	map00230	Purine metabolism	1	12	0.333333
K18447	4	4	14048	4	0.000490348	0.0195648	ADP-sugar diphosphatase [EC:3.6.1.21]	map00500	Starch and sucrose metabolism	1	12	0.333333
K18447	4	4	14048	4	0.000490348	0.0195648	ADP-sugar diphosphatase [EC:3.6.1.21]	map01100	Metabolic pathways	1	12	0.333333
K18447	4	4	14048	4	0.000490348	0.0195648	ADP-sugar diphosphatase [EC:3.6.1.21]	map01110	Biosynthesis of secondary metabolites	1	12	0.333333
K18455	1	14	28925	18	5.13163e-05	0.00348436	mycothiol S-conjugate amidase [EC:3.5.1.115]	NA	NA	0.777778	24	0.583333
K18457	2	9	26201	10	7.32985e-05	0.00446248	L-proline amide hydrolase [EC:3.5.1.101]	NA	NA	0.9	23	0.391304
K18476	1	16	28925	20	7.51553e-06	0.000709445	TetR/AcrR family transcriptional regulator, tetracycline repressor protein	NA	NA	0.8	24	0.666667
K18481	1	11	28925	12	1.9276e-05	0.0015181	Mce-associated membrane protein	NA	NA	0.916667	24	0.458333
K18568	1	10	28925	10	7.2908e-06	0.000693061	CoA pyrophosphatase [EC:3.6.1.-]	map00332	Carbapenem biosynthesis	1	24	0.416667
K18568	1	10	28925	10	7.2908e-06	0.000693061	CoA pyrophosphatase [EC:3.6.1.-]	map01130	Biosynthesis of antibiotics	1	24	0.416667
K18572	1	7	28925	8	0.00148459	0.0441015	putative pantetheine hydrolase [EC:3.5.1.-]	map00332	Carbapenem biosynthesis	0.875	24	0.291667
K18572	1	7	28925	8	0.00148459	0.0441015	putative pantetheine hydrolase [EC:3.5.1.-]	map01130	Biosynthesis of antibiotics	0.875	24	0.291667
K18676	2	14	26201	15	1.78651e-07	4.20871e-05	glucosamine kinase [EC:2.7.1.8]	map00520	Amino sugar and nucleotide sugar metabolism	0.933333	23	0.608696
K18676	2	14	26201	15	1.78651e-07	4.20871e-05	glucosamine kinase [EC:2.7.1.8]	map01100	Metabolic pathways	0.933333	23	0.608696
K18678	2	5	26201	5	0.00164712	0.047886	phytol kinase [EC:2.7.1.182]	NA	NA	1	23	0.217391
K18682	2	17	26201	25	3.30416e-05	0.00234336	ribonucrease Y [EC:3.1.-.-]	map03018	RNA degradation	0.68	23	0.73913
K18707	2	13	26201	18	0.000112605	0.00617552	threonylcarbamoyladenosine tRNA methylthiotransferase MtaB [EC:2.8.4.5]	NA	NA	0.722222	23	0.565217
K18764	2	7	26201	8	0.000768452	0.0271433	nocturnin [EC:3.1.13.4]	NA	NA	0.875	23	0.304348
K18778	3	8	25221	9	0.000178102	0.00878894	cell division protein ZapD	NA	NA	0.888889	19	0.421053
K18800	3	13	25221	13	3.52849e-08	1.38542e-05	2-octaprenylphenol hydroxylase [EC:1.14.13.-]	map00130	Ubiquinone and other terpenoid-quinone biosynthesis	1	19	0.684211
K18800	3	13	25221	13	3.52849e-08	1.38542e-05	2-octaprenylphenol hydroxylase [EC:1.14.13.-]	map01100	Metabolic pathways	1	19	0.684211
K18800	3	13	25221	13	3.52849e-08	1.38542e-05	2-octaprenylphenol hydroxylase [EC:1.14.13.-]	map01110	Biosynthesis of secondary metabolites	1	19	0.684211
K18815	2	9	26201	12	0.000910767	0.0301276	aminoglycoside 6'-N-acetyltransferase I [EC:2.3.1.82]	NA	NA	0.75	23	0.391304
K18850	3	11	25221	11	4.94598e-07	8.32276e-05	50S ribosomal protein L16 3-hydroxylase [EC:1.14.11.47]	NA	NA	1	19	0.578947
K18887	1	6	28925	6	0.000827542	0.028201	ATP-binding cassette, subfamily B, multidrug efflux pump	map02010	ABC transporters	1	24	0.25
K18900	3	10	25221	11	1.54225e-05	0.00125473	LysR family transcriptional regulator, regulator for bpeEF and oprC	NA	NA	0.909091	19	0.526316
K18903	3	7	25221	8	0.000595517	0.0226598	outer membrane protein, multidrug efflux system	NA	NA	0.875	19	0.368421
K18914	1	7	28925	7	0.000253543	0.011603	adrenodoxin-NADP+ reductase [EC:1.18.1.6]	NA	NA	1	24	0.291667
K18917	1	17	28925	22	8.85911e-06	0.000804986	mycoredoxin [EC:1.20.4.3]	NA	NA	0.772727	24	0.708333
K18955	1	21	28925	22	2.52852e-10	9.78608e-07	WhiB family transcriptional regulator, redox-sensing transcriptional regulator	NA	NA	0.954545	24	0.875
K18958	1	16	28925	16	6.02476e-09	4.50161e-06	WhiB family transcriptional regulator, redox-sensing transcriptional regulator	NA	NA	1	24	0.666667
K19002	2	17	26201	27	0.000141409	0.00734036	1,2-diacylglycerol 3-alpha-glucosyltransferase [EC:2.4.1.337]	map00561	Glycerolipid metabolism	0.62963	23	0.73913
K19002	2	17	26201	27	0.000141409	0.00734036	1,2-diacylglycerol 3-alpha-glucosyltransferase [EC:2.4.1.337]	map01100	Metabolic pathways	0.62963	23	0.73913
K19033	2	9	26201	10	7.32985e-05	0.00446248	RPS31; 30S ribosomal protein S31	NA	NA	0.9	23	0.391304
K19055	1	10	28925	13	0.000786115	0.0274806	Ala-tRNA(Pro) deacylase [EC:3.1.1.-]	NA	NA	0.769231	24	0.416667
K19062	2	8	26201	10	0.000900277	0.0301115	rifampin ADP-ribosylating transferase	NA	NA	0.8	23	0.347826
K19163	3	6	25221	6	0.000363656	0.0155642	toxin CcdB	NA	NA	1	19	0.315789
K19168	3	9	25221	10	5.2656e-05	0.00351369	toxin CptA	NA	NA	0.9	19	0.473684
K19190	1	6	28925	6	0.000827542	0.028201	nicotine blue oxidoreductase [EC:1.1.1.328]	map00760	Nicotinate and nicotinamide metabolism	1	24	0.25
K19190	1	6	28925	6	0.000827542	0.028201	nicotine blue oxidoreductase [EC:1.1.1.328]	map01120	Microbial metabolism in diverse environments	1	24	0.25
K19191	1	9	28925	10	0.000172365	0.00874478	4-methylaminobutanoate oxidase (formaldehyde-forming) [EC:1.5.3.19]	map00760	Nicotinate and nicotinamide metabolism	0.9	24	0.375
K19191	1	9	28925	10	0.000172365	0.00874478	4-methylaminobutanoate oxidase (formaldehyde-forming) [EC:1.5.3.19]	map01120	Microbial metabolism in diverse environments	0.9	24	0.375
K19267	4	7	14048	12	0.000639138	0.0239827	NAD(P)H dehydrogenase (quinone) [EC:1.6.5.2]	map00130	Ubiquinone and other terpenoid-quinone biosynthesis	0.583333	12	0.583333
K19267	4	7	14048	12	0.000639138	0.0239827	NAD(P)H dehydrogenase (quinone) [EC:1.6.5.2]	map01110	Biosynthesis of secondary metabolites	0.583333	12	0.583333
K19270	1	13	28925	18	0.000339739	0.0147978	sugar-phosphatase [EC:3.1.3.23]	NA	NA	0.722222	24	0.541667
K19303	3	13	25221	18	7.31197e-05	0.00446248	murein DD-endopeptidase [EC:3.4.-.-]	NA	NA	0.722222	19	0.684211
K19309	2	12	26201	16	0.000116835	0.00630534	bacitracin transport system ATP-binding protein	map02010	ABC transporters	0.75	23	0.521739
K19341	2	22	26201	36	2.92896e-05	0.00209924	Cu-processing system permease protein	map02010	ABC transporters	0.611111	23	0.956522
K19345	3	8	25221	10	0.000679884	0.0247573	protein NirF	NA	NA	0.8	19	0.421053
K19408	2	6	26201	6	0.000457124	0.0189364	sushi repeat-containing protein SRPX2	NA	NA	1	23	0.26087
K19416	3	5	25221	5	0.00136126	0.0416714	modulator of FtsH protease	NA	NA	1	19	0.263158
K19564	1	7	28925	8	0.00148459	0.0441015	choline transport protein	NA	NA	0.875	24	0.291667
K19587	4	4	14048	4	0.000490348	0.0195648	Rrf2 family transcriptional regulator, repressor of oqxAB	NA	NA	1	12	0.333333

## Sheet: S5-KO_ratios_funcs
KO	FunC_ID	count_perfunc	presence_rMAGs	Freq_KOs	Freq_rMAGs	ratio_KO_presence	occurence_rMAGs	Def
K00001	1	14	9	18	24	0.777778	0.375	alcohol dehydrogenase [EC:1.1.1.1]
K00001	2	1	1	18	23	0.0555556	0.0434783	alcohol dehydrogenase [EC:1.1.1.1]
K00001	3	2	2	18	19	0.111111	0.105263	alcohol dehydrogenase [EC:1.1.1.1]
K00001	4	1	1	18	12	0.0555556	0.0833333	alcohol dehydrogenase [EC:1.1.1.1]
K00003	1	21	18	44	24	0.477273	0.75	homoserine dehydrogenase [EC:1.1.1.3]
K00003	2	7	7	44	23	0.159091	0.304348	homoserine dehydrogenase [EC:1.1.1.3]
K00003	3	11	11	44	19	0.25	0.578947	homoserine dehydrogenase [EC:1.1.1.3]
K00003	4	5	5	44	12	0.113636	0.416667	homoserine dehydrogenase [EC:1.1.1.3]
K00004	1	15	9	19	24	0.789474	0.375	(R,R)-butanediol dehydrogenase / meso-butanediol dehydrogenase / diacetyl reductase [EC:1.1.1.4 1.1.1.- 1.1.1.303]
K00004	3	3	3	19	19	0.157895	0.157895	(R,R)-butanediol dehydrogenase / meso-butanediol dehydrogenase / diacetyl reductase [EC:1.1.1.4 1.1.1.- 1.1.1.303]
K00004	4	1	1	19	12	0.0526316	0.0833333	(R,R)-butanediol dehydrogenase / meso-butanediol dehydrogenase / diacetyl reductase [EC:1.1.1.4 1.1.1.- 1.1.1.303]
K00005	1	1	1	1	24	1	0.0416667	glycerol dehydrogenase [EC:1.1.1.6]
K00008	1	6	4	10	24	0.6	0.166667	L-iditol 2-dehydrogenase [EC:1.1.1.14]
K00008	4	4	4	10	12	0.4	0.333333	L-iditol 2-dehydrogenase [EC:1.1.1.14]
K00009	1	1	1	1	24	1	0.0416667	mannitol-1-phosphate 5-dehydrogenase [EC:1.1.1.17]
K00010	1	25	11	54	24	0.462963	0.458333	myo-inositol 2-dehydrogenase / D-chiro-inositol 1-dehydrogenase [EC:1.1.1.18 1.1.1.369]
K00010	2	16	13	54	23	0.296296	0.565217	myo-inositol 2-dehydrogenase / D-chiro-inositol 1-dehydrogenase [EC:1.1.1.18 1.1.1.369]
K00010	4	13	5	54	12	0.240741	0.416667	myo-inositol 2-dehydrogenase / D-chiro-inositol 1-dehydrogenase [EC:1.1.1.18 1.1.1.369]
K00011	4	1	1	1	12	1	0.0833333	aldehyde reductase [EC:1.1.1.21]
K00012	1	15	14	57	24	0.263158	0.583333	UDPglucose 6-dehydrogenase [EC:1.1.1.22]
K00012	2	21	19	57	23	0.368421	0.826087	UDPglucose 6-dehydrogenase [EC:1.1.1.22]
K00012	3	11	9	57	19	0.192982	0.473684	UDPglucose 6-dehydrogenase [EC:1.1.1.22]
K00012	4	10	8	57	12	0.175439	0.666667	UDPglucose 6-dehydrogenase [EC:1.1.1.22]
K00013	1	19	19	38	24	0.5	0.791667	histidinol dehydrogenase [EC:1.1.1.23]
K00013	3	13	12	38	19	0.342105	0.631579	histidinol dehydrogenase [EC:1.1.1.23]
K00013	4	6	6	38	12	0.157895	0.5	histidinol dehydrogenase [EC:1.1.1.23]
K00014	1	13	12	31	24	0.419355	0.5	shikimate dehydrogenase [EC:1.1.1.25]
K00014	2	5	5	31	23	0.16129	0.217391	shikimate dehydrogenase [EC:1.1.1.25]
K00014	3	11	11	31	19	0.354839	0.578947	shikimate dehydrogenase [EC:1.1.1.25]
K00014	4	2	2	31	12	0.0645161	0.166667	shikimate dehydrogenase [EC:1.1.1.25]
K00015	1	9	7	16	24	0.5625	0.291667	glyoxylate reductase [EC:1.1.1.26]
K00015	3	3	3	16	19	0.1875	0.157895	glyoxylate reductase [EC:1.1.1.26]
K00015	4	4	4	16	12	0.25	0.333333	glyoxylate reductase [EC:1.1.1.26]
K00016	1	4	4	4	24	1	0.166667	L-lactate dehydrogenase [EC:1.1.1.27]
K00018	1	7	6	13	24	0.538462	0.25	glycerate dehydrogenase [EC:1.1.1.29]
K00018	2	1	1	13	23	0.0769231	0.0434783	glycerate dehydrogenase [EC:1.1.1.29]
K00018	3	5	5	13	19	0.384615	0.263158	glycerate dehydrogenase [EC:1.1.1.29]
K00019	1	9	5	18	24	0.5	0.208333	3-hydroxybutyrate dehydrogenase [EC:1.1.1.30]
K00019	3	9	8	18	19	0.5	0.421053	3-hydroxybutyrate dehydrogenase [EC:1.1.1.30]
K00020	1	9	6	15	24	0.6	0.25	3-hydroxyisobutyrate dehydrogenase [EC:1.1.1.31]
K00020	3	3	3	15	19	0.2	0.157895	3-hydroxyisobutyrate dehydrogenase [EC:1.1.1.31]
K00020	4	3	3	15	12	0.2	0.25	3-hydroxyisobutyrate dehydrogenase [EC:1.1.1.31]
K00021	1	2	2	11	24	0.181818	0.0833333	hydroxymethylglutaryl-CoA reductase (NADPH) [EC:1.1.1.34]
K00021	2	4	4	11	23	0.363636	0.173913	hydroxymethylglutaryl-CoA reductase (NADPH) [EC:1.1.1.34]
K00021	3	4	4	11	19	0.363636	0.210526	hydroxymethylglutaryl-CoA reductase (NADPH) [EC:1.1.1.34]
K00021	4	1	1	11	12	0.0909091	0.0833333	hydroxymethylglutaryl-CoA reductase (NADPH) [EC:1.1.1.34]
K00023	1	4	4	54	24	0.0740741	0.166667	acetoacetyl-CoA reductase [EC:1.1.1.36]
K00023	2	14	10	54	23	0.259259	0.434783	acetoacetyl-CoA reductase [EC:1.1.1.36]
K00023	3	32	17	54	19	0.592593	0.894737	acetoacetyl-CoA reductase [EC:1.1.1.36]
K00023	4	4	3	54	12	0.0740741	0.25	acetoacetyl-CoA reductase [EC:1.1.1.36]
K00024	1	2	2	22	24	0.0909091	0.0833333	malate dehydrogenase [EC:1.1.1.37]
K00024	2	17	16	22	23	0.772727	0.695652	malate dehydrogenase [EC:1.1.1.37]
K00024	4	3	3	22	12	0.136364	0.25	malate dehydrogenase [EC:1.1.1.37]
K00025	1	12	12	26	24	0.461538	0.5	malate dehydrogenase [EC:1.1.1.37]
K00025	3	12	12	26	19	0.461538	0.631579	malate dehydrogenase [EC:1.1.1.37]
K00025	4	2	2	26	12	0.0769231	0.166667	malate dehydrogenase [EC:1.1.1.37]
K00027	1	14	14	49	24	0.285714	0.583333	malate dehydrogenase (oxaloacetate-decarboxylating) [EC:1.1.1.38]
K00027	2	11	11	49	23	0.22449	0.478261	malate dehydrogenase (oxaloacetate-decarboxylating) [EC:1.1.1.38]
K00027	3	16	11	49	19	0.326531	0.578947	malate dehydrogenase (oxaloacetate-decarboxylating) [EC:1.1.1.38]
K00027	4	8	7	49	12	0.163265	0.583333	malate dehydrogenase (oxaloacetate-decarboxylating) [EC:1.1.1.38]
K00029	1	2	2	5	24	0.4	0.0833333	malate dehydrogenase (oxaloacetate-decarboxylating)(NADP+) [EC:1.1.1.40]
K00029	3	1	1	5	19	0.2	0.0526316	malate dehydrogenase (oxaloacetate-decarboxylating)(NADP+) [EC:1.1.1.40]
K00029	4	2	2	5	12	0.4	0.166667	malate dehydrogenase (oxaloacetate-decarboxylating)(NADP+) [EC:1.1.1.40]
K00030	2	4	4	9	23	0.444444	0.173913	isocitrate dehydrogenase (NAD+) [EC:1.1.1.41]
K00030	3	3	3	9	19	0.333333	0.157895	isocitrate dehydrogenase (NAD+) [EC:1.1.1.41]
K00030	4	2	2	9	12	0.222222	0.166667	isocitrate dehydrogenase (NAD+) [EC:1.1.1.41]
K00031	1	14	14	59	24	0.237288	0.583333	isocitrate dehydrogenase [EC:1.1.1.42]
K00031	2	20	18	59	23	0.338983	0.782609	isocitrate dehydrogenase [EC:1.1.1.42]
K00031	3	16	12	59	19	0.271186	0.631579	isocitrate dehydrogenase [EC:1.1.1.42]
K00031	4	9	9	59	12	0.152542	0.75	isocitrate dehydrogenase [EC:1.1.1.42]
K00032	1	1	1	2	24	0.5	0.0416667	phosphogluconate 2-dehydrogenase [EC:1.1.1.43]
K00032	3	1	1	2	19	0.5	0.0526316	phosphogluconate 2-dehydrogenase [EC:1.1.1.43]
K00033	1	15	15	28	24	0.535714	0.625	6-phosphogluconate dehydrogenase [EC:1.1.1.44 1.1.1.343]
K00033	2	4	4	28	23	0.142857	0.173913	6-phosphogluconate dehydrogenase [EC:1.1.1.44 1.1.1.343]
K00033	3	5	5	28	19	0.178571	0.263158	6-phosphogluconate dehydrogenase [EC:1.1.1.44 1.1.1.343]
K00033	4	4	4	28	12	0.142857	0.333333	6-phosphogluconate dehydrogenase [EC:1.1.1.44 1.1.1.343]
K00034	1	69	21	135	24	0.511111	0.875	glucose 1-dehydrogenase [EC:1.1.1.47]
K00034	2	22	16	135	23	0.162963	0.695652	glucose 1-dehydrogenase [EC:1.1.1.47]
K00034	3	21	12	135	19	0.155556	0.631579	glucose 1-dehydrogenase [EC:1.1.1.47]
K00034	4	23	10	135	12	0.17037	0.833333	glucose 1-dehydrogenase [EC:1.1.1.47]
K00036	1	21	16	37	24	0.567568	0.666667	glucose-6-phosphate 1-dehydrogenase [EC:1.1.1.49 1.1.1.363]
K00036	2	3	3	37	23	0.0810811	0.130435	glucose-6-phosphate 1-dehydrogenase [EC:1.1.1.49 1.1.1.363]
K00036	3	8	8	37	19	0.216216	0.421053	glucose-6-phosphate 1-dehydrogenase [EC:1.1.1.49 1.1.1.363]
K00036	4	5	4	37	12	0.135135	0.333333	glucose-6-phosphate 1-dehydrogenase [EC:1.1.1.49 1.1.1.363]
K00038	1	57	19	84	24	0.678571	0.791667	3alpha(or 20beta)-hydroxysteroid dehydrogenase [EC:1.1.1.53]
K00038	2	7	7	84	23	0.0833333	0.304348	3alpha(or 20beta)-hydroxysteroid dehydrogenase [EC:1.1.1.53]
K00038	3	13	8	84	19	0.154762	0.421053	3alpha(or 20beta)-hydroxysteroid dehydrogenase [EC:1.1.1.53]
K00038	4	7	5	84	12	0.0833333	0.416667	3alpha(or 20beta)-hydroxysteroid dehydrogenase [EC:1.1.1.53]
K00040	1	1	1	1	24	1	0.0416667	fructuronate reductase [EC:1.1.1.57]
K00041	2	1	1	1	23	1	0.0434783	tagaturonate reductase [EC:1.1.1.58]
K00042	1	15	10	41	24	0.365854	0.416667	2-hydroxy-3-oxopropionate reductase [EC:1.1.1.60]
K00042	3	21	15	41	19	0.512195	0.789474	2-hydroxy-3-oxopropionate reductase [EC:1.1.1.60]
K00042	4	5	2	41	12	0.121951	0.166667	2-hydroxy-3-oxopropionate reductase [EC:1.1.1.60]
K00043	3	2	1	2	19	1	0.0526316	4-hydroxybutyrate dehydrogenase [EC:1.1.1.61]
K00045	1	1	1	1	24	1	0.0416667	mannitol 2-dehydrogenase [EC:1.1.1.67]
K00046	1	16	8	31	24	0.516129	0.333333	gluconate 5-dehydrogenase [EC:1.1.1.69]
K00046	3	9	7	31	19	0.290323	0.368421	gluconate 5-dehydrogenase [EC:1.1.1.69]
K00046	4	6	5	31	12	0.193548	0.416667	gluconate 5-dehydrogenase [EC:1.1.1.69]
K00049	1	2	2	2	24	1	0.0833333	glyoxylate/hydroxypyruvate reductase [EC:1.1.1.79 1.1.1.81]
K00050	1	1	1	11	24	0.0909091	0.0416667	hydroxypyruvate reductase [EC:1.1.1.81]
K00050	3	9	8	11	19	0.818182	0.421053	hydroxypyruvate reductase [EC:1.1.1.81]
K00050	4	1	1	11	12	0.0909091	0.0833333	hydroxypyruvate reductase [EC:1.1.1.81]
K00051	4	2	2	2	12	1	0.166667	malate dehydrogenase (NADP+) [EC:1.1.1.82]
K00052	1	4	4	29	24	0.137931	0.166667	3-isopropylmalate dehydrogenase [EC:1.1.1.85]
K00052	2	6	6	29	23	0.206897	0.26087	3-isopropylmalate dehydrogenase [EC:1.1.1.85]
K00052	3	14	14	29	19	0.482759	0.736842	3-isopropylmalate dehydrogenase [EC:1.1.1.85]
K00052	4	5	5	29	12	0.172414	0.416667	3-isopropylmalate dehydrogenase [EC:1.1.1.85]
K00053	1	20	20	48	24	0.416667	0.833333	ketol-acid reductoisomerase [EC:1.1.1.86]
K00053	2	7	7	48	23	0.145833	0.304348	ketol-acid reductoisomerase [EC:1.1.1.86]
K00053	3	16	15	48	19	0.333333	0.789474	ketol-acid reductoisomerase [EC:1.1.1.86]
K00053	4	5	5	48	12	0.104167	0.416667	ketol-acid reductoisomerase [EC:1.1.1.86]
K00054	1	1	1	15	24	0.0666667	0.0416667	hydroxymethylglutaryl-CoA reductase [EC:1.1.1.88]
K00054	2	12	12	15	23	0.8	0.521739	hydroxymethylglutaryl-CoA reductase [EC:1.1.1.88]
K00054	4	2	2	15	12	0.133333	0.166667	hydroxymethylglutaryl-CoA reductase [EC:1.1.1.88]
K00055	1	5	4	6	24	0.833333	0.166667	aryl-alcohol dehydrogenase [EC:1.1.1.90]
K00055	4	1	1	6	12	0.166667	0.0833333	aryl-alcohol dehydrogenase [EC:1.1.1.90]
K00057	1	26	19	75	24	0.346667	0.791667	glycerol-3-phosphate dehydrogenase (NAD(P)+) [EC:1.1.1.94]
K00057	2	16	16	75	23	0.213333	0.695652	glycerol-3-phosphate dehydrogenase (NAD(P)+) [EC:1.1.1.94]
K00057	3	14	14	75	19	0.186667	0.736842	glycerol-3-phosphate dehydrogenase (NAD(P)+) [EC:1.1.1.94]
K00057	4	19	11	75	12	0.253333	0.916667	glycerol-3-phosphate dehydrogenase (NAD(P)+) [EC:1.1.1.94]
K00058	1	23	21	79	24	0.291139	0.875	D-3-phosphoglycerate dehydrogenase / 2-oxoglutarate reductase [EC:1.1.1.95 1.1.1.399]
K00058	2	38	22	79	23	0.481013	0.956522	D-3-phosphoglycerate dehydrogenase / 2-oxoglutarate reductase [EC:1.1.1.95 1.1.1.399]
K00058	3	9	9	79	19	0.113924	0.473684	D-3-phosphoglycerate dehydrogenase / 2-oxoglutarate reductase [EC:1.1.1.95 1.1.1.399]
K00058	4	9	8	79	12	0.113924	0.666667	D-3-phosphoglycerate dehydrogenase / 2-oxoglutarate reductase [EC:1.1.1.95 1.1.1.399]
K00059	1	17	13	34	24	0.5	0.541667	3-oxoacyl-[acyl-carrier protein] reductase [EC:1.1.1.100]
K00059	2	3	3	34	23	0.0882353	0.130435	3-oxoacyl-[acyl-carrier protein] reductase [EC:1.1.1.100]
K00059	3	14	11	34	19	0.411765	0.578947	3-oxoacyl-[acyl-carrier protein] reductase [EC:1.1.1.100]
K00060	1	4	4	8	24	0.5	0.166667	threonine 3-dehydrogenase [EC:1.1.1.103]
K00060	3	1	1	8	19	0.125	0.0526316	threonine 3-dehydrogenase [EC:1.1.1.103]
K00060	4	3	3	8	12	0.375	0.25	threonine 3-dehydrogenase [EC:1.1.1.103]
K00064	1	3	2	6	24	0.5	0.0833333	D-threo-aldose 1-dehydrogenase [EC:1.1.1.122]
K00064	2	1	1	6	23	0.166667	0.0434783	D-threo-aldose 1-dehydrogenase [EC:1.1.1.122]
K00064	4	2	2	6	12	0.333333	0.166667	D-threo-aldose 1-dehydrogenase [EC:1.1.1.122]
K00065	1	7	5	12	24	0.583333	0.208333	2-deoxy-D-gluconate 3-dehydrogenase [EC:1.1.1.125]
K00065	2	2	2	12	23	0.166667	0.0869565	2-deoxy-D-gluconate 3-dehydrogenase [EC:1.1.1.125]
K00065	3	2	2	12	19	0.166667	0.105263	2-deoxy-D-gluconate 3-dehydrogenase [EC:1.1.1.125]
K00065	4	1	1	12	12	0.0833333	0.0833333	2-deoxy-D-gluconate 3-dehydrogenase [EC:1.1.1.125]
K00066	4	1	1	1	12	1	0.0833333	GDP-mannose 6-dehydrogenase [EC:1.1.1.132]
K00067	1	26	18	76	24	0.342105	0.75	dTDP-4-dehydrorhamnose reductase [EC:1.1.1.133]
K00067	2	23	18	76	23	0.302632	0.782609	dTDP-4-dehydrorhamnose reductase [EC:1.1.1.133]
K00067	3	15	14	76	19	0.197368	0.736842	dTDP-4-dehydrorhamnose reductase [EC:1.1.1.133]
K00067	4	12	6	76	12	0.157895	0.5	dTDP-4-dehydrorhamnose reductase [EC:1.1.1.133]
K00069	1	2	2	4	24	0.5	0.0833333	15-hydroxyprostaglandin dehydrogenase (NAD) [EC:1.1.1.141]
K00069	3	2	2	4	19	0.5	0.105263	15-hydroxyprostaglandin dehydrogenase (NAD) [EC:1.1.1.141]
K00071	1	1	1	1	24	1	0.0416667	corticosteroid 11-beta-dehydrogenase isozyme 2 [EC:1.1.1.-]
K00072	1	1	1	1	24	1	0.0416667	sepiapterin reductase [EC:1.1.1.153]
K00074	1	21	17	63	24	0.333333	0.708333	3-hydroxybutyryl-CoA dehydrogenase [EC:1.1.1.157]
K00074	2	30	18	63	23	0.47619	0.782609	3-hydroxybutyryl-CoA dehydrogenase [EC:1.1.1.157]
K00074	3	7	4	63	19	0.111111	0.210526	3-hydroxybutyryl-CoA dehydrogenase [EC:1.1.1.157]
K00074	4	5	4	63	12	0.0793651	0.333333	3-hydroxybutyryl-CoA dehydrogenase [EC:1.1.1.157]
K00075	1	19	18	60	24	0.316667	0.75	UDP-N-acetylmuramate dehydrogenase [EC:1.3.1.98]
K00075	2	19	18	60	23	0.316667	0.782609	UDP-N-acetylmuramate dehydrogenase [EC:1.3.1.98]
K00075	3	14	14	60	19	0.233333	0.736842	UDP-N-acetylmuramate dehydrogenase [EC:1.3.1.98]
K00075	4	8	7	60	12	0.133333	0.583333	UDP-N-acetylmuramate dehydrogenase [EC:1.3.1.98]
K00076	1	19	10	27	24	0.703704	0.416667	7-alpha-hydroxysteroid dehydrogenase [EC:1.1.1.159]
K00076	2	6	5	27	23	0.222222	0.217391	7-alpha-hydroxysteroid dehydrogenase [EC:1.1.1.159]
K00076	3	2	2	27	19	0.0740741	0.105263	7-alpha-hydroxysteroid dehydrogenase [EC:1.1.1.159]
K00077	1	4	4	20	24	0.2	0.166667	2-dehydropantoate 2-reductase [EC:1.1.1.169]
K00077	2	2	2	20	23	0.1	0.0869565	2-dehydropantoate 2-reductase [EC:1.1.1.169]
K00077	3	9	8	20	19	0.45	0.421053	2-dehydropantoate 2-reductase [EC:1.1.1.169]
K00077	4	5	4	20	12	0.25	0.333333	2-dehydropantoate 2-reductase [EC:1.1.1.169]
K00078	1	10	9	14	24	0.714286	0.375	dihydrodiol dehydrogenase / D-xylose 1-dehydrogenase (NADP) [EC:1.3.1.20 1.1.1.179]
K00078	2	1	1	14	23	0.0714286	0.0434783	dihydrodiol dehydrogenase / D-xylose 1-dehydrogenase (NADP) [EC:1.3.1.20 1.1.1.179]
K00078	4	3	2	14	12	0.214286	0.166667	dihydrodiol dehydrogenase / D-xylose 1-dehydrogenase (NADP) [EC:1.3.1.20 1.1.1.179]
K00079	4	2	2	2	12	1	0.166667	carbonyl reductase 1 [EC:1.1.1.184 1.1.1.189 1.1.1.197]
K00082	1	30	18	55	24	0.545455	0.75	5-amino-6-(5-phosphoribosylamino)uracil reductase [EC:1.1.1.193]
K00082	2	6	5	55	23	0.109091	0.217391	5-amino-6-(5-phosphoribosylamino)uracil reductase [EC:1.1.1.193]
K00082	3	3	3	55	19	0.0545455	0.157895	5-amino-6-(5-phosphoribosylamino)uracil reductase [EC:1.1.1.193]
K00082	4	16	7	55	12	0.290909	0.583333	5-amino-6-(5-phosphoribosylamino)uracil reductase [EC:1.1.1.193]
K00083	2	1	1	2	23	0.5	0.0434783	cinnamyl-alcohol dehydrogenase [EC:1.1.1.195]
K00083	3	1	1	2	19	0.5	0.0526316	cinnamyl-alcohol dehydrogenase [EC:1.1.1.195]
K00086	1	2	1	22	24	0.0909091	0.0416667	1,3-propanediol dehydrogenase [EC:1.1.1.202]
K00086	2	5	5	22	23	0.227273	0.217391	1,3-propanediol dehydrogenase [EC:1.1.1.202]
K00086	3	11	7	22	19	0.5	0.368421	1,3-propanediol dehydrogenase [EC:1.1.1.202]
K00086	4	4	2	22	12	0.181818	0.166667	1,3-propanediol dehydrogenase [EC:1.1.1.202]
K00088	1	44	22	76	24	0.578947	0.916667	IMP dehydrogenase [EC:1.1.1.205]
K00088	2	12	12	76	23	0.157895	0.521739	IMP dehydrogenase [EC:1.1.1.205]
K00088	3	12	12	76	19	0.157895	0.631579	IMP dehydrogenase [EC:1.1.1.205]
K00088	4	8	7	76	12	0.105263	0.583333	IMP dehydrogenase [EC:1.1.1.205]
K00091	1	18	9	90	24	0.2	0.375	dihydroflavonol-4-reductase [EC:1.1.1.219]
K00091	2	33	20	90	23	0.366667	0.869565	dihydroflavonol-4-reductase [EC:1.1.1.219]
K00091	3	26	12	90	19	0.288889	0.631579	dihydroflavonol-4-reductase [EC:1.1.1.219]
K00091	4	13	5	90	12	0.144444	0.416667	dihydroflavonol-4-reductase [EC:1.1.1.219]
K00096	1	1	1	1	24	1	0.0416667	glycerol-1-phosphate dehydrogenase [NAD(P)+] [EC:1.1.1.261]
K00097	1	1	1	41	24	0.0243902	0.0416667	4-hydroxythreonine-4-phosphate dehydrogenase [EC:1.1.1.262]
K00097	2	16	16	41	23	0.390244	0.695652	4-hydroxythreonine-4-phosphate dehydrogenase [EC:1.1.1.262]
K00097	3	18	18	41	19	0.439024	0.947368	4-hydroxythreonine-4-phosphate dehydrogenase [EC:1.1.1.262]
K00097	4	6	6	41	12	0.146341	0.5	4-hydroxythreonine-4-phosphate dehydrogenase [EC:1.1.1.262]
K00099	1	19	19	46	24	0.413043	0.791667	1-deoxy-D-xylulose-5-phosphate reductoisomerase [EC:1.1.1.267]
K00099	2	5	5	46	23	0.108696	0.217391	1-deoxy-D-xylulose-5-phosphate reductoisomerase [EC:1.1.1.267]
K00099	3	16	15	46	19	0.347826	0.789474	1-deoxy-D-xylulose-5-phosphate reductoisomerase [EC:1.1.1.267]
K00099	4	6	5	46	12	0.130435	0.416667	1-deoxy-D-xylulose-5-phosphate reductoisomerase [EC:1.1.1.267]
K00101	1	3	3	7	24	0.428571	0.125	L-lactate dehydrogenase (cytochrome) [EC:1.1.2.3]
K00101	3	4	4	7	19	0.571429	0.210526	L-lactate dehydrogenase (cytochrome) [EC:1.1.2.3]
K00102	1	6	5	16	24	0.375	0.208333	D-lactate dehydrogenase (cytochrome) [EC:1.1.2.4]
K00102	2	3	3	16	23	0.1875	0.130435	D-lactate dehydrogenase (cytochrome) [EC:1.1.2.4]
K00102	3	4	4	16	19	0.25	0.210526	D-lactate dehydrogenase (cytochrome) [EC:1.1.2.4]
K00102	4	3	3	16	12	0.1875	0.25	D-lactate dehydrogenase (cytochrome) [EC:1.1.2.4]
K00103	1	3	3	13	24	0.230769	0.125	L-gulonolactone oxidase [EC:1.1.3.8]
K00103	2	2	2	13	23	0.153846	0.0869565	L-gulonolactone oxidase [EC:1.1.3.8]
K00103	3	6	5	13	19	0.461538	0.263158	L-gulonolactone oxidase [EC:1.1.3.8]
K00103	4	2	1	13	12	0.153846	0.0833333	L-gulonolactone oxidase [EC:1.1.3.8]
K00104	1	12	12	29	24	0.413793	0.5	glycolate oxidase [EC:1.1.3.15]
K00104	2	10	10	29	23	0.344828	0.434783	glycolate oxidase [EC:1.1.3.15]
K00104	3	7	7	29	19	0.241379	0.368421	glycolate oxidase [EC:1.1.3.15]
K00105	2	1	1	4	23	0.25	0.0434783	alpha-glycerophosphate oxidase [EC:1.1.3.21]
K00105	4	3	3	4	12	0.75	0.25	alpha-glycerophosphate oxidase [EC:1.1.3.21]
K00107	2	2	2	3	23	0.666667	0.0869565	D-arabinono-1,4-lactone oxidase [EC:1.1.3.37]
K00107	4	1	1	3	12	0.333333	0.0833333	D-arabinono-1,4-lactone oxidase [EC:1.1.3.37]
K00108	1	15	10	37	24	0.405405	0.416667	choline dehydrogenase [EC:1.1.99.1]
K00108	2	1	1	37	23	0.027027	0.0434783	choline dehydrogenase [EC:1.1.99.1]
K00108	3	18	13	37	19	0.486486	0.684211	choline dehydrogenase [EC:1.1.99.1]
K00108	4	3	3	37	12	0.0810811	0.25	choline dehydrogenase [EC:1.1.99.1]
K00109	4	1	1	1	12	1	0.0833333	2-hydroxyglutarate dehydrogenase [EC:1.1.99.2]
K00111	1	19	13	58	24	0.327586	0.541667	glycerol-3-phosphate dehydrogenase [EC:1.1.5.3]
K00111	2	13	11	58	23	0.224138	0.478261	glycerol-3-phosphate dehydrogenase [EC:1.1.5.3]
K00111	3	14	10	58	19	0.241379	0.526316	glycerol-3-phosphate dehydrogenase [EC:1.1.5.3]
K00111	4	12	8	58	12	0.206897	0.666667	glycerol-3-phosphate dehydrogenase [EC:1.1.5.3]
K00112	1	1	1	1	24	1	0.0416667	glycerol-3-phosphate dehydrogenase subunit B [EC:1.1.5.3]
K00113	1	9	9	17	24	0.529412	0.375	glycerol-3-phosphate dehydrogenase subunit C [EC:1.1.5.3]
K00113	2	3	3	17	23	0.176471	0.130435	glycerol-3-phosphate dehydrogenase subunit C [EC:1.1.5.3]
K00113	3	3	3	17	19	0.176471	0.157895	glycerol-3-phosphate dehydrogenase subunit C [EC:1.1.5.3]
K00113	4	2	2	17	12	0.117647	0.166667	glycerol-3-phosphate dehydrogenase subunit C [EC:1.1.5.3]
K00114	2	1	1	3	23	0.333333	0.0434783	alcohol dehydrogenase (cytochrome c) [EC:1.1.2.8]
K00114	3	1	1	3	19	0.333333	0.0526316	alcohol dehydrogenase (cytochrome c) [EC:1.1.2.8]
K00114	4	1	1	3	12	0.333333	0.0833333	alcohol dehydrogenase (cytochrome c) [EC:1.1.2.8]
K00115	3	1	1	1	19	1	0.0526316	glucose 1-dehydrogenase (FAD, quinone) [EC:1.1.5.9]
K00116	1	3	3	8	24	0.375	0.125	malate dehydrogenase (quinone) [EC:1.1.5.4]
K00116	2	3	3	8	23	0.375	0.130435	malate dehydrogenase (quinone) [EC:1.1.5.4]
K00116	4	2	2	8	12	0.25	0.166667	malate dehydrogenase (quinone) [EC:1.1.5.4]
K00118	1	8	3	22	24	0.363636	0.125	glucose-fructose oxidoreductase [EC:1.1.99.28]
K00118	2	10	6	22	23	0.454545	0.26087	glucose-fructose oxidoreductase [EC:1.1.99.28]
K00118	4	4	3	22	12	0.181818	0.25	glucose-fructose oxidoreductase [EC:1.1.99.28]
K00121	1	23	8	37	24	0.621622	0.333333	S-(hydroxymethyl)glutathione dehydrogenase / alcohol dehydrogenase [EC:1.1.1.284 1.1.1.1]
K00121	3	12	12	37	19	0.324324	0.631579	S-(hydroxymethyl)glutathione dehydrogenase / alcohol dehydrogenase [EC:1.1.1.284 1.1.1.1]
K00121	4	2	2	37	12	0.0540541	0.166667	S-(hydroxymethyl)glutathione dehydrogenase / alcohol dehydrogenase [EC:1.1.1.284 1.1.1.1]
K00123	1	13	11	30	24	0.433333	0.458333	formate dehydrogenase major subunit [EC:1.2.1.2]
K00123	2	3	3	30	23	0.1	0.130435	formate dehydrogenase major subunit [EC:1.2.1.2]
K00123	3	9	6	30	19	0.3	0.315789	formate dehydrogenase major subunit [EC:1.2.1.2]
K00123	4	5	3	30	12	0.166667	0.25	formate dehydrogenase major subunit [EC:1.2.1.2]
K00124	1	5	4	7	24	0.714286	0.166667	formate dehydrogenase iron-sulfur subunit
K00124	3	2	2	7	19	0.285714	0.105263	formate dehydrogenase iron-sulfur subunit
K00126	1	2	2	4	24	0.5	0.0833333	formate dehydrogenase subunit delta [EC:1.2.1.2]
K00126	3	2	2	4	19	0.5	0.105263	formate dehydrogenase subunit delta [EC:1.2.1.2]
K00127	3	3	3	5	19	0.6	0.157895	formate dehydrogenase subunit gamma
K00127	4	2	2	5	12	0.4	0.166667	formate dehydrogenase subunit gamma
K00128	1	1	1	4	24	0.25	0.0416667	aldehyde dehydrogenase (NAD+) [EC:1.2.1.3]
K00128	2	2	2	4	23	0.5	0.0869565	aldehyde dehydrogenase (NAD+) [EC:1.2.1.3]
K00128	3	1	1	4	19	0.25	0.0526316	aldehyde dehydrogenase (NAD+) [EC:1.2.1.3]
K00129	1	6	6	23	24	0.26087	0.25	aldehyde dehydrogenase (NAD(P)+) [EC:1.2.1.5]
K00129	2	14	12	23	23	0.608696	0.521739	aldehyde dehydrogenase (NAD(P)+) [EC:1.2.1.5]
K00129	3	1	1	23	19	0.0434783	0.0526316	aldehyde dehydrogenase (NAD(P)+) [EC:1.2.1.5]
K00129	4	2	2	23	12	0.0869565	0.166667	aldehyde dehydrogenase (NAD(P)+) [EC:1.2.1.5]
K00130	1	71	20	94	24	0.755319	0.833333	betaine-aldehyde dehydrogenase [EC:1.2.1.8]
K00130	2	9	9	94	23	0.0957447	0.391304	betaine-aldehyde dehydrogenase [EC:1.2.1.8]
K00130	3	5	4	94	19	0.0531915	0.210526	betaine-aldehyde dehydrogenase [EC:1.2.1.8]
K00130	4	9	7	94	12	0.0957447	0.583333	betaine-aldehyde dehydrogenase [EC:1.2.1.8]
K00131	2	3	3	5	23	0.6	0.130435	glyceraldehyde-3-phosphate dehydrogenase (NADP+) [EC:1.2.1.9]
K00131	3	1	1	5	19	0.2	0.0526316	glyceraldehyde-3-phosphate dehydrogenase (NADP+) [EC:1.2.1.9]
K00131	4	1	1	5	12	0.2	0.0833333	glyceraldehyde-3-phosphate dehydrogenase (NADP+) [EC:1.2.1.9]
K00132	2	1	1	1	23	1	0.0434783	acetaldehyde dehydrogenase (acetylating) [EC:1.2.1.10]
K00133	1	22	20	61	24	0.360656	0.833333	aspartate-semialdehyde dehydrogenase [EC:1.2.1.11]
K00133	2	19	18	61	23	0.311475	0.782609	aspartate-semialdehyde dehydrogenase [EC:1.2.1.11]
K00133	3	14	13	61	19	0.229508	0.684211	aspartate-semialdehyde dehydrogenase [EC:1.2.1.11]
K00133	4	6	6	61	12	0.0983607	0.5	aspartate-semialdehyde dehydrogenase [EC:1.2.1.11]
K00134	1	18	16	73	24	0.246575	0.666667	glyceraldehyde 3-phosphate dehydrogenase [EC:1.2.1.12]
K00134	2	23	18	73	23	0.315068	0.782609	glyceraldehyde 3-phosphate dehydrogenase [EC:1.2.1.12]
K00134	3	20	13	73	19	0.273973	0.684211	glyceraldehyde 3-phosphate dehydrogenase [EC:1.2.1.12]
K00134	4	12	10	73	12	0.164384	0.833333	glyceraldehyde 3-phosphate dehydrogenase [EC:1.2.1.12]
K00135	1	22	14	25	24	0.88	0.583333	succinate-semialdehyde dehydrogenase / glutarate-semialdehyde dehydrogenase [EC:1.2.1.16 1.2.1.79 1.2.1.20]
K00135	2	1	1	25	23	0.04	0.0434783	succinate-semialdehyde dehydrogenase / glutarate-semialdehyde dehydrogenase [EC:1.2.1.16 1.2.1.79 1.2.1.20]
K00135	3	2	2	25	19	0.08	0.105263	succinate-semialdehyde dehydrogenase / glutarate-semialdehyde dehydrogenase [EC:1.2.1.16 1.2.1.79 1.2.1.20]
K00137	1	13	12	13	24	1	0.5	aminobutyraldehyde dehydrogenase [EC:1.2.1.19]
K00138	2	1	1	5	23	0.2	0.0434783	aldehyde dehydrogenase [EC:1.2.1.-]
K00138	3	4	4	5	19	0.8	0.210526	aldehyde dehydrogenase [EC:1.2.1.-]
K00139	3	3	3	4	19	0.75	0.157895	succinate-semialdehyde dehydrogenase [EC:1.2.1.24]
K00139	4	1	1	4	12	0.25	0.0833333	succinate-semialdehyde dehydrogenase [EC:1.2.1.24]
K00140	1	11	10	20	24	0.55	0.416667	malonate-semialdehyde dehydrogenase (acetylating) / methylmalonate-semialdehyde dehydrogenase [EC:1.2.1.18 1.2.1.27]
K00140	2	6	6	20	23	0.3	0.26087	malonate-semialdehyde dehydrogenase (acetylating) / methylmalonate-semialdehyde dehydrogenase [EC:1.2.1.18 1.2.1.27]
K00140	3	3	3	20	19	0.15	0.157895	malonate-semialdehyde dehydrogenase (acetylating) / methylmalonate-semialdehyde dehydrogenase [EC:1.2.1.18 1.2.1.27]
K00141	1	1	1	1	24	1	0.0416667	benzaldehyde dehydrogenase (NAD) [EC:1.2.1.28]
K00142	1	1	1	2	24	0.5	0.0416667	acyl-CoA synthetase [EC:6.2.1.-]
K00142	4	1	1	2	12	0.5	0.0833333	acyl-CoA synthetase [EC:6.2.1.-]
K00143	1	1	1	2	24	0.5	0.0416667	L-2-aminoadipate reductase [EC:1.2.1.95]
K00143	4	1	1	2	12	0.5	0.0833333	L-2-aminoadipate reductase [EC:1.2.1.95]
K00145	1	19	19	42	24	0.452381	0.791667	N-acetyl-gamma-glutamyl-phosphate reductase [EC:1.2.1.38]
K00145	2	7	7	42	23	0.166667	0.304348	N-acetyl-gamma-glutamyl-phosphate reductase [EC:1.2.1.38]
K00145	3	10	10	42	19	0.238095	0.526316	N-acetyl-gamma-glutamyl-phosphate reductase [EC:1.2.1.38]
K00145	4	6	6	42	12	0.142857	0.5	N-acetyl-gamma-glutamyl-phosphate reductase [EC:1.2.1.38]
K00146	1	17	14	20	24	0.85	0.583333	phenylacetaldehyde dehydrogenase [EC:1.2.1.39]
K00146	2	2	2	20	23	0.1	0.0869565	phenylacetaldehyde dehydrogenase [EC:1.2.1.39]
K00146	3	1	1	20	19	0.05	0.0526316	phenylacetaldehyde dehydrogenase [EC:1.2.1.39]
K00147	1	15	15	43	24	0.348837	0.625	glutamate-5-semialdehyde dehydrogenase [EC:1.2.1.41]
K00147	2	3	3	43	23	0.0697674	0.130435	glutamate-5-semialdehyde dehydrogenase [EC:1.2.1.41]
K00147	3	18	17	43	19	0.418605	0.894737	glutamate-5-semialdehyde dehydrogenase [EC:1.2.1.41]
K00147	4	7	6	43	12	0.162791	0.5	glutamate-5-semialdehyde dehydrogenase [EC:1.2.1.41]
K00149	1	1	1	4	24	0.25	0.0416667	aldehyde dehydrogenase family 9 member A1 [EC:1.2.1.47 1.2.1.3]
K00149	4	3	3	4	12	0.75	0.25	aldehyde dehydrogenase family 9 member A1 [EC:1.2.1.47 1.2.1.3]
K00150	1	1	1	4	24	0.25	0.0416667	glyceraldehyde-3-phosphate dehydrogenase (NAD(P)) [EC:1.2.1.59]
K00150	4	3	3	4	12	0.75	0.25	glyceraldehyde-3-phosphate dehydrogenase (NAD(P)) [EC:1.2.1.59]
K00151	1	5	4	5	24	1	0.166667	5-carboxymethyl-2-hydroxymuconic-semialdehyde dehydrogenase [EC:1.2.1.60]
K00153	1	20	15	21	24	0.952381	0.625	S-(hydroxymethyl)mycothiol dehydrogenase [EC:1.1.1.306]
K00153	4	1	1	21	12	0.047619	0.0833333	S-(hydroxymethyl)mycothiol dehydrogenase [EC:1.1.1.306]
K00154	1	2	2	33	24	0.0606061	0.0833333	coniferyl-aldehyde dehydrogenase [EC:1.2.1.68]
K00154	2	6	5	33	23	0.181818	0.217391	coniferyl-aldehyde dehydrogenase [EC:1.2.1.68]
K00154	3	21	15	33	19	0.636364	0.789474	coniferyl-aldehyde dehydrogenase [EC:1.2.1.68]
K00154	4	4	4	33	12	0.121212	0.333333	coniferyl-aldehyde dehydrogenase [EC:1.2.1.68]
K00156	1	2	2	4	24	0.5	0.0833333	pyruvate dehydrogenase (quinone) [EC:1.2.5.1]
K00156	2	1	1	4	23	0.25	0.0434783	pyruvate dehydrogenase (quinone) [EC:1.2.5.1]
K00156	4	1	1	4	12	0.25	0.0833333	pyruvate dehydrogenase (quinone) [EC:1.2.5.1]
K00158	3	2	2	2	19	1	0.105263	pyruvate oxidase [EC:1.2.3.3]
K00161	1	10	10	32	24	0.3125	0.416667	pyruvate dehydrogenase E1 component alpha subunit [EC:1.2.4.1]
K00161	2	14	14	32	23	0.4375	0.608696	pyruvate dehydrogenase E1 component alpha subunit [EC:1.2.4.1]
K00161	4	8	5	32	12	0.25	0.416667	pyruvate dehydrogenase E1 component alpha subunit [EC:1.2.4.1]
K00162	1	5	5	29	24	0.172414	0.208333	pyruvate dehydrogenase E1 component beta subunit [EC:1.2.4.1]
K00162	2	16	15	29	23	0.551724	0.652174	pyruvate dehydrogenase E1 component beta subunit [EC:1.2.4.1]
K00162	4	8	6	29	12	0.275862	0.5	pyruvate dehydrogenase E1 component beta subunit [EC:1.2.4.1]
K00163	1	19	16	34	24	0.558824	0.666667	pyruvate dehydrogenase E1 component [EC:1.2.4.1]
K00163	3	12	11	34	19	0.352941	0.578947	pyruvate dehydrogenase E1 component [EC:1.2.4.1]
K00163	4	3	3	34	12	0.0882353	0.25	pyruvate dehydrogenase E1 component [EC:1.2.4.1]
K00164	1	3	3	41	24	0.0731707	0.125	2-oxoglutarate dehydrogenase E1 component [EC:1.2.4.2]
K00164	2	20	18	41	23	0.487805	0.782609	2-oxoglutarate dehydrogenase E1 component [EC:1.2.4.2]
K00164	3	13	13	41	19	0.317073	0.684211	2-oxoglutarate dehydrogenase E1 component [EC:1.2.4.2]
K00164	4	5	5	41	12	0.121951	0.416667	2-oxoglutarate dehydrogenase E1 component [EC:1.2.4.2]
K00166	1	2	2	9	24	0.222222	0.0833333	2-oxoisovalerate dehydrogenase E1 component alpha subunit [EC:1.2.4.4]
K00166	3	5	5	9	19	0.555556	0.263158	2-oxoisovalerate dehydrogenase E1 component alpha subunit [EC:1.2.4.4]
K00166	4	2	1	9	12	0.222222	0.0833333	2-oxoisovalerate dehydrogenase E1 component alpha subunit [EC:1.2.4.4]
K00167	2	1	1	6	23	0.166667	0.0434783	2-oxoisovalerate dehydrogenase E1 component beta subunit [EC:1.2.4.4]
K00167	3	4	4	6	19	0.666667	0.210526	2-oxoisovalerate dehydrogenase E1 component beta subunit [EC:1.2.4.4]
K00167	4	1	1	6	12	0.166667	0.0833333	2-oxoisovalerate dehydrogenase E1 component beta subunit [EC:1.2.4.4]
K00169	1	2	2	7	24	0.285714	0.0833333	pyruvate ferredoxin oxidoreductase alpha subunit [EC:1.2.7.1]
K00169	3	1	1	7	19	0.142857	0.0526316	pyruvate ferredoxin oxidoreductase alpha subunit [EC:1.2.7.1]
K00169	4	4	1	7	12	0.571429	0.0833333	pyruvate ferredoxin oxidoreductase alpha subunit [EC:1.2.7.1]
K00170	1	2	2	9	24	0.222222	0.0833333	pyruvate ferredoxin oxidoreductase beta subunit [EC:1.2.7.1]
K00170	3	2	2	9	19	0.222222	0.105263	pyruvate ferredoxin oxidoreductase beta subunit [EC:1.2.7.1]
K00170	4	5	1	9	12	0.555556	0.0833333	pyruvate ferredoxin oxidoreductase beta subunit [EC:1.2.7.1]
K00172	1	1	1	5	24	0.2	0.0416667	pyruvate ferredoxin oxidoreductase gamma subunit [EC:1.2.7.1]
K00172	3	1	1	5	19	0.2	0.0526316	pyruvate ferredoxin oxidoreductase gamma subunit [EC:1.2.7.1]
K00172	4	3	1	5	12	0.6	0.0833333	pyruvate ferredoxin oxidoreductase gamma subunit [EC:1.2.7.1]
K00174	1	12	12	36	24	0.333333	0.5	2-oxoglutarate/2-oxoacid ferredoxin oxidoreductase subunit alpha [EC:1.2.7.3 1.2.7.11]
K00174	2	12	12	36	23	0.333333	0.521739	2-oxoglutarate/2-oxoacid ferredoxin oxidoreductase subunit alpha [EC:1.2.7.3 1.2.7.11]
K00174	3	6	5	36	19	0.166667	0.263158	2-oxoglutarate/2-oxoacid ferredoxin oxidoreductase subunit alpha [EC:1.2.7.3 1.2.7.11]
K00174	4	6	5	36	12	0.166667	0.416667	2-oxoglutarate/2-oxoacid ferredoxin oxidoreductase subunit alpha [EC:1.2.7.3 1.2.7.11]
K00175	1	12	12	32	24	0.375	0.5	2-oxoglutarate/2-oxoacid ferredoxin oxidoreductase subunit beta [EC:1.2.7.3 1.2.7.11]
K00175	2	12	12	32	23	0.375	0.521739	2-oxoglutarate/2-oxoacid ferredoxin oxidoreductase subunit beta [EC:1.2.7.3 1.2.7.11]
K00175	3	5	4	32	19	0.15625	0.210526	2-oxoglutarate/2-oxoacid ferredoxin oxidoreductase subunit beta [EC:1.2.7.3 1.2.7.11]
K00175	4	3	3	32	12	0.09375	0.25	2-oxoglutarate/2-oxoacid ferredoxin oxidoreductase subunit beta [EC:1.2.7.3 1.2.7.11]
K00176	1	1	1	4	24	0.25	0.0416667	2-oxoglutarate ferredoxin oxidoreductase subunit delta [EC:1.2.7.3]
K00176	2	1	1	4	23	0.25	0.0434783	2-oxoglutarate ferredoxin oxidoreductase subunit delta [EC:1.2.7.3]
K00176	4	2	2	4	12	0.5	0.166667	2-oxoglutarate ferredoxin oxidoreductase subunit delta [EC:1.2.7.3]
K00177	1	1	1	1	24	1	0.0416667	2-oxoglutarate ferredoxin oxidoreductase subunit gamma [EC:1.2.7.3]
K00179	1	1	1	1	24	1	0.0416667	indolepyruvate ferredoxin oxidoreductase, alpha subunit [EC:1.2.7.8]
K00180	1	1	1	1	24	1	0.0416667	indolepyruvate ferredoxin oxidoreductase, beta subunit [EC:1.2.7.8]
K00183	1	3	3	5	24	0.6	0.125	prokaryotic molybdopterin-containing oxidoreductase family, molybdopterin binding subunit
K00183	3	2	2	5	19	0.4	0.105263	prokaryotic molybdopterin-containing oxidoreductase family, molybdopterin binding subunit
K00184	2	22	20	31	23	0.709677	0.869565	prokaryotic molybdopterin-containing oxidoreductase family, iron-sulfur binding subunit
K00184	3	4	3	31	19	0.129032	0.157895	prokaryotic molybdopterin-containing oxidoreductase family, iron-sulfur binding subunit
K00184	4	5	5	31	12	0.16129	0.416667	prokaryotic molybdopterin-containing oxidoreductase family, iron-sulfur binding subunit
K00185	1	1	1	57	24	0.0175439	0.0416667	prokaryotic molybdopterin-containing oxidoreductase family, membrane subunit
K00185	2	38	21	57	23	0.666667	0.913043	prokaryotic molybdopterin-containing oxidoreductase family, membrane subunit
K00185	3	3	2	57	19	0.0526316	0.105263	prokaryotic molybdopterin-containing oxidoreductase family, membrane subunit
K00185	4	15	7	57	12	0.263158	0.583333	prokaryotic molybdopterin-containing oxidoreductase family, membrane subunit
K00186	1	1	1	4	24	0.25	0.0416667	2-oxoisovalerate ferredoxin oxidoreductase, alpha subunit [EC:1.2.7.7]
K00186	2	3	2	4	23	0.75	0.0869565	2-oxoisovalerate ferredoxin oxidoreductase, alpha subunit [EC:1.2.7.7]
K00187	1	2	2	4	24	0.5	0.0833333	2-oxoisovalerate ferredoxin oxidoreductase, beta subunit [EC:1.2.7.7]
K00187	2	1	1	4	23	0.25	0.0434783	2-oxoisovalerate ferredoxin oxidoreductase, beta subunit [EC:1.2.7.7]
K00187	4	1	1	4	12	0.25	0.0833333	2-oxoisovalerate ferredoxin oxidoreductase, beta subunit [EC:1.2.7.7]
K00196	3	1	1	2	19	0.5	0.0526316	anaerobic carbon-monoxide dehydrogenase iron sulfur subunit
K00196	4	1	1	2	12	0.5	0.0833333	anaerobic carbon-monoxide dehydrogenase iron sulfur subunit
K00202	2	1	1	2	23	0.5	0.0434783	formylmethanofuran dehydrogenase subunit C [EC:1.2.99.5]
K00202	3	1	1	2	19	0.5	0.0526316	formylmethanofuran dehydrogenase subunit C [EC:1.2.99.5]
K00204	1	1	1	4	24	0.25	0.0416667	4Fe-4S ferredoxin
K00204	3	1	1	4	19	0.25	0.0526316	4Fe-4S ferredoxin
K00204	4	2	2	4	12	0.5	0.166667	4Fe-4S ferredoxin
K00208	1	1	1	36	24	0.0277778	0.0416667	enoyl-[acyl-carrier protein] reductase I [EC:1.3.1.9 1.3.1.10]
K00208	2	14	14	36	23	0.388889	0.608696	enoyl-[acyl-carrier protein] reductase I [EC:1.3.1.9 1.3.1.10]
K00208	3	17	14	36	19	0.472222	0.736842	enoyl-[acyl-carrier protein] reductase I [EC:1.3.1.9 1.3.1.10]
K00208	4	4	4	36	12	0.111111	0.333333	enoyl-[acyl-carrier protein] reductase I [EC:1.3.1.9 1.3.1.10]
K00209	3	1	1	3	19	0.333333	0.0526316	enoyl-[acyl-carrier protein] reductase / trans-2-enoyl-CoA reductase (NAD+) [EC:1.3.1.9 1.3.1.44]
K00209	4	2	2	3	12	0.666667	0.166667	enoyl-[acyl-carrier protein] reductase / trans-2-enoyl-CoA reductase (NAD+) [EC:1.3.1.9 1.3.1.44]
K00210	1	4	4	10	24	0.4	0.166667	prephenate dehydrogenase [EC:1.3.1.12]
K00210	3	3	3	10	19	0.3	0.157895	prephenate dehydrogenase [EC:1.3.1.12]
K00210	4	3	3	10	12	0.3	0.25	prephenate dehydrogenase [EC:1.3.1.12]
K00215	1	24	17	69	24	0.347826	0.708333	4-hydroxy-tetrahydrodipicolinate reductase [EC:1.17.1.8]
K00215	2	22	20	69	23	0.318841	0.869565	4-hydroxy-tetrahydrodipicolinate reductase [EC:1.17.1.8]
K00215	3	15	15	69	19	0.217391	0.789474	4-hydroxy-tetrahydrodipicolinate reductase [EC:1.17.1.8]
K00215	4	8	8	69	12	0.115942	0.666667	4-hydroxy-tetrahydrodipicolinate reductase [EC:1.17.1.8]
K00216	1	2	2	3	24	0.666667	0.0833333	2,3-dihydro-2,3-dihydroxybenzoate dehydrogenase [EC:1.3.1.28]
K00216	2	1	1	3	23	0.333333	0.0434783	2,3-dihydro-2,3-dihydroxybenzoate dehydrogenase [EC:1.3.1.28]
K00218	1	1	1	1	24	1	0.0416667	protochlorophyllide reductase [EC:1.3.1.33]
K00219	1	39	18	90	24	0.433333	0.75	2,4-dienoyl-CoA reductase (NADPH2) [EC:1.3.1.34]
K00219	2	6	4	90	23	0.0666667	0.173913	2,4-dienoyl-CoA reductase (NADPH2) [EC:1.3.1.34]
K00219	3	32	15	90	19	0.355556	0.789474	2,4-dienoyl-CoA reductase (NADPH2) [EC:1.3.1.34]
K00219	4	13	6	90	12	0.144444	0.5	2,4-dienoyl-CoA reductase (NADPH2) [EC:1.3.1.34]
K00220	1	3	3	22	24	0.136364	0.125	cyclohexadieny/prephenate dehydrogenase [EC:1.3.1.43 1.3.1.12]
K00220	2	8	8	22	23	0.363636	0.347826	cyclohexadieny/prephenate dehydrogenase [EC:1.3.1.43 1.3.1.12]
K00220	3	8	8	22	19	0.363636	0.421053	cyclohexadieny/prephenate dehydrogenase [EC:1.3.1.43 1.3.1.12]
K00220	4	3	3	22	12	0.136364	0.25	cyclohexadieny/prephenate dehydrogenase [EC:1.3.1.43 1.3.1.12]
K00221	1	1	1	2	24	0.5	0.0416667	alkylmercury lyase [EC:4.99.1.2]
K00221	2	1	1	2	23	0.5	0.0434783	alkylmercury lyase [EC:4.99.1.2]
K00222	2	3	3	4	23	0.75	0.130435	Delta14-sterol reductase [EC:1.3.1.70]
K00222	4	1	1	4	12	0.25	0.0833333	Delta14-sterol reductase [EC:1.3.1.70]
K00226	1	5	5	19	24	0.263158	0.208333	dihydroorotate dehydrogenase (fumarate) [EC:1.3.98.1]
K00226	2	5	5	19	23	0.263158	0.217391	dihydroorotate dehydrogenase (fumarate) [EC:1.3.98.1]
K00226	3	1	1	19	19	0.0526316	0.0526316	dihydroorotate dehydrogenase (fumarate) [EC:1.3.98.1]
K00226	4	8	7	19	12	0.421053	0.583333	dihydroorotate dehydrogenase (fumarate) [EC:1.3.98.1]
K00227	1	3	3	43	24	0.0697674	0.125	Delta7-sterol 5-desaturase [EC:1.14.19.20]
K00227	2	16	11	43	23	0.372093	0.478261	Delta7-sterol 5-desaturase [EC:1.14.19.20]
K00227	3	6	5	43	19	0.139535	0.263158	Delta7-sterol 5-desaturase [EC:1.14.19.20]
K00227	4	18	6	43	12	0.418605	0.5	Delta7-sterol 5-desaturase [EC:1.14.19.20]
K00228	2	8	7	23	23	0.347826	0.304348	coproporphyrinogen III oxidase [EC:1.3.3.3]
K00228	3	13	13	23	19	0.565217	0.684211	coproporphyrinogen III oxidase [EC:1.3.3.3]
K00228	4	2	2	23	12	0.0869565	0.166667	coproporphyrinogen III oxidase [EC:1.3.3.3]
K00230	1	5	5	6	24	0.833333	0.208333	menaquinone-dependent protoporphyrinogen oxidase [EC:1.3.5.3]
K00230	3	1	1	6	19	0.166667	0.0526316	menaquinone-dependent protoporphyrinogen oxidase [EC:1.3.5.3]
K00231	1	23	14	38	24	0.605263	0.583333	protoporphyrinogen/coproporphyrinogen III oxidase [EC:1.3.3.4 1.3.3.15]
K00231	2	5	4	38	23	0.131579	0.173913	protoporphyrinogen/coproporphyrinogen III oxidase [EC:1.3.3.4 1.3.3.15]
K00231	3	3	3	38	19	0.0789474	0.157895	protoporphyrinogen/coproporphyrinogen III oxidase [EC:1.3.3.4 1.3.3.15]
K00231	4	7	4	38	12	0.184211	0.333333	protoporphyrinogen/coproporphyrinogen III oxidase [EC:1.3.3.4 1.3.3.15]
K00232	1	4	4	5	24	0.8	0.166667	acyl-CoA oxidase [EC:1.3.3.6]
K00232	2	1	1	5	23	0.2	0.0434783	acyl-CoA oxidase [EC:1.3.3.6]
K00234	3	13	13	14	19	0.928571	0.684211	succinate dehydrogenase (ubiquinone) flavoprotein subunit [EC:1.3.5.1]
K00234	4	1	1	14	12	0.0714286	0.0833333	succinate dehydrogenase (ubiquinone) flavoprotein subunit [EC:1.3.5.1]
K00235	3	12	12	13	19	0.923077	0.631579	succinate dehydrogenase (ubiquinone) iron-sulfur subunit [EC:1.3.5.1]
K00235	4	1	1	13	12	0.0769231	0.0833333	succinate dehydrogenase (ubiquinone) iron-sulfur subunit [EC:1.3.5.1]
K00236	3	2	2	2	19	1	0.105263	succinate dehydrogenase (ubiquinone) cytochrome b560 subunit
K00239	1	22	18	53	24	0.415094	0.75	succinate dehydrogenase / fumarate reductase, flavoprotein subunit [EC:1.3.5.1 1.3.5.4]
K00239	2	19	17	53	23	0.358491	0.73913	succinate dehydrogenase / fumarate reductase, flavoprotein subunit [EC:1.3.5.1 1.3.5.4]
K00239	3	1	1	53	19	0.0188679	0.0526316	succinate dehydrogenase / fumarate reductase, flavoprotein subunit [EC:1.3.5.1 1.3.5.4]
K00239	4	11	9	53	12	0.207547	0.75	succinate dehydrogenase / fumarate reductase, flavoprotein subunit [EC:1.3.5.1 1.3.5.4]
K00240	1	22	19	46	24	0.478261	0.791667	succinate dehydrogenase / fumarate reductase, iron-sulfur subunit [EC:1.3.5.1 1.3.5.4]
K00240	2	18	18	46	23	0.391304	0.782609	succinate dehydrogenase / fumarate reductase, iron-sulfur subunit [EC:1.3.5.1 1.3.5.4]
K00240	4	6	5	46	12	0.130435	0.416667	succinate dehydrogenase / fumarate reductase, iron-sulfur subunit [EC:1.3.5.1 1.3.5.4]
K00241	1	22	20	63	24	0.349206	0.833333	succinate dehydrogenase / fumarate reductase, cytochrome b subunit
K00241	2	20	19	63	23	0.31746	0.826087	succinate dehydrogenase / fumarate reductase, cytochrome b subunit
K00241	3	12	10	63	19	0.190476	0.526316	succinate dehydrogenase / fumarate reductase, cytochrome b subunit
K00241	4	9	8	63	12	0.142857	0.666667	succinate dehydrogenase / fumarate reductase, cytochrome b subunit
K00242	1	4	4	18	24	0.222222	0.166667	succinate dehydrogenase / fumarate reductase, membrane anchor subunit
K00242	3	13	13	18	19	0.722222	0.684211	succinate dehydrogenase / fumarate reductase, membrane anchor subunit
K00242	4	1	1	18	12	0.0555556	0.0833333	succinate dehydrogenase / fumarate reductase, membrane anchor subunit
K00243	2	9	9	16	23	0.5625	0.391304	uncharacterized protein
K00243	3	5	5	16	19	0.3125	0.263158	uncharacterized protein
K00243	4	2	2	16	12	0.125	0.166667	uncharacterized protein
K00244	3	2	2	5	19	0.4	0.105263	fumarate reductase flavoprotein subunit [EC:1.3.5.4]
K00244	4	3	2	5	12	0.6	0.166667	fumarate reductase flavoprotein subunit [EC:1.3.5.4]
K00245	3	1	1	1	19	1	0.0526316	fumarate reductase iron-sulfur subunit [EC:1.3.5.4]
K00246	3	2	2	2	19	1	0.105263	fumarate reductase subunit C
K00247	4	1	1	1	12	1	0.0833333	fumarate reductase subunit D
K00248	1	51	23	156	24	0.326923	0.958333	butyryl-CoA dehydrogenase [EC:1.3.8.1]
K00248	2	41	22	156	23	0.262821	0.956522	butyryl-CoA dehydrogenase [EC:1.3.8.1]
K00248	3	40	16	156	19	0.25641	0.842105	butyryl-CoA dehydrogenase [EC:1.3.8.1]
K00248	4	24	7	156	12	0.153846	0.583333	butyryl-CoA dehydrogenase [EC:1.3.8.1]
K00249	1	29	11	51	24	0.568627	0.458333	acyl-CoA dehydrogenase [EC:1.3.8.7]
K00249	2	2	1	51	23	0.0392157	0.0434783	acyl-CoA dehydrogenase [EC:1.3.8.7]
K00249	3	11	6	51	19	0.215686	0.315789	acyl-CoA dehydrogenase [EC:1.3.8.7]
K00249	4	9	6	51	12	0.176471	0.5	acyl-CoA dehydrogenase [EC:1.3.8.7]
K00252	1	12	10	49	24	0.244898	0.416667	glutaryl-CoA dehydrogenase [EC:1.3.8.6]
K00252	2	21	21	49	23	0.428571	0.913043	glutaryl-CoA dehydrogenase [EC:1.3.8.6]
K00252	3	11	10	49	19	0.22449	0.526316	glutaryl-CoA dehydrogenase [EC:1.3.8.6]
K00252	4	5	4	49	12	0.102041	0.333333	glutaryl-CoA dehydrogenase [EC:1.3.8.6]
K00253	3	12	11	17	19	0.705882	0.578947	isovaleryl-CoA dehydrogenase [EC:1.3.8.4]
K00253	4	5	5	17	12	0.294118	0.416667	isovaleryl-CoA dehydrogenase [EC:1.3.8.4]
K00254	1	8	7	42	24	0.190476	0.291667	dihydroorotate dehydrogenase [EC:1.3.5.2]
K00254	2	17	15	42	23	0.404762	0.652174	dihydroorotate dehydrogenase [EC:1.3.5.2]
K00254	3	14	14	42	19	0.333333	0.736842	dihydroorotate dehydrogenase [EC:1.3.5.2]
K00254	4	3	3	42	12	0.0714286	0.25	dihydroorotate dehydrogenase [EC:1.3.5.2]
K00255	1	25	13	52	24	0.480769	0.541667	long-chain-acyl-CoA dehydrogenase [EC:1.3.8.8]
K00255	2	8	4	52	23	0.153846	0.173913	long-chain-acyl-CoA dehydrogenase [EC:1.3.8.8]
K00255	3	15	9	52	19	0.288462	0.473684	long-chain-acyl-CoA dehydrogenase [EC:1.3.8.8]
K00255	4	4	4	52	12	0.0769231	0.333333	long-chain-acyl-CoA dehydrogenase [EC:1.3.8.8]
K00256	4	2	2	2	12	1	0.166667	isoquinoline 1-oxidoreductase [EC:1.3.99.16]
K00257	1	191	22	270	24	0.707407	0.916667	acyl-ACP dehydrogenase [EC:1.3.99.-]
K00257	2	11	10	270	23	0.0407407	0.434783	acyl-ACP dehydrogenase [EC:1.3.99.-]
K00257	3	58	13	270	19	0.214815	0.684211	acyl-ACP dehydrogenase [EC:1.3.99.-]
K00257	4	10	6	270	12	0.037037	0.5	acyl-ACP dehydrogenase [EC:1.3.99.-]
K00259	1	14	14	49	24	0.285714	0.583333	alanine dehydrogenase [EC:1.4.1.1]
K00259	2	24	20	49	23	0.489796	0.869565	alanine dehydrogenase [EC:1.4.1.1]
K00259	3	9	9	49	19	0.183673	0.473684	alanine dehydrogenase [EC:1.4.1.1]
K00259	4	2	2	49	12	0.0408163	0.166667	alanine dehydrogenase [EC:1.4.1.1]
K00260	4	1	1	1	12	1	0.0833333	glutamate dehydrogenase [EC:1.4.1.2]
K00261	1	10	8	41	24	0.243902	0.333333	glutamate dehydrogenase (NAD(P)+) [EC:1.4.1.3]
K00261	2	25	19	41	23	0.609756	0.826087	glutamate dehydrogenase (NAD(P)+) [EC:1.4.1.3]
K00261	3	3	3	41	19	0.0731707	0.157895	glutamate dehydrogenase (NAD(P)+) [EC:1.4.1.3]
K00261	4	3	2	41	12	0.0731707	0.166667	glutamate dehydrogenase (NAD(P)+) [EC:1.4.1.3]
K00262	1	9	8	20	24	0.45	0.333333	glutamate dehydrogenase (NADP+) [EC:1.4.1.4]
K00262	2	6	5	20	23	0.3	0.217391	glutamate dehydrogenase (NADP+) [EC:1.4.1.4]
K00262	3	4	4	20	19	0.2	0.210526	glutamate dehydrogenase (NADP+) [EC:1.4.1.4]
K00262	4	1	1	20	12	0.05	0.0833333	glutamate dehydrogenase (NADP+) [EC:1.4.1.4]
K00263	2	5	5	8	23	0.625	0.217391	leucine dehydrogenase [EC:1.4.1.9]
K00263	3	2	2	8	19	0.25	0.105263	leucine dehydrogenase [EC:1.4.1.9]
K00263	4	1	1	8	12	0.125	0.0833333	leucine dehydrogenase [EC:1.4.1.9]
K00264	1	16	13	32	24	0.5	0.541667	glutamate synthase (NADPH/NADH) [EC:1.4.1.13 1.4.1.14]
K00264	2	6	5	32	23	0.1875	0.217391	glutamate synthase (NADPH/NADH) [EC:1.4.1.13 1.4.1.14]
K00264	3	7	7	32	19	0.21875	0.368421	glutamate synthase (NADPH/NADH) [EC:1.4.1.13 1.4.1.14]
K00264	4	3	2	32	12	0.09375	0.166667	glutamate synthase (NADPH/NADH) [EC:1.4.1.13 1.4.1.14]
K00265	1	15	13	31	24	0.483871	0.541667	glutamate synthase (NADPH/NADH) large chain [EC:1.4.1.13 1.4.1.14]
K00265	2	3	3	31	23	0.0967742	0.130435	glutamate synthase (NADPH/NADH) large chain [EC:1.4.1.13 1.4.1.14]
K00265	3	11	11	31	19	0.354839	0.578947	glutamate synthase (NADPH/NADH) large chain [EC:1.4.1.13 1.4.1.14]
K00265	4	2	2	31	12	0.0645161	0.166667	glutamate synthase (NADPH/NADH) large chain [EC:1.4.1.13 1.4.1.14]
K00266	1	6	5	21	24	0.285714	0.208333	glutamate synthase (NADPH/NADH) small chain [EC:1.4.1.13 1.4.1.14]
K00266	2	5	5	21	23	0.238095	0.217391	glutamate synthase (NADPH/NADH) small chain [EC:1.4.1.13 1.4.1.14]
K00266	3	6	6	21	19	0.285714	0.315789	glutamate synthase (NADPH/NADH) small chain [EC:1.4.1.13 1.4.1.14]
K00266	4	4	4	21	12	0.190476	0.333333	glutamate synthase (NADPH/NADH) small chain [EC:1.4.1.13 1.4.1.14]
K00271	1	1	1	1	24	1	0.0416667	valine dehydrogenase (NAD+) [EC:1.4.1.23]
K00273	1	2	2	2	24	1	0.0833333	D-amino-acid oxidase [EC:1.4.3.3]
K00274	1	11	6	36	24	0.305556	0.25	monoamine oxidase [EC:1.4.3.4]
K00274	2	9	8	36	23	0.25	0.347826	monoamine oxidase [EC:1.4.3.4]
K00274	3	8	8	36	19	0.222222	0.421053	monoamine oxidase [EC:1.4.3.4]
K00274	4	8	5	36	12	0.222222	0.416667	monoamine oxidase [EC:1.4.3.4]
K00275	1	16	14	53	24	0.301887	0.583333	pyridoxamine 5'-phosphate oxidase [EC:1.4.3.5]
K00275	2	20	17	53	23	0.377358	0.73913	pyridoxamine 5'-phosphate oxidase [EC:1.4.3.5]
K00275	3	12	12	53	19	0.226415	0.631579	pyridoxamine 5'-phosphate oxidase [EC:1.4.3.5]
K00275	4	5	5	53	12	0.0943396	0.416667	pyridoxamine 5'-phosphate oxidase [EC:1.4.3.5]
K00276	1	1	1	2	24	0.5	0.0416667	primary-amine oxidase [EC:1.4.3.21]
K00276	4	1	1	2	12	0.5	0.0833333	primary-amine oxidase [EC:1.4.3.21]
K00278	1	13	13	47	24	0.276596	0.541667	L-aspartate oxidase [EC:1.4.3.16]
K00278	2	15	15	47	23	0.319149	0.652174	L-aspartate oxidase [EC:1.4.3.16]
K00278	3	12	12	47	19	0.255319	0.631579	L-aspartate oxidase [EC:1.4.3.16]
K00278	4	7	7	47	12	0.148936	0.583333	L-aspartate oxidase [EC:1.4.3.16]
K00279	1	1	1	2	24	0.5	0.0416667	cytokinin dehydrogenase [EC:1.5.99.12]
K00279	2	1	1	2	23	0.5	0.0434783	cytokinin dehydrogenase [EC:1.5.99.12]
K00280	2	12	9	12	23	1	0.391304	lysyl oxidase-like protein 2/3/4 [EC:1.4.3.-]
K00281	1	19	18	53	24	0.358491	0.75	glycine dehydrogenase [EC:1.4.4.2]
K00281	2	19	18	53	23	0.358491	0.782609	glycine dehydrogenase [EC:1.4.4.2]
K00281	3	9	9	53	19	0.169811	0.473684	glycine dehydrogenase [EC:1.4.4.2]
K00281	4	6	5	53	12	0.113208	0.416667	glycine dehydrogenase [EC:1.4.4.2]
K00282	1	1	1	5	24	0.2	0.0416667	glycine dehydrogenase subunit 1 [EC:1.4.4.2]
K00282	3	2	2	5	19	0.4	0.105263	glycine dehydrogenase subunit 1 [EC:1.4.4.2]
K00282	4	2	2	5	12	0.4	0.166667	glycine dehydrogenase subunit 1 [EC:1.4.4.2]
K00283	1	1	1	6	24	0.166667	0.0416667	glycine dehydrogenase subunit 2 [EC:1.4.4.2]
K00283	3	2	2	6	19	0.333333	0.105263	glycine dehydrogenase subunit 2 [EC:1.4.4.2]
K00283	4	3	3	6	12	0.5	0.25	glycine dehydrogenase subunit 2 [EC:1.4.4.2]
K00284	1	8	7	25	24	0.32	0.291667	glutamate synthase (ferredoxin) [EC:1.4.7.1]
K00284	2	8	7	25	23	0.32	0.304348	glutamate synthase (ferredoxin) [EC:1.4.7.1]
K00284	3	3	3	25	19	0.12	0.157895	glutamate synthase (ferredoxin) [EC:1.4.7.1]
K00284	4	6	6	25	12	0.24	0.5	glutamate synthase (ferredoxin) [EC:1.4.7.1]
K00285	1	4	4	19	24	0.210526	0.166667	D-amino-acid dehydrogenase [EC:1.4.5.1]
K00285	2	3	3	19	23	0.157895	0.130435	D-amino-acid dehydrogenase [EC:1.4.5.1]
K00285	3	12	8	19	19	0.631579	0.421053	D-amino-acid dehydrogenase [EC:1.4.5.1]
K00286	1	20	20	54	24	0.37037	0.833333	pyrroline-5-carboxylate reductase [EC:1.5.1.2]
K00286	2	8	7	54	23	0.148148	0.304348	pyrroline-5-carboxylate reductase [EC:1.5.1.2]
K00286	3	17	16	54	19	0.314815	0.842105	pyrroline-5-carboxylate reductase [EC:1.5.1.2]
K00286	4	9	8	54	12	0.166667	0.666667	pyrroline-5-carboxylate reductase [EC:1.5.1.2]
K00287	1	7	7	49	24	0.142857	0.291667	dihydrofolate reductase [EC:1.5.1.3]
K00287	2	20	18	49	23	0.408163	0.782609	dihydrofolate reductase [EC:1.5.1.3]
K00287	3	17	17	49	19	0.346939	0.894737	dihydrofolate reductase [EC:1.5.1.3]
K00287	4	5	4	49	12	0.102041	0.333333	dihydrofolate reductase [EC:1.5.1.3]
K00288	1	3	3	7	24	0.428571	0.125	methylenetetrahydrofolate dehydrogenase (NADP+) / methenyltetrahydrofolate cyclohydrolase / formyltetrahydrofolate synthetase [EC:1.5.1.5 3.5.4.9 6.3.4.3]
K00288	2	1	1	7	23	0.142857	0.0434783	methylenetetrahydrofolate dehydrogenase (NADP+) / methenyltetrahydrofolate cyclohydrolase / formyltetrahydrofolate synthetase [EC:1.5.1.5 3.5.4.9 6.3.4.3]
K00288	4	3	2	7	12	0.428571	0.166667	methylenetetrahydrofolate dehydrogenase (NADP+) / methenyltetrahydrofolate cyclohydrolase / formyltetrahydrofolate synthetase [EC:1.5.1.5 3.5.4.9 6.3.4.3]
K00290	2	8	6	10	23	0.8	0.26087	saccharopine dehydrogenase (NAD+, L-lysine forming) [EC:1.5.1.7]
K00290	3	2	2	10	19	0.2	0.105263	saccharopine dehydrogenase (NAD+, L-lysine forming) [EC:1.5.1.7]
K00292	1	4	4	22	24	0.181818	0.166667	NA
K00292	2	2	2	22	23	0.0909091	0.0869565	NA
K00292	3	11	7	22	19	0.5	0.368421	NA
K00292	4	5	4	22	12	0.227273	0.333333	NA
K00293	2	4	4	4	23	1	0.173913	saccharopine dehydrogenase (NADP+, L-glutamate forming) [EC:1.5.1.10]
K00294	1	10	9	26	24	0.384615	0.375	1-pyrroline-5-carboxylate dehydrogenase [EC:1.2.1.88]
K00294	2	12	12	26	23	0.461538	0.521739	1-pyrroline-5-carboxylate dehydrogenase [EC:1.2.1.88]
K00294	4	4	4	26	12	0.153846	0.333333	1-pyrroline-5-carboxylate dehydrogenase [EC:1.2.1.88]
K00297	1	21	18	54	24	0.388889	0.75	methylenetetrahydrofolate reductase (NADPH) [EC:1.5.1.20]
K00297	2	15	15	54	23	0.277778	0.652174	methylenetetrahydrofolate reductase (NADPH) [EC:1.5.1.20]
K00297	3	12	12	54	19	0.222222	0.631579	methylenetetrahydrofolate reductase (NADPH) [EC:1.5.1.20]
K00297	4	6	6	54	12	0.111111	0.5	methylenetetrahydrofolate reductase (NADPH) [EC:1.5.1.20]
K00299	1	19	12	33	24	0.575758	0.5	FMN reductase [EC:1.5.1.38]
K00299	2	5	5	33	23	0.151515	0.217391	FMN reductase [EC:1.5.1.38]
K00299	3	7	5	33	19	0.212121	0.263158	FMN reductase [EC:1.5.1.38]
K00299	4	2	2	33	12	0.0606061	0.166667	FMN reductase [EC:1.5.1.38]
K00301	1	7	7	13	24	0.538462	0.291667	sarcosine oxidase [EC:1.5.3.1]
K00301	2	4	4	13	23	0.307692	0.173913	sarcosine oxidase [EC:1.5.3.1]
K00301	3	1	1	13	19	0.0769231	0.0526316	sarcosine oxidase [EC:1.5.3.1]
K00301	4	1	1	13	12	0.0769231	0.0833333	sarcosine oxidase [EC:1.5.3.1]
K00302	1	4	2	8	24	0.5	0.0833333	sarcosine oxidase, subunit alpha [EC:1.5.3.1]
K00302	3	1	1	8	19	0.125	0.0526316	sarcosine oxidase, subunit alpha [EC:1.5.3.1]
K00302	4	3	2	8	12	0.375	0.166667	sarcosine oxidase, subunit alpha [EC:1.5.3.1]
K00303	1	10	7	19	24	0.526316	0.291667	sarcosine oxidase, subunit beta [EC:1.5.3.1]
K00303	2	3	3	19	23	0.157895	0.130435	sarcosine oxidase, subunit beta [EC:1.5.3.1]
K00303	3	2	1	19	19	0.105263	0.0526316	sarcosine oxidase, subunit beta [EC:1.5.3.1]
K00303	4	4	3	19	12	0.210526	0.25	sarcosine oxidase, subunit beta [EC:1.5.3.1]
K00304	1	2	2	2	24	1	0.0833333	sarcosine oxidase, subunit delta [EC:1.5.3.1]
K00305	1	1	1	1	24	1	0.0416667	sarcosine oxidase, subunit gamma [EC:1.5.3.1]
K00311	3	14	13	15	19	0.933333	0.684211	electron-transferring-flavoprotein dehydrogenase [EC:1.5.5.1]
K00311	4	1	1	15	12	0.0666667	0.0833333	electron-transferring-flavoprotein dehydrogenase [EC:1.5.5.1]
K00313	1	5	5	5	24	1	0.208333	electron transfer flavoprotein-quinone oxidoreductase [EC:1.5.5.-]
K00315	1	4	2	4	24	1	0.0833333	dimethylglycine dehydrogenase [EC:1.5.8.4]
K00316	3	1	1	3	19	0.333333	0.0526316	spermidine dehydrogenase [EC:1.5.99.6]
K00316	4	2	2	3	12	0.666667	0.166667	spermidine dehydrogenase [EC:1.5.99.6]
K00317	1	3	3	3	24	1	0.125	dimethylamine/trimethylamine dehydrogenase [EC:1.5.8.1 1.5.8.2]
K00318	1	12	10	31	24	0.387097	0.416667	proline dehydrogenase [EC:1.5.-.-]
K00318	2	18	16	31	23	0.580645	0.695652	proline dehydrogenase [EC:1.5.-.-]
K00318	4	1	1	31	12	0.0322581	0.0833333	proline dehydrogenase [EC:1.5.-.-]
K00320	1	35	12	38	24	0.921053	0.5	5,10-methylenetetrahydromethanopterin reductase [EC:1.5.98.2]
K00320	3	3	2	38	19	0.0789474	0.105263	5,10-methylenetetrahydromethanopterin reductase [EC:1.5.98.2]
K00322	1	1	1	10	24	0.1	0.0416667	NAD(P) transhydrogenase [EC:1.6.1.1]
K00322	3	4	4	10	19	0.4	0.210526	NAD(P) transhydrogenase [EC:1.6.1.1]
K00322	4	5	4	10	12	0.5	0.333333	NAD(P) transhydrogenase [EC:1.6.1.1]
K00323	1	5	5	18	24	0.277778	0.208333	NAD(P) transhydrogenase [EC:1.6.1.2]
K00323	2	7	7	18	23	0.388889	0.304348	NAD(P) transhydrogenase [EC:1.6.1.2]
K00323	3	4	4	18	19	0.222222	0.210526	NAD(P) transhydrogenase [EC:1.6.1.2]
K00323	4	2	2	18	12	0.111111	0.166667	NAD(P) transhydrogenase [EC:1.6.1.2]
K00324	1	3	2	55	24	0.0545455	0.0833333	NAD(P) transhydrogenase subunit alpha [EC:1.6.1.2]
K00324	2	26	17	55	23	0.472727	0.73913	NAD(P) transhydrogenase subunit alpha [EC:1.6.1.2]
K00324	3	21	10	55	19	0.381818	0.526316	NAD(P) transhydrogenase subunit alpha [EC:1.6.1.2]
K00324	4	5	4	55	12	0.0909091	0.333333	NAD(P) transhydrogenase subunit alpha [EC:1.6.1.2]
K00325	1	7	7	43	24	0.162791	0.291667	NAD(P) transhydrogenase subunit beta [EC:1.6.1.2]
K00325	2	16	16	43	23	0.372093	0.695652	NAD(P) transhydrogenase subunit beta [EC:1.6.1.2]
K00325	3	14	14	43	19	0.325581	0.736842	NAD(P) transhydrogenase subunit beta [EC:1.6.1.2]
K00325	4	6	6	43	12	0.139535	0.5	NAD(P) transhydrogenase subunit beta [EC:1.6.1.2]
K00326	2	2	2	3	23	0.666667	0.0869565	cytochrome-b5 reductase [EC:1.6.2.2]
K00326	4	1	1	3	12	0.333333	0.0833333	cytochrome-b5 reductase [EC:1.6.2.2]
K00327	3	1	1	1	19	1	0.0526316	NADPH-ferrihemoprotein reductase [EC:1.6.2.4]
K00329	1	2	2	6	24	0.333333	0.0833333	NADH dehydrogenase [EC:1.6.5.3]
K00329	3	2	2	6	19	0.333333	0.105263	NADH dehydrogenase [EC:1.6.5.3]
K00329	4	2	2	6	12	0.333333	0.166667	NADH dehydrogenase [EC:1.6.5.3]
K00330	1	24	19	65	24	0.369231	0.791667	NADH-quinone oxidoreductase subunit A [EC:1.6.5.3]
K00330	2	22	21	65	23	0.338462	0.913043	NADH-quinone oxidoreductase subunit A [EC:1.6.5.3]
K00330	3	9	9	65	19	0.138462	0.473684	NADH-quinone oxidoreductase subunit A [EC:1.6.5.3]
K00330	4	10	7	65	12	0.153846	0.583333	NADH-quinone oxidoreductase subunit A [EC:1.6.5.3]
K00331	1	31	20	41	24	0.756098	0.833333	NADH-quinone oxidoreductase subunit B [EC:1.6.5.3]
K00331	2	4	4	41	23	0.097561	0.173913	NADH-quinone oxidoreductase subunit B [EC:1.6.5.3]
K00331	4	6	5	41	12	0.146341	0.416667	NADH-quinone oxidoreductase subunit B [EC:1.6.5.3]
K00332	1	29	18	69	24	0.42029	0.75	NADH-quinone oxidoreductase subunit C [EC:1.6.5.3]
K00332	2	24	19	69	23	0.347826	0.826087	NADH-quinone oxidoreductase subunit C [EC:1.6.5.3]
K00332	3	6	6	69	19	0.0869565	0.315789	NADH-quinone oxidoreductase subunit C [EC:1.6.5.3]
K00332	4	10	7	69	12	0.144928	0.583333	NADH-quinone oxidoreductase subunit C [EC:1.6.5.3]
K00333	1	15	14	34	24	0.441176	0.583333	NADH-quinone oxidoreductase subunit D [EC:1.6.5.3]
K00333	2	17	17	34	23	0.5	0.73913	NADH-quinone oxidoreductase subunit D [EC:1.6.5.3]
K00333	4	2	2	34	12	0.0588235	0.166667	NADH-quinone oxidoreductase subunit D [EC:1.6.5.3]
K00334	1	14	12	23	24	0.608696	0.5	NADH-quinone oxidoreductase subunit E [EC:1.6.5.3]
K00334	3	8	8	23	19	0.347826	0.421053	NADH-quinone oxidoreductase subunit E [EC:1.6.5.3]
K00334	4	1	1	23	12	0.0434783	0.0833333	NADH-quinone oxidoreductase subunit E [EC:1.6.5.3]
K00335	1	29	18	72	24	0.402778	0.75	NADH-quinone oxidoreductase subunit F [EC:1.6.5.3]
K00335	2	20	17	72	23	0.277778	0.73913	NADH-quinone oxidoreductase subunit F [EC:1.6.5.3]
K00335	3	16	14	72	19	0.222222	0.736842	NADH-quinone oxidoreductase subunit F [EC:1.6.5.3]
K00335	4	7	5	72	12	0.0972222	0.416667	NADH-quinone oxidoreductase subunit F [EC:1.6.5.3]
K00336	1	14	14	49	24	0.285714	0.583333	NADH-quinone oxidoreductase subunit G [EC:1.6.5.3]
K00336	2	17	17	49	23	0.346939	0.73913	NADH-quinone oxidoreductase subunit G [EC:1.6.5.3]
K00336	3	13	13	49	19	0.265306	0.684211	NADH-quinone oxidoreductase subunit G [EC:1.6.5.3]
K00336	4	5	5	49	12	0.102041	0.416667	NADH-quinone oxidoreductase subunit G [EC:1.6.5.3]
K00337	1	30	20	71	24	0.422535	0.833333	NADH-quinone oxidoreductase subunit H [EC:1.6.5.3]
K00337	2	23	18	71	23	0.323944	0.782609	NADH-quinone oxidoreductase subunit H [EC:1.6.5.3]
K00337	3	9	9	71	19	0.126761	0.473684	NADH-quinone oxidoreductase subunit H [EC:1.6.5.3]
K00337	4	9	7	71	12	0.126761	0.583333	NADH-quinone oxidoreductase subunit H [EC:1.6.5.3]
K00338	1	32	21	75	24	0.426667	0.875	NADH-quinone oxidoreductase subunit I [EC:1.6.5.3]
K00338	2	29	19	75	23	0.386667	0.826087	NADH-quinone oxidoreductase subunit I [EC:1.6.5.3]
K00338	3	6	6	75	19	0.08	0.315789	NADH-quinone oxidoreductase subunit I [EC:1.6.5.3]
K00338	4	8	6	75	12	0.106667	0.5	NADH-quinone oxidoreductase subunit I [EC:1.6.5.3]
K00339	1	16	16	54	24	0.296296	0.666667	NADH-quinone oxidoreductase subunit J [EC:1.6.5.3]
K00339	2	18	18	54	23	0.333333	0.782609	NADH-quinone oxidoreductase subunit J [EC:1.6.5.3]
K00339	3	17	15	54	19	0.314815	0.789474	NADH-quinone oxidoreductase subunit J [EC:1.6.5.3]
K00339	4	3	3	54	12	0.0555556	0.25	NADH-quinone oxidoreductase subunit J [EC:1.6.5.3]
K00340	1	18	18	55	24	0.327273	0.75	NADH-quinone oxidoreductase subunit K [EC:1.6.5.3]
K00340	2	19	19	55	23	0.345455	0.826087	NADH-quinone oxidoreductase subunit K [EC:1.6.5.3]
K00340	3	17	15	55	19	0.309091	0.789474	NADH-quinone oxidoreductase subunit K [EC:1.6.5.3]
K00340	4	1	1	55	12	0.0181818	0.0833333	NADH-quinone oxidoreductase subunit K [EC:1.6.5.3]
K00341	1	29	19	76	24	0.381579	0.791667	NADH-quinone oxidoreductase subunit L [EC:1.6.5.3]
K00341	2	23	18	76	23	0.302632	0.782609	NADH-quinone oxidoreductase subunit L [EC:1.6.5.3]
K00341	3	15	15	76	19	0.197368	0.789474	NADH-quinone oxidoreductase subunit L [EC:1.6.5.3]
K00341	4	9	6	76	12	0.118421	0.5	NADH-quinone oxidoreductase subunit L [EC:1.6.5.3]
K00342	1	31	21	89	24	0.348315	0.875	NADH-quinone oxidoreductase subunit M [EC:1.6.5.3]
K00342	2	25	19	89	23	0.280899	0.826087	NADH-quinone oxidoreductase subunit M [EC:1.6.5.3]
K00342	3	15	13	89	19	0.168539	0.684211	NADH-quinone oxidoreductase subunit M [EC:1.6.5.3]
K00342	4	18	9	89	12	0.202247	0.75	NADH-quinone oxidoreductase subunit M [EC:1.6.5.3]
K00343	1	30	20	80	24	0.375	0.833333	NADH-quinone oxidoreductase subunit N [EC:1.6.5.3]
K00343	2	25	20	80	23	0.3125	0.869565	NADH-quinone oxidoreductase subunit N [EC:1.6.5.3]
K00343	3	14	14	80	19	0.175	0.736842	NADH-quinone oxidoreductase subunit N [EC:1.6.5.3]
K00343	4	11	8	80	12	0.1375	0.666667	NADH-quinone oxidoreductase subunit N [EC:1.6.5.3]
K00344	1	50	21	118	24	0.423729	0.875	NADPH2:quinone reductase [EC:1.6.5.5]
K00344	2	10	10	118	23	0.0847458	0.434783	NADPH2:quinone reductase [EC:1.6.5.5]
K00344	3	29	14	118	19	0.245763	0.736842	NADPH2:quinone reductase [EC:1.6.5.5]
K00344	4	29	8	118	12	0.245763	0.666667	NADPH2:quinone reductase [EC:1.6.5.5]
K00346	2	1	1	2	23	0.5	0.0434783	Na+-transporting NADH:ubiquinone oxidoreductase subunit A [EC:1.6.5.8]
K00346	3	1	1	2	19	0.5	0.0526316	Na+-transporting NADH:ubiquinone oxidoreductase subunit A [EC:1.6.5.8]
K00347	1	1	1	5	24	0.2	0.0416667	Na+-transporting NADH:ubiquinone oxidoreductase subunit B [EC:1.6.5.8]
K00347	2	2	2	5	23	0.4	0.0869565	Na+-transporting NADH:ubiquinone oxidoreductase subunit B [EC:1.6.5.8]
K00347	3	2	2	5	19	0.4	0.105263	Na+-transporting NADH:ubiquinone oxidoreductase subunit B [EC:1.6.5.8]
K00348	2	3	3	7	23	0.428571	0.130435	Na+-transporting NADH:ubiquinone oxidoreductase subunit C [EC:1.6.5.8]
K00348	3	4	4	7	19	0.571429	0.210526	Na+-transporting NADH:ubiquinone oxidoreductase subunit C [EC:1.6.5.8]
K00349	1	1	1	7	24	0.142857	0.0416667	Na+-transporting NADH:ubiquinone oxidoreductase subunit D [EC:1.6.5.8]
K00349	2	2	2	7	23	0.285714	0.0869565	Na+-transporting NADH:ubiquinone oxidoreductase subunit D [EC:1.6.5.8]
K00349	3	4	4	7	19	0.571429	0.210526	Na+-transporting NADH:ubiquinone oxidoreductase subunit D [EC:1.6.5.8]
K00350	2	2	2	5	23	0.4	0.0869565	Na+-transporting NADH:ubiquinone oxidoreductase subunit E [EC:1.6.5.8]
K00350	3	3	3	5	19	0.6	0.157895	Na+-transporting NADH:ubiquinone oxidoreductase subunit E [EC:1.6.5.8]
K00351	2	2	2	5	23	0.4	0.0869565	Na+-transporting NADH:ubiquinone oxidoreductase subunit F [EC:1.6.5.8]
K00351	3	2	2	5	19	0.4	0.105263	Na+-transporting NADH:ubiquinone oxidoreductase subunit F [EC:1.6.5.8]
K00351	4	1	1	5	12	0.2	0.0833333	Na+-transporting NADH:ubiquinone oxidoreductase subunit F [EC:1.6.5.8]
K00354	2	1	1	1	23	1	0.0434783	NADPH2 dehydrogenase [EC:1.6.99.1]
K00355	1	2	1	13	24	0.153846	0.0416667	NAD(P)H dehydrogenase (quinone) [EC:1.6.5.2]
K00355	2	2	2	13	23	0.153846	0.0869565	NAD(P)H dehydrogenase (quinone) [EC:1.6.5.2]
K00355	3	4	3	13	19	0.307692	0.157895	NAD(P)H dehydrogenase (quinone) [EC:1.6.5.2]
K00355	4	5	5	13	12	0.384615	0.416667	NAD(P)H dehydrogenase (quinone) [EC:1.6.5.2]
K00356	1	20	13	36	24	0.555556	0.541667	NADH dehydrogenase [EC:1.6.99.3]
K00356	2	3	2	36	23	0.0833333	0.0869565	NADH dehydrogenase [EC:1.6.99.3]
K00356	3	11	10	36	19	0.305556	0.526316	NADH dehydrogenase [EC:1.6.99.3]
K00356	4	2	2	36	12	0.0555556	0.166667	NADH dehydrogenase [EC:1.6.99.3]
K00360	1	1	1	1	24	1	0.0416667	assimilatory nitrate reductase electron transfer subunit [EC:1.7.99.-]
K00362	1	3	3	21	24	0.142857	0.125	nitrite reductase (NADH) large subunit [EC:1.7.1.15]
K00362	2	1	1	21	23	0.047619	0.0434783	nitrite reductase (NADH) large subunit [EC:1.7.1.15]
K00362	3	12	8	21	19	0.571429	0.421053	nitrite reductase (NADH) large subunit [EC:1.7.1.15]
K00362	4	5	4	21	12	0.238095	0.333333	nitrite reductase (NADH) large subunit [EC:1.7.1.15]
K00363	1	3	3	14	24	0.214286	0.125	nitrite reductase (NADH) small subunit [EC:1.7.1.15]
K00363	3	9	9	14	19	0.642857	0.473684	nitrite reductase (NADH) small subunit [EC:1.7.1.15]
K00363	4	2	2	14	12	0.142857	0.166667	nitrite reductase (NADH) small subunit [EC:1.7.1.15]
K00364	2	2	2	4	23	0.5	0.0869565	GMP reductase [EC:1.7.1.7]
K00364	3	2	2	4	19	0.5	0.105263	GMP reductase [EC:1.7.1.7]
K00365	1	1	1	1	24	1	0.0416667	urate oxidase [EC:1.7.3.3]
K00366	1	1	1	5	24	0.2	0.0416667	ferredoxin-nitrite reductase [EC:1.7.7.1]
K00366	4	4	4	5	12	0.8	0.333333	ferredoxin-nitrite reductase [EC:1.7.7.1]
K00367	4	1	1	1	12	1	0.0833333	ferredoxin-nitrate reductase [EC:1.7.7.2]
K00368	1	11	11	23	24	0.478261	0.458333	nitrite reductase (NO-forming) [EC:1.7.2.1]
K00368	2	5	5	23	23	0.217391	0.217391	nitrite reductase (NO-forming) [EC:1.7.2.1]
K00368	3	2	2	23	19	0.0869565	0.105263	nitrite reductase (NO-forming) [EC:1.7.2.1]
K00368	4	5	4	23	12	0.217391	0.333333	nitrite reductase (NO-forming) [EC:1.7.2.1]
K00370	1	10	10	24	24	0.416667	0.416667	nitrate reductase / nitrite oxidoreductase, alpha subunit [EC:1.7.5.1 1.7.99.-]
K00370	2	3	3	24	23	0.125	0.130435	nitrate reductase / nitrite oxidoreductase, alpha subunit [EC:1.7.5.1 1.7.99.-]
K00370	3	9	7	24	19	0.375	0.368421	nitrate reductase / nitrite oxidoreductase, alpha subunit [EC:1.7.5.1 1.7.99.-]
K00370	4	2	2	24	12	0.0833333	0.166667	nitrate reductase / nitrite oxidoreductase, alpha subunit [EC:1.7.5.1 1.7.99.-]
K00371	1	10	10	19	24	0.526316	0.416667	nitrate reductase / nitrite oxidoreductase, beta subunit [EC:1.7.5.1 1.7.99.-]
K00371	2	2	2	19	23	0.105263	0.0869565	nitrate reductase / nitrite oxidoreductase, beta subunit [EC:1.7.5.1 1.7.99.-]
K00371	3	7	7	19	19	0.368421	0.368421	nitrate reductase / nitrite oxidoreductase, beta subunit [EC:1.7.5.1 1.7.99.-]
K00372	1	6	5	12	24	0.5	0.208333	assimilatory nitrate reductase catalytic subunit [EC:1.7.99.-]
K00372	3	5	5	12	19	0.416667	0.263158	assimilatory nitrate reductase catalytic subunit [EC:1.7.99.-]
K00372	4	1	1	12	12	0.0833333	0.0833333	assimilatory nitrate reductase catalytic subunit [EC:1.7.99.-]
K00373	1	9	8	20	24	0.45	0.333333	nitrate reductase molybdenum cofactor assembly chaperone NarJ/NarW
K00373	2	3	3	20	23	0.15	0.130435	nitrate reductase molybdenum cofactor assembly chaperone NarJ/NarW
K00373	3	8	8	20	19	0.4	0.421053	nitrate reductase molybdenum cofactor assembly chaperone NarJ/NarW
K00374	1	10	8	22	24	0.454545	0.333333	nitrate reductase gamma subunit [EC:1.7.5.1 1.7.99.-]
K00374	2	2	2	22	23	0.0909091	0.0869565	nitrate reductase gamma subunit [EC:1.7.5.1 1.7.99.-]
K00374	3	10	8	22	19	0.454545	0.421053	nitrate reductase gamma subunit [EC:1.7.5.1 1.7.99.-]
K00375	1	9	7	23	24	0.391304	0.291667	GntR family transcriptional regulator / MocR family aminotransferase
K00375	3	13	7	23	19	0.565217	0.368421	GntR family transcriptional regulator / MocR family aminotransferase
K00375	4	1	1	23	12	0.0434783	0.0833333	GntR family transcriptional regulator / MocR family aminotransferase
K00376	1	1	1	29	24	0.0344828	0.0416667	nitrous-oxide reductase [EC:1.7.2.4]
K00376	2	21	17	29	23	0.724138	0.73913	nitrous-oxide reductase [EC:1.7.2.4]
K00376	3	6	5	29	19	0.206897	0.263158	nitrous-oxide reductase [EC:1.7.2.4]
K00376	4	1	1	29	12	0.0344828	0.0833333	nitrous-oxide reductase [EC:1.7.2.4]
K00380	1	2	2	9	24	0.222222	0.0833333	sulfite reductase (NADPH) flavoprotein alpha-component [EC:1.8.1.2]
K00380	3	7	6	9	19	0.777778	0.315789	sulfite reductase (NADPH) flavoprotein alpha-component [EC:1.8.1.2]
K00381	1	1	1	16	24	0.0625	0.0416667	sulfite reductase (NADPH) hemoprotein beta-component [EC:1.8.1.2]
K00381	2	1	1	16	23	0.0625	0.0434783	sulfite reductase (NADPH) hemoprotein beta-component [EC:1.8.1.2]
K00381	3	13	12	16	19	0.8125	0.631579	sulfite reductase (NADPH) hemoprotein beta-component [EC:1.8.1.2]
K00381	4	1	1	16	12	0.0625	0.0833333	sulfite reductase (NADPH) hemoprotein beta-component [EC:1.8.1.2]
K00382	1	47	21	121	24	0.38843	0.875	dihydrolipoamide dehydrogenase [EC:1.8.1.4]
K00382	2	33	21	121	23	0.272727	0.913043	dihydrolipoamide dehydrogenase [EC:1.8.1.4]
K00382	3	28	18	121	19	0.231405	0.947368	dihydrolipoamide dehydrogenase [EC:1.8.1.4]
K00382	4	13	8	121	12	0.107438	0.666667	dihydrolipoamide dehydrogenase [EC:1.8.1.4]
K00383	1	1	1	5	24	0.2	0.0416667	glutathione reductase (NADPH) [EC:1.8.1.7]
K00383	3	3	2	5	19	0.6	0.105263	glutathione reductase (NADPH) [EC:1.8.1.7]
K00383	4	1	1	5	12	0.2	0.0833333	glutathione reductase (NADPH) [EC:1.8.1.7]
K00384	1	30	23	91	24	0.32967	0.958333	thioredoxin reductase (NADPH) [EC:1.8.1.9]
K00384	2	32	19	91	23	0.351648	0.826087	thioredoxin reductase (NADPH) [EC:1.8.1.9]
K00384	3	18	15	91	19	0.197802	0.789474	thioredoxin reductase (NADPH) [EC:1.8.1.9]
K00384	4	11	9	91	12	0.120879	0.75	thioredoxin reductase (NADPH) [EC:1.8.1.9]
K00387	1	14	11	22	24	0.636364	0.458333	sulfite oxidase [EC:1.8.3.1]
K00387	2	3	2	22	23	0.136364	0.0869565	sulfite oxidase [EC:1.8.3.1]
K00387	4	5	3	22	12	0.227273	0.25	sulfite oxidase [EC:1.8.3.1]
K00389	1	14	7	18	24	0.777778	0.291667	putative membrane protein
K00389	2	4	4	18	23	0.222222	0.173913	putative membrane protein
K00390	1	13	12	39	24	0.333333	0.5	phosphoadenosine phosphosulfate reductase [EC:1.8.4.8 1.8.4.10]
K00390	2	9	8	39	23	0.230769	0.347826	phosphoadenosine phosphosulfate reductase [EC:1.8.4.8 1.8.4.10]
K00390	3	11	11	39	19	0.282051	0.578947	phosphoadenosine phosphosulfate reductase [EC:1.8.4.8 1.8.4.10]
K00390	4	6	5	39	12	0.153846	0.416667	phosphoadenosine phosphosulfate reductase [EC:1.8.4.8 1.8.4.10]
K00392	1	13	13	17	24	0.764706	0.541667	sulfite reductase (ferredoxin) [EC:1.8.7.1]
K00392	2	3	3	17	23	0.176471	0.130435	sulfite reductase (ferredoxin) [EC:1.8.7.1]
K00392	4	1	1	17	12	0.0588235	0.0833333	sulfite reductase (ferredoxin) [EC:1.8.7.1]
K00394	3	1	1	1	19	1	0.0526316	adenylylsulfate reductase, subunit A [EC:1.8.99.2]
K00395	1	1	1	4	24	0.25	0.0416667	adenylylsulfate reductase, subunit B [EC:1.8.99.2]
K00395	2	1	1	4	23	0.25	0.0434783	adenylylsulfate reductase, subunit B [EC:1.8.99.2]
K00395	3	2	2	4	19	0.5	0.105263	adenylylsulfate reductase, subunit B [EC:1.8.99.2]
K00401	4	1	1	1	12	1	0.0833333	methyl-coenzyme M reductase beta subunit [EC:2.8.4.1]
K00402	4	1	1	1	12	1	0.0833333	methyl-coenzyme M reductase gamma subunit [EC:2.8.4.1]
K00404	1	1	1	22	24	0.0454545	0.0416667	cytochrome c oxidase cbb3-type subunit I [EC:1.9.3.1]
K00404	2	7	6	22	23	0.318182	0.26087	cytochrome c oxidase cbb3-type subunit I [EC:1.9.3.1]
K00404	3	13	10	22	19	0.590909	0.526316	cytochrome c oxidase cbb3-type subunit I [EC:1.9.3.1]
K00404	4	1	1	22	12	0.0454545	0.0833333	cytochrome c oxidase cbb3-type subunit I [EC:1.9.3.1]
K00405	2	5	5	22	23	0.227273	0.217391	cytochrome c oxidase cbb3-type subunit II
K00405	3	13	11	22	19	0.590909	0.578947	cytochrome c oxidase cbb3-type subunit II
K00405	4	4	4	22	12	0.181818	0.333333	cytochrome c oxidase cbb3-type subunit II
K00406	1	17	10	165	24	0.10303	0.416667	cytochrome c oxidase cbb3-type subunit III
K00406	2	67	22	165	23	0.406061	0.956522	cytochrome c oxidase cbb3-type subunit III
K00406	3	36	18	165	19	0.218182	0.947368	cytochrome c oxidase cbb3-type subunit III
K00406	4	45	10	165	12	0.272727	0.833333	cytochrome c oxidase cbb3-type subunit III
K00407	2	5	5	19	23	0.263158	0.217391	cytochrome c oxidase cbb3-type subunit IV
K00407	3	12	11	19	19	0.631579	0.578947	cytochrome c oxidase cbb3-type subunit IV
K00407	4	2	2	19	12	0.105263	0.166667	cytochrome c oxidase cbb3-type subunit IV
K00411	3	14	13	15	19	0.933333	0.684211	ubiquinol-cytochrome c reductase iron-sulfur subunit [EC:1.10.2.2]
K00411	4	1	1	15	12	0.0666667	0.0833333	ubiquinol-cytochrome c reductase iron-sulfur subunit [EC:1.10.2.2]
K00412	1	10	10	30	24	0.333333	0.416667	ubiquinol-cytochrome c reductase cytochrome b subunit
K00412	3	16	15	30	19	0.533333	0.789474	ubiquinol-cytochrome c reductase cytochrome b subunit
K00412	4	4	3	30	12	0.133333	0.25	ubiquinol-cytochrome c reductase cytochrome b subunit
K00413	3	17	16	17	19	1	0.842105	ubiquinol-cytochrome c reductase cytochrome c1 subunit
K00422	4	1	1	1	12	1	0.0833333	polyphenol oxidase [EC:1.10.3.1]
K00423	1	4	4	20	24	0.2	0.166667	L-ascorbate oxidase [EC:1.10.3.3]
K00423	2	7	6	20	23	0.35	0.26087	L-ascorbate oxidase [EC:1.10.3.3]
K00423	3	6	5	20	19	0.3	0.263158	L-ascorbate oxidase [EC:1.10.3.3]
K00423	4	3	2	20	12	0.15	0.166667	L-ascorbate oxidase [EC:1.10.3.3]
K00425	1	15	13	28	24	0.535714	0.541667	cytochrome d ubiquinol oxidase subunit I [EC:1.10.3.14]
K00425	2	1	1	28	23	0.0357143	0.0434783	cytochrome d ubiquinol oxidase subunit I [EC:1.10.3.14]
K00425	3	5	4	28	19	0.178571	0.210526	cytochrome d ubiquinol oxidase subunit I [EC:1.10.3.14]
K00425	4	7	3	28	12	0.25	0.25	cytochrome d ubiquinol oxidase subunit I [EC:1.10.3.14]
K00426	1	15	14	25	24	0.6	0.583333	cytochrome d ubiquinol oxidase subunit II [EC:1.10.3.14]
K00426	2	2	2	25	23	0.08	0.0869565	cytochrome d ubiquinol oxidase subunit II [EC:1.10.3.14]
K00426	3	5	4	25	19	0.2	0.210526	cytochrome d ubiquinol oxidase subunit II [EC:1.10.3.14]
K00426	4	3	2	25	12	0.12	0.166667	cytochrome d ubiquinol oxidase subunit II [EC:1.10.3.14]
K00428	1	5	5	146	24	0.0342466	0.208333	cytochrome c peroxidase [EC:1.11.1.5]
K00428	2	97	23	146	23	0.664384	1	cytochrome c peroxidase [EC:1.11.1.5]
K00428	3	16	8	146	19	0.109589	0.421053	cytochrome c peroxidase [EC:1.11.1.5]
K00428	4	28	9	146	12	0.191781	0.75	cytochrome c peroxidase [EC:1.11.1.5]
K00432	1	12	9	73	24	0.164384	0.375	glutathione peroxidase [EC:1.11.1.9]
K00432	2	28	17	73	23	0.383562	0.73913	glutathione peroxidase [EC:1.11.1.9]
K00432	3	23	15	73	19	0.315068	0.789474	glutathione peroxidase [EC:1.11.1.9]
K00432	4	10	7	73	12	0.136986	0.583333	glutathione peroxidase [EC:1.11.1.9]
K00433	1	36	17	66	24	0.545455	0.708333	non-heme chloroperoxidase [EC:1.11.1.10]
K00433	2	7	7	66	23	0.106061	0.304348	non-heme chloroperoxidase [EC:1.11.1.10]
K00433	3	12	9	66	19	0.181818	0.473684	non-heme chloroperoxidase [EC:1.11.1.10]
K00433	4	11	6	66	12	0.166667	0.5	non-heme chloroperoxidase [EC:1.11.1.10]
K00434	4	4	4	4	12	1	0.333333	L-ascorbate peroxidase [EC:1.11.1.11]
K00436	2	2	2	5	23	0.4	0.0869565	NAD-reducing hydrogenase large subunit [EC:1.12.1.2]
K00436	3	3	3	5	19	0.6	0.157895	NAD-reducing hydrogenase large subunit [EC:1.12.1.2]
K00437	2	2	2	4	23	0.5	0.0869565	[NiFe] hydrogenase large subunit [EC:1.12.2.1]
K00437	3	2	2	4	19	0.5	0.105263	[NiFe] hydrogenase large subunit [EC:1.12.2.1]
K00441	1	5	5	7	24	0.714286	0.208333	coenzyme F420 hydrogenase subunit beta [EC:1.12.98.1]
K00441	2	1	1	7	23	0.142857	0.0434783	coenzyme F420 hydrogenase subunit beta [EC:1.12.98.1]
K00441	3	1	1	7	19	0.142857	0.0526316	coenzyme F420 hydrogenase subunit beta [EC:1.12.98.1]
K00446	1	11	9	15	24	0.733333	0.375	catechol 2,3-dioxygenase [EC:1.13.11.2]
K00446	3	2	2	15	19	0.133333	0.105263	catechol 2,3-dioxygenase [EC:1.13.11.2]
K00446	4	2	2	15	12	0.133333	0.166667	catechol 2,3-dioxygenase [EC:1.13.11.2]
K00448	1	2	2	4	24	0.5	0.0833333	protocatechuate 3,4-dioxygenase, alpha subunit [EC:1.13.11.3]
K00448	3	1	1	4	19	0.25	0.0526316	protocatechuate 3,4-dioxygenase, alpha subunit [EC:1.13.11.3]
K00448	4	1	1	4	12	0.25	0.0833333	protocatechuate 3,4-dioxygenase, alpha subunit [EC:1.13.11.3]
K00449	1	8	8	20	24	0.4	0.333333	protocatechuate 3,4-dioxygenase, beta subunit [EC:1.13.11.3]
K00449	2	9	9	20	23	0.45	0.391304	protocatechuate 3,4-dioxygenase, beta subunit [EC:1.13.11.3]
K00449	3	3	3	20	19	0.15	0.157895	protocatechuate 3,4-dioxygenase, beta subunit [EC:1.13.11.3]
K00450	1	4	4	6	24	0.666667	0.166667	gentisate 1,2-dioxygenase [EC:1.13.11.4]
K00450	3	1	1	6	19	0.166667	0.0526316	gentisate 1,2-dioxygenase [EC:1.13.11.4]
K00450	4	1	1	6	12	0.166667	0.0833333	gentisate 1,2-dioxygenase [EC:1.13.11.4]
K00451	1	7	7	30	24	0.233333	0.291667	homogentisate 1,2-dioxygenase [EC:1.13.11.5]
K00451	2	19	16	30	23	0.633333	0.695652	homogentisate 1,2-dioxygenase [EC:1.13.11.5]
K00451	3	2	2	30	19	0.0666667	0.105263	homogentisate 1,2-dioxygenase [EC:1.13.11.5]
K00451	4	2	2	30	12	0.0666667	0.166667	homogentisate 1,2-dioxygenase [EC:1.13.11.5]
K00452	1	1	1	18	24	0.0555556	0.0416667	3-hydroxyanthranilate 3,4-dioxygenase [EC:1.13.11.6]
K00452	2	15	15	18	23	0.833333	0.652174	3-hydroxyanthranilate 3,4-dioxygenase [EC:1.13.11.6]
K00452	3	2	2	18	19	0.111111	0.105263	3-hydroxyanthranilate 3,4-dioxygenase [EC:1.13.11.6]
K00453	1	4	4	25	24	0.16	0.166667	tryptophan 2,3-dioxygenase [EC:1.13.11.11]
K00453	2	18	18	25	23	0.72	0.782609	tryptophan 2,3-dioxygenase [EC:1.13.11.11]
K00453	3	2	2	25	19	0.08	0.105263	tryptophan 2,3-dioxygenase [EC:1.13.11.11]
K00453	4	1	1	25	12	0.04	0.0833333	tryptophan 2,3-dioxygenase [EC:1.13.11.11]
K00455	1	3	3	3	24	1	0.125	3,4-dihydroxyphenylacetate 2,3-dioxygenase [EC:1.13.11.15]
K00456	1	1	1	3	24	0.333333	0.0416667	cysteine dioxygenase [EC:1.13.11.20]
K00456	2	1	1	3	23	0.333333	0.0434783	cysteine dioxygenase [EC:1.13.11.20]
K00456	3	1	1	3	19	0.333333	0.0526316	cysteine dioxygenase [EC:1.13.11.20]
K00457	1	7	6	30	24	0.233333	0.25	4-hydroxyphenylpyruvate dioxygenase [EC:1.13.11.27]
K00457	2	19	15	30	23	0.633333	0.652174	4-hydroxyphenylpyruvate dioxygenase [EC:1.13.11.27]
K00457	3	4	4	30	19	0.133333	0.210526	4-hydroxyphenylpyruvate dioxygenase [EC:1.13.11.27]
K00459	1	8	8	27	24	0.296296	0.333333	nitronate monooxygenase [EC:1.13.12.16]
K00459	2	5	5	27	23	0.185185	0.217391	nitronate monooxygenase [EC:1.13.12.16]
K00459	3	14	10	27	19	0.518519	0.526316	nitronate monooxygenase [EC:1.13.12.16]
K00461	2	1	1	1	23	1	0.0434783	arachidonate 5-lipoxygenase [EC:1.13.11.34]
K00464	1	1	1	8	24	0.125	0.0416667	all-trans-8'-apo-beta-carotenal 15,15'-oxygenase [EC:1.13.11.75]
K00464	3	3	3	8	19	0.375	0.157895	all-trans-8'-apo-beta-carotenal 15,15'-oxygenase [EC:1.13.11.75]
K00464	4	4	3	8	12	0.5	0.25	all-trans-8'-apo-beta-carotenal 15,15'-oxygenase [EC:1.13.11.75]
K00466	1	1	1	1	24	1	0.0416667	tryptophan 2-monooxygenase [EC:1.13.12.3]
K00467	1	1	1	1	24	1	0.0416667	lactate 2-monooxygenase [EC:1.13.12.4]
K00469	1	2	2	2	24	1	0.0833333	inositol oxygenase [EC:1.13.99.1]
K00471	1	4	4	13	24	0.307692	0.166667	gamma-butyrobetaine dioxygenase [EC:1.14.11.1]
K00471	3	4	4	13	19	0.307692	0.210526	gamma-butyrobetaine dioxygenase [EC:1.14.11.1]
K00471	4	5	4	13	12	0.384615	0.333333	gamma-butyrobetaine dioxygenase [EC:1.14.11.1]
K00472	3	4	4	6	19	0.666667	0.210526	prolyl 4-hydroxylase [EC:1.14.11.2]
K00472	4	2	1	6	12	0.333333	0.0833333	prolyl 4-hydroxylase [EC:1.14.11.2]
K00474	1	1	1	1	24	1	0.0416667	trimethyllysine dioxygenase [EC:1.14.11.8]
K00476	2	1	1	1	23	1	0.0434783	aspartate beta-hydroxylase [EC:1.14.11.16]
K00477	1	28	11	52	24	0.538462	0.458333	phytanoyl-CoA hydroxylase [EC:1.14.11.18]
K00477	2	14	9	52	23	0.269231	0.391304	phytanoyl-CoA hydroxylase [EC:1.14.11.18]
K00477	3	3	1	52	19	0.0576923	0.0526316	phytanoyl-CoA hydroxylase [EC:1.14.11.18]
K00477	4	7	4	52	12	0.134615	0.333333	phytanoyl-CoA hydroxylase [EC:1.14.11.18]
K00479	1	5	3	7	24	0.714286	0.125	glycine betaine catabolism A
K00479	3	2	1	7	19	0.285714	0.0526316	glycine betaine catabolism A
K00480	1	5	4	15	24	0.333333	0.166667	salicylate hydroxylase [EC:1.14.13.1]
K00480	2	1	1	15	23	0.0666667	0.0434783	salicylate hydroxylase [EC:1.14.13.1]
K00480	3	8	8	15	19	0.533333	0.421053	salicylate hydroxylase [EC:1.14.13.1]
K00480	4	1	1	15	12	0.0666667	0.0833333	salicylate hydroxylase [EC:1.14.13.1]
K00481	1	2	2	3	24	0.666667	0.0833333	p-hydroxybenzoate 3-monooxygenase [EC:1.14.13.2]
K00481	3	1	1	3	19	0.333333	0.0526316	p-hydroxybenzoate 3-monooxygenase [EC:1.14.13.2]
K00483	2	1	1	1	23	1	0.0434783	4-hydroxyphenylacetate 3-monooxygenase [EC:1.14.14.9]
K00484	1	1	1	1	24	1	0.0416667	flavin reductase (NADH) [EC:1.5.1.36]
K00485	1	4	3	10	24	0.4	0.125	dimethylaniline monooxygenase (N-oxide forming) [EC:1.14.13.8]
K00485	2	4	3	10	23	0.4	0.130435	dimethylaniline monooxygenase (N-oxide forming) [EC:1.14.13.8]
K00485	4	2	1	10	12	0.2	0.0833333	dimethylaniline monooxygenase (N-oxide forming) [EC:1.14.13.8]
K00486	1	2	2	23	24	0.0869565	0.0833333	kynurenine 3-monooxygenase [EC:1.14.13.9]
K00486	2	15	15	23	23	0.652174	0.652174	kynurenine 3-monooxygenase [EC:1.14.13.9]
K00486	3	3	3	23	19	0.130435	0.157895	kynurenine 3-monooxygenase [EC:1.14.13.9]
K00486	4	3	3	23	12	0.130435	0.25	kynurenine 3-monooxygenase [EC:1.14.13.9]
K00493	1	1	1	6	24	0.166667	0.0416667	unspecific monooxygenase [EC:1.14.14.1]
K00493	2	2	2	6	23	0.333333	0.0869565	unspecific monooxygenase [EC:1.14.14.1]
K00493	3	2	2	6	19	0.333333	0.105263	unspecific monooxygenase [EC:1.14.14.1]
K00493	4	1	1	6	12	0.166667	0.0833333	unspecific monooxygenase [EC:1.14.14.1]
K00496	1	10	7	34	24	0.294118	0.291667	alkane 1-monooxygenase [EC:1.14.15.3]
K00496	2	13	13	34	23	0.382353	0.565217	alkane 1-monooxygenase [EC:1.14.15.3]
K00496	3	11	7	34	19	0.323529	0.368421	alkane 1-monooxygenase [EC:1.14.15.3]
K00499	1	9	4	23	24	0.391304	0.166667	choline monooxygenase [EC:1.14.15.7]
K00499	2	2	2	23	23	0.0869565	0.0869565	choline monooxygenase [EC:1.14.15.7]
K00499	3	11	8	23	19	0.478261	0.421053	choline monooxygenase [EC:1.14.15.7]
K00499	4	1	1	23	12	0.0434783	0.0833333	choline monooxygenase [EC:1.14.15.7]
K00500	1	3	3	10	24	0.3	0.125	phenylalanine-4-hydroxylase [EC:1.14.16.1]
K00500	2	5	5	10	23	0.5	0.217391	phenylalanine-4-hydroxylase [EC:1.14.16.1]
K00500	3	2	2	10	19	0.2	0.105263	phenylalanine-4-hydroxylase [EC:1.14.16.1]
K00503	1	7	7	11	24	0.636364	0.291667	dopamine beta-monooxygenase [EC:1.14.17.1]
K00503	2	3	3	11	23	0.272727	0.130435	dopamine beta-monooxygenase [EC:1.14.17.1]
K00503	4	1	1	11	12	0.0909091	0.0833333	dopamine beta-monooxygenase [EC:1.14.17.1]
K00504	2	3	3	9	23	0.333333	0.130435	peptidylglycine monooxygenase [EC:1.14.17.3]
K00504	3	2	2	9	19	0.222222	0.105263	peptidylglycine monooxygenase [EC:1.14.17.3]
K00504	4	4	2	9	12	0.444444	0.166667	peptidylglycine monooxygenase [EC:1.14.17.3]
K00505	3	1	1	1	19	1	0.0526316	tyrosinase [EC:1.14.18.1]
K00507	1	2	2	36	24	0.0555556	0.0833333	stearoyl-CoA desaturase (Delta-9 desaturase) [EC:1.14.19.1]
K00507	2	10	9	36	23	0.277778	0.391304	stearoyl-CoA desaturase (Delta-9 desaturase) [EC:1.14.19.1]
K00507	3	12	9	36	19	0.333333	0.473684	stearoyl-CoA desaturase (Delta-9 desaturase) [EC:1.14.19.1]
K00507	4	12	9	36	12	0.333333	0.75	stearoyl-CoA desaturase (Delta-9 desaturase) [EC:1.14.19.1]
K00508	1	21	17	65	24	0.323077	0.708333	linoleoyl-CoA desaturase [EC:1.14.19.3]
K00508	2	21	14	65	23	0.323077	0.608696	linoleoyl-CoA desaturase [EC:1.14.19.3]
K00508	3	18	9	65	19	0.276923	0.473684	linoleoyl-CoA desaturase [EC:1.14.19.3]
K00508	4	5	4	65	12	0.0769231	0.333333	linoleoyl-CoA desaturase [EC:1.14.19.3]
K00510	1	4	3	6	24	0.666667	0.125	heme oxygenase 1 [EC:1.14.14.18]
K00510	4	2	2	6	12	0.333333	0.166667	heme oxygenase 1 [EC:1.14.14.18]
K00511	1	1	1	3	24	0.333333	0.0416667	squalene monooxygenase [EC:1.14.14.17]
K00511	3	1	1	3	19	0.333333	0.0526316	squalene monooxygenase [EC:1.14.14.17]
K00511	4	1	1	3	12	0.333333	0.0833333	squalene monooxygenase [EC:1.14.14.17]
K00515	1	1	1	1	24	1	0.0416667	beta-carotene 15,15'-dioxygenase [EC:1.13.11.63]
K00517	1	47	12	53	24	0.886792	0.5	indol-3-yl-methylglucosinolate hydroxylase [EC:1.14.-.-]
K00517	3	4	2	53	19	0.0754717	0.105263	indol-3-yl-methylglucosinolate hydroxylase [EC:1.14.-.-]
K00517	4	2	1	53	12	0.0377358	0.0833333	indol-3-yl-methylglucosinolate hydroxylase [EC:1.14.-.-]
K00518	1	8	8	9	24	0.888889	0.333333	nickel superoxide dismutase [EC:1.15.1.1]
K00518	4	1	1	9	12	0.111111	0.0833333	nickel superoxide dismutase [EC:1.15.1.1]
K00520	1	3	3	10	24	0.3	0.125	mercuric reductase [EC:1.16.1.1]
K00520	3	1	1	10	19	0.1	0.0526316	mercuric reductase [EC:1.16.1.1]
K00520	4	6	5	10	12	0.6	0.416667	mercuric reductase [EC:1.16.1.1]
K00521	3	1	1	1	19	1	0.0526316	ferric-chelate reductase [EC:1.16.1.7]
K00522	1	1	1	1	24	1	0.0416667	ferritin heavy chain [EC:1.16.3.2]
K00523	1	6	6	41	24	0.146341	0.25	CDP-4-dehydro-6-deoxyglucose reductase, E3 [EC:1.17.1.1]
K00523	2	12	12	41	23	0.292683	0.521739	CDP-4-dehydro-6-deoxyglucose reductase, E3 [EC:1.17.1.1]
K00523	3	18	10	41	19	0.439024	0.526316	CDP-4-dehydro-6-deoxyglucose reductase, E3 [EC:1.17.1.1]
K00523	4	5	3	41	12	0.121951	0.25	CDP-4-dehydro-6-deoxyglucose reductase, E3 [EC:1.17.1.1]
K00524	1	1	1	2	24	0.5	0.0416667	ribonucleotide reductase, class II [EC:1.17.4.1]
K00524	2	1	1	2	23	0.5	0.0434783	ribonucleotide reductase, class II [EC:1.17.4.1]
K00525	1	13	12	46	24	0.282609	0.5	ribonucleoside-diphosphate reductase alpha chain [EC:1.17.4.1]
K00525	2	8	8	46	23	0.173913	0.347826	ribonucleoside-diphosphate reductase alpha chain [EC:1.17.4.1]
K00525	3	18	16	46	19	0.391304	0.842105	ribonucleoside-diphosphate reductase alpha chain [EC:1.17.4.1]
K00525	4	7	7	46	12	0.152174	0.583333	ribonucleoside-diphosphate reductase alpha chain [EC:1.17.4.1]
K00526	1	17	13	36	24	0.472222	0.541667	ribonucleoside-diphosphate reductase beta chain [EC:1.17.4.1]
K00526	2	1	1	36	23	0.0277778	0.0434783	ribonucleoside-diphosphate reductase beta chain [EC:1.17.4.1]
K00526	3	13	9	36	19	0.361111	0.473684	ribonucleoside-diphosphate reductase beta chain [EC:1.17.4.1]
K00526	4	5	5	36	12	0.138889	0.416667	ribonucleoside-diphosphate reductase beta chain [EC:1.17.4.1]
K00527	1	1	1	6	24	0.166667	0.0416667	ribonucleoside-triphosphate reductase (thioredoxin) [EC:1.17.4.2]
K00527	3	4	3	6	19	0.666667	0.157895	ribonucleoside-triphosphate reductase (thioredoxin) [EC:1.17.4.2]
K00527	4	1	1	6	12	0.166667	0.0833333	ribonucleoside-triphosphate reductase (thioredoxin) [EC:1.17.4.2]
K00528	3	18	14	19	19	0.947368	0.736842	ferredoxin/flavodoxin---NADP+ reductase [EC:1.18.1.2 1.19.1.1]
K00528	4	1	1	19	12	0.0526316	0.0833333	ferredoxin/flavodoxin---NADP+ reductase [EC:1.18.1.2 1.19.1.1]
K00529	1	18	12	27	24	0.666667	0.5	3-phenylpropionate/trans-cinnamate dioxygenase ferredoxin reductase component [EC:1.18.1.3]
K00529	2	5	5	27	23	0.185185	0.217391	3-phenylpropionate/trans-cinnamate dioxygenase ferredoxin reductase component [EC:1.18.1.3]
K00529	3	3	3	27	19	0.111111	0.157895	3-phenylpropionate/trans-cinnamate dioxygenase ferredoxin reductase component [EC:1.18.1.3]
K00529	4	1	1	27	12	0.037037	0.0833333	3-phenylpropionate/trans-cinnamate dioxygenase ferredoxin reductase component [EC:1.18.1.3]
K00532	4	2	1	2	12	1	0.0833333	ferredoxin hydrogenase [EC:1.12.7.2]
K00537	1	11	11	55	24	0.2	0.458333	arsenate reductase [EC:1.20.4.1]
K00537	2	16	14	55	23	0.290909	0.608696	arsenate reductase [EC:1.20.4.1]
K00537	3	23	17	55	19	0.418182	0.894737	arsenate reductase [EC:1.20.4.1]
K00537	4	5	5	55	12	0.0909091	0.416667	arsenate reductase [EC:1.20.4.1]
K00543	1	1	1	10	24	0.1	0.0416667	acetylserotonin N-methyltransferase [EC:2.1.1.4]
K00543	2	2	2	10	23	0.2	0.0869565	acetylserotonin N-methyltransferase [EC:2.1.1.4]
K00543	3	1	1	10	19	0.1	0.0526316	acetylserotonin N-methyltransferase [EC:2.1.1.4]
K00543	4	6	3	10	12	0.6	0.25	acetylserotonin N-methyltransferase [EC:2.1.1.4]
K00545	1	3	3	6	24	0.5	0.125	catechol O-methyltransferase [EC:2.1.1.6]
K00545	2	3	3	6	23	0.5	0.130435	catechol O-methyltransferase [EC:2.1.1.6]
K00547	1	9	8	10	24	0.9	0.333333	homocysteine S-methyltransferase [EC:2.1.1.10]
K00547	4	1	1	10	12	0.1	0.0833333	homocysteine S-methyltransferase [EC:2.1.1.10]
K00548	1	17	12	72	24	0.236111	0.5	5-methyltetrahydrofolate--homocysteine methyltransferase [EC:2.1.1.13]
K00548	2	29	19	72	23	0.402778	0.826087	5-methyltetrahydrofolate--homocysteine methyltransferase [EC:2.1.1.13]
K00548	3	19	15	72	19	0.263889	0.789474	5-methyltetrahydrofolate--homocysteine methyltransferase [EC:2.1.1.13]
K00548	4	7	6	72	12	0.0972222	0.5	5-methyltetrahydrofolate--homocysteine methyltransferase [EC:2.1.1.13]
K00549	1	8	8	12	24	0.666667	0.333333	5-methyltetrahydropteroyltriglutamate--homocysteine methyltransferase [EC:2.1.1.14]
K00549	3	3	3	12	19	0.25	0.157895	5-methyltetrahydropteroyltriglutamate--homocysteine methyltransferase [EC:2.1.1.14]
K00549	4	1	1	12	12	0.0833333	0.0833333	5-methyltetrahydropteroyltriglutamate--homocysteine methyltransferase [EC:2.1.1.14]
K00554	1	17	16	62	24	0.274194	0.666667	tRNA (guanine37-N1)-methyltransferase [EC:2.1.1.228]
K00554	2	20	19	62	23	0.322581	0.826087	tRNA (guanine37-N1)-methyltransferase [EC:2.1.1.228]
K00554	3	16	16	62	19	0.258065	0.842105	tRNA (guanine37-N1)-methyltransferase [EC:2.1.1.228]
K00554	4	9	9	62	12	0.145161	0.75	tRNA (guanine37-N1)-methyltransferase [EC:2.1.1.228]
K00556	1	14	14	30	24	0.466667	0.583333	tRNA (guanosine-2'-O-)-methyltransferase [EC:2.1.1.34]
K00556	2	13	9	30	23	0.433333	0.391304	tRNA (guanosine-2'-O-)-methyltransferase [EC:2.1.1.34]
K00556	4	3	3	30	12	0.1	0.25	tRNA (guanosine-2'-O-)-methyltransferase [EC:2.1.1.34]
K00557	3	3	3	4	19	0.75	0.157895	tRNA (uracil-5-)-methyltransferase [EC:2.1.1.35]
K00557	4	1	1	4	12	0.25	0.0833333	tRNA (uracil-5-)-methyltransferase [EC:2.1.1.35]
K00558	1	11	8	43	24	0.255814	0.333333	DNA (cytosine-5)-methyltransferase 1 [EC:2.1.1.37]
K00558	2	13	8	43	23	0.302326	0.347826	DNA (cytosine-5)-methyltransferase 1 [EC:2.1.1.37]
K00558	3	12	8	43	19	0.27907	0.421053	DNA (cytosine-5)-methyltransferase 1 [EC:2.1.1.37]
K00558	4	7	4	43	12	0.162791	0.333333	DNA (cytosine-5)-methyltransferase 1 [EC:2.1.1.37]
K00559	1	1	1	1	24	1	0.0416667	sterol 24-C-methyltransferase [EC:2.1.1.41]
K00560	1	8	8	34	24	0.235294	0.333333	thymidylate synthase [EC:2.1.1.45]
K00560	2	14	14	34	23	0.411765	0.608696	thymidylate synthase [EC:2.1.1.45]
K00560	3	11	11	34	19	0.323529	0.578947	thymidylate synthase [EC:2.1.1.45]
K00560	4	1	1	34	12	0.0294118	0.0833333	thymidylate synthase [EC:2.1.1.45]
K00561	1	6	6	7	24	0.857143	0.25	23S rRNA (adenine-N6)-dimethyltransferase [EC:2.1.1.184]
K00561	2	1	1	7	23	0.142857	0.0434783	23S rRNA (adenine-N6)-dimethyltransferase [EC:2.1.1.184]
K00563	1	4	3	8	24	0.5	0.125	23S rRNA (guanine745-N1)-methyltransferase [EC:2.1.1.187]
K00563	3	4	4	8	19	0.5	0.210526	23S rRNA (guanine745-N1)-methyltransferase [EC:2.1.1.187]
K00564	1	19	16	31	24	0.612903	0.666667	16S rRNA (guanine1207-N2)-methyltransferase [EC:2.1.1.172]
K00564	3	11	10	31	19	0.354839	0.526316	16S rRNA (guanine1207-N2)-methyltransferase [EC:2.1.1.172]
K00564	4	1	1	31	12	0.0322581	0.0833333	16S rRNA (guanine1207-N2)-methyltransferase [EC:2.1.1.172]
K00566	1	18	18	66	24	0.272727	0.75	tRNA-uridine 2-sulfurtransferase [EC:2.8.1.13]
K00566	2	21	21	66	23	0.318182	0.913043	tRNA-uridine 2-sulfurtransferase [EC:2.8.1.13]
K00566	3	15	14	66	19	0.227273	0.736842	tRNA-uridine 2-sulfurtransferase [EC:2.8.1.13]
K00566	4	12	11	66	12	0.181818	0.916667	tRNA-uridine 2-sulfurtransferase [EC:2.8.1.13]
K00567	1	15	15	45	24	0.333333	0.625	methylated-DNA-[protein]-cysteine S-methyltransferase [EC:2.1.1.63]
K00567	2	9	9	45	23	0.2	0.391304	methylated-DNA-[protein]-cysteine S-methyltransferase [EC:2.1.1.63]
K00567	3	14	13	45	19	0.311111	0.684211	methylated-DNA-[protein]-cysteine S-methyltransferase [EC:2.1.1.63]
K00567	4	7	7	45	12	0.155556	0.583333	methylated-DNA-[protein]-cysteine S-methyltransferase [EC:2.1.1.63]
K00568	1	79	23	244	24	0.32377	0.958333	2-polyprenyl-6-hydroxyphenyl methylase / 3-demethylubiquinone-9 3-methyltransferase [EC:2.1.1.222 2.1.1.64]
K00568	2	91	22	244	23	0.372951	0.956522	2-polyprenyl-6-hydroxyphenyl methylase / 3-demethylubiquinone-9 3-methyltransferase [EC:2.1.1.222 2.1.1.64]
K00568	3	24	15	244	19	0.0983607	0.789474	2-polyprenyl-6-hydroxyphenyl methylase / 3-demethylubiquinone-9 3-methyltransferase [EC:2.1.1.222 2.1.1.64]
K00568	4	50	11	244	12	0.204918	0.916667	2-polyprenyl-6-hydroxyphenyl methylase / 3-demethylubiquinone-9 3-methyltransferase [EC:2.1.1.222 2.1.1.64]
K00569	1	2	2	19	24	0.105263	0.0833333	thiopurine S-methyltransferase [EC:2.1.1.67]
K00569	2	10	10	19	23	0.526316	0.434783	thiopurine S-methyltransferase [EC:2.1.1.67]
K00569	3	2	2	19	19	0.105263	0.105263	thiopurine S-methyltransferase [EC:2.1.1.67]
K00569	4	5	5	19	12	0.263158	0.416667	thiopurine S-methyltransferase [EC:2.1.1.67]
K00570	1	3	3	16	24	0.1875	0.125	phosphatidylethanolamine/phosphatidyl-N-methylethanolamine N-methyltransferase [EC:2.1.1.17 2.1.1.71]
K00570	2	8	8	16	23	0.5	0.347826	phosphatidylethanolamine/phosphatidyl-N-methylethanolamine N-methyltransferase [EC:2.1.1.17 2.1.1.71]
K00570	3	3	3	16	19	0.1875	0.157895	phosphatidylethanolamine/phosphatidyl-N-methylethanolamine N-methyltransferase [EC:2.1.1.17 2.1.1.71]
K00570	4	2	2	16	12	0.125	0.166667	phosphatidylethanolamine/phosphatidyl-N-methylethanolamine N-methyltransferase [EC:2.1.1.17 2.1.1.71]
K00571	1	7	5	22	24	0.318182	0.208333	site-specific DNA-methyltransferase (adenine-specific) [EC:2.1.1.72]
K00571	2	9	5	22	23	0.409091	0.217391	site-specific DNA-methyltransferase (adenine-specific) [EC:2.1.1.72]
K00571	3	1	1	22	19	0.0454545	0.0526316	site-specific DNA-methyltransferase (adenine-specific) [EC:2.1.1.72]
K00571	4	5	3	22	12	0.227273	0.25	site-specific DNA-methyltransferase (adenine-specific) [EC:2.1.1.72]
K00573	1	6	6	60	24	0.1	0.25	protein-L-isoaspartate(D-aspartate) O-methyltransferase [EC:2.1.1.77]
K00573	2	26	18	60	23	0.433333	0.782609	protein-L-isoaspartate(D-aspartate) O-methyltransferase [EC:2.1.1.77]
K00573	3	25	13	60	19	0.416667	0.684211	protein-L-isoaspartate(D-aspartate) O-methyltransferase [EC:2.1.1.77]
K00573	4	3	3	60	12	0.05	0.25	protein-L-isoaspartate(D-aspartate) O-methyltransferase [EC:2.1.1.77]
K00574	1	15	11	39	24	0.384615	0.458333	cyclopropane-fatty-acyl-phospholipid synthase [EC:2.1.1.79]
K00574	2	4	4	39	23	0.102564	0.173913	cyclopropane-fatty-acyl-phospholipid synthase [EC:2.1.1.79]
K00574	3	15	13	39	19	0.384615	0.684211	cyclopropane-fatty-acyl-phospholipid synthase [EC:2.1.1.79]
K00574	4	5	5	39	12	0.128205	0.416667	cyclopropane-fatty-acyl-phospholipid synthase [EC:2.1.1.79]
K00575	1	2	2	30	24	0.0666667	0.0833333	chemotaxis protein methyltransferase CheR [EC:2.1.1.80]
K00575	3	11	8	30	19	0.366667	0.421053	chemotaxis protein methyltransferase CheR [EC:2.1.1.80]
K00575	4	17	8	30	12	0.566667	0.666667	chemotaxis protein methyltransferase CheR [EC:2.1.1.80]
K00582	2	1	1	1	23	1	0.0434783	tetrahydromethanopterin S-methyltransferase subunit F [EC:2.1.1.86]
K00587	1	10	7	44	24	0.227273	0.291667	protein-S-isoprenylcysteine O-methyltransferase [EC:2.1.1.100]
K00587	2	15	14	44	23	0.340909	0.608696	protein-S-isoprenylcysteine O-methyltransferase [EC:2.1.1.100]
K00587	3	10	8	44	19	0.227273	0.421053	protein-S-isoprenylcysteine O-methyltransferase [EC:2.1.1.100]
K00587	4	9	6	44	12	0.204545	0.5	protein-S-isoprenylcysteine O-methyltransferase [EC:2.1.1.100]
K00588	1	6	6	47	24	0.12766	0.25	caffeoyl-CoA O-methyltransferase [EC:2.1.1.104]
K00588	2	31	19	47	23	0.659574	0.826087	caffeoyl-CoA O-methyltransferase [EC:2.1.1.104]
K00588	3	2	1	47	19	0.0425532	0.0526316	caffeoyl-CoA O-methyltransferase [EC:2.1.1.104]
K00588	4	8	6	47	12	0.170213	0.5	caffeoyl-CoA O-methyltransferase [EC:2.1.1.104]
K00590	1	9	4	24	24	0.375	0.166667	site-specific DNA-methyltransferase (cytosine-N4-specific) [EC:2.1.1.113]
K00590	2	7	6	24	23	0.291667	0.26087	site-specific DNA-methyltransferase (cytosine-N4-specific) [EC:2.1.1.113]
K00590	3	1	1	24	19	0.0416667	0.0526316	site-specific DNA-methyltransferase (cytosine-N4-specific) [EC:2.1.1.113]
K00590	4	7	5	24	12	0.291667	0.416667	site-specific DNA-methyltransferase (cytosine-N4-specific) [EC:2.1.1.113]
K00591	2	1	1	1	23	1	0.0434783	polyprenyldihydroxybenzoate methyltransferase / 3-demethylubiquinol 3-O-methyltransferase [EC:2.1.1.114 2.1.1.64]
K00594	1	2	2	2	24	1	0.0833333	alditol oxidase [EC:1.1.3.41]
K00595	1	6	4	9	24	0.666667	0.166667	precorrin-6Y C5,15-methyltransferase (decarboxylating) [EC:2.1.1.132]
K00595	2	1	1	9	23	0.111111	0.0434783	precorrin-6Y C5,15-methyltransferase (decarboxylating) [EC:2.1.1.132]
K00595	3	2	2	9	19	0.222222	0.105263	precorrin-6Y C5,15-methyltransferase (decarboxylating) [EC:2.1.1.132]
K00596	1	1	1	1	24	1	0.0416667	2,2-dialkylglycine decarboxylase (pyruvate) [EC:4.1.1.64]
K00598	1	20	14	38	24	0.526316	0.583333	trans-aconitate 2-methyltransferase [EC:2.1.1.144]
K00598	2	8	6	38	23	0.210526	0.26087	trans-aconitate 2-methyltransferase [EC:2.1.1.144]
K00598	3	4	3	38	19	0.105263	0.157895	trans-aconitate 2-methyltransferase [EC:2.1.1.144]
K00598	4	6	4	38	12	0.157895	0.333333	trans-aconitate 2-methyltransferase [EC:2.1.1.144]
K00600	1	22	20	59	24	0.372881	0.833333	glycine hydroxymethyltransferase [EC:2.1.2.1]
K00600	2	14	14	59	23	0.237288	0.608696	glycine hydroxymethyltransferase [EC:2.1.2.1]
K00600	3	15	15	59	19	0.254237	0.789474	glycine hydroxymethyltransferase [EC:2.1.2.1]
K00600	4	8	8	59	12	0.135593	0.666667	glycine hydroxymethyltransferase [EC:2.1.2.1]
K00601	1	2	2	6	24	0.333333	0.0833333	phosphoribosylglycinamide formyltransferase [EC:2.1.2.2]
K00601	2	4	4	6	23	0.666667	0.173913	phosphoribosylglycinamide formyltransferase [EC:2.1.2.2]
K00602	1	17	17	57	24	0.298246	0.708333	phosphoribosylaminoimidazolecarboxamide formyltransferase / IMP cyclohydrolase [EC:2.1.2.3 3.5.4.10]
K00602	2	18	18	57	23	0.315789	0.782609	phosphoribosylaminoimidazolecarboxamide formyltransferase / IMP cyclohydrolase [EC:2.1.2.3 3.5.4.10]
K00602	3	15	15	57	19	0.263158	0.789474	phosphoribosylaminoimidazolecarboxamide formyltransferase / IMP cyclohydrolase [EC:2.1.2.3 3.5.4.10]
K00602	4	7	6	57	12	0.122807	0.5	phosphoribosylaminoimidazolecarboxamide formyltransferase / IMP cyclohydrolase [EC:2.1.2.3 3.5.4.10]
K00603	1	4	4	4	24	1	0.166667	glutamate formiminotransferase [EC:2.1.2.5]
K00604	1	19	18	70	24	0.271429	0.75	methionyl-tRNA formyltransferase [EC:2.1.2.9]
K00604	2	23	18	70	23	0.328571	0.782609	methionyl-tRNA formyltransferase [EC:2.1.2.9]
K00604	3	16	13	70	19	0.228571	0.684211	methionyl-tRNA formyltransferase [EC:2.1.2.9]
K00604	4	12	8	70	12	0.171429	0.666667	methionyl-tRNA formyltransferase [EC:2.1.2.9]
K00605	1	20	17	55	24	0.363636	0.708333	aminomethyltransferase [EC:2.1.2.10]
K00605	2	20	19	55	23	0.363636	0.826087	aminomethyltransferase [EC:2.1.2.10]
K00605	3	9	9	55	19	0.163636	0.473684	aminomethyltransferase [EC:2.1.2.10]
K00605	4	6	6	55	12	0.109091	0.5	aminomethyltransferase [EC:2.1.2.10]
K00606	1	20	20	54	24	0.37037	0.833333	3-methyl-2-oxobutanoate hydroxymethyltransferase [EC:2.1.2.11]
K00606	2	15	15	54	23	0.277778	0.652174	3-methyl-2-oxobutanoate hydroxymethyltransferase [EC:2.1.2.11]
K00606	3	13	13	54	19	0.240741	0.684211	3-methyl-2-oxobutanoate hydroxymethyltransferase [EC:2.1.2.11]
K00606	4	6	5	54	12	0.111111	0.416667	3-methyl-2-oxobutanoate hydroxymethyltransferase [EC:2.1.2.11]
K00609	1	22	20	55	24	0.4	0.833333	aspartate carbamoyltransferase catalytic subunit [EC:2.1.3.2]
K00609	2	16	16	55	23	0.290909	0.695652	aspartate carbamoyltransferase catalytic subunit [EC:2.1.3.2]
K00609	3	14	14	55	19	0.254545	0.736842	aspartate carbamoyltransferase catalytic subunit [EC:2.1.3.2]
K00609	4	3	3	55	12	0.0545455	0.25	aspartate carbamoyltransferase catalytic subunit [EC:2.1.3.2]
K00611	1	20	19	39	24	0.512821	0.791667	ornithine carbamoyltransferase [EC:2.1.3.3]
K00611	3	14	13	39	19	0.358974	0.684211	ornithine carbamoyltransferase [EC:2.1.3.3]
K00611	4	5	5	39	12	0.128205	0.416667	ornithine carbamoyltransferase [EC:2.1.3.3]
K00612	1	8	6	28	24	0.285714	0.25	carbamoyltransferase [EC:2.1.3.-]
K00612	2	2	2	28	23	0.0714286	0.0869565	carbamoyltransferase [EC:2.1.3.-]
K00612	3	3	3	28	19	0.107143	0.157895	carbamoyltransferase [EC:2.1.3.-]
K00612	4	15	9	28	12	0.535714	0.75	carbamoyltransferase [EC:2.1.3.-]
K00613	1	1	1	2	24	0.5	0.0416667	glycine amidinotransferase [EC:2.1.4.1]
K00613	4	1	1	2	12	0.5	0.0833333	glycine amidinotransferase [EC:2.1.4.1]
K00614	4	1	1	1	12	1	0.0833333	NA
K00615	1	5	4	45	24	0.111111	0.166667	transketolase [EC:2.2.1.1]
K00615	2	21	20	45	23	0.466667	0.869565	transketolase [EC:2.2.1.1]
K00615	3	11	10	45	19	0.244444	0.526316	transketolase [EC:2.2.1.1]
K00615	4	8	8	45	12	0.177778	0.666667	transketolase [EC:2.2.1.1]
K00616	1	5	5	21	24	0.238095	0.208333	transaldolase [EC:2.2.1.2]
K00616	2	4	4	21	23	0.190476	0.173913	transaldolase [EC:2.2.1.2]
K00616	3	9	8	21	19	0.428571	0.421053	transaldolase [EC:2.2.1.2]
K00616	4	3	3	21	12	0.142857	0.25	transaldolase [EC:2.2.1.2]
K00619	1	8	7	15	24	0.533333	0.291667	amino-acid N-acetyltransferase [EC:2.3.1.1]
K00619	2	3	3	15	23	0.2	0.130435	amino-acid N-acetyltransferase [EC:2.3.1.1]
K00619	3	2	1	15	19	0.133333	0.0526316	amino-acid N-acetyltransferase [EC:2.3.1.1]
K00619	4	2	2	15	12	0.133333	0.166667	amino-acid N-acetyltransferase [EC:2.3.1.1]
K00620	1	19	18	38	24	0.5	0.75	glutamate N-acetyltransferase / amino-acid N-acetyltransferase [EC:2.3.1.35 2.3.1.1]
K00620	3	14	14	38	19	0.368421	0.736842	glutamate N-acetyltransferase / amino-acid N-acetyltransferase [EC:2.3.1.35 2.3.1.1]
K00620	4	5	5	38	12	0.131579	0.416667	glutamate N-acetyltransferase / amino-acid N-acetyltransferase [EC:2.3.1.35 2.3.1.1]
K00626	1	24	16	64	24	0.375	0.666667	acetyl-CoA C-acetyltransferase [EC:2.3.1.9]
K00626	2	18	18	64	23	0.28125	0.782609	acetyl-CoA C-acetyltransferase [EC:2.3.1.9]
K00626	3	19	14	64	19	0.296875	0.736842	acetyl-CoA C-acetyltransferase [EC:2.3.1.9]
K00626	4	3	3	64	12	0.046875	0.25	acetyl-CoA C-acetyltransferase [EC:2.3.1.9]
K00627	1	13	12	62	24	0.209677	0.5	pyruvate dehydrogenase E2 component (dihydrolipoamide acetyltransferase) [EC:2.3.1.12]
K00627	2	18	17	62	23	0.290323	0.73913	pyruvate dehydrogenase E2 component (dihydrolipoamide acetyltransferase) [EC:2.3.1.12]
K00627	3	14	12	62	19	0.225806	0.631579	pyruvate dehydrogenase E2 component (dihydrolipoamide acetyltransferase) [EC:2.3.1.12]
K00627	4	17	8	62	12	0.274194	0.666667	pyruvate dehydrogenase E2 component (dihydrolipoamide acetyltransferase) [EC:2.3.1.12]
K00631	1	8	7	32	24	0.25	0.291667	glycerol-3-phosphate O-acyltransferase [EC:2.3.1.15]
K00631	2	12	12	32	23	0.375	0.521739	glycerol-3-phosphate O-acyltransferase [EC:2.3.1.15]
K00631	3	9	8	32	19	0.28125	0.421053	glycerol-3-phosphate O-acyltransferase [EC:2.3.1.15]
K00631	4	3	2	32	12	0.09375	0.166667	glycerol-3-phosphate O-acyltransferase [EC:2.3.1.15]
K00632	1	65	22	121	24	0.53719	0.916667	acetyl-CoA acyltransferase [EC:2.3.1.16]
K00632	2	14	12	121	23	0.115702	0.521739	acetyl-CoA acyltransferase [EC:2.3.1.16]
K00632	3	31	17	121	19	0.256198	0.894737	acetyl-CoA acyltransferase [EC:2.3.1.16]
K00632	4	11	8	121	12	0.0909091	0.666667	acetyl-CoA acyltransferase [EC:2.3.1.16]
K00633	1	15	9	35	24	0.428571	0.375	galactoside O-acetyltransferase [EC:2.3.1.18]
K00633	2	8	6	35	23	0.228571	0.26087	galactoside O-acetyltransferase [EC:2.3.1.18]
K00633	3	4	4	35	19	0.114286	0.210526	galactoside O-acetyltransferase [EC:2.3.1.18]
K00633	4	8	5	35	12	0.228571	0.416667	galactoside O-acetyltransferase [EC:2.3.1.18]
K00634	3	8	7	11	19	0.727273	0.368421	phosphate butyryltransferase [EC:2.3.1.19]
K00634	4	3	2	11	12	0.272727	0.166667	phosphate butyryltransferase [EC:2.3.1.19]
K00635	1	79	23	110	24	0.718182	0.958333	diacylglycerol O-acyltransferase [EC:2.3.1.20]
K00635	3	31	14	110	19	0.281818	0.736842	diacylglycerol O-acyltransferase [EC:2.3.1.20]
K00638	3	1	1	2	19	0.5	0.0526316	chloramphenicol O-acetyltransferase type B [EC:2.3.1.28]
K00638	4	1	1	2	12	0.5	0.0833333	chloramphenicol O-acetyltransferase type B [EC:2.3.1.28]
K00639	1	9	7	39	24	0.230769	0.291667	glycine C-acetyltransferase [EC:2.3.1.29]
K00639	2	28	18	39	23	0.717949	0.782609	glycine C-acetyltransferase [EC:2.3.1.29]
K00639	3	1	1	39	19	0.025641	0.0526316	glycine C-acetyltransferase [EC:2.3.1.29]
K00639	4	1	1	39	12	0.025641	0.0833333	glycine C-acetyltransferase [EC:2.3.1.29]
K00640	1	19	16	46	24	0.413043	0.666667	serine O-acetyltransferase [EC:2.3.1.30]
K00640	2	5	4	46	23	0.108696	0.173913	serine O-acetyltransferase [EC:2.3.1.30]
K00640	3	14	11	46	19	0.304348	0.578947	serine O-acetyltransferase [EC:2.3.1.30]
K00640	4	8	6	46	12	0.173913	0.5	serine O-acetyltransferase [EC:2.3.1.30]
K00641	1	14	14	44	24	0.318182	0.583333	homoserine O-acetyltransferase [EC:2.3.1.31]
K00641	2	7	7	44	23	0.159091	0.304348	homoserine O-acetyltransferase [EC:2.3.1.31]
K00641	3	20	18	44	19	0.454545	0.947368	homoserine O-acetyltransferase [EC:2.3.1.31]
K00641	4	3	3	44	12	0.0681818	0.25	homoserine O-acetyltransferase [EC:2.3.1.31]
K00643	1	2	2	3	24	0.666667	0.0833333	5-aminolevulinate synthase [EC:2.3.1.37]
K00643	2	1	1	3	23	0.333333	0.0434783	5-aminolevulinate synthase [EC:2.3.1.37]
K00645	1	16	15	54	24	0.296296	0.625	[acyl-carrier-protein] S-malonyltransferase [EC:2.3.1.39]
K00645	2	16	16	54	23	0.296296	0.695652	[acyl-carrier-protein] S-malonyltransferase [EC:2.3.1.39]
K00645	3	16	15	54	19	0.296296	0.789474	[acyl-carrier-protein] S-malonyltransferase [EC:2.3.1.39]
K00645	4	6	5	54	12	0.111111	0.416667	[acyl-carrier-protein] S-malonyltransferase [EC:2.3.1.39]
K00647	2	13	7	29	23	0.448276	0.304348	3-oxoacyl-[acyl-carrier-protein] synthase I [EC:2.3.1.41]
K00647	3	15	10	29	19	0.517241	0.526316	3-oxoacyl-[acyl-carrier-protein] synthase I [EC:2.3.1.41]
K00647	4	1	1	29	12	0.0344828	0.0833333	3-oxoacyl-[acyl-carrier-protein] synthase I [EC:2.3.1.41]
K00648	1	12	9	88	24	0.136364	0.375	3-oxoacyl-[acyl-carrier-protein] synthase III [EC:2.3.1.180]
K00648	2	45	19	88	23	0.511364	0.826087	3-oxoacyl-[acyl-carrier-protein] synthase III [EC:2.3.1.180]
K00648	3	16	12	88	19	0.181818	0.631579	3-oxoacyl-[acyl-carrier-protein] synthase III [EC:2.3.1.180]
K00648	4	15	9	88	12	0.170455	0.75	3-oxoacyl-[acyl-carrier-protein] synthase III [EC:2.3.1.180]
K00651	1	5	5	6	24	0.833333	0.208333	homoserine O-succinyltransferase [EC:2.3.1.46]
K00651	4	1	1	6	12	0.166667	0.0833333	homoserine O-succinyltransferase [EC:2.3.1.46]
K00652	1	7	7	31	24	0.225806	0.291667	8-amino-7-oxononanoate synthase [EC:2.3.1.47]
K00652	2	4	4	31	23	0.129032	0.173913	8-amino-7-oxononanoate synthase [EC:2.3.1.47]
K00652	3	13	12	31	19	0.419355	0.631579	8-amino-7-oxononanoate synthase [EC:2.3.1.47]
K00652	4	7	7	31	12	0.225806	0.583333	8-amino-7-oxononanoate synthase [EC:2.3.1.47]
K00655	1	90	24	218	24	0.412844	1	1-acyl-sn-glycerol-3-phosphate acyltransferase [EC:2.3.1.51]
K00655	2	38	20	218	23	0.174312	0.869565	1-acyl-sn-glycerol-3-phosphate acyltransferase [EC:2.3.1.51]
K00655	3	49	19	218	19	0.224771	1	1-acyl-sn-glycerol-3-phosphate acyltransferase [EC:2.3.1.51]
K00655	4	41	10	218	12	0.188073	0.833333	1-acyl-sn-glycerol-3-phosphate acyltransferase [EC:2.3.1.51]
K00656	1	3	2	6	24	0.5	0.0833333	formate C-acetyltransferase [EC:2.3.1.54]
K00656	3	3	3	6	19	0.5	0.157895	formate C-acetyltransferase [EC:2.3.1.54]
K00657	1	11	10	35	24	0.314286	0.416667	diamine N-acetyltransferase [EC:2.3.1.57]
K00657	2	21	19	35	23	0.6	0.826087	diamine N-acetyltransferase [EC:2.3.1.57]
K00657	3	1	1	35	19	0.0285714	0.0526316	diamine N-acetyltransferase [EC:2.3.1.57]
K00657	4	2	2	35	12	0.0571429	0.166667	diamine N-acetyltransferase [EC:2.3.1.57]
K00658	1	22	21	83	24	0.26506	0.875	2-oxoglutarate dehydrogenase E2 component (dihydrolipoamide succinyltransferase) [EC:2.3.1.61]
K00658	2	39	22	83	23	0.46988	0.956522	2-oxoglutarate dehydrogenase E2 component (dihydrolipoamide succinyltransferase) [EC:2.3.1.61]
K00658	3	14	14	83	19	0.168675	0.736842	2-oxoglutarate dehydrogenase E2 component (dihydrolipoamide succinyltransferase) [EC:2.3.1.61]
K00658	4	8	8	83	12	0.0963855	0.666667	2-oxoglutarate dehydrogenase E2 component (dihydrolipoamide succinyltransferase) [EC:2.3.1.61]
K00659	1	2	2	2	24	1	0.0833333	bile acid-CoA:amino acid N-acyltransferase [EC:2.3.1.65 3.1.2.2]
K00661	1	1	1	6	24	0.166667	0.0416667	maltose O-acetyltransferase [EC:2.3.1.79]
K00661	3	4	2	6	19	0.666667	0.105263	maltose O-acetyltransferase [EC:2.3.1.79]
K00661	4	1	1	6	12	0.166667	0.0833333	maltose O-acetyltransferase [EC:2.3.1.79]
K00662	1	1	1	3	24	0.333333	0.0416667	aminoglycoside 3-N-acetyltransferase [EC:2.3.1.81]
K00662	2	1	1	3	23	0.333333	0.0434783	aminoglycoside 3-N-acetyltransferase [EC:2.3.1.81]
K00662	4	1	1	3	12	0.333333	0.0833333	aminoglycoside 3-N-acetyltransferase [EC:2.3.1.81]
K00663	1	9	6	18	24	0.5	0.25	aminoglycoside 6'-N-acetyltransferase [EC:2.3.1.82]
K00663	2	4	4	18	23	0.222222	0.173913	aminoglycoside 6'-N-acetyltransferase [EC:2.3.1.82]
K00663	3	1	1	18	19	0.0555556	0.0526316	aminoglycoside 6'-N-acetyltransferase [EC:2.3.1.82]
K00663	4	4	2	18	12	0.222222	0.166667	aminoglycoside 6'-N-acetyltransferase [EC:2.3.1.82]
K00666	1	158	20	235	24	0.67234	0.833333	fatty-acyl-CoA synthase [EC:6.2.1.-]
K00666	2	17	13	235	23	0.0723404	0.565217	fatty-acyl-CoA synthase [EC:6.2.1.-]
K00666	3	47	17	235	19	0.2	0.894737	fatty-acyl-CoA synthase [EC:6.2.1.-]
K00666	4	13	6	235	12	0.0553191	0.5	fatty-acyl-CoA synthase [EC:6.2.1.-]
K00668	1	3	3	8	24	0.375	0.125	fatty acid synthase subunit beta, fungi type [EC:2.3.1.86]
K00668	2	2	2	8	23	0.25	0.0869565	fatty acid synthase subunit beta, fungi type [EC:2.3.1.86]
K00668	4	3	3	8	12	0.375	0.25	fatty acid synthase subunit beta, fungi type [EC:2.3.1.86]
K00669	1	1	1	1	24	1	0.0416667	arylalkylamine N-acetyltransferase [EC:2.3.1.87]
K00670	3	1	1	1	19	1	0.0526316	N-alpha-acetyltransferase 30 [EC:2.3.1.256]
K00673	3	1	1	2	19	0.5	0.0526316	arginine N-succinyltransferase [EC:2.3.1.109]
K00673	4	1	1	2	12	0.5	0.0833333	arginine N-succinyltransferase [EC:2.3.1.109]
K00674	1	19	18	54	24	0.351852	0.75	2,3,4,5-tetrahydropyridine-2-carboxylate N-succinyltransferase [EC:2.3.1.117]
K00674	2	16	16	54	23	0.296296	0.695652	2,3,4,5-tetrahydropyridine-2-carboxylate N-succinyltransferase [EC:2.3.1.117]
K00674	3	15	15	54	19	0.277778	0.789474	2,3,4,5-tetrahydropyridine-2-carboxylate N-succinyltransferase [EC:2.3.1.117]
K00674	4	4	4	54	12	0.0740741	0.333333	2,3,4,5-tetrahydropyridine-2-carboxylate N-succinyltransferase [EC:2.3.1.117]
K00675	1	3	3	6	24	0.5	0.125	N-hydroxyarylamine O-acetyltransferase [EC:2.3.1.118]
K00675	3	1	1	6	19	0.166667	0.0526316	N-hydroxyarylamine O-acetyltransferase [EC:2.3.1.118]
K00675	4	2	2	6	12	0.333333	0.166667	N-hydroxyarylamine O-acetyltransferase [EC:2.3.1.118]
K00677	1	1	1	38	24	0.0263158	0.0416667	UDP-N-acetylglucosamine acyltransferase [EC:2.3.1.129]
K00677	2	19	17	38	23	0.5	0.73913	UDP-N-acetylglucosamine acyltransferase [EC:2.3.1.129]
K00677	3	13	13	38	19	0.342105	0.684211	UDP-N-acetylglucosamine acyltransferase [EC:2.3.1.129]
K00677	4	5	5	38	12	0.131579	0.416667	UDP-N-acetylglucosamine acyltransferase [EC:2.3.1.129]
K00680	1	3	3	12	24	0.25	0.125	NA
K00680	2	6	6	12	23	0.5	0.26087	NA
K00680	3	2	2	12	19	0.166667	0.105263	NA
K00680	4	1	1	12	12	0.0833333	0.0833333	NA
K00681	1	9	9	30	24	0.3	0.375	gamma-glutamyltranspeptidase / glutathione hydrolase [EC:2.3.2.2 3.4.19.13]
K00681	2	10	9	30	23	0.333333	0.391304	gamma-glutamyltranspeptidase / glutathione hydrolase [EC:2.3.2.2 3.4.19.13]
K00681	3	6	6	30	19	0.2	0.315789	gamma-glutamyltranspeptidase / glutathione hydrolase [EC:2.3.2.2 3.4.19.13]
K00681	4	5	3	30	12	0.166667	0.25	gamma-glutamyltranspeptidase / glutathione hydrolase [EC:2.3.2.2 3.4.19.13]
K00682	1	4	4	5	24	0.8	0.166667	gamma-glutamylcyclotransferase [EC:2.3.2.4]
K00682	4	1	1	5	12	0.2	0.0833333	gamma-glutamylcyclotransferase [EC:2.3.2.4]
K00683	1	3	3	17	24	0.176471	0.125	glutaminyl-peptide cyclotransferase [EC:2.3.2.5]
K00683	2	13	13	17	23	0.764706	0.565217	glutaminyl-peptide cyclotransferase [EC:2.3.2.5]
K00683	4	1	1	17	12	0.0588235	0.0833333	glutaminyl-peptide cyclotransferase [EC:2.3.2.5]
K00684	1	17	17	55	24	0.309091	0.708333	leucyl/phenylalanyl-tRNA---protein transferase [EC:2.3.2.6]
K00684	2	16	15	55	23	0.290909	0.652174	leucyl/phenylalanyl-tRNA---protein transferase [EC:2.3.2.6]
K00684	3	16	16	55	19	0.290909	0.842105	leucyl/phenylalanyl-tRNA---protein transferase [EC:2.3.2.6]
K00684	4	6	5	55	12	0.109091	0.416667	leucyl/phenylalanyl-tRNA---protein transferase [EC:2.3.2.6]
K00685	2	3	3	22	23	0.136364	0.130435	arginyl-tRNA---protein transferase [EC:2.3.2.8]
K00685	3	13	13	22	19	0.590909	0.684211	arginyl-tRNA---protein transferase [EC:2.3.2.8]
K00685	4	6	5	22	12	0.272727	0.416667	arginyl-tRNA---protein transferase [EC:2.3.2.8]
K00688	1	5	5	14	24	0.357143	0.208333	glycogen phosphorylase [EC:2.4.1.1]
K00688	3	3	2	14	19	0.214286	0.105263	glycogen phosphorylase [EC:2.4.1.1]
K00688	4	6	6	14	12	0.428571	0.5	glycogen phosphorylase [EC:2.4.1.1]
K00690	1	1	1	1	24	1	0.0416667	sucrose phosphorylase [EC:2.4.1.7]
K00691	2	3	3	3	23	1	0.130435	maltose phosphorylase [EC:2.4.1.8]
K00693	1	1	1	3	24	0.333333	0.0416667	glycogen synthase [EC:2.4.1.11]
K00693	2	2	2	3	23	0.666667	0.0869565	glycogen synthase [EC:2.4.1.11]
K00694	3	4	4	9	19	0.444444	0.210526	cellulose synthase (UDP-forming) [EC:2.4.1.12]
K00694	4	5	5	9	12	0.555556	0.416667	cellulose synthase (UDP-forming) [EC:2.4.1.12]
K00696	4	2	2	2	12	1	0.166667	sucrose-phosphate synthase [EC:2.4.1.14]
K00697	1	11	11	17	24	0.647059	0.458333	trehalose 6-phosphate synthase [EC:2.4.1.15]
K00697	2	2	2	17	23	0.117647	0.0869565	trehalose 6-phosphate synthase [EC:2.4.1.15]
K00697	3	1	1	17	19	0.0588235	0.0526316	trehalose 6-phosphate synthase [EC:2.4.1.15]
K00697	4	3	2	17	12	0.176471	0.166667	trehalose 6-phosphate synthase [EC:2.4.1.15]
K00699	4	1	1	1	12	1	0.0833333	glucuronosyltransferase [EC:2.4.1.17]
K00700	1	12	10	48	24	0.25	0.416667	1,4-alpha-glucan branching enzyme [EC:2.4.1.18]
K00700	2	24	14	48	23	0.5	0.608696	1,4-alpha-glucan branching enzyme [EC:2.4.1.18]
K00700	3	3	3	48	19	0.0625	0.157895	1,4-alpha-glucan branching enzyme [EC:2.4.1.18]
K00700	4	9	8	48	12	0.1875	0.666667	1,4-alpha-glucan branching enzyme [EC:2.4.1.18]
K00701	1	1	1	2	24	0.5	0.0416667	cyclomaltodextrin glucanotransferase [EC:2.4.1.19]
K00701	3	1	1	2	19	0.5	0.0526316	cyclomaltodextrin glucanotransferase [EC:2.4.1.19]
K00702	1	2	2	3	24	0.666667	0.0833333	cellobiose phosphorylase [EC:2.4.1.20]
K00702	3	1	1	3	19	0.333333	0.0526316	cellobiose phosphorylase [EC:2.4.1.20]
K00703	1	3	3	39	24	0.0769231	0.125	starch synthase [EC:2.4.1.21]
K00703	2	26	20	39	23	0.666667	0.869565	starch synthase [EC:2.4.1.21]
K00703	3	4	4	39	19	0.102564	0.210526	starch synthase [EC:2.4.1.21]
K00703	4	6	6	39	12	0.153846	0.5	starch synthase [EC:2.4.1.21]
K00705	1	13	13	28	24	0.464286	0.541667	4-alpha-glucanotransferase [EC:2.4.1.25]
K00705	2	6	5	28	23	0.214286	0.217391	4-alpha-glucanotransferase [EC:2.4.1.25]
K00705	3	2	2	28	19	0.0714286	0.105263	4-alpha-glucanotransferase [EC:2.4.1.25]
K00705	4	7	7	28	12	0.25	0.583333	4-alpha-glucanotransferase [EC:2.4.1.25]
K00710	1	1	1	1	24	1	0.0416667	polypeptide N-acetylgalactosaminyltransferase [EC:2.4.1.41]
K00712	1	3	3	24	24	0.125	0.125	poly(glycerol-phosphate) alpha-glucosyltransferase [EC:2.4.1.52]
K00712	2	17	11	24	23	0.708333	0.478261	poly(glycerol-phosphate) alpha-glucosyltransferase [EC:2.4.1.52]
K00712	4	4	4	24	12	0.166667	0.333333	poly(glycerol-phosphate) alpha-glucosyltransferase [EC:2.4.1.52]
K00717	4	1	1	1	12	1	0.0833333	glycoprotein 6-alpha-L-fucosyltransferase [EC:2.4.1.68]
K00718	2	6	5	6	23	1	0.217391	galactoside 2-L-fucosyltransferase 1/2 [EC:2.4.1.69]
K00720	1	1	1	5	24	0.2	0.0416667	ceramide glucosyltransferase [EC:2.4.1.80]
K00720	2	1	1	5	23	0.2	0.0434783	ceramide glucosyltransferase [EC:2.4.1.80]
K00720	4	3	3	5	12	0.6	0.25	ceramide glucosyltransferase [EC:2.4.1.80]
K00721	1	82	24	198	24	0.414141	1	dolichol-phosphate mannosyltransferase [EC:2.4.1.83]
K00721	2	63	21	198	23	0.318182	0.913043	dolichol-phosphate mannosyltransferase [EC:2.4.1.83]
K00721	3	11	6	198	19	0.0555556	0.315789	dolichol-phosphate mannosyltransferase [EC:2.4.1.83]
K00721	4	42	9	198	12	0.212121	0.75	dolichol-phosphate mannosyltransferase [EC:2.4.1.83]
K00728	1	10	10	11	24	0.909091	0.416667	dolichyl-phosphate-mannose-protein mannosyltransferase [EC:2.4.1.109]
K00728	4	1	1	11	12	0.0909091	0.0833333	dolichyl-phosphate-mannose-protein mannosyltransferase [EC:2.4.1.109]
K00729	1	12	9	19	24	0.631579	0.375	dolichyl-phosphate beta-glucosyltransferase [EC:2.4.1.117]
K00729	2	5	5	19	23	0.263158	0.217391	dolichyl-phosphate beta-glucosyltransferase [EC:2.4.1.117]
K00729	4	2	2	19	12	0.105263	0.166667	dolichyl-phosphate beta-glucosyltransferase [EC:2.4.1.117]
K00737	1	1	1	1	24	1	0.0416667	beta-1,4-mannosyl-glycoprotein beta-1,4-N-acetylglucosaminyltransferase [EC:2.4.1.144]
K00745	3	1	1	1	19	1	0.0526316	raffinose-raffinose alpha-galactotransferase [EC:2.4.1.166]
K00748	2	17	16	37	23	0.459459	0.695652	lipid-A-disaccharide synthase [EC:2.4.1.182]
K00748	3	13	13	37	19	0.351351	0.684211	lipid-A-disaccharide synthase [EC:2.4.1.182]
K00748	4	7	6	37	12	0.189189	0.5	lipid-A-disaccharide synthase [EC:2.4.1.182]
K00750	2	1	1	1	23	1	0.0434783	glycogenin [EC:2.4.1.186]
K00752	1	1	1	1	24	1	0.0416667	hyaluronan synthase [EC:2.4.1.212]
K00754	1	4	3	19	24	0.210526	0.125	NA
K00754	2	14	10	19	23	0.736842	0.434783	NA
K00754	4	1	1	19	12	0.0526316	0.0833333	NA
K00756	1	1	1	3	24	0.333333	0.0416667	pyrimidine-nucleoside phosphorylase [EC:2.4.2.2]
K00756	4	2	2	3	12	0.666667	0.166667	pyrimidine-nucleoside phosphorylase [EC:2.4.2.2]
K00757	1	2	2	18	24	0.111111	0.0833333	uridine phosphorylase [EC:2.4.2.3]
K00757	2	16	15	18	23	0.888889	0.652174	uridine phosphorylase [EC:2.4.2.3]
K00758	1	12	12	15	24	0.8	0.5	thymidine phosphorylase [EC:2.4.2.4]
K00758	3	2	2	15	19	0.133333	0.105263	thymidine phosphorylase [EC:2.4.2.4]
K00758	4	1	1	15	12	0.0666667	0.0833333	thymidine phosphorylase [EC:2.4.2.4]
K00759	1	9	9	31	24	0.290323	0.375	adenine phosphoribosyltransferase [EC:2.4.2.7]
K00759	2	4	4	31	23	0.129032	0.173913	adenine phosphoribosyltransferase [EC:2.4.2.7]
K00759	3	9	9	31	19	0.290323	0.473684	adenine phosphoribosyltransferase [EC:2.4.2.7]
K00759	4	9	9	31	12	0.290323	0.75	adenine phosphoribosyltransferase [EC:2.4.2.7]
K00760	2	8	8	14	23	0.571429	0.347826	hypoxanthine phosphoribosyltransferase [EC:2.4.2.8]
K00760	3	4	4	14	19	0.285714	0.210526	hypoxanthine phosphoribosyltransferase [EC:2.4.2.8]
K00760	4	2	2	14	12	0.142857	0.166667	hypoxanthine phosphoribosyltransferase [EC:2.4.2.8]
K00761	1	15	15	33	24	0.454545	0.625	uracil phosphoribosyltransferase [EC:2.4.2.9]
K00761	2	12	12	33	23	0.363636	0.521739	uracil phosphoribosyltransferase [EC:2.4.2.9]
K00761	3	5	5	33	19	0.151515	0.263158	uracil phosphoribosyltransferase [EC:2.4.2.9]
K00761	4	1	1	33	12	0.030303	0.0833333	uracil phosphoribosyltransferase [EC:2.4.2.9]
K00762	1	16	15	50	24	0.32	0.625	orotate phosphoribosyltransferase [EC:2.4.2.10]
K00762	2	13	13	50	23	0.26	0.565217	orotate phosphoribosyltransferase [EC:2.4.2.10]
K00762	3	14	14	50	19	0.28	0.736842	orotate phosphoribosyltransferase [EC:2.4.2.10]
K00762	4	7	7	50	12	0.14	0.583333	orotate phosphoribosyltransferase [EC:2.4.2.10]
K00763	1	7	7	13	24	0.538462	0.291667	nicotinate phosphoribosyltransferase [EC:6.3.4.21]
K00763	2	2	2	13	23	0.153846	0.0869565	nicotinate phosphoribosyltransferase [EC:6.3.4.21]
K00763	3	1	1	13	19	0.0769231	0.0526316	nicotinate phosphoribosyltransferase [EC:6.3.4.21]
K00763	4	3	3	13	12	0.230769	0.25	nicotinate phosphoribosyltransferase [EC:6.3.4.21]
K00764	1	21	20	60	24	0.35	0.833333	amidophosphoribosyltransferase [EC:2.4.2.14]
K00764	2	18	18	60	23	0.3	0.782609	amidophosphoribosyltransferase [EC:2.4.2.14]
K00764	3	14	13	60	19	0.233333	0.684211	amidophosphoribosyltransferase [EC:2.4.2.14]
K00764	4	7	6	60	12	0.116667	0.5	amidophosphoribosyltransferase [EC:2.4.2.14]
K00765	1	18	17	40	24	0.45	0.708333	ATP phosphoribosyltransferase [EC:2.4.2.17]
K00765	2	5	5	40	23	0.125	0.217391	ATP phosphoribosyltransferase [EC:2.4.2.17]
K00765	3	12	12	40	19	0.3	0.631579	ATP phosphoribosyltransferase [EC:2.4.2.17]
K00765	4	5	5	40	12	0.125	0.416667	ATP phosphoribosyltransferase [EC:2.4.2.17]
K00766	1	21	21	64	24	0.328125	0.875	anthranilate phosphoribosyltransferase [EC:2.4.2.18]
K00766	2	8	8	64	23	0.125	0.347826	anthranilate phosphoribosyltransferase [EC:2.4.2.18]
K00766	3	28	17	64	19	0.4375	0.894737	anthranilate phosphoribosyltransferase [EC:2.4.2.18]
K00766	4	7	6	64	12	0.109375	0.5	anthranilate phosphoribosyltransferase [EC:2.4.2.18]
K00767	1	18	17	60	24	0.3	0.708333	nicotinate-nucleotide pyrophosphorylase (carboxylating) [EC:2.4.2.19]
K00767	2	19	18	60	23	0.316667	0.782609	nicotinate-nucleotide pyrophosphorylase (carboxylating) [EC:2.4.2.19]
K00767	3	15	15	60	19	0.25	0.789474	nicotinate-nucleotide pyrophosphorylase (carboxylating) [EC:2.4.2.19]
K00767	4	8	7	60	12	0.133333	0.583333	nicotinate-nucleotide pyrophosphorylase (carboxylating) [EC:2.4.2.19]
K00768	1	14	11	31	24	0.451613	0.458333	nicotinate-nucleotide--dimethylbenzimidazole phosphoribosyltransferase [EC:2.4.2.21]
K00768	2	6	6	31	23	0.193548	0.26087	nicotinate-nucleotide--dimethylbenzimidazole phosphoribosyltransferase [EC:2.4.2.21]
K00768	3	7	7	31	19	0.225806	0.368421	nicotinate-nucleotide--dimethylbenzimidazole phosphoribosyltransferase [EC:2.4.2.21]
K00768	4	4	4	31	12	0.129032	0.333333	nicotinate-nucleotide--dimethylbenzimidazole phosphoribosyltransferase [EC:2.4.2.21]
K00769	2	1	1	1	23	1	0.0434783	xanthine phosphoribosyltransferase [EC:2.4.2.22]
K00771	1	1	1	1	24	1	0.0416667	protein xylosyltransferase [EC:2.4.2.26]
K00772	1	7	7	21	24	0.333333	0.291667	5'-methylthioadenosine phosphorylase [EC:2.4.2.28]
K00772	3	9	9	21	19	0.428571	0.473684	5'-methylthioadenosine phosphorylase [EC:2.4.2.28]
K00772	4	5	5	21	12	0.238095	0.416667	5'-methylthioadenosine phosphorylase [EC:2.4.2.28]
K00773	1	12	12	59	24	0.20339	0.5	queuine tRNA-ribosyltransferase [EC:2.4.2.29]
K00773	2	18	17	59	23	0.305085	0.73913	queuine tRNA-ribosyltransferase [EC:2.4.2.29]
K00773	3	16	16	59	19	0.271186	0.842105	queuine tRNA-ribosyltransferase [EC:2.4.2.29]
K00773	4	13	10	59	12	0.220339	0.833333	queuine tRNA-ribosyltransferase [EC:2.4.2.29]
K00782	1	8	8	20	24	0.4	0.333333	L-lactate dehydrogenase complex protein LldG
K00782	2	7	7	20	23	0.35	0.304348	L-lactate dehydrogenase complex protein LldG
K00782	3	4	3	20	19	0.2	0.157895	L-lactate dehydrogenase complex protein LldG
K00782	4	1	1	20	12	0.05	0.0833333	L-lactate dehydrogenase complex protein LldG
K00783	2	17	17	37	23	0.459459	0.73913	23S rRNA (pseudouridine1915-N3)-methyltransferase [EC:2.1.1.177]
K00783	3	14	14	37	19	0.378378	0.736842	23S rRNA (pseudouridine1915-N3)-methyltransferase [EC:2.1.1.177]
K00783	4	6	6	37	12	0.162162	0.5	23S rRNA (pseudouridine1915-N3)-methyltransferase [EC:2.1.1.177]
K00784	1	22	14	49	24	0.44898	0.583333	ribonuclease Z [EC:3.1.26.11]
K00784	2	13	12	49	23	0.265306	0.521739	ribonuclease Z [EC:3.1.26.11]
K00784	3	4	4	49	19	0.0816327	0.210526	ribonuclease Z [EC:3.1.26.11]
K00784	4	10	7	49	12	0.204082	0.583333	ribonuclease Z [EC:3.1.26.11]
K00786	1	5	4	20	24	0.25	0.166667	glycosyltransferase [EC:2.4.-.-]
K00786	2	11	9	20	23	0.55	0.391304	glycosyltransferase [EC:2.4.-.-]
K00786	3	2	2	20	19	0.1	0.105263	glycosyltransferase [EC:2.4.-.-]
K00786	4	2	1	20	12	0.1	0.0833333	glycosyltransferase [EC:2.4.-.-]
K00788	1	2	2	38	24	0.0526316	0.0833333	thiamine-phosphate pyrophosphorylase [EC:2.5.1.3]
K00788	2	6	3	38	23	0.157895	0.130435	thiamine-phosphate pyrophosphorylase [EC:2.5.1.3]
K00788	3	22	14	38	19	0.578947	0.736842	thiamine-phosphate pyrophosphorylase [EC:2.5.1.3]
K00788	4	8	7	38	12	0.210526	0.583333	thiamine-phosphate pyrophosphorylase [EC:2.5.1.3]
K00789	1	23	21	65	24	0.353846	0.875	S-adenosylmethionine synthetase [EC:2.5.1.6]
K00789	2	18	17	65	23	0.276923	0.73913	S-adenosylmethionine synthetase [EC:2.5.1.6]
K00789	3	17	16	65	19	0.261538	0.842105	S-adenosylmethionine synthetase [EC:2.5.1.6]
K00789	4	7	7	65	12	0.107692	0.583333	S-adenosylmethionine synthetase [EC:2.5.1.6]
K00790	1	19	19	63	24	0.301587	0.791667	UDP-N-acetylglucosamine 1-carboxyvinyltransferase [EC:2.5.1.7]
K00790	2	17	17	63	23	0.269841	0.73913	UDP-N-acetylglucosamine 1-carboxyvinyltransferase [EC:2.5.1.7]
K00790	3	16	16	63	19	0.253968	0.842105	UDP-N-acetylglucosamine 1-carboxyvinyltransferase [EC:2.5.1.7]
K00790	4	11	10	63	12	0.174603	0.833333	UDP-N-acetylglucosamine 1-carboxyvinyltransferase [EC:2.5.1.7]
K00791	1	14	13	56	24	0.25	0.541667	tRNA dimethylallyltransferase [EC:2.5.1.75]
K00791	2	18	18	56	23	0.321429	0.782609	tRNA dimethylallyltransferase [EC:2.5.1.75]
K00791	3	15	15	56	19	0.267857	0.789474	tRNA dimethylallyltransferase [EC:2.5.1.75]
K00791	4	9	9	56	12	0.160714	0.75	tRNA dimethylallyltransferase [EC:2.5.1.75]
K00793	1	15	15	52	24	0.288462	0.625	riboflavin synthase [EC:2.5.1.9]
K00793	2	17	17	52	23	0.326923	0.73913	riboflavin synthase [EC:2.5.1.9]
K00793	3	12	12	52	19	0.230769	0.631579	riboflavin synthase [EC:2.5.1.9]
K00793	4	8	8	52	12	0.153846	0.666667	riboflavin synthase [EC:2.5.1.9]
K00794	1	13	12	53	24	0.245283	0.5	6,7-dimethyl-8-ribityllumazine synthase [EC:2.5.1.78]
K00794	2	15	15	53	23	0.283019	0.652174	6,7-dimethyl-8-ribityllumazine synthase [EC:2.5.1.78]
K00794	3	17	17	53	19	0.320755	0.894737	6,7-dimethyl-8-ribityllumazine synthase [EC:2.5.1.78]
K00794	4	8	8	53	12	0.150943	0.666667	6,7-dimethyl-8-ribityllumazine synthase [EC:2.5.1.78]
K00795	3	16	16	17	19	0.941176	0.842105	farnesyl diphosphate synthase [EC:2.5.1.1 2.5.1.10]
K00795	4	1	1	17	12	0.0588235	0.0833333	farnesyl diphosphate synthase [EC:2.5.1.1 2.5.1.10]
K00796	1	32	18	66	24	0.484848	0.75	dihydropteroate synthase [EC:2.5.1.15]
K00796	2	17	17	66	23	0.257576	0.73913	dihydropteroate synthase [EC:2.5.1.15]
K00796	3	13	13	66	19	0.19697	0.684211	dihydropteroate synthase [EC:2.5.1.15]
K00796	4	4	4	66	12	0.0606061	0.333333	dihydropteroate synthase [EC:2.5.1.15]
K00797	1	17	13	76	24	0.223684	0.541667	spermidine synthase [EC:2.5.1.16]
K00797	2	15	13	76	23	0.197368	0.565217	spermidine synthase [EC:2.5.1.16]
K00797	3	28	17	76	19	0.368421	0.894737	spermidine synthase [EC:2.5.1.16]
K00797	4	16	9	76	12	0.210526	0.75	spermidine synthase [EC:2.5.1.16]
K00798	1	10	10	48	24	0.208333	0.416667	cob(I)alamin adenosyltransferase [EC:2.5.1.17]
K00798	2	22	21	48	23	0.458333	0.913043	cob(I)alamin adenosyltransferase [EC:2.5.1.17]
K00798	3	11	11	48	19	0.229167	0.578947	cob(I)alamin adenosyltransferase [EC:2.5.1.17]
K00798	4	5	5	48	12	0.104167	0.416667	cob(I)alamin adenosyltransferase [EC:2.5.1.17]
K00799	3	52	17	63	19	0.825397	0.894737	glutathione S-transferase [EC:2.5.1.18]
K00799	4	11	2	63	12	0.174603	0.166667	glutathione S-transferase [EC:2.5.1.18]
K00800	1	21	18	52	24	0.403846	0.75	3-phosphoshikimate 1-carboxyvinyltransferase [EC:2.5.1.19]
K00800	2	20	20	52	23	0.384615	0.869565	3-phosphoshikimate 1-carboxyvinyltransferase [EC:2.5.1.19]
K00800	3	9	9	52	19	0.173077	0.473684	3-phosphoshikimate 1-carboxyvinyltransferase [EC:2.5.1.19]
K00800	4	2	2	52	12	0.0384615	0.166667	3-phosphoshikimate 1-carboxyvinyltransferase [EC:2.5.1.19]
K00801	3	1	1	3	19	0.333333	0.0526316	farnesyl-diphosphate farnesyltransferase [EC:2.5.1.21]
K00801	4	2	2	3	12	0.666667	0.166667	farnesyl-diphosphate farnesyltransferase [EC:2.5.1.21]
K00803	1	13	11	28	24	0.464286	0.458333	alkyldihydroxyacetonephosphate synthase [EC:2.5.1.26]
K00803	2	3	3	28	23	0.107143	0.130435	alkyldihydroxyacetonephosphate synthase [EC:2.5.1.26]
K00803	3	6	5	28	19	0.214286	0.263158	alkyldihydroxyacetonephosphate synthase [EC:2.5.1.26]
K00803	4	6	5	28	12	0.214286	0.416667	alkyldihydroxyacetonephosphate synthase [EC:2.5.1.26]
K00805	1	1	1	6	24	0.166667	0.0416667	heptaprenyl diphosphate synthase [EC:2.5.1.30]
K00805	3	5	5	6	19	0.833333	0.263158	heptaprenyl diphosphate synthase [EC:2.5.1.30]
K00806	1	5	4	46	24	0.108696	0.166667	undecaprenyl diphosphate synthase [EC:2.5.1.31]
K00806	2	20	18	46	23	0.434783	0.782609	undecaprenyl diphosphate synthase [EC:2.5.1.31]
K00806	3	13	13	46	19	0.282609	0.684211	undecaprenyl diphosphate synthase [EC:2.5.1.31]
K00806	4	8	7	46	12	0.173913	0.583333	undecaprenyl diphosphate synthase [EC:2.5.1.31]
K00807	3	1	1	2	19	0.5	0.0526316	leukotriene-C4 synthase [EC:4.4.1.20]
K00807	4	1	1	2	12	0.5	0.0833333	leukotriene-C4 synthase [EC:4.4.1.20]
K00808	1	1	1	2	24	0.5	0.0416667	homospermidine synthase [EC:2.5.1.44]
K00808	4	1	1	2	12	0.5	0.0833333	homospermidine synthase [EC:2.5.1.44]
K00809	1	2	2	21	24	0.0952381	0.0833333	deoxyhypusine synthase [EC:2.5.1.46]
K00809	2	16	16	21	23	0.761905	0.695652	deoxyhypusine synthase [EC:2.5.1.46]
K00809	4	3	3	21	12	0.142857	0.25	deoxyhypusine synthase [EC:2.5.1.46]
K00812	1	10	10	48	24	0.208333	0.416667	aspartate aminotransferase [EC:2.6.1.1]
K00812	2	23	16	48	23	0.479167	0.695652	aspartate aminotransferase [EC:2.6.1.1]
K00812	3	6	6	48	19	0.125	0.315789	aspartate aminotransferase [EC:2.6.1.1]
K00812	4	9	7	48	12	0.1875	0.583333	aspartate aminotransferase [EC:2.6.1.1]
K00813	3	1	1	1	19	1	0.0526316	aspartate aminotransferase [EC:2.6.1.1]
K00815	4	9	6	9	12	1	0.5	tyrosine aminotransferase [EC:2.6.1.5]
K00816	1	1	1	1	24	1	0.0416667	kynurenine---oxoglutarate transaminase / cysteine-S-conjugate beta-lyase / glutamine---phenylpyruvate transaminase [EC:2.6.1.7 4.4.1.13 2.6.1.64]
K00817	1	30	18	68	24	0.441176	0.75	histidinol-phosphate aminotransferase [EC:2.6.1.9]
K00817	2	8	6	68	23	0.117647	0.26087	histidinol-phosphate aminotransferase [EC:2.6.1.9]
K00817	3	25	15	68	19	0.367647	0.789474	histidinol-phosphate aminotransferase [EC:2.6.1.9]
K00817	4	5	5	68	12	0.0735294	0.416667	histidinol-phosphate aminotransferase [EC:2.6.1.9]
K00818	1	21	21	49	24	0.428571	0.875	acetylornithine aminotransferase [EC:2.6.1.11]
K00818	2	8	7	49	23	0.163265	0.304348	acetylornithine aminotransferase [EC:2.6.1.11]
K00818	3	12	11	49	19	0.244898	0.578947	acetylornithine aminotransferase [EC:2.6.1.11]
K00818	4	8	7	49	12	0.163265	0.583333	acetylornithine aminotransferase [EC:2.6.1.11]
K00819	1	8	8	33	24	0.242424	0.333333	ornithine--oxo-acid transaminase [EC:2.6.1.13]
K00819	2	19	18	33	23	0.575758	0.782609	ornithine--oxo-acid transaminase [EC:2.6.1.13]
K00819	3	2	2	33	19	0.0606061	0.105263	ornithine--oxo-acid transaminase [EC:2.6.1.13]
K00819	4	4	4	33	12	0.121212	0.333333	ornithine--oxo-acid transaminase [EC:2.6.1.13]
K00820	1	25	18	69	24	0.362319	0.75	glucosamine--fructose-6-phosphate aminotransferase (isomerizing) [EC:2.6.1.16]
K00820	2	17	17	69	23	0.246377	0.73913	glucosamine--fructose-6-phosphate aminotransferase (isomerizing) [EC:2.6.1.16]
K00820	3	17	17	69	19	0.246377	0.894737	glucosamine--fructose-6-phosphate aminotransferase (isomerizing) [EC:2.6.1.16]
K00820	4	10	8	69	12	0.144928	0.666667	glucosamine--fructose-6-phosphate aminotransferase (isomerizing) [EC:2.6.1.16]
K00821	3	1	1	1	19	1	0.0526316	acetylornithine/N-succinyldiaminopimelate aminotransferase [EC:2.6.1.11 2.6.1.17]
K00822	1	1	1	3	24	0.333333	0.0416667	beta-alanine--pyruvate transaminase [EC:2.6.1.18]
K00822	3	2	2	3	19	0.666667	0.105263	beta-alanine--pyruvate transaminase [EC:2.6.1.18]
K00823	1	5	5	7	24	0.714286	0.208333	4-aminobutyrate aminotransferase [EC:2.6.1.19]
K00823	2	1	1	7	23	0.142857	0.0434783	4-aminobutyrate aminotransferase [EC:2.6.1.19]
K00823	4	1	1	7	12	0.142857	0.0833333	4-aminobutyrate aminotransferase [EC:2.6.1.19]
K00824	1	2	2	15	24	0.133333	0.0833333	D-alanine transaminase [EC:2.6.1.21]
K00824	2	4	3	15	23	0.266667	0.130435	D-alanine transaminase [EC:2.6.1.21]
K00824	3	6	6	15	19	0.4	0.315789	D-alanine transaminase [EC:2.6.1.21]
K00824	4	3	2	15	12	0.2	0.166667	D-alanine transaminase [EC:2.6.1.21]
K00826	1	21	18	76	24	0.276316	0.75	branched-chain amino acid aminotransferase [EC:2.6.1.42]
K00826	2	27	20	76	23	0.355263	0.869565	branched-chain amino acid aminotransferase [EC:2.6.1.42]
K00826	3	21	17	76	19	0.276316	0.894737	branched-chain amino acid aminotransferase [EC:2.6.1.42]
K00826	4	7	7	76	12	0.0921053	0.583333	branched-chain amino acid aminotransferase [EC:2.6.1.42]
K00827	4	1	1	1	12	1	0.0833333	alanine-glyoxylate transaminase / (R)-3-amino-2-methylpropionate-pyruvate transaminase [EC:2.6.1.44 2.6.1.40]
K00830	1	4	3	14	24	0.285714	0.125	alanine-glyoxylate transaminase / serine-glyoxylate transaminase / serine-pyruvate transaminase [EC:2.6.1.44 2.6.1.45 2.6.1.51]
K00830	2	2	2	14	23	0.142857	0.0869565	alanine-glyoxylate transaminase / serine-glyoxylate transaminase / serine-pyruvate transaminase [EC:2.6.1.44 2.6.1.45 2.6.1.51]
K00830	3	5	5	14	19	0.357143	0.263158	alanine-glyoxylate transaminase / serine-glyoxylate transaminase / serine-pyruvate transaminase [EC:2.6.1.44 2.6.1.45 2.6.1.51]
K00830	4	3	2	14	12	0.214286	0.166667	alanine-glyoxylate transaminase / serine-glyoxylate transaminase / serine-pyruvate transaminase [EC:2.6.1.44 2.6.1.45 2.6.1.51]
K00831	1	15	15	54	24	0.277778	0.625	phosphoserine aminotransferase [EC:2.6.1.52]
K00831	2	16	16	54	23	0.296296	0.695652	phosphoserine aminotransferase [EC:2.6.1.52]
K00831	3	16	15	54	19	0.296296	0.789474	phosphoserine aminotransferase [EC:2.6.1.52]
K00831	4	7	7	54	12	0.12963	0.583333	phosphoserine aminotransferase [EC:2.6.1.52]
K00832	3	5	5	7	19	0.714286	0.263158	aromatic-amino-acid transaminase [EC:2.6.1.57]
K00832	4	2	2	7	12	0.285714	0.166667	aromatic-amino-acid transaminase [EC:2.6.1.57]
K00833	1	9	9	37	24	0.243243	0.375	adenosylmethionine---8-amino-7-oxononanoate aminotransferase [EC:2.6.1.62]
K00833	2	8	8	37	23	0.216216	0.347826	adenosylmethionine---8-amino-7-oxononanoate aminotransferase [EC:2.6.1.62]
K00833	3	14	14	37	19	0.378378	0.736842	adenosylmethionine---8-amino-7-oxononanoate aminotransferase [EC:2.6.1.62]
K00833	4	6	6	37	12	0.162162	0.5	adenosylmethionine---8-amino-7-oxononanoate aminotransferase [EC:2.6.1.62]
K00836	3	2	2	3	19	0.666667	0.105263	diaminobutyrate-2-oxoglutarate transaminase [EC:2.6.1.76]
K00836	4	1	1	3	12	0.333333	0.0833333	diaminobutyrate-2-oxoglutarate transaminase [EC:2.6.1.76]
K00837	1	2	2	2	24	1	0.0833333	NA
K00839	3	1	1	1	19	1	0.0526316	(S)-ureidoglycine---glyoxylate transaminase [EC:2.6.1.112]
K00840	3	1	1	1	19	1	0.0526316	succinylornithine aminotransferase [EC:2.6.1.81]
K00845	1	41	21	68	24	0.602941	0.875	glucokinase [EC:2.7.1.2]
K00845	2	9	9	68	23	0.132353	0.391304	glucokinase [EC:2.7.1.2]
K00845	3	9	7	68	19	0.132353	0.368421	glucokinase [EC:2.7.1.2]
K00845	4	9	8	68	12	0.132353	0.666667	glucokinase [EC:2.7.1.2]
K00847	1	11	11	13	24	0.846154	0.458333	fructokinase [EC:2.7.1.4]
K00847	2	1	1	13	23	0.0769231	0.0434783	fructokinase [EC:2.7.1.4]
K00847	3	1	1	13	19	0.0769231	0.0526316	fructokinase [EC:2.7.1.4]
K00848	1	1	1	1	24	1	0.0416667	rhamnulokinase [EC:2.7.1.5]
K00849	1	14	14	36	24	0.388889	0.583333	galactokinase [EC:2.7.1.6]
K00849	2	13	13	36	23	0.361111	0.565217	galactokinase [EC:2.7.1.6]
K00849	4	9	7	36	12	0.25	0.583333	galactokinase [EC:2.7.1.6]
K00850	1	17	15	57	24	0.298246	0.625	6-phosphofructokinase 1 [EC:2.7.1.11]
K00850	2	19	19	57	23	0.333333	0.826087	6-phosphofructokinase 1 [EC:2.7.1.11]
K00850	3	12	10	57	19	0.210526	0.526316	6-phosphofructokinase 1 [EC:2.7.1.11]
K00850	4	9	7	57	12	0.157895	0.583333	6-phosphofructokinase 1 [EC:2.7.1.11]
K00851	1	6	5	8	24	0.75	0.208333	gluconokinase [EC:2.7.1.12]
K00851	3	1	1	8	19	0.125	0.0526316	gluconokinase [EC:2.7.1.12]
K00851	4	1	1	8	12	0.125	0.0833333	gluconokinase [EC:2.7.1.12]
K00852	1	21	13	41	24	0.512195	0.541667	ribokinase [EC:2.7.1.15]
K00852	2	13	12	41	23	0.317073	0.521739	ribokinase [EC:2.7.1.15]
K00852	3	2	2	41	19	0.0487805	0.105263	ribokinase [EC:2.7.1.15]
K00852	4	5	3	41	12	0.121951	0.25	ribokinase [EC:2.7.1.15]
K00853	1	1	1	2	24	0.5	0.0416667	L-ribulokinase [EC:2.7.1.16]
K00853	2	1	1	2	23	0.5	0.0434783	L-ribulokinase [EC:2.7.1.16]
K00854	1	17	13	21	24	0.809524	0.541667	xylulokinase [EC:2.7.1.17]
K00854	2	2	2	21	23	0.0952381	0.0869565	xylulokinase [EC:2.7.1.17]
K00854	3	2	2	21	19	0.0952381	0.105263	xylulokinase [EC:2.7.1.17]
K00855	3	5	5	7	19	0.714286	0.263158	phosphoribulokinase [EC:2.7.1.19]
K00855	4	2	2	7	12	0.285714	0.166667	phosphoribulokinase [EC:2.7.1.19]
K00856	1	17	17	40	24	0.425	0.708333	adenosine kinase [EC:2.7.1.20]
K00856	2	3	3	40	23	0.075	0.130435	adenosine kinase [EC:2.7.1.20]
K00856	3	14	13	40	19	0.35	0.684211	adenosine kinase [EC:2.7.1.20]
K00856	4	6	6	40	12	0.15	0.5	adenosine kinase [EC:2.7.1.20]
K00857	1	11	11	33	24	0.333333	0.458333	thymidine kinase [EC:2.7.1.21]
K00857	2	20	20	33	23	0.606061	0.869565	thymidine kinase [EC:2.7.1.21]
K00857	3	1	1	33	19	0.030303	0.0526316	thymidine kinase [EC:2.7.1.21]
K00857	4	1	1	33	12	0.030303	0.0833333	thymidine kinase [EC:2.7.1.21]
K00858	1	21	20	65	24	0.323077	0.833333	NAD+ kinase [EC:2.7.1.23]
K00858	2	19	18	65	23	0.292308	0.782609	NAD+ kinase [EC:2.7.1.23]
K00858	3	14	14	65	19	0.215385	0.736842	NAD+ kinase [EC:2.7.1.23]
K00858	4	11	8	65	12	0.169231	0.666667	NAD+ kinase [EC:2.7.1.23]
K00859	1	21	20	58	24	0.362069	0.833333	dephospho-CoA kinase [EC:2.7.1.24]
K00859	2	13	13	58	23	0.224138	0.565217	dephospho-CoA kinase [EC:2.7.1.24]
K00859	3	16	15	58	19	0.275862	0.789474	dephospho-CoA kinase [EC:2.7.1.24]
K00859	4	8	8	58	12	0.137931	0.666667	dephospho-CoA kinase [EC:2.7.1.24]
K00860	1	11	11	28	24	0.392857	0.458333	adenylylsulfate kinase [EC:2.7.1.25]
K00860	2	7	6	28	23	0.25	0.26087	adenylylsulfate kinase [EC:2.7.1.25]
K00860	3	4	3	28	19	0.142857	0.157895	adenylylsulfate kinase [EC:2.7.1.25]
K00860	4	6	3	28	12	0.214286	0.25	adenylylsulfate kinase [EC:2.7.1.25]
K00862	1	1	1	1	24	1	0.0416667	erythritol kinase (D-erythritol 1-phosphate-forming) [EC:2.7.1.215]
K00864	1	20	15	41	24	0.487805	0.625	glycerol kinase [EC:2.7.1.30]
K00864	2	8	8	41	23	0.195122	0.347826	glycerol kinase [EC:2.7.1.30]
K00864	3	8	7	41	19	0.195122	0.368421	glycerol kinase [EC:2.7.1.30]
K00864	4	5	5	41	12	0.121951	0.416667	glycerol kinase [EC:2.7.1.30]
K00865	1	20	16	22	24	0.909091	0.666667	glycerate 2-kinase [EC:2.7.1.165]
K00865	2	1	1	22	23	0.0454545	0.0434783	glycerate 2-kinase [EC:2.7.1.165]
K00865	4	1	1	22	12	0.0454545	0.0833333	glycerate 2-kinase [EC:2.7.1.165]
K00867	1	15	15	15	24	1	0.625	type I pantothenate kinase [EC:2.7.1.33]
K00868	1	5	5	5	24	1	0.208333	pyridoxine kinase [EC:2.7.1.35]
K00869	1	1	1	22	24	0.0454545	0.0416667	mevalonate kinase [EC:2.7.1.36]
K00869	2	21	15	22	23	0.954545	0.652174	mevalonate kinase [EC:2.7.1.36]
K00870	1	1	1	29	24	0.0344828	0.0416667	protein kinase [EC:2.7.1.37]
K00870	2	6	4	29	23	0.206897	0.173913	protein kinase [EC:2.7.1.37]
K00870	3	5	5	29	19	0.172414	0.263158	protein kinase [EC:2.7.1.37]
K00870	4	17	4	29	12	0.586207	0.333333	protein kinase [EC:2.7.1.37]
K00872	1	14	14	29	24	0.482759	0.583333	homoserine kinase [EC:2.7.1.39]
K00872	2	9	9	29	23	0.310345	0.391304	homoserine kinase [EC:2.7.1.39]
K00872	3	1	1	29	19	0.0344828	0.0526316	homoserine kinase [EC:2.7.1.39]
K00872	4	5	5	29	12	0.172414	0.416667	homoserine kinase [EC:2.7.1.39]
K00873	1	17	16	69	24	0.246377	0.666667	pyruvate kinase [EC:2.7.1.40]
K00873	2	24	20	69	23	0.347826	0.869565	pyruvate kinase [EC:2.7.1.40]
K00873	3	12	12	69	19	0.173913	0.631579	pyruvate kinase [EC:2.7.1.40]
K00873	4	16	9	69	12	0.231884	0.75	pyruvate kinase [EC:2.7.1.40]
K00874	1	2	2	9	24	0.222222	0.0833333	2-dehydro-3-deoxygluconokinase [EC:2.7.1.45]
K00874	2	4	3	9	23	0.444444	0.130435	2-dehydro-3-deoxygluconokinase [EC:2.7.1.45]
K00874	3	1	1	9	19	0.111111	0.0526316	2-dehydro-3-deoxygluconokinase [EC:2.7.1.45]
K00874	4	2	2	9	12	0.222222	0.166667	2-dehydro-3-deoxygluconokinase [EC:2.7.1.45]
K00876	1	19	16	36	24	0.527778	0.666667	uridine kinase [EC:2.7.1.48]
K00876	2	13	12	36	23	0.361111	0.521739	uridine kinase [EC:2.7.1.48]
K00876	4	4	3	36	12	0.111111	0.25	uridine kinase [EC:2.7.1.48]
K00877	1	1	1	1	24	1	0.0416667	hydroxymethylpyrimidine/phosphomethylpyrimidine kinase / thiaminase [EC:2.7.1.49 2.7.4.7 3.5.99.2]
K00878	1	1	1	4	24	0.25	0.0416667	hydroxyethylthiazole kinase [EC:2.7.1.50]
K00878	3	3	3	4	19	0.75	0.157895	hydroxyethylthiazole kinase [EC:2.7.1.50]
K00880	2	3	3	6	23	0.5	0.130435	L-xylulokinase [EC:2.7.1.53]
K00880	3	3	3	6	19	0.5	0.157895	L-xylulokinase [EC:2.7.1.53]
K00881	2	2	2	2	23	1	0.0869565	allose kinase [EC:2.7.1.55]
K00882	1	5	5	5	24	1	0.208333	1-phosphofructokinase [EC:2.7.1.56]
K00884	2	4	4	4	23	1	0.173913	N-acetylglucosamine kinase [EC:2.7.1.59]
K00885	1	1	1	1	24	1	0.0416667	N-acylmannosamine kinase [EC:2.7.1.60]
K00886	1	10	9	14	24	0.714286	0.375	polyphosphate glucokinase [EC:2.7.1.63]
K00886	2	3	3	14	23	0.214286	0.130435	polyphosphate glucokinase [EC:2.7.1.63]
K00886	4	1	1	14	12	0.0714286	0.0833333	polyphosphate glucokinase [EC:2.7.1.63]
K00887	1	1	1	23	24	0.0434783	0.0416667	undecaprenol kinase [EC:2.7.1.66]
K00887	2	8	8	23	23	0.347826	0.347826	undecaprenol kinase [EC:2.7.1.66]
K00887	3	11	8	23	19	0.478261	0.421053	undecaprenol kinase [EC:2.7.1.66]
K00887	4	3	3	23	12	0.130435	0.25	undecaprenol kinase [EC:2.7.1.66]
K00891	1	2	2	7	24	0.285714	0.0833333	shikimate kinase [EC:2.7.1.71]
K00891	3	1	1	7	19	0.142857	0.0526316	shikimate kinase [EC:2.7.1.71]
K00891	4	4	4	7	12	0.571429	0.333333	shikimate kinase [EC:2.7.1.71]
K00894	1	6	5	6	24	1	0.208333	ethanolamine kinase [EC:2.7.1.82]
K00895	1	6	6	6	24	1	0.25	diphosphate-dependent phosphofructokinase [EC:2.7.1.90]
K00897	1	3	3	4	24	0.75	0.125	kanamycin kinase [EC:2.7.1.95]
K00897	4	1	1	4	12	0.25	0.0833333	kanamycin kinase [EC:2.7.1.95]
K00899	1	2	2	2	24	1	0.0833333	5-methylthioribose kinase [EC:2.7.1.100]
K00906	2	2	2	10	23	0.2	0.0869565	isocitrate dehydrogenase kinase/phosphatase [EC:2.7.11.5 3.1.3.-]
K00906	3	8	8	10	19	0.8	0.421053	isocitrate dehydrogenase kinase/phosphatase [EC:2.7.11.5 3.1.3.-]
K00912	2	19	19	36	23	0.527778	0.826087	tetraacyldisaccharide 4'-kinase [EC:2.7.1.130]
K00912	3	11	11	36	19	0.305556	0.578947	tetraacyldisaccharide 4'-kinase [EC:2.7.1.130]
K00912	4	6	6	36	12	0.166667	0.5	tetraacyldisaccharide 4'-kinase [EC:2.7.1.130]
K00917	1	5	5	5	24	1	0.208333	tagatose 6-phosphate kinase [EC:2.7.1.144]
K00918	1	1	1	1	24	1	0.0416667	ADP-dependent phosphofructokinase/glucokinase [EC:2.7.1.146 2.7.1.147]
K00919	1	16	16	38	24	0.421053	0.666667	4-diphosphocytidyl-2-C-methyl-D-erythritol kinase [EC:2.7.1.148]
K00919	2	3	3	38	23	0.0789474	0.130435	4-diphosphocytidyl-2-C-methyl-D-erythritol kinase [EC:2.7.1.148]
K00919	3	13	13	38	19	0.342105	0.684211	4-diphosphocytidyl-2-C-methyl-D-erythritol kinase [EC:2.7.1.148]
K00919	4	6	6	38	12	0.157895	0.5	4-diphosphocytidyl-2-C-methyl-D-erythritol kinase [EC:2.7.1.148]
K00924	1	5	3	36	24	0.138889	0.125	kinase [EC:2.7.1.-]
K00924	2	4	4	36	23	0.111111	0.173913	kinase [EC:2.7.1.-]
K00924	3	11	9	36	19	0.305556	0.473684	kinase [EC:2.7.1.-]
K00924	4	16	5	36	12	0.444444	0.416667	kinase [EC:2.7.1.-]
K00925	1	9	9	27	24	0.333333	0.375	acetate kinase [EC:2.7.2.1]
K00925	2	3	3	27	23	0.111111	0.130435	acetate kinase [EC:2.7.2.1]
K00925	3	10	8	27	19	0.37037	0.421053	acetate kinase [EC:2.7.2.1]
K00925	4	5	5	27	12	0.185185	0.416667	acetate kinase [EC:2.7.2.1]
K00926	1	9	8	9	24	1	0.333333	carbamate kinase [EC:2.7.2.2]
K00927	1	20	19	64	24	0.3125	0.791667	phosphoglycerate kinase [EC:2.7.2.3]
K00927	2	18	17	64	23	0.28125	0.73913	phosphoglycerate kinase [EC:2.7.2.3]
K00927	3	16	16	64	19	0.25	0.842105	phosphoglycerate kinase [EC:2.7.2.3]
K00927	4	10	9	64	12	0.15625	0.75	phosphoglycerate kinase [EC:2.7.2.3]
K00928	1	19	19	38	24	0.5	0.791667	aspartate kinase [EC:2.7.2.4]
K00928	2	1	1	38	23	0.0263158	0.0434783	aspartate kinase [EC:2.7.2.4]
K00928	3	11	11	38	19	0.289474	0.578947	aspartate kinase [EC:2.7.2.4]
K00928	4	7	7	38	12	0.184211	0.583333	aspartate kinase [EC:2.7.2.4]
K00929	4	2	2	2	12	1	0.166667	butyrate kinase [EC:2.7.2.7]
K00930	1	21	21	48	24	0.4375	0.875	acetylglutamate kinase [EC:2.7.2.8]
K00930	2	8	8	48	23	0.166667	0.347826	acetylglutamate kinase [EC:2.7.2.8]
K00930	3	11	11	48	19	0.229167	0.578947	acetylglutamate kinase [EC:2.7.2.8]
K00930	4	8	8	48	12	0.166667	0.666667	acetylglutamate kinase [EC:2.7.2.8]
K00931	1	14	14	37	24	0.378378	0.583333	glutamate 5-kinase [EC:2.7.2.11]
K00931	2	4	4	37	23	0.108108	0.173913	glutamate 5-kinase [EC:2.7.2.11]
K00931	3	14	14	37	19	0.378378	0.736842	glutamate 5-kinase [EC:2.7.2.11]
K00931	4	5	5	37	12	0.135135	0.416667	glutamate 5-kinase [EC:2.7.2.11]
K00936	1	52	20	271	24	0.191882	0.833333	two-component system, sensor histidine kinase PdtaS [EC:2.7.13.3]
K00936	2	84	21	271	23	0.309963	0.913043	two-component system, sensor histidine kinase PdtaS [EC:2.7.13.3]
K00936	3	42	15	271	19	0.154982	0.789474	two-component system, sensor histidine kinase PdtaS [EC:2.7.13.3]
K00936	4	93	10	271	12	0.343173	0.833333	two-component system, sensor histidine kinase PdtaS [EC:2.7.13.3]
K00937	1	16	16	57	24	0.280702	0.666667	polyphosphate kinase [EC:2.7.4.1]
K00937	2	20	19	57	23	0.350877	0.826087	polyphosphate kinase [EC:2.7.4.1]
K00937	3	13	12	57	19	0.22807	0.631579	polyphosphate kinase [EC:2.7.4.1]
K00937	4	8	8	57	12	0.140351	0.666667	polyphosphate kinase [EC:2.7.4.1]
K00938	4	1	1	1	12	1	0.0833333	phosphomevalonate kinase [EC:2.7.4.2]
K00939	1	20	20	46	24	0.434783	0.833333	adenylate kinase [EC:2.7.4.3]
K00939	2	15	15	46	23	0.326087	0.652174	adenylate kinase [EC:2.7.4.3]
K00939	3	7	7	46	19	0.152174	0.368421	adenylate kinase [EC:2.7.4.3]
K00939	4	4	4	46	12	0.0869565	0.333333	adenylate kinase [EC:2.7.4.3]
K00940	1	19	18	60	24	0.316667	0.75	nucleoside-diphosphate kinase [EC:2.7.4.6]
K00940	2	17	17	60	23	0.283333	0.73913	nucleoside-diphosphate kinase [EC:2.7.4.6]
K00940	3	14	14	60	19	0.233333	0.736842	nucleoside-diphosphate kinase [EC:2.7.4.6]
K00940	4	10	9	60	12	0.166667	0.75	nucleoside-diphosphate kinase [EC:2.7.4.6]
K00941	2	2	2	13	23	0.153846	0.0869565	hydroxymethylpyrimidine/phosphomethylpyrimidine kinase [EC:2.7.1.49 2.7.4.7]
K00941	3	9	9	13	19	0.692308	0.473684	hydroxymethylpyrimidine/phosphomethylpyrimidine kinase [EC:2.7.1.49 2.7.4.7]
K00941	4	2	2	13	12	0.153846	0.166667	hydroxymethylpyrimidine/phosphomethylpyrimidine kinase [EC:2.7.1.49 2.7.4.7]
K00942	1	21	20	66	24	0.318182	0.833333	guanylate kinase [EC:2.7.4.8]
K00942	2	19	18	66	23	0.287879	0.782609	guanylate kinase [EC:2.7.4.8]
K00942	3	16	16	66	19	0.242424	0.842105	guanylate kinase [EC:2.7.4.8]
K00942	4	10	10	66	12	0.151515	0.833333	guanylate kinase [EC:2.7.4.8]
K00943	1	24	20	69	24	0.347826	0.833333	dTMP kinase [EC:2.7.4.9]
K00943	2	10	9	69	23	0.144928	0.391304	dTMP kinase [EC:2.7.4.9]
K00943	3	24	17	69	19	0.347826	0.894737	dTMP kinase [EC:2.7.4.9]
K00943	4	11	9	69	12	0.15942	0.75	dTMP kinase [EC:2.7.4.9]
K00944	3	5	5	6	19	0.833333	0.263158	nucleoside-triphosphate--adenylate kinase [EC:2.7.4.10]
K00944	4	1	1	6	12	0.166667	0.0833333	nucleoside-triphosphate--adenylate kinase [EC:2.7.4.10]
K00945	1	4	4	21	24	0.190476	0.166667	CMP/dCMP kinase [EC:2.7.4.25]
K00945	2	4	4	21	23	0.190476	0.173913	CMP/dCMP kinase [EC:2.7.4.25]
K00945	3	8	8	21	19	0.380952	0.421053	CMP/dCMP kinase [EC:2.7.4.25]
K00945	4	5	4	21	12	0.238095	0.333333	CMP/dCMP kinase [EC:2.7.4.25]
K00946	1	9	9	53	24	0.169811	0.375	thiamine-monophosphate kinase [EC:2.7.4.16]
K00946	2	20	20	53	23	0.377358	0.869565	thiamine-monophosphate kinase [EC:2.7.4.16]
K00946	3	16	16	53	19	0.301887	0.842105	thiamine-monophosphate kinase [EC:2.7.4.16]
K00946	4	8	8	53	12	0.150943	0.666667	thiamine-monophosphate kinase [EC:2.7.4.16]
K00948	1	21	17	64	24	0.328125	0.708333	ribose-phosphate pyrophosphokinase [EC:2.7.6.1]
K00948	2	18	15	64	23	0.28125	0.652174	ribose-phosphate pyrophosphokinase [EC:2.7.6.1]
K00948	3	19	17	64	19	0.296875	0.894737	ribose-phosphate pyrophosphokinase [EC:2.7.6.1]
K00948	4	6	6	64	12	0.09375	0.5	ribose-phosphate pyrophosphokinase [EC:2.7.6.1]
K00949	1	17	13	18	24	0.944444	0.541667	thiamine pyrophosphokinase [EC:2.7.6.2]
K00949	2	1	1	18	23	0.0555556	0.0434783	thiamine pyrophosphokinase [EC:2.7.6.2]
K00950	1	1	1	18	24	0.0555556	0.0416667	2-amino-4-hydroxy-6-hydroxymethyldihydropteridine diphosphokinase [EC:2.7.6.3]
K00950	2	5	5	18	23	0.277778	0.217391	2-amino-4-hydroxy-6-hydroxymethyldihydropteridine diphosphokinase [EC:2.7.6.3]
K00950	3	11	9	18	19	0.611111	0.473684	2-amino-4-hydroxy-6-hydroxymethyldihydropteridine diphosphokinase [EC:2.7.6.3]
K00950	4	1	1	18	12	0.0555556	0.0833333	2-amino-4-hydroxy-6-hydroxymethyldihydropteridine diphosphokinase [EC:2.7.6.3]
K00951	1	16	16	59	24	0.271186	0.666667	GTP pyrophosphokinase [EC:2.7.6.5]
K00951	2	20	19	59	23	0.338983	0.826087	GTP pyrophosphokinase [EC:2.7.6.5]
K00951	3	15	14	59	19	0.254237	0.736842	GTP pyrophosphokinase [EC:2.7.6.5]
K00951	4	8	8	59	12	0.135593	0.666667	GTP pyrophosphokinase [EC:2.7.6.5]
K00952	1	1	1	1	24	1	0.0416667	nicotinamide-nucleotide adenylyltransferase [EC:2.7.7.1]
K00954	1	19	19	59	24	0.322034	0.791667	pantetheine-phosphate adenylyltransferase [EC:2.7.7.3]
K00954	2	17	17	59	23	0.288136	0.73913	pantetheine-phosphate adenylyltransferase [EC:2.7.7.3]
K00954	3	16	16	59	19	0.271186	0.842105	pantetheine-phosphate adenylyltransferase [EC:2.7.7.3]
K00954	4	7	7	59	12	0.118644	0.583333	pantetheine-phosphate adenylyltransferase [EC:2.7.7.3]
K00955	1	12	10	33	24	0.363636	0.416667	bifunctional enzyme CysN/CysC [EC:2.7.7.4 2.7.1.25]
K00955	2	8	8	33	23	0.242424	0.347826	bifunctional enzyme CysN/CysC [EC:2.7.7.4 2.7.1.25]
K00955	3	8	8	33	19	0.242424	0.421053	bifunctional enzyme CysN/CysC [EC:2.7.7.4 2.7.1.25]
K00955	4	5	5	33	12	0.151515	0.416667	bifunctional enzyme CysN/CysC [EC:2.7.7.4 2.7.1.25]
K00956	1	4	4	9	24	0.444444	0.166667	sulfate adenylyltransferase subunit 1 [EC:2.7.7.4]
K00956	2	1	1	9	23	0.111111	0.0434783	sulfate adenylyltransferase subunit 1 [EC:2.7.7.4]
K00956	3	3	3	9	19	0.333333	0.157895	sulfate adenylyltransferase subunit 1 [EC:2.7.7.4]
K00956	4	1	1	9	12	0.111111	0.0833333	sulfate adenylyltransferase subunit 1 [EC:2.7.7.4]
K00957	1	18	14	47	24	0.382979	0.583333	sulfate adenylyltransferase subunit 2 [EC:2.7.7.4]
K00957	2	9	8	47	23	0.191489	0.347826	sulfate adenylyltransferase subunit 2 [EC:2.7.7.4]
K00957	3	13	13	47	19	0.276596	0.684211	sulfate adenylyltransferase subunit 2 [EC:2.7.7.4]
K00957	4	7	6	47	12	0.148936	0.5	sulfate adenylyltransferase subunit 2 [EC:2.7.7.4]
K00958	1	1	1	5	24	0.2	0.0416667	sulfate adenylyltransferase [EC:2.7.7.4]
K00958	3	4	3	5	19	0.8	0.157895	sulfate adenylyltransferase [EC:2.7.7.4]
K00962	1	17	17	55	24	0.309091	0.708333	polyribonucleotide nucleotidyltransferase [EC:2.7.7.8]
K00962	2	16	16	55	23	0.290909	0.695652	polyribonucleotide nucleotidyltransferase [EC:2.7.7.8]
K00962	3	15	14	55	19	0.272727	0.736842	polyribonucleotide nucleotidyltransferase [EC:2.7.7.8]
K00962	4	7	7	55	12	0.127273	0.583333	polyribonucleotide nucleotidyltransferase [EC:2.7.7.8]
K00963	1	22	22	38	24	0.578947	0.916667	UTP--glucose-1-phosphate uridylyltransferase [EC:2.7.7.9]
[truncated: 14,518 more rows]
