# Supplementary material for: Integration of time-series meta-omics data reveals how microbial ecosystems respond to disturbance
Source: Nat Commun. 2020 Oct 19;11:5281. doi: 10.1038/s41467-020-19006-2 (PMC7572474; doi:10.1038/s41467-020-19006-2)
Supplement: Supplementary file 9 — Supplementary Data 6 [file 41467_2020_19006_MOESM9_ESM.xlsx]

## Sheet: S6a-clusters_with_microthrix_D5
KO	KO-Definition	Number of time-points in which at least 70% of rMAGs within the cluster express a gene with KO
K18955	WhiB family transcriptional regulator, redox-sensing transcriptional regulator	19
K02946	small subunit ribosomal protein S10	10
K00163	pyruvate dehydrogenase E1 component [EC:1.2.4.1]	9
K02919	large subunit ribosomal protein L36	9
K04077	chaperonin GroEL	9
K02358	elongation factor Tu	8
K02886	large subunit ribosomal protein L2	8
K02892	large subunit ribosomal protein L23	8
K02935	large subunit ribosomal protein L7/L12	8
K03040	DNA-directed RNA polymerase subunit alpha [EC:2.7.7.6]	8
K03046	DNA-directed RNA polymerase subunit beta' [EC:2.7.7.6]	8
K07736	CarD family transcriptional regulator	8
K00025	malate dehydrogenase [EC:1.1.1.37]	7
K00134	glyceraldehyde 3-phosphate dehydrogenase [EC:1.2.1.12]	7
K00376	nitrous-oxide reductase [EC:1.7.2.4]	7
K02906	large subunit ribosomal protein L3	7
K02931	large subunit ribosomal protein L5	7
K02950	small subunit ribosomal protein S12	7
K02952	small subunit ribosomal protein S13	7
K02965	small subunit ribosomal protein S19	7
K02986	small subunit ribosomal protein S4	7
K03386	peroxiredoxin (alkyl hydroperoxide reductase subunit C) [EC:1.11.1.15]	7
K03696	ATP-dependent Clp protease ATP-binding subunit ClpC	7
K00239	succinate dehydrogenase / fumarate reductase, flavoprotein subunit [EC:1.3.5.1 1.3.5.4]	6
K02864	large subunit ribosomal protein L10	6
K02867	large subunit ribosomal protein L11	6
K02874	large subunit ribosomal protein L14	6
K02881	large subunit ribosomal protein L18	6
K02904	large subunit ribosomal protein L29	6
K02916	large subunit ribosomal protein L35	6
K02926	large subunit ribosomal protein L4	6
K02948	small subunit ribosomal protein S11	6
K02954	small subunit ribosomal protein S14	6
K02961	small subunit ribosomal protein S17	6
K02982	small subunit ribosomal protein S3	6
K02988	small subunit ribosomal protein S5	6
K02992	small subunit ribosomal protein S7	6
K02994	small subunit ribosomal protein S8	6
K03704	cold shock protein (beta-ribbon, CspA family)	6
K19519	transforming growth factor-beta-induced protein	6
K00789	S-adenosylmethionine synthetase [EC:2.5.1.6]	5
K01251	adenosylhomocysteinase [EC:3.3.1.1]	5
K01915	glutamine synthetase [EC:6.3.1.2]	5
K02111	F-type H+-transporting ATPase subunit alpha [EC:3.6.3.14]	5
K02520	translation initiation factor IF-3	5
K02878	large subunit ribosomal protein L16	5
K02895	large subunit ribosomal protein L24	5
K02907	large subunit ribosomal protein L30	5
K02933	large subunit ribosomal protein L6	5
K04078	chaperonin GroES	5
K00331	NADH-quinone oxidoreductase subunit B [EC:1.6.5.3]	4
K01999	branched-chain amino acid transport system substrate-binding protein	4
K02518	translation initiation factor IF-1	4
K02863	large subunit ribosomal protein L1	4
K02871	large subunit ribosomal protein L13	4
K02876	large subunit ribosomal protein L15	4
K02913	large subunit ribosomal protein L33	4
K02967	small subunit ribosomal protein S2	4
K03043	DNA-directed RNA polymerase subunit beta [EC:2.7.7.6]	4
K03073	preprotein translocase subunit SecE	4
K03530	DNA-binding protein HU-beta	4
K03695	ATP-dependent Clp protease ATP-binding subunit ClpB	4
K00031	isocitrate dehydrogenase [EC:1.1.1.42]	3
K00088	IMP dehydrogenase [EC:1.1.1.205]	3
K00257	acyl-ACP dehydrogenase [EC:1.3.99.-]	3
K00655	1-acyl-sn-glycerol-3-phosphate acyltransferase [EC:2.3.1.51]	3
K00856	adenosine kinase [EC:2.7.1.20]	3
K00948	ribose-phosphate pyrophosphokinase [EC:2.7.6.1]	3
K00962	polyribonucleotide nucleotidyltransferase [EC:2.7.7.8]	3
K01649	2-isopropylmalate synthase [EC:2.3.3.13]	3
K01653	acetolactate synthase I/III small subunit [EC:2.2.1.6]	3
K02275	cytochrome c oxidase subunit II [EC:1.9.3.1]	3
K02650	type IV pilus assembly protein PilA	3
K02651	pilus assembly protein Flp/PilA	3
K02657	twitching motility two-component system response regulator PilG	3
K02888	large subunit ribosomal protein L21	3
K02890	large subunit ribosomal protein L22	3
K02909	large subunit ribosomal protein L31	3
K02945	small subunit ribosomal protein S1	3
K02959	small subunit ribosomal protein S16	3
K02990	small subunit ribosomal protein S6	3
K03087	RNA polymerase nonessential primary-like sigma factor	3
K03286	OmpA-OmpF porin, OOP family	3
K03671	thioredoxin 1	3
K03673	thiol:disulfide interchange protein DsbA	3
K03798	cell division protease FtsH [EC:3.4.24.-]	3
K03925	MraZ protein	3
K04043	molecular chaperone DnaK	3
K04752	nitrogen regulatory protein P-II 2	3
K05337	ferredoxin	3
K06194	lipoprotein NlpD	3
K15503	serine/threonine-protein phosphatase 6 regulatory ankyrin repeat subunit B	3
K00052	3-isopropylmalate dehydrogenase [EC:1.1.1.85]	2
K00053	ketol-acid reductoisomerase [EC:1.1.1.86]	2
K00057	glycerol-3-phosphate dehydrogenase (NAD(P)+) [EC:1.1.1.94]	2
K00067	dTDP-4-dehydrorhamnose reductase [EC:1.1.1.133]	2
K00111	glycerol-3-phosphate dehydrogenase [EC:1.1.5.3]	2
K00138	aldehyde dehydrogenase [EC:1.2.1.-]	2
K00154	coniferyl-aldehyde dehydrogenase [EC:1.2.1.68]	2
K00219	2,4-dienoyl-CoA reductase (NADPH2) [EC:1.3.1.34]	2
K00248	butyryl-CoA dehydrogenase [EC:1.3.8.1]	2
K00249	acyl-CoA dehydrogenase [EC:1.3.8.7]	2
K00255	long-chain-acyl-CoA dehydrogenase [EC:1.3.8.8]	2
K00262	glutamate dehydrogenase (NADP+) [EC:1.4.1.4]	2
K00265	glutamate synthase (NADPH/NADH) large chain [EC:1.4.1.13 1.4.1.14]	2
K00330	NADH-quinone oxidoreductase subunit A [EC:1.6.5.3]	2
K00335	NADH-quinone oxidoreductase subunit F [EC:1.6.5.3]	2
K00342	NADH-quinone oxidoreductase subunit M [EC:1.6.5.3]	2
K00344	NADPH2:quinone reductase [EC:1.6.5.5]	2
K00363	nitrite reductase (NADH) small subunit [EC:1.7.1.15]	2
K00406	cytochrome c oxidase cbb3-type subunit III	2
K00411	ubiquinol-cytochrome c reductase iron-sulfur subunit [EC:1.10.2.2]	2
K00413	ubiquinol-cytochrome c reductase cytochrome c1 subunit	2
K00507	stearoyl-CoA desaturase (Delta-9 desaturase) [EC:1.14.19.1]	2
K00528	ferredoxin/flavodoxin---NADP+ reductase [EC:1.18.1.2 1.19.1.1]	2
K00554	tRNA (guanine37-N1)-methyltransferase [EC:2.1.1.228]	2
K00568	2-polyprenyl-6-hydroxyphenyl methylase / 3-demethylubiquinone-9 3-methyltransferase [EC:2.1.1.222 2.1.1.64]	2
K00602	phosphoribosylaminoimidazolecarboxamide formyltransferase / IMP cyclohydrolase [EC:2.1.2.3 3.5.4.10]	2
K00611	ornithine carbamoyltransferase [EC:2.1.3.3]	2
K00620	glutamate N-acetyltransferase / amino-acid N-acetyltransferase [EC:2.3.1.35 2.3.1.1]	2
K00632	acetyl-CoA acyltransferase [EC:2.3.1.16]	2
K00635	diacylglycerol O-acyltransferase [EC:2.3.1.20]	2
K00658	2-oxoglutarate dehydrogenase E2 component (dihydrolipoamide succinyltransferase) [EC:2.3.1.61]	2
K00666	fatty-acyl-CoA synthase [EC:6.2.1.-]	2
K00688	glycogen phosphorylase [EC:2.4.1.1]	2
K00766	anthranilate phosphoribosyltransferase [EC:2.4.2.18]	2
K00790	UDP-N-acetylglucosamine 1-carboxyvinyltransferase [EC:2.5.1.7]	2
K00791	tRNA dimethylallyltransferase [EC:2.5.1.75]	2
K00818	acetylornithine aminotransferase [EC:2.6.1.11]	2
K00850	6-phosphofructokinase 1 [EC:2.7.1.11]	2
K00858	NAD+ kinase [EC:2.7.1.23]	2
K00919	4-diphosphocytidyl-2-C-methyl-D-erythritol kinase [EC:2.7.1.148]	2
K00928	aspartate kinase [EC:2.7.2.4]	2
K00930	acetylglutamate kinase [EC:2.7.2.8]	2
K00936	two-component system, sensor histidine kinase PdtaS [EC:2.7.13.3]	2
K00940	nucleoside-diphosphate kinase [EC:2.7.4.6]	2
K00943	dTMP kinase [EC:2.7.4.9]	2
K00989	ribonuclease PH [EC:2.7.7.56]	2
K01006	pyruvate, orthophosphate dikinase [EC:2.7.9.1]	2
K01011	thiosulfate/3-mercaptopyruvate sulfurtransferase [EC:2.8.1.1 2.8.1.2]	2
K01046	triacylglycerol lipase [EC:3.1.1.3]	2
K01054	acylglycerol lipase [EC:3.1.1.23]	2
K01055	3-oxoadipate enol-lactonase [EC:3.1.1.24]	2
K01079	phosphoserine phosphatase [EC:3.1.3.3]	2
K01142	exodeoxyribonuclease III [EC:3.1.11.2]	2
K01265	methionyl aminopeptidase [EC:3.4.11.18]	2
K01358	ATP-dependent Clp protease, protease subunit [EC:3.4.21.92]	2
K01420	CRP/FNR family transcriptional regulator, anaerobic regulatory protein	2
K01491	methylenetetrahydrofolate dehydrogenase (NADP+) / methenyltetrahydrofolate cyclohydrolase [EC:1.5.1.5 3.5.4.9]	2
K01495	GTP cyclohydrolase I [EC:3.5.4.16]	2
K01507	inorganic pyrophosphatase [EC:3.6.1.1]	2
K01596	phosphoenolpyruvate carboxykinase (GTP) [EC:4.1.1.32]	2
K01627	2-dehydro-3-deoxyphosphooctonate aldolase (KDO 8-P synthase) [EC:2.5.1.55]	2
K01647	citrate synthase [EC:2.3.3.1]	2
K01652	acetolactate synthase I/II/III large subunit [EC:2.2.1.6]	2
K01681	aconitate hydratase [EC:4.2.1.3]	2
K01692	enoyl-CoA hydratase [EC:4.2.1.17]	2
K01695	tryptophan synthase alpha chain [EC:4.2.1.20]	2
K01702	3-isopropylmalate dehydratase [EC:4.2.1.33]	2
K01710	dTDP-glucose 4,6-dehydratase [EC:4.2.1.46]	2
K01733	threonine synthase [EC:4.2.3.1]	2
K01759	lactoylglutathione lyase [EC:4.4.1.5]	2
K01768	adenylate cyclase [EC:4.6.1.1]	2
K01769	guanylate cyclase, other [EC:4.6.1.2]	2
K01783	ribulose-phosphate 3-epimerase [EC:5.1.3.1]	2
K01784	UDP-glucose 4-epimerase [EC:5.1.3.2]	2
K01810	glucose-6-phosphate isomerase [EC:5.3.1.9]	2
K01874	methionyl-tRNA synthetase [EC:6.1.1.10]	2
K01875	seryl-tRNA synthetase [EC:6.1.1.11]	2
K01876	aspartyl-tRNA synthetase [EC:6.1.1.12]	2
K01881	prolyl-tRNA synthetase [EC:6.1.1.15]	2
K01890	phenylalanyl-tRNA synthetase beta chain [EC:6.1.1.20]	2
K01895	acetyl-CoA synthetase [EC:6.2.1.1]	2
K01899	succinyl-CoA synthetase alpha subunit [EC:6.2.1.4 6.2.1.5]	2
K01937	CTP synthase [EC:6.3.4.2]	2
K01940	argininosuccinate synthase [EC:6.3.4.5]	2
K01955	carbamoyl-phosphate synthase large subunit [EC:6.3.5.5]	2
K01956	carbamoyl-phosphate synthase small subunit [EC:6.3.5.5]	2
K02027	multiple sugar transport system substrate-binding protein	2
K02030	polar amino acid transport system substrate-binding protein	2
K02035	peptide/nickel transport system substrate-binding protein	2
K02039	phosphate transport system protein	2
K02108	F-type H+-transporting ATPase subunit a	2
K02109	F-type H+-transporting ATPase subunit b	2
K02110	F-type H+-transporting ATPase subunit c	2
K02113	F-type H+-transporting ATPase subunit delta	2
K02114	F-type H+-transporting ATPase subunit epsilon	2
K02115	F-type H+-transporting ATPase subunit gamma	2
K02133	F-type H+-transporting ATPase subunit beta [EC:3.6.3.14]	2
K02237	competence protein ComEA	2
K02276	cytochrome c oxidase subunit III [EC:1.9.3.1]	2
K02288	phycocyanobilin lyase subunit alpha [EC:4.4.1.32]	2
K02355	elongation factor G	2
K02356	elongation factor P	2
K02357	elongation factor Ts	2
K02398	negative regulator of flagellin synthesis FlgM	2
K02410	flagellar motor switch protein FliG	2
K02411	flagellar assembly protein FliH	2
K02417	flagellar motor switch protein FliN/FliY	2
K02427	23S rRNA (uridine2552-2'-O)-methyltransferase [EC:2.1.1.166]	2
K02452	general secretion pathway protein C	2
K02453	general secretion pathway protein D	2
K02460	general secretion pathway protein K	2
K02470	DNA gyrase subunit B [EC:5.99.1.3]	2
K02492	glutamyl-tRNA reductase [EC:1.2.1.70]	2
K02556	chemotaxis protein MotA	2
K02575	MFS transporter, NNP family, nitrate/nitrite transporter	2
K02600	N utilization substance protein A	2
K02601	transcriptional antiterminator NusG	2
K02652	type IV pilus assembly protein PilB	2
K02653	type IV pilus assembly protein PilC	2
K02656	type IV pilus assembly protein PilF	2
K02669	twitching motility protein PilT	2
K02676	type IV pilus assembly protein PilZ	2
K02834	ribosome-binding factor A	2
K02835	peptide chain release factor 1	2
K02838	ribosome recycling factor	2
K02879	large subunit ribosomal protein L17	2
K02884	large subunit ribosomal protein L19	2
K02887	large subunit ribosomal protein L20	2
K02897	large subunit ribosomal protein L25	2
K02899	large subunit ribosomal protein L27	2
K02902	large subunit ribosomal protein L28	2
K02911	large subunit ribosomal protein L32	2
K02914	large subunit ribosomal protein L34	2
K02939	large subunit ribosomal protein L9	2
K02956	small subunit ribosomal protein S15	2
K02963	small subunit ribosomal protein S18	2
K02968	small subunit ribosomal protein S20	2
K02970	small subunit ribosomal protein S21	2
K02996	small subunit ribosomal protein S9	2
K03060	DNA-directed RNA polymerase subunit omega [EC:2.7.7.6]	2
K03070	preprotein translocase subunit SecA	2
K03075	preprotein translocase subunit SecG	2
K03086	RNA polymerase primary sigma factor	2
K03088	RNA polymerase sigma-70 factor, ECF subfamily	2
K03100	signal peptidase I [EC:3.4.21.89]	2
K03111	single-strand DNA-binding protein	2
K03116	sec-independent protein translocase protein TatA	2
K03210	preprotein translocase subunit YajC	2
K03296	hydrophobic/amphiphilic exporter-1 (mainly G- bacteria), HAE1 family	2
K03385	nitrite reductase (cytochrome c-552) [EC:1.7.2.2]	2
K03387	alkyl hydroperoxide reductase subunit F [EC:1.6.4.-]	2
K03406	methyl-accepting chemotaxis protein	2
K03407	two-component system, chemotaxis family, sensor kinase CheA [EC:2.7.13.3]	2
K03408	purine-binding chemotaxis protein CheW	2
K03411	chemotaxis protein CheD [EC:3.5.1.44]	2
K03427	type I restriction enzyme M protein [EC:2.1.1.72]	2
K03455	monovalent cation:H+ antiporter-2, CPA2 family	2
K03466	DNA segregation ATPase FtsK/SpoIIIE, S-DNA-T family	2
K03496	chromosome partitioning protein	2
K03521	electron transfer flavoprotein beta subunit	2
K03522	electron transfer flavoprotein alpha subunit	2
K03527	4-hydroxy-3-methylbut-2-en-1-yl diphosphate reductase [EC:1.17.7.4]	2
K03529	chromosome segregation protein	2
K03531	cell division protein FtsZ	2
K03544	ATP-dependent Clp protease ATP-binding subunit ClpX	2
K03545	trigger factor	2
K03553	recombination protein RecA	2
K03559	biopolymer transport protein ExbD	2
K03564	peroxiredoxin Q/BCP [EC:1.11.1.15]	2
K03565	regulatory protein	2
K03589	cell division protein FtsQ	2
K03594	bacterioferritin [EC:1.16.3.1]	2
K03596	GTP-binding protein LepA	2
K03600	stringent starvation protein B	2
K03608	cell division topological specificity factor	2
K03609	septum site-determining protein MinD	2
K03610	septum site-determining protein MinC	2
K03621	glycerol-3-phosphate acyltransferase PlsX [EC:2.3.1.15]	2
K03628	transcription termination factor Rho	2
K03639	GTP 3',8-cyclase [EC:4.1.99.22]	2
K03640	peptidoglycan-associated lipoprotein	2
K03642	rare lipoprotein A	2
K03666	host factor-I protein	2
K03686	molecular chaperone DnaJ	2
K03687	molecular chaperone GrpE	2
K03690	ubiquinone biosynthesis protein UbiJ	2
K03767	peptidyl-prolyl cis-trans isomerase A (cyclophilin A) [EC:5.2.1.8]	2
K03769	peptidyl-prolyl cis-trans isomerase C [EC:5.2.1.8]	2
K03797	carboxyl-terminal processing protease [EC:3.4.21.102]	2
K03799	heat shock protein HtpX [EC:3.4.24.-]	2
K03832	periplasmic protein TonB	2
K03856	3-deoxy-7-phosphoheptulonate synthase [EC:2.5.1.54]	2
K03955	NADH dehydrogenase (ubiquinone) 1 alpha/beta subcomplex 1	2
K03981	thiol:disulfide interchange protein DsbC [EC:5.3.4.1]	2
K04042	bifunctional UDP-N-acetylglucosamine pyrophosphorylase / Glucosamine-1-phosphate N-acetyltransferase [EC:2.7.7.23 2.3.1.157]	2
K04085	tRNA 2-thiouridine synthesizing protein A [EC:2.8.1.-]	2
K04488	nitrogen fixation protein NifU and related proteins	2
K04562	flagellar biosynthesis protein FlhG	2
K04564	superoxide dismutase, Fe-Mn family [EC:1.15.1.1]	2
K04575	amyotrophic lateral sclerosis 2 protein	2
K04739	cAMP-dependent protein kinase regulator	2
K04748	nitric oxide reductase NorQ protein	2
K04763	integrase/recombinase XerD	2
K04764	integration host factor subunit alpha	2
K04770	Lon-like ATP-dependent protease [EC:3.4.21.-]	2
K04771	serine protease Do [EC:3.4.21.107]	2
K04773	protease IV [EC:3.4.21.-]	2
K05384	bilin biosynthesis protein	2
K05524	ferredoxin	2
K05527	BolA protein	2
K05576	NAD(P)H-quinone oxidoreductase subunit 4L [EC:1.6.5.3]	2
K05578	NAD(P)H-quinone oxidoreductase subunit 6 [EC:1.6.5.3]	2
K05589	cell division protein FtsB	2
K05710	3-phenylpropionate/trans-cinnamate dioxygenase ferredoxin component	2
K05808	putative sigma-54 modulation protein	2
K05874	methyl-accepting chemotaxis protein I, serine sensor receptor	2
K06076	long-chain fatty acid transport protein	2
K06142	outer membrane protein	2
K06204	DnaK suppressor protein	2
K06207	GTP-binding protein	2
K06346	spoIIIJ-associated protein	2
K06596	chemosensory pili system protein ChpA (sensor histidine kinase/response regulator)	2
K06638	mitotic spindle assembly checkpoint protein MAD1	2
K06694	26S proteasome non-ATPase regulatory subunit 10	2
K06865	ATPase	2
K06891	ATP-dependent Clp protease adaptor protein ClpS	2
K06894	uncharacterized protein	2
K07001	NTE family protein	2
K07039	uncharacterized protein	2
K07062	toxin FitB [EC:3.1.-.-]	2
K07063	uncharacterized protein	2
K07064	uncharacterized protein	2
K07065	uncharacterized protein	2
K07076	uncharacterized protein	2
K07124	uncharacterized protein	2
K07165	transmembrane sensor	2
K07181	c-di-GMP phosphodiesterase [EC:3.1.4.52]	2
K07182	CBS domain-containing protein	2
K07192	flotillin	2
K07216	hemerythrin	2
K07234	uncharacterized protein involved in response to NO	2
K07262	serine-type D-Ala-D-Ala endopeptidase (penicillin-binding protein 7) [EC:3.4.21.-]	2
K07282	poly-gamma-glutamate synthesis protein (capsule biosynthesis protein)	2
K07315	phosphoserine phosphatase RsbU/P [EC:3.1.3.3]	2
K07317	adenine-specific DNA-methyltransferase [EC:2.1.1.72]	2
K07323	phospholipid transport system substrate-binding protein	2
K07334	toxin HigB-1	2
K07335	basic membrane protein A and related proteins	2
K07337	penicillin-binding protein activator	2
K07376	cGMP-dependent protein kinase 1 [EC:2.7.11.12]	2
K07390	monothiol glutaredoxin	2
K07451	5-methylcytosine-specific restriction enzyme A [EC:3.1.21.-]	2
K07459	putative ATP-dependent endonuclease of the OLD family	2
K07535	2-hydroxycyclohexanecarboxyl-CoA dehydrogenase [EC:1.1.1.-]	2
K07588	LAO/AO transport system kinase [EC:2.7.-.-]	2
K07679	two-component system, NarL family, sensor histidine kinase EvgS [EC:2.7.13.3]	2
K07714	two-component system, NtrC family, response regulator AtoC	2
K07729	putative transcriptional regulator	2
K07738	transcriptional repressor NrdR	2
K07814	putative two-component system response regulator	2
K08259	lysostaphin [EC:3.4.24.75]	2
K08296	phosphohistidine phosphatase [EC:3.1.3.-]	2
K08309	soluble lytic murein transglycosylase [EC:4.2.2.-]	2
K08311	putative (di)nucleoside polyphosphate hydrolase [EC:3.6.1.-]	2
K08499	member of the syntaxin family of t-SNAREs	2
K08738	cytochrome c	2
K08884	serine/threonine protein kinase, bacterial [EC:2.7.11.1]	2
K08972	putative membrane protein	2
K08992	lipopolysaccharide assembly protein A	2
K09137	uncharacterized protein	2
K09667	protein O-GlcNAc transferase [EC:2.4.1.255]	2
K09710	ribosome-associated protein	2
K09747	uncharacterized protein	2
K09748	ribosome maturation factor RimP	2
K09749	uncharacterized protein	2
K09803	uncharacterized protein	2
K09892	cell division protein ZapB	2
K09989	uncharacterized protein	2
K10843	DNA excision repair protein ERCC-3 [EC:3.6.4.12]	2
K11065	thiol peroxidase, atypical 2-Cys peroxiredoxin [EC:1.11.1.15]	2
K11166	dehydrogenase/reductase SDR family member 7B [EC:1.1.-.-]	2
K11188	peroxiredoxin 6, 1-Cys peroxiredoxin [EC:1.11.1.7 1.11.1.15 3.1.1.-]	2
K11210	metallothiol transferase [EC:2.5.1.-]	2
K11527	two-component system, sensor histidine kinase and response regulator [EC:2.7.13.3]	2
K11622	lia operon protein LiaF	2
K11717	cysteine desulfurase / selenocysteine lyase [EC:2.8.1.7 4.4.1.16]	2
K11915	serine/threonine protein phosphatase Stp1 [EC:3.1.3.16]	2
K11942	isobutyryl-CoA mutase [EC:5.4.99.13]	2
K11996	adenylyltransferase and sulfurtransferase [EC:2.7.7.80 2.8.1.11]	2
K12035	tripartite motif-containing protein 71 [EC:2.3.2.27]	2
K12264	anaerobic nitric oxide reductase flavorubredoxin	2
K12885	heterogeneous nuclear ribonucleoprotein G	2
K13010	perosamine synthetase [EC:2.6.1.102]	2
K13013	O-antigen biosynthesis protein WbqV	2
K13195	cold-inducible RNA-binding protein	2
K13243	c-di-GMP-specific phosphodiesterase [EC:3.1.4.52]	2
K13448	calcium-binding protein CML	2
K13590	diguanylate cyclase [EC:2.7.7.65]	2
K13628	iron-sulfur cluster assembly protein	2
K13797	DNA-directed RNA polymerase subunit beta-beta' [EC:2.7.7.6]	2
K13819	NifU-like protein	2
K13924	two-component system, chemotaxis family, CheB/CheR fusion protein [EC:2.1.1.80 3.1.1.61]	2
K13954	alcohol dehydrogenase [EC:1.1.1.1]	2
K13993	HSP20 family protein	2
K14394	low molecular weight phosphotyrosine protein phosphatase [EC:3.1.3.2 3.1.3.48]	2
K14826	FK506-binding nuclear protein [EC:5.2.1.8]	2
K15539	cytoskeleton protein RodZ	2
K15738	ABC transport system&#160;ATP-binding/permease protein	2
K15778	phosphomannomutase / phosphoglucomutase [EC:5.4.2.8 5.4.2.2]	2
K15780	bifunctional protein TilS/HprT [EC:6.3.4.19 2.4.2.8]	2
K15781	putative phosphoserine phosphatase / 1-acylglycerol-3-phosphate O-acyltransferase [EC:3.1.3.3 2.3.1.51]	2
K15977	putative oxidoreductase	2
K16149	1,4-alpha-glucan branching enzyme [EC:2.4.1.18]	2
K17103	CDP-diacylglycerol---serine O-phosphatidyltransferase [EC:2.7.8.8]	2
K17877	nitrite reductase (NAD(P)H) [EC:1.7.1.4]	2
K18016	membrane-bound hydrogenase subunit alpha [EC:1.12.7.2]	2
K18122	4-hydroxybutyrate CoA-transferase [EC:2.8.3.-]	2
K18828	tRNA(fMet)-specific endonuclease VapC [EC:3.1.-.-]	2
K18831	HTH-type transcriptional regulator / antitoxin HigA	2
K18918	RHH-type transcriptional regulator, rel operon repressor / antitoxin RelB	2
K19267	NAD(P)H dehydrogenase (quinone) [EC:1.6.5.2]	2
K00012	UDPglucose 6-dehydrogenase [EC:1.1.1.22]	1
K00023	acetoacetyl-CoA reductase [EC:1.1.1.36]	1
K00027	malate dehydrogenase (oxaloacetate-decarboxylating) [EC:1.1.1.38]	1
K00034	glucose 1-dehydrogenase [EC:1.1.1.47]	1
K00046	gluconate 5-dehydrogenase [EC:1.1.1.69]	1
K00082	5-amino-6-(5-phosphoribosylamino)uracil reductase [EC:1.1.1.193]	1
K00091	dihydroflavonol-4-reductase [EC:1.1.1.219]	1
K00104	glycolate oxidase [EC:1.1.3.15]	1
K00130	betaine-aldehyde dehydrogenase [EC:1.2.1.8]	1
K00133	aspartate-semialdehyde dehydrogenase [EC:1.2.1.11]	1
K00137	aminobutyraldehyde dehydrogenase [EC:1.2.1.19]	1
K00147	glutamate-5-semialdehyde dehydrogenase [EC:1.2.1.41]	1
K00164	2-oxoglutarate dehydrogenase E1 component [EC:1.2.4.2]	1
K00215	4-hydroxy-tetrahydrodipicolinate reductase [EC:1.17.1.8]	1
K00241	succinate dehydrogenase / fumarate reductase, cytochrome b subunit	1
K00266	glutamate synthase (NADPH/NADH) small chain [EC:1.4.1.13 1.4.1.14]	1
K00286	pyrroline-5-carboxylate reductase [EC:1.5.1.2]	1
K00292	NA	1
K00297	methylenetetrahydrofolate reductase (NADPH) [EC:1.5.1.20]	1
K00336	NADH-quinone oxidoreductase subunit G [EC:1.6.5.3]	1
K00339	NADH-quinone oxidoreductase subunit J [EC:1.6.5.3]	1
K00340	NADH-quinone oxidoreductase subunit K [EC:1.6.5.3]	1
K00341	NADH-quinone oxidoreductase subunit L [EC:1.6.5.3]	1
K00343	NADH-quinone oxidoreductase subunit N [EC:1.6.5.3]	1
K00362	nitrite reductase (NADH) large subunit [EC:1.7.1.15]	1
K00368	nitrite reductase (NO-forming) [EC:1.7.2.1]	1
K00370	nitrate reductase / nitrite oxidoreductase, alpha subunit [EC:1.7.5.1 1.7.99.-]	1
K00390	phosphoadenosine phosphosulfate reductase [EC:1.8.4.8 1.8.4.10]	1
K00412	ubiquinol-cytochrome c reductase cytochrome b subunit	1
K00432	glutathione peroxidase [EC:1.11.1.9]	1
K00508	linoleoyl-CoA desaturase [EC:1.14.19.3]	1
K00525	ribonucleoside-diphosphate reductase alpha chain [EC:1.17.4.1]	1
K00566	tRNA-uridine 2-sulfurtransferase [EC:2.8.1.13]	1
K00575	chemotaxis protein methyltransferase CheR [EC:2.1.1.80]	1
K00600	glycine hydroxymethyltransferase [EC:2.1.2.1]	1
K00615	transketolase [EC:2.2.1.1]	1
K00616	transaldolase [EC:2.2.1.2]	1
K00645	[acyl-carrier-protein] S-malonyltransferase [EC:2.3.1.39]	1
K00677	UDP-N-acetylglucosamine acyltransferase [EC:2.3.1.129]	1
K00759	adenine phosphoribosyltransferase [EC:2.4.2.7]	1
K00764	amidophosphoribosyltransferase [EC:2.4.2.14]	1
K00765	ATP phosphoribosyltransferase [EC:2.4.2.17]	1
K00812	aspartate aminotransferase [EC:2.6.1.1]	1
K00820	glucosamine--fructose-6-phosphate aminotransferase (isomerizing) [EC:2.6.1.16]	1
K00826	branched-chain amino acid aminotransferase [EC:2.6.1.42]	1
K00859	dephospho-CoA kinase [EC:2.7.1.24]	1
K00864	glycerol kinase [EC:2.7.1.30]	1
K00870	protein kinase [EC:2.7.1.37]	1
K00927	phosphoglycerate kinase [EC:2.7.2.3]	1
K00937	polyphosphate kinase [EC:2.7.4.1]	1
K00939	adenylate kinase [EC:2.7.4.3]	1
K00942	guanylate kinase [EC:2.7.4.8]	1
K00954	pantetheine-phosphate adenylyltransferase [EC:2.7.7.3]	1
K00957	sulfate adenylyltransferase subunit 2 [EC:2.7.7.4]	1
K00963	UTP--glucose-1-phosphate uridylyltransferase [EC:2.7.7.9]	1
K00973	glucose-1-phosphate thymidylyltransferase [EC:2.7.7.24]	1
K00975	glucose-1-phosphate adenylyltransferase [EC:2.7.7.27]	1
K00990	[protein-PII] uridylyltransferase [EC:2.7.7.59]	1
K00997	holo-[acyl-carrier protein] synthase [EC:2.7.8.7]	1
K01000	phospho-N-acetylmuramoyl-pentapeptide-transferase [EC:2.7.8.13]	1
K01012	biotin synthase [EC:2.8.1.6]	1
K01040	glutaconate CoA-transferase, subunit B [EC:2.8.3.12]	1
K01052	lysosomal acid lipase/cholesteryl ester hydrolase [EC:3.1.1.13]	1
K01056	peptidyl-tRNA hydrolase, PTH1 family [EC:3.1.1.29]	1
K01073	acyl-CoA hydrolase [EC:3.1.2.20]	1
K01090	protein phosphatase [EC:3.1.3.16]	1
K01091	phosphoglycolate phosphatase [EC:3.1.3.18]	1
K01092	myo-inositol-1(or 4)-monophosphatase [EC:3.1.3.25]	1
K01126	glycerophosphoryl diester phosphodiesterase [EC:3.1.4.46]	1
K01130	arylsulfatase [EC:3.1.6.1]	1
K01153	type I restriction enzyme, R subunit [EC:3.1.21.3]	1
K01159	crossover junction endodeoxyribonuclease RuvC [EC:3.1.22.4]	1
K01166	ribonuclease T2 [EC:3.1.27.1]	1
K01174	micrococcal nuclease [EC:3.1.31.1]	1
K01185	lysozyme [EC:3.2.1.17]	1
K01243	adenosylhomocysteine nucleosidase [EC:3.2.2.9]	1
K01255	leucyl aminopeptidase [EC:3.4.11.1]	1
K01338	ATP-dependent Lon protease [EC:3.4.21.53]	1
K01356	repressor LexA [EC:3.4.21.88]	1
K01419	ATP-dependent HslUV protease, peptidase subunit HslV [EC:3.4.25.2]	1
K01434	penicillin amidase [EC:3.5.1.11]	1
K01462	peptide deformylase [EC:3.5.1.88]	1
K01488	adenosine deaminase [EC:3.5.4.4]	1
K01515	ADP-ribose pyrophosphatase [EC:3.6.1.13]	1
K01522	bis(5'-adenosyl)-triphosphatase [EC:3.6.1.29]	1
K01533	Cu2+-exporting ATPase [EC:3.6.3.4]	1
K01581	ornithine decarboxylase [EC:4.1.1.17]	1
K01586	diaminopimelate decarboxylase [EC:4.1.1.20]	1
K01613	phosphatidylserine decarboxylase [EC:4.1.1.65]	1
K01624	fructose-bisphosphate aldolase, class II [EC:4.1.2.13]	1
K01662	1-deoxy-D-xylulose-5-phosphate synthase [EC:2.2.1.7]	1
K01673	carbonic anhydrase [EC:4.2.1.1]	1
K01689	enolase [EC:4.2.1.11]	1
K01693	imidazoleglycerol-phosphate dehydratase [EC:4.2.1.19]	1
K01711	GDPmannose 4,6-dehydratase [EC:4.2.1.47]	1
K01714	4-hydroxy-tetrahydrodipicolinate synthase [EC:4.3.3.7]	1
K01740	O-acetylhomoserine (thiol)-lyase [EC:2.5.1.49]	1
K01778	diaminopimelate epimerase [EC:5.1.1.7]	1
K01790	dTDP-4-dehydrorhamnose 3,5-epimerase [EC:5.1.3.13]	1
K01803	triosephosphate isomerase (TIM) [EC:5.3.1.1]	1
K01866	tyrosyl-tRNA synthetase [EC:6.1.1.1]	1
K01868	threonyl-tRNA synthetase [EC:6.1.1.3]	1
K01869	leucyl-tRNA synthetase [EC:6.1.1.4]	1
K01870	isoleucyl-tRNA synthetase [EC:6.1.1.5]	1
K01872	alanyl-tRNA synthetase [EC:6.1.1.7]	1
K01889	phenylalanyl-tRNA synthetase alpha chain [EC:6.1.1.20]	1
K01892	histidyl-tRNA synthetase [EC:6.1.1.21]	1
K01897	long-chain acyl-CoA synthetase [EC:6.2.1.3]	1
K01903	succinyl-CoA synthetase beta subunit [EC:6.2.1.5]	1
K01908	propionyl-CoA synthetase [EC:6.2.1.17]	1
K01921	D-alanine-D-alanine ligase [EC:6.3.2.4]	1
K01923	phosphoribosylaminoimidazole-succinocarboxamide synthase [EC:6.3.2.6]	1
K01933	phosphoribosylformylglycinamidine cyclo-ligase [EC:6.3.3.1]	1
K01945	phosphoribosylamine--glycine ligase [EC:6.3.4.13]	1
K01966	propionyl-CoA carboxylase beta chain [EC:6.4.1.3]	1
K01991	polysaccharide biosynthesis/export protein	1
K02003	putative ABC transport system ATP-binding protein	1
K02036	phosphate transport system ATP-binding protein [EC:3.6.3.27]	1
K02048	sulfate transport system substrate-binding protein	1
K02167	TetR/AcrR family transcriptional regulator, transcriptional repressor of bet genes	1
K02195	heme exporter protein C	1
K02199	cytochrome c biogenesis protein CcmG, thiol:disulfide interchange protein DsbE	1
K02200	cytochrome c-type biogenesis protein CcmH	1
K02274	cytochrome c oxidase subunit I [EC:1.9.3.1]	1
K02301	protoheme IX farnesyltransferase [EC:2.5.1.-]	1
K02335	DNA polymerase I [EC:2.7.7.7]	1
K02387	flagellar basal-body rod protein FlgB	1
K02392	flagellar basal-body rod protein FlgG	1
K02397	flagellar hook-associated protein 3 FlgL	1
K02404	flagellar biosynthesis protein FlhF	1
K02413	flagellar FliJ protein	1
K02414	flagellar hook-length control protein FliK	1
K02416	flagellar motor switch protein FliM	1
K02422	flagellar protein FliS	1
K02434	aspartyl-tRNA(Asn)/glutamyl-tRNA(Gln) amidotransferase subunit B [EC:6.3.5.6 6.3.5.7]	1
K02435	aspartyl-tRNA(Asn)/glutamyl-tRNA(Gln) amidotransferase subunit C [EC:6.3.5.6 6.3.5.7]	1
K02437	glycine cleavage system H protein	1
K02446	fructose-1,6-bisphosphatase II [EC:3.1.3.11]	1
K02456	general secretion pathway protein G	1
K02463	general secretion pathway protein N	1
K02482	two-component system, NtrC family, sensor kinase [EC:2.7.13.3]	1
K02483	two-component system, OmpR family, response regulator	1
K02488	two-component system, cell cycle response regulator [EC:2.7.7.65]	1
K02500	cyclase [EC:4.1.3.-]	1
K02502	ATP phosphoribosyltransferase regulatory subunit	1
K02519	translation initiation factor IF-2	1
K02535	UDP-3-O-[3-hydroxymyristoyl] N-acetylglucosamine deacetylase [EC:3.5.1.108]	1
K02635	cytochrome b6	1
K02658	twitching motility two-component system response regulator PilH	1
K02659	twitching motility protein PilI	1
K02667	two-component system, NtrC family, response regulator PilR	1
K02674	type IV pilus assembly protein PilY1	1
K02687	ribosomal protein L11 methyltransferase [EC:2.1.1.-]	1
K02806	PTS system, nitrogen regulatory IIA component [EC:2.7.1.-]	1
K02836	peptide chain release factor 2	1
K03072	preprotein translocase subunit SecD	1
K03074	preprotein translocase subunit SecF	1
K03089	RNA polymerase sigma-32 factor	1
K03101	signal peptidase II [EC:3.4.23.36]	1
K03117	sec-independent protein translocase protein TatB	1
K03118	sec-independent protein translocase protein TatC	1
K03149	thiazole synthase [EC:2.8.1.10]	1
K03195	type IV secretion system protein VirB10	1
K03217	YidC/Oxa1 family membrane protein insertase	1
K03282	large conductance mechanosensitive channel	1
K03298	drug/metabolite transporter, DME family	1
K03317	concentrative nucleoside transporter, CNT family	1
K03320	ammonium transporter, Amt family	1
K03321	sulfate permease, SulP family	1
K03392	aminocarboxymuconate-semialdehyde decarboxylase [EC:4.1.1.45]	1
K03412	two-component system, chemotaxis family, response regulator CheB [EC:3.1.1.61]	1
K03413	two-component system, chemotaxis family, response regulator CheY	1
K03424	TatD DNase family protein [EC:3.1.21.-]	1
K03431	phosphoglucosamine mutase [EC:5.4.2.10]	1
K03497	chromosome partitioning protein, ParB family	1
K03526	(E)-4-hydroxy-3-methylbut-2-enyl-diphosphate synthase [EC:1.17.7.1 1.17.7.3]	1
K03561	biopolymer transport protein ExbB	1
K03568	TldD protein	1
K03569	rod shape-determining protein MreB and related proteins	1
K03574	8-oxo-dGTP diphosphatase [EC:3.6.1.55]	1
K03585	membrane fusion protein, multidrug efflux system	1
K03593	ATP-binding protein involved in chromosome partitioning	1
K03595	GTPase	1
K03606	putative colanic acid biosysnthesis UDP-glucose lipid carrier transferase	1
K03624	transcription elongation factor GreA	1
K03625	N utilization substance protein B	1
K03629	DNA replication and repair protein RecF	1
K03637	cyclic pyranopterin monophosphate synthase [EC:4.6.1.17]	1
K03665	GTPase	1
K03667	ATP-dependent HslUV protease ATP-binding subunit HslU	1
K03684	ribonuclease D [EC:3.1.13.5]	1
K03685	ribonuclease III [EC:3.1.26.3]	1
K03688	ubiquinone biosynthesis protein	1
K03699	putative hemolysin	1
K03701	excinuclease ABC subunit A	1
K03705	heat-inducible transcriptional repressor	1
K03711	Fur family transcriptional regulator, ferric uptake regulator	1
K03723	transcription-repair coupling factor (superfamily II helicase) [EC:3.6.4.-]	1
K03744	LemA protein	1
K03782	catalase-peroxidase [EC:1.11.1.21]	1
K03787	5'-nucleotidase [EC:3.1.3.5]	1
K03789	ribosomal-protein-alanine N-acetyltransferase [EC:2.3.1.128]	1
K03892	ArsR family transcriptional regulator	1
K03935	NADH dehydrogenase (ubiquinone) Fe-S protein 2 [EC:1.6.5.3 1.6.99.3]	1
K03943	NADH dehydrogenase (ubiquinone) flavoprotein 2 [EC:1.6.5.3 1.6.99.3]	1
K03972	phage shock protein E	1
K03978	GTP-binding protein	1
K03979	GTPase [EC:3.6.5.-]	1
K04034	anaerobic magnesium-protoporphyrin IX monomethyl ester cyclase [EC:1.21.98.3]	1
K04065	hyperosmotically inducible periplasmic protein	1
K04074	cell division initiation protein	1
K04082	molecular chaperone HscB	1
K04083	molecular chaperone Hsp33	1
K04091	alkanesulfonate monooxygenase [EC:1.14.14.5]	1
K04116	cyclohexanecarboxylate-CoA ligase [EC:6.2.1.-]	1
K04487	cysteine desulfurase [EC:2.8.1.7]	1
K04567	lysyl-tRNA synthetase, class II [EC:6.1.1.6]	1
K04758	ferrous iron transport protein A	1
K04759	ferrous iron transport protein B	1
K04761	LysR family transcriptional regulator, hydrogen peroxide-inducible genes activator	1
K04936	potassium large conductance calcium-activated channel subfamily M alpha member 1	1
K05275	pyridoxine 4-dehydrogenase [EC:1.1.1.65]	1
K05366	penicillin-binding protein 1A [EC:2.4.1.129 3.4.16.4]	1
K05594	ElaB protein	1
K05606	methylmalonyl-CoA/ethylmalonyl-CoA epimerase [EC:5.1.99.1]	1
K05807	outer membrane protein assembly factor BamD	1
K05838	putative thioredoxin	1
K06015	N-acyl-D-amino-acid deacylase [EC:3.5.1.81]	1
K06020	sulfate-transporting ATPase [EC:3.6.3.25]	1
K06137	pyrroloquinoline-quinone synthase [EC:1.3.3.11]	1
K06158	ATP-binding cassette, subfamily F, member 3	1
K06168	tRNA-2-methylthio-N6-dimethylallyladenosine synthase [EC:2.8.4.3]	1
K06190	intracellular septation protein	1
K06218	mRNA interferase RelE/StbE	1
K06298	germination protein M	1
K06306	spore germination protein	1
K06378	stage II sporulation protein AA (anti-sigma F factor antagonist)	1
K06867	uncharacterized protein	1
K06872	uncharacterized protein	1
K06881	bifunctional oligoribonuclease and PAP phosphatase NrnA [EC:3.1.3.7 3.1.13.3]	1
K06893	uncharacterized protein	1
K06911	uncharacterized protein	1
K06926	uncharacterized protein	1
K06942	ribosome-binding ATPase	1
K06960	uncharacterized protein	1
K06969	23S rRNA (cytosine1962-C5)-methyltransferase [EC:2.1.1.191]	1
K06988	uncharacterized protein	1
K06992	uncharacterized protein	1
K07011	uncharacterized protein	1
K07025	putative hydrolase of the HAD superfamily	1
K07032	uncharacterized protein	1
K07040	uncharacterized protein	1
K07044	uncharacterized protein	1
K07066	uncharacterized protein	1
K07071	uncharacterized protein	1
K07075	uncharacterized protein	1
K07107	acyl-CoA thioester hydrolase [EC:3.1.2.-]	1
K07114	Ca-activated chloride channel homolog	1
K07126	uncharacterized protein	1
K07146	UPF0176 protein	1
K07168	CBS domain-containing membrane protein	1
K07221	phosphate-selective porin OprO and OprP	1
K07246	tartrate dehydrogenase/decarboxylase / D-malate dehydrogenase [EC:1.1.1.93 4.1.1.73 1.1.1.83]	1
K07258	serine-type D-Ala-D-Ala carboxypeptidase (penicillin-binding protein 5/6) [EC:3.4.16.4]	1
K07322	regulator of cell morphogenesis and NO signaling	1
K07343	DNA transformation protein and related proteins	1
K07400	Fe/S biogenesis protein NfuA	1
K07448	restriction system protein	1
K07460	putative endonuclease	1
K07473	DNA-damage-inducible protein J	1
K07488	transposase	1
K07491	putative transposase	1
K07497	putative transposase	1
K07516	3-hydroxyacyl-CoA dehydrogenase [EC:1.1.1.35]	1
K07566	L-threonylcarbamoyladenylate synthase [EC:2.7.7.87]	1
K07659	two-component system, OmpR family, phosphate regulon response regulator OmpR	1
K07720	two-component system, response regulator YesN	1
K07725	CRISPR-associated protein Csa3	1
K07726	putative transcriptional regulator	1
K08082	two-component system, LytTR family, sensor histidine kinase AlgZ [EC:2.7.13.3]	1
K08083	two-component system, LytTR family, response regulator AlgR	1
K08086	pilus assembly protein FimV	1
K08384	stage V sporulation protein D (sporulation-specific penicillin-binding protein)	1
K08590	2-oxoglutaramate amidase [EC:3.5.1.111]	1
K08678	UDP-glucuronate decarboxylase [EC:4.1.1.35]	1
K08683	3-hydroxyacyl-CoA dehydrogenase / 3-hydroxy-2-methylbutyryl-CoA dehydrogenase [EC:1.1.1.35 1.1.1.178]	1
K08691	malyl-CoA/(S)-citramalyl-CoA lyase [EC:4.1.3.24 4.1.3.25]	1
K08963	methylthioribose-1-phosphate isomerase [EC:5.3.1.23]	1
K09013	Fe-S cluster assembly ATP-binding protein	1
K09014	Fe-S cluster assembly protein SufB	1
K09132	uncharacterized protein	1
K09155	uncharacterized protein	1
K09181	acetyltransferase	1
K09523	DnaJ homolog subfamily C member 3	1
K09772	cell division inhibitor SepF	1
K09774	lipopolysaccharide export system protein LptA	1
K09780	uncharacterized protein	1
K09794	uncharacterized protein	1
K09796	periplasmic copper chaperone A	1
K09801	uncharacterized protein	1
K09808	lipoprotein-releasing system permease protein	1
K09888	cell division protein ZapA	1
K09895	uncharacterized protein	1
K09902	uncharacterized protein	1
K09903	uridylate kinase [EC:2.7.4.22]	1
K09913	uncharacterized protein	1
K09922	uncharacterized protein	1
K09924	uncharacterized protein	1
K09926	uncharacterized protein	1
K09942	uncharacterized protein	1
K10026	7-carboxy-7-deazaguanine synthase [EC:4.3.99.3]	1
K10257	acyl-lipid omega-3 desaturase [EC:1.14.19.25 1.14.19.35 1.14.19.36]	1
K10301	F-box protein 21	1
K10680	N-ethylmaleimide reductase [EC:1.-.-.-]	1
K10804	acyl-CoA thioesterase I [EC:3.1.2.- 3.1.1.5]	1
K10805	acyl-CoA thioesterase II [EC:3.1.2.-]	1
K11179	tRNA 2-thiouridine synthesizing protein E [EC:2.8.1.-]	1
K11754	dihydrofolate synthase / folylpolyglutamate synthase [EC:6.3.2.12 6.3.2.17]	1
K11755	phosphoribosyl-ATP pyrophosphohydrolase / phosphoribosyl-AMP cyclohydrolase [EC:3.6.1.31 3.5.4.19]	1
K11927	ATP-dependent RNA helicase RhlE [EC:3.6.4.13]	1
K11933	NADH oxidoreductase Hcr [EC:1.-.-.-]	1
K11954	neutral amino acid transport system substrate-binding protein	1
K11957	neutral amino acid transport system ATP-binding protein	1
K11958	neutral amino acid transport system ATP-binding protein	1
K12138	hydrogenase-4 component C [EC:1.-.-.-]	1
K12140	hydrogenase-4 component E [EC:1.-.-.-]	1
K12262	cytochrome b561	1
K12663	Delta(3,5)-Delta(2,4)-dienoyl-CoA isomerase [EC:5.3.3.-]	1
K13017	UDP-2-acetamido-2-deoxy-ribo-hexuluronate aminotransferase [EC:2.6.1.98]	1
K13279	peroxiredoxin 1 [EC:1.11.1.15]	1
K13378	NADH-quinone oxidoreductase subunit C/D [EC:1.6.5.3]	1
K13379	reversibly glycosylated polypeptide / UDP-arabinopyranose mutase [EC:2.4.1.- 5.4.99.30]	1
K13449	pathogenesis-related protein 1	1
K13525	transitional endoplasmic reticulum ATPase	1
K13643	Rrf2 family transcriptional regulator, iron-sulfur cluster assembly transcription factor	1
K14067	malate-CoA ligase subunit beta [EC:6.2.1.9]	1
K15176	RNA polymerase-associated protein CTR9	1
K15502	serine/threonine-protein phosphatase 6 regulatory ankyrin repeat subunit A	1
K15529	ADP-ribose 1''-phosphate phosphatase [EC:3.1.3.84]	1
K15546	XRE family transcriptional regulator, aerobic/anaerobic benzoate catabolism transcriptional regulator	1
K15634	probable phosphoglycerate mutase [EC:5.4.2.12]	1
K15725	outer membrane protein, cobalt-zinc-cadmium efflux system	1
K15734	all-trans-retinol dehydrogenase (NAD+) [EC:1.1.1.105]	1
K15773	HTH-type transcriptional regulator / antitoxin HipB	1
K15832	formate hydrogenlyase subunit 7	1
K15862	cytochrome c oxidase cbb3-type subunit I/II [EC:1.9.3.1]	1
K15981	cholest-4-en-3-one 26-monooxygenase [EC:1.14.13.141]	1
K16048	3-hydroxy-9,10-secoandrosta-1,3,5(10)-triene-9,17-dione monooxygenase reductase component [EC:1.5.1.-]	1
K16137	TetR/AcrR family transcriptional regulator, transcriptional repressor for nem operon	1
K16150	glycogen synthase [EC:2.4.1.11]	1
K16260	mxaD protein	1
K16291	L,D-transpeptidase ErfK/SrfK	1
K16881	mannose-1-phosphate guanylyltransferase / phosphomannomutase [EC:2.7.7.13 5.4.2.8]	1
K17266	major vault protein	1
K17290	oxidoreductase [EC:1.1.1.-]	1
K17686	Cu+-exporting ATPase [EC:3.6.3.54]	1
K17865	3-hydroxybutyryl-CoA dehydratase [EC:4.2.1.55]	1
K18189	translational activator of cytochrome c oxidase 1	1
K18331	NADP-reducing hydrogenase subunit HndC [EC:1.12.1.3]	1
K18453	ADP-ribose/FAD diphosphatase [EC:3.6.1.13 3.6.1.18]	1
K18800	2-octaprenylphenol hydroxylase [EC:1.14.13.-]	1
K18814	putative inorganic carbon (hco3(-)) transporter	1
K18855	UDP-N-acetylglucosamine 3-dehydrogenase [EC:1.1.1.374]	1
K18958	WhiB family transcriptional regulator, redox-sensing transcriptional regulator	1
K19092	toxin ParE1/3/4	1
K19156	antitoxin PrlF	1
K19158	toxin YoeB [EC:3.1.-.-]	1
K19159	antitoxin YefM	1
K19165	antitoxin Phd	1
K19344	cytochrome c55X	1
K19360	nephrocystin-3	1
K02433	aspartyl-tRNA(Asn)/glutamyl-tRNA(Gln) amidotransferase subunit A [EC:6.3.5.6 6.3.5.7]	0
K02536	UDP-3-O-[3-hydroxymyristoyl] glucosamine N-acyltransferase [EC:2.3.1.191]	0
K03106	signal recognition particle subunit SRP54 [EC:3.6.5.4]	0
K04079	molecular chaperone HtpG	0
K04757	serine/threonine-protein kinase RsbW [EC:2.7.11.1]	0
K15876	cytochrome c nitrite reductase small subunit	0
K16692	tyrosine-protein kinase Etk/Wzc [EC:2.7.10.-]	0
K17286	erythrocyte band 7 integral membrane protein	0

## Sheet: S6b-clusters_with_acinetob._A01
KO	KO-definition	Number of time-points in which at least 70% of rMAGs within the cluster express a gene with KO
K01054	acylglycerol lipase [EC:3.1.1.23]	35
K02653	type IV pilus assembly protein PilC	35
K03608	cell division topological specificity factor	35
K03799	heat shock protein HtpX [EC:3.4.24.-]	34
K07334	toxin HigB-1	34
K00919	4-diphosphocytidyl-2-C-methyl-D-erythritol kinase [EC:2.7.1.148]	33
K03856	3-deoxy-7-phosphoheptulonate synthase [EC:2.5.1.54]	33
K05384	bilin biosynthesis protein	33
K05874	methyl-accepting chemotaxis protein I, serine sensor receptor	33
K07315	phosphoserine phosphatase RsbU/P [EC:3.1.3.3]	33
K00343	NADH-quinone oxidoreductase subunit N [EC:1.6.5.3]	32
K02411	flagellar assembly protein FliH	32
K03600	stringent starvation protein B	32
K03609	septum site-determining protein MinD	32
K00154	coniferyl-aldehyde dehydrogenase [EC:1.2.1.68]	31
K00411	ubiquinol-cytochrome c reductase iron-sulfur subunit [EC:1.10.2.2]	31
K02676	type IV pilus assembly protein PilZ	31
K03705	heat-inducible transcriptional repressor	31
K06992	uncharacterized protein	31
K07076	uncharacterized protein	31
K07814	putative two-component system response regulator	31
K08309	soluble lytic murein transglycosylase [EC:4.2.2.-]	31
K08884	serine/threonine protein kinase, bacterial [EC:2.7.11.1]	31
K11527	two-component system, sensor histidine kinase and response regulator [EC:2.7.13.3]	31
K00611	ornithine carbamoyltransferase [EC:2.1.3.3]	30
K00759	adenine phosphoribosyltransferase [EC:2.4.2.7]	30
K00930	acetylglutamate kinase [EC:2.7.2.8]	30
K01733	threonine synthase [EC:4.2.3.1]	30
K02237	competence protein ComEA	30
K02417	flagellar motor switch protein FliN/FliY	30
K02452	general secretion pathway protein C	30
K03387	alkyl hydroperoxide reductase subunit F [EC:1.6.4.-]	30
K03408	purine-binding chemotaxis protein CheW	30
K07065	uncharacterized protein	30
K07181	c-di-GMP phosphodiesterase [EC:3.1.4.52]	30
K07262	serine-type D-Ala-D-Ala endopeptidase (penicillin-binding protein 7) [EC:3.4.21.-]	30
K08499	member of the syntaxin family of t-SNAREs	30
K11622	lia operon protein LiaF	30
K12885	heterogeneous nuclear ribonucleoprotein G	30
K13448	calcium-binding protein CML	30
K15503	serine/threonine-protein phosphatase 6 regulatory ankyrin repeat subunit B	30
K00052	3-isopropylmalate dehydrogenase [EC:1.1.1.85]	29
K01881	prolyl-tRNA synthetase [EC:6.1.1.15]	29
K02039	phosphate transport system protein	29
K02392	flagellar basal-body rod protein FlgG	29
K02652	type IV pilus assembly protein PilB	29
K03411	chemotaxis protein CheD [EC:3.5.1.44]	29
K03642	rare lipoprotein A	29
K03981	thiol:disulfide interchange protein DsbC [EC:5.3.4.1]	29
K05527	BolA protein	29
K06596	chemosensory pili system protein ChpA (sensor histidine kinase/response regulator)	29
K06865	ATPase	29
K07323	phospholipid transport system substrate-binding protein	29
K11210	metallothiol transferase [EC:2.5.1.-]	29
K00219	2,4-dienoyl-CoA reductase (NADPH2) [EC:1.3.1.34]	28
K00249	acyl-CoA dehydrogenase [EC:1.3.8.7]	28
K00507	stearoyl-CoA desaturase (Delta-9 desaturase) [EC:1.14.19.1]	28
K01768	adenylate cyclase [EC:4.6.1.1]	28
K01890	phenylalanyl-tRNA synthetase beta chain [EC:6.1.1.20]	28
K02427	23S rRNA (uridine2552-2'-O)-methyltransferase [EC:2.1.1.166]	28
K02453	general secretion pathway protein D	28
K09155	uncharacterized protein	28
K11915	serine/threonine protein phosphatase Stp1 [EC:3.1.3.16]	28
K13590	diguanylate cyclase [EC:2.7.7.65]	28
K18831	HTH-type transcriptional regulator / antitoxin HigA	28
K00943	dTMP kinase [EC:2.7.4.9]	27
K02410	flagellar motor switch protein FliG	27
K02674	type IV pilus assembly protein PilY1	27
K03074	preprotein translocase subunit SecF	27
K03407	two-component system, chemotaxis family, sensor kinase CheA [EC:2.7.13.3]	27
K03412	two-component system, chemotaxis family, response regulator CheB [EC:3.1.1.61]	27
K06694	26S proteasome non-ATPase regulatory subunit 10	27
K07066	uncharacterized protein	27
K07459	putative ATP-dependent endonuclease of the OLD family	27
K07729	putative transcriptional regulator	27
K09747	uncharacterized protein	27
K10843	DNA excision repair protein ERCC-3 [EC:3.6.4.12]	27
K13954	alcohol dehydrogenase [EC:1.1.1.1]	27
K18828	tRNA(fMet)-specific endonuclease VapC [EC:3.1.-.-]	27
K19165	antitoxin Phd	27
K00344	NADPH2:quinone reductase [EC:1.6.5.5]	26
K00688	glycogen phosphorylase [EC:2.4.1.1]	26
K00859	dephospho-CoA kinase [EC:2.7.1.24]	26
K01810	glucose-6-phosphate isomerase [EC:5.3.1.9]	26
K02414	flagellar hook-length control protein FliK	26
K02535	UDP-3-O-[3-hydroxymyristoyl] N-acetylglucosamine deacetylase [EC:3.5.1.108]	26
K02556	chemotaxis protein MotA	26
K03610	septum site-determining protein MinC	26
K04042	bifunctional UDP-N-acetylglucosamine pyrophosphorylase / Glucosamine-1-phosphate N-acetyltransferase [EC:2.7.7.23 2.3.1.157]	26
K04562	flagellar biosynthesis protein FlhG	26
K04575	amyotrophic lateral sclerosis 2 protein	26
K07001	NTE family protein	26
K07064	uncharacterized protein	26
K07184	SH3 domain protein	26
K07451	5-methylcytosine-specific restriction enzyme A [EC:3.1.21.-]	26
K07679	two-component system, NarL family, sensor histidine kinase EvgS [EC:2.7.13.3]	26
K08311	putative (di)nucleoside polyphosphate hydrolase [EC:3.6.1.-]	26
K13243	c-di-GMP-specific phosphodiesterase [EC:3.1.4.52]	26
K14394	low molecular weight phosphotyrosine protein phosphatase [EC:3.1.3.2 3.1.3.48]	26
K16149	1,4-alpha-glucan branching enzyme [EC:2.4.1.18]	26
K00255	long-chain-acyl-CoA dehydrogenase [EC:1.3.8.8]	25
K00342	NADH-quinone oxidoreductase subunit M [EC:1.6.5.3]	25
K00362	nitrite reductase (NADH) large subunit [EC:1.7.1.15]	25
K00635	diacylglycerol O-acyltransferase [EC:2.3.1.20]	25
K01649	2-isopropylmalate synthase [EC:2.3.3.13]	25
K01783	ribulose-phosphate 3-epimerase [EC:5.1.3.1]	25
K01875	seryl-tRNA synthetase [EC:6.1.1.11]	25
K02456	general secretion pathway protein G	25
K03798	cell division protease FtsH [EC:3.4.24.-]	25
K04763	integrase/recombinase XerD	25
K07063	uncharacterized protein	25
K07192	flotillin	25
K08992	lipopolysaccharide assembly protein A	25
K09749	uncharacterized protein	25
K09913	uncharacterized protein	25
K11996	adenylyltransferase and sulfurtransferase [EC:2.7.7.80 2.8.1.11]	25
K15539	cytoskeleton protein RodZ	25
K17103	CDP-diacylglycerol---serine O-phosphatidyltransferase [EC:2.7.8.8]	25
K19159	antitoxin YefM	25
K00215	4-hydroxy-tetrahydrodipicolinate reductase [EC:1.17.1.8]	24
K00413	ubiquinol-cytochrome c reductase cytochrome c1 subunit	24
K00554	tRNA (guanine37-N1)-methyltransferase [EC:2.1.1.228]	24
K00575	chemotaxis protein methyltransferase CheR [EC:2.1.1.80]	24
K00791	tRNA dimethylallyltransferase [EC:2.5.1.75]	24
K00856	adenosine kinase [EC:2.7.1.20]	24
K01091	phosphoglycolate phosphatase [EC:3.1.3.18]	24
K01185	lysozyme [EC:3.2.1.17]	24
K01710	dTDP-glucose 4,6-dehydratase [EC:4.2.1.46]	24
K02288	phycocyanobilin lyase subunit alpha [EC:4.4.1.32]	24
K02422	flagellar protein FliS	24
K03321	sulfate permease, SulP family	24
K03621	glycerol-3-phosphate acyltransferase PlsX [EC:2.3.1.15]	24
K05578	NAD(P)H-quinone oxidoreductase subunit 6 [EC:1.6.5.3]	24
K06218	mRNA interferase RelE/StbE	24
K07039	uncharacterized protein	24
K07124	uncharacterized protein	24
K07720	two-component system, response regulator YesN	24
K09137	uncharacterized protein	24
K09803	uncharacterized protein	24
K09989	uncharacterized protein	24
K11166	dehydrogenase/reductase SDR family member 7B [EC:1.1.-.-]	24
K13010	perosamine synthetase [EC:2.6.1.102]	24
K15778	phosphomannomutase / phosphoglucomutase [EC:5.4.2.8 5.4.2.2]	24
K18122	4-hydroxybutyrate CoA-transferase [EC:2.8.3.-]	24
K00602	phosphoribosylaminoimidazolecarboxamide formyltransferase / IMP cyclohydrolase [EC:2.1.2.3 3.5.4.10]	23
K00927	phosphoglycerate kinase [EC:2.7.2.3]	23
K00936	two-component system, sensor histidine kinase PdtaS [EC:2.7.13.3]	23
K00975	glucose-1-phosphate adenylyltransferase [EC:2.7.7.27]	23
K01769	guanylate cyclase, other [EC:4.6.1.2]	23
K02036	phosphate transport system ATP-binding protein [EC:3.6.3.27]	23
K02409	flagellar M-ring protein FliF	23
K02670	twitching motility protein PilU	23
K03100	signal peptidase I [EC:3.4.21.89]	23
K03296	hydrophobic/amphiphilic exporter-1 (mainly G- bacteria), HAE1 family	23
K03385	nitrite reductase (cytochrome c-552) [EC:1.7.2.2]	23
K03431	phosphoglucosamine mutase [EC:5.4.2.10]	23
K03527	4-hydroxy-3-methylbut-2-en-1-yl diphosphate reductase [EC:1.17.7.4]	23
K03665	GTPase	23
K06137	pyrroloquinoline-quinone synthase [EC:1.3.3.11]	23
K06638	mitotic spindle assembly checkpoint protein MAD1	23
K07126	uncharacterized protein	23
K07516	3-hydroxyacyl-CoA dehydrogenase [EC:1.1.1.35]	23
K08384	stage V sporulation protein D (sporulation-specific penicillin-binding protein)	23
K18331	NADP-reducing hydrogenase subunit HndC [EC:1.12.1.3]	23
K18918	RHH-type transcriptional regulator, rel operon repressor / antitoxin RelB	23
K00363	nitrite reductase (NADH) small subunit [EC:1.7.1.15]	22
K00655	1-acyl-sn-glycerol-3-phosphate acyltransferase [EC:2.3.1.51]	22
K00818	acetylornithine aminotransferase [EC:2.6.1.11]	22
K00971	mannose-1-phosphate guanylyltransferase [EC:2.7.7.13]	22
K01581	ornithine decarboxylase [EC:4.1.1.17]	22
K02387	flagellar basal-body rod protein FlgB	22
K02835	peptide chain release factor 1	22
K03406	methyl-accepting chemotaxis protein	22
K04065	hyperosmotically inducible periplasmic protein	22
K04770	Lon-like ATP-dependent protease [EC:3.4.21.-]	22
K05710	3-phenylpropionate/trans-cinnamate dioxygenase ferredoxin component	22
K05801	DnaJ like chaperone protein	22
K06893	uncharacterized protein	22
K07234	uncharacterized protein involved in response to NO	22
K07390	monothiol glutaredoxin	22
K07400	Fe/S biogenesis protein NfuA	22
K09892	cell division protein ZapB	22
K11065	thiol peroxidase, atypical 2-Cys peroxiredoxin [EC:1.11.1.15]	22
K17266	major vault protein	22
K17362	acyl-coenzyme A thioesterase 13 [EC:3.1.2.-]	22
K00057	glycerol-3-phosphate dehydrogenase (NAD(P)+) [EC:1.1.1.94]	21
K00612	carbamoyltransferase [EC:2.1.3.-]	21
K00990	[protein-PII] uridylyltransferase [EC:2.7.7.59]	21
K01011	thiosulfate/3-mercaptopyruvate sulfurtransferase [EC:2.8.1.1 2.8.1.2]	21
K01055	3-oxoadipate enol-lactonase [EC:3.1.1.24]	21
K01090	protein phosphatase [EC:3.1.3.16]	21
K01092	myo-inositol-1(or 4)-monophosphatase [EC:3.1.3.25]	21
K01159	crossover junction endodeoxyribonuclease RuvC [EC:3.1.22.4]	21
K01491	methylenetetrahydrofolate dehydrogenase (NADP+) / methenyltetrahydrofolate cyclohydrolase [EC:1.5.1.5 3.5.4.9]	21
K01613	phosphatidylserine decarboxylase [EC:4.1.1.65]	21
K02030	polar amino acid transport system substrate-binding protein	21
K02200	cytochrome c-type biogenesis protein CcmH	21
K02301	protoheme IX farnesyltransferase [EC:2.5.1.-]	21
K02404	flagellar biosynthesis protein FlhF	21
K02416	flagellar motor switch protein FliM	21
K02482	two-component system, NtrC family, sensor kinase [EC:2.7.13.3]	21
K02492	glutamyl-tRNA reductase [EC:1.2.1.70]	21
K03072	preprotein translocase subunit SecD	21
K03673	thiol:disulfide interchange protein DsbA	21
K06167	phosphoribosyl 1,2-cyclic phosphate phosphodiesterase [EC:3.1.4.55]	21
K06962	uncharacterized protein	21
K07337	penicillin-binding protein activator	21
K13449	pathogenesis-related protein 1	21
K00954	pantetheine-phosphate adenylyltransferase [EC:2.7.7.3]	20
K00997	holo-[acyl-carrier protein] synthase [EC:2.7.8.7]	20
K01702	3-isopropylmalate dehydratase [EC:4.2.1.33]	20
K01784	UDP-glucose 4-epimerase [EC:5.1.3.2]	20
K01956	carbamoyl-phosphate synthase small subunit [EC:6.3.5.5]	20
K02012	iron(III) transport system substrate-binding protein	20
K02418	flagellar protein FliO/FliZ	20
K03526	(E)-4-hydroxy-3-methylbut-2-enyl-diphosphate synthase [EC:1.17.7.1 1.17.7.3]	20
K03565	regulatory protein	20
K03737	pyruvate-ferredoxin/flavodoxin oxidoreductase [EC:1.2.7.1 1.2.7.-]	20
K08083	two-component system, LytTR family, response regulator AlgR	20
K11717	cysteine desulfurase / selenocysteine lyase [EC:2.8.1.7 4.4.1.16]	20
K13013	O-antigen biosynthesis protein WbqV	20
K13924	two-component system, chemotaxis family, CheB/CheR fusion protein [EC:2.1.1.80 3.1.1.61]	20
K14415	tRNA-splicing ligase RtcB [EC:6.5.1.3]	20
K18855	UDP-N-acetylglucosamine 3-dehydrogenase [EC:1.1.1.374]	20
K00620	glutamate N-acetyltransferase / amino-acid N-acetyltransferase [EC:2.3.1.35 2.3.1.1]	19
K00806	undecaprenyl diphosphate synthase [EC:2.5.1.31]	19
K00864	glycerol kinase [EC:2.7.1.30]	19
K00873	pyruvate kinase [EC:2.7.1.40]	19
K01046	triacylglycerol lipase [EC:3.1.1.3]	19
K01056	peptidyl-tRNA hydrolase, PTH1 family [EC:3.1.1.29]	19
K01126	glycerophosphoryl diester phosphodiesterase [EC:3.1.4.46]	19
K01692	enoyl-CoA hydratase [EC:4.2.1.17]	19
K01693	imidazoleglycerol-phosphate dehydratase [EC:4.2.1.19]	19
K01695	tryptophan synthase alpha chain [EC:4.2.1.20]	19
K01923	phosphoribosylaminoimidazole-succinocarboxamide synthase [EC:6.3.2.6]	19
K02493	release factor glutamine methyltransferase [EC:2.1.1.297]	19
K02553	regulator of ribonuclease activity A	19
K02659	twitching motility protein PilI	19
K03117	sec-independent protein translocase protein TatB	19
K03767	peptidyl-prolyl cis-trans isomerase A (cyclophilin A) [EC:5.2.1.8]	19
K03978	GTP-binding protein	19
K04085	tRNA 2-thiouridine synthesizing protein A [EC:2.8.1.-]	19
K05576	NAD(P)H-quinone oxidoreductase subunit 4L [EC:1.6.5.3]	19
K06894	uncharacterized protein	19
K07011	uncharacterized protein	19
K09766	uncharacterized protein	19
K09942	uncharacterized protein	19
K10914	CRP/FNR family transcriptional regulator, cyclic AMP receptor protein	19
K13378	NADH-quinone oxidoreductase subunit C/D [EC:1.6.5.3]	19
K13525	transitional endoplasmic reticulum ATPase	19
K00341	NADH-quinone oxidoreductase subunit L [EC:1.6.5.3]	18
K01079	phosphoserine phosphatase [EC:3.1.3.3]	18
K01153	type I restriction enzyme, R subunit [EC:3.1.21.3]	18
K01419	ATP-dependent HslUV protease, peptidase subunit HslV [EC:3.4.25.2]	18
K01662	1-deoxy-D-xylulose-5-phosphate synthase [EC:2.2.1.7]	18
K01714	4-hydroxy-tetrahydrodipicolinate synthase [EC:4.3.3.7]	18
K01759	lactoylglutathione lyase [EC:4.4.1.5]	18
K01921	D-alanine-D-alanine ligase [EC:6.3.2.4]	18
K01937	CTP synthase [EC:6.3.4.2]	18
K01989	putative ABC transport system substrate-binding protein	18
K02397	flagellar hook-associated protein 3 FlgL	18
K02398	negative regulator of flagellin synthesis FlgM	18
K02460	general secretion pathway protein K	18
K02495	oxygen-independent coproporphyrinogen III oxidase [EC:1.3.98.3]	18
K02656	type IV pilus assembly protein PilF	18
K03089	RNA polymerase sigma-32 factor	18
K03298	drug/metabolite transporter, DME family	18
K03595	GTPase	18
K03596	GTP-binding protein LepA	18
K03639	GTP 3',8-cyclase [EC:4.1.99.22]	18
K04034	anaerobic magnesium-protoporphyrin IX monomethyl ester cyclase [EC:1.21.98.3]	18
K04567	lysyl-tRNA synthetase, class II [EC:6.1.1.6]	18
K07460	putative endonuclease	18
K07491	putative transposase	18
K10257	acyl-lipid omega-3 desaturase [EC:1.14.19.25 1.14.19.35 1.14.19.36]	18
K12035	tripartite motif-containing protein 71 [EC:2.3.2.27]	18
K13279	peroxiredoxin 1 [EC:1.11.1.15]	18
K14826	FK506-binding nuclear protein [EC:5.2.1.8]	18
K15529	ADP-ribose 1''-phosphate phosphatase [EC:3.1.3.84]	18
K15738	ABC transport system&#160;ATP-binding/permease protein	18
K00012	UDPglucose 6-dehydrogenase [EC:1.1.1.22]	17
K00067	dTDP-4-dehydrorhamnose reductase [EC:1.1.1.133]	17
K00766	anthranilate phosphoribosyltransferase [EC:2.4.2.18]	17
K02488	two-component system, cell cycle response regulator [EC:2.7.7.65]	17
K02500	cyclase [EC:4.1.3.-]	17
K02502	ATP phosphoribosyltransferase regulatory subunit	17
K03195	type IV secretion system protein VirB10	17
K03685	ribonuclease III [EC:3.1.26.3]	17
K03686	molecular chaperone DnaJ	17
K05907	adenylyl-sulfate reductase (glutathione) [EC:1.8.4.9]	17
K06306	spore germination protein	17
K07044	uncharacterized protein	17
K07473	DNA-damage-inducible protein J	17
K07735	putative transcriptional regulator	17
K08153	MFS transporter, DHA1 family, multidrug resistance protein	17
K09181	acetyltransferase	17
K13017	UDP-2-acetamido-2-deoxy-ribo-hexuluronate aminotransferase [EC:2.6.1.98]	17
K14441	ribosomal protein S12 methylthiotransferase [EC:2.8.4.4]	17
K16692	tyrosine-protein kinase Etk/Wzc [EC:2.7.10.-]	17
K18827	O-antigen chain-terminating methyltransferase [EC:2.1.1.- 2.1.1.294 2.7.1.181]	17
K00528	ferredoxin/flavodoxin---NADP+ reductase [EC:1.18.1.2 1.19.1.1]	16
K00973	glucose-1-phosphate thymidylyltransferase [EC:2.7.7.24]	16
K01207	beta-N-acetylhexosaminidase [EC:3.2.1.52]	16
K01243	adenosylhomocysteine nucleosidase [EC:3.2.2.9]	16
K01738	cysteine synthase A [EC:2.5.1.47]	16
K01889	phenylalanyl-tRNA synthetase alpha chain [EC:6.1.1.20]	16
K02407	flagellar hook-associated protein 2	16
K02433	aspartyl-tRNA(Asn)/glutamyl-tRNA(Gln) amidotransferase subunit A [EC:6.3.5.6 6.3.5.7]	16
K03568	TldD protein	16
K03585	membrane fusion protein, multidrug efflux system	16
K03637	cyclic pyranopterin monophosphate synthase [EC:4.6.1.17]	16
K03684	ribonuclease D [EC:3.1.13.5]	16
K03791	putative chitinase	16
K03943	NADH dehydrogenase (ubiquinone) flavoprotein 2 [EC:1.6.5.3 1.6.99.3]	16
K06024	segregation and condensation protein B	16
K06940	uncharacterized protein	16
K07062	toxin FitB [EC:3.1.-.-]	16
K07216	hemerythrin	16
K07448	restriction system protein	16
K08086	pilus assembly protein FimV	16
K08296	phosphohistidine phosphatase [EC:3.1.3.-]	16
K10680	N-ethylmaleimide reductase [EC:1.-.-.-]	16
K11749	regulator of sigma E protease [EC:3.4.24.-]	16
K15832	formate hydrogenlyase subunit 7	16
K16150	glycogen synthase [EC:2.4.1.11]	16
K17290	oxidoreductase [EC:1.1.1.-]	16
K19360	nephrocystin-3	16
K00091	dihydroflavonol-4-reductase [EC:1.1.1.219]	15
K00147	glutamate-5-semialdehyde dehydrogenase [EC:1.2.1.41]	15
K00325	NAD(P) transhydrogenase subunit beta [EC:1.6.1.2]	15
K00645	[acyl-carrier-protein] S-malonyltransferase [EC:2.3.1.39]	15
K00812	aspartate aminotransferase [EC:2.6.1.1]	15
K00981	phosphatidate cytidylyltransferase [EC:2.7.7.41]	15
K01522	bis(5'-adenosyl)-triphosphatase [EC:3.6.1.29]	15
K01940	argininosuccinate synthase [EC:6.3.4.5]	15
K02027	multiple sugar transport system substrate-binding protein	15
K02575	MFS transporter, NNP family, nitrate/nitrite transporter	15
K03317	concentrative nucleoside transporter, CNT family	15
K03427	type I restriction enzyme M protein [EC:2.1.1.72]	15
K03525	type III pantothenate kinase [EC:2.7.1.33]	15
K03589	cell division protein FtsQ	15
K03667	ATP-dependent HslUV protease ATP-binding subunit HslU	15
K03690	ubiquinone biosynthesis protein UbiJ	15
K03711	Fur family transcriptional regulator, ferric uptake regulator	15
K05589	cell division protein FtsB	15
K05799	GntR family transcriptional regulator, transcriptional repressor for pyruvate dehydrogenase complex	15
K05937	uncharacterized protein	15
K06127	2-methoxy-6-polyprenyl-1,4-benzoquinol methylase [EC:2.1.1.201]	15
K06941	23S rRNA (adenine2503-C2)-methyltransferase [EC:2.1.1.192]	15
K07071	uncharacterized protein	15
K07107	acyl-CoA thioester hydrolase [EC:3.1.2.-]	15
K07343	DNA transformation protein and related proteins	15
K07659	two-component system, OmpR family, phosphate regulon response regulator OmpR	15
K08082	two-component system, LytTR family, sensor histidine kinase AlgZ [EC:2.7.13.3]	15
K08869	aarF domain-containing kinase	15
K09902	uncharacterized protein	15
K09924	uncharacterized protein	15
K11329	two-component system, OmpR family, response regulator RpaB	15
K11755	phosphoribosyl-ATP pyrophosphohydrolase / phosphoribosyl-AMP cyclohydrolase [EC:3.6.1.31 3.5.4.19]	15
K12663	Delta(3,5)-Delta(2,4)-dienoyl-CoA isomerase [EC:5.3.3.-]	15
K13292	phosphatidylglycerol:prolipoprotein diacylglycerol transferase [EC:2.-.-.-]	15
K15725	outer membrane protein, cobalt-zinc-cadmium efflux system	15
K15780	bifunctional protein TilS/HprT [EC:6.3.4.19 2.4.2.8]	15
K16048	3-hydroxy-9,10-secoandrosta-1,3,5(10)-triene-9,17-dione monooxygenase reductase component [EC:1.5.1.-]	15
K17877	nitrite reductase (NAD(P)H) [EC:1.7.1.4]	15
K18016	membrane-bound hydrogenase subunit alpha [EC:1.12.7.2]	15
K19156	antitoxin PrlF	15
K00133	aspartate-semialdehyde dehydrogenase [EC:1.2.1.11]	14
K00242	succinate dehydrogenase / fumarate reductase, membrane anchor subunit	14
K00390	phosphoadenosine phosphosulfate reductase [EC:1.8.4.8 1.8.4.10]	14
K00566	tRNA-uridine 2-sulfurtransferase [EC:2.8.1.13]	14
K00942	guanylate kinase [EC:2.7.4.8]	14
K00970	poly(A) polymerase [EC:2.7.7.19]	14
K01462	peptide deformylase [EC:3.5.1.88]	14
K01627	2-dehydro-3-deoxyphosphooctonate aldolase (KDO 8-P synthase) [EC:2.5.1.55]	14
K01644	citrate lyase subunit beta / citryl-CoA lyase [EC:4.1.3.34]	14
K01892	histidyl-tRNA synthetase [EC:6.1.1.21]	14
K02390	flagellar hook protein FlgE	14
K02434	aspartyl-tRNA(Asn)/glutamyl-tRNA(Gln) amidotransferase subunit B [EC:6.3.5.6 6.3.5.7]	14
K02457	general secretion pathway protein H	14
K02463	general secretion pathway protein N	14
K02671	type IV pilus assembly protein PilV	14
K02672	type IV pilus assembly protein PilW	14
K02860	16S rRNA processing protein RimM	14
K03424	TatD DNase family protein [EC:3.1.21.-]	14
K03594	bacterioferritin [EC:1.16.3.1]	14
K04087	membrane protease subunit HflC [EC:3.4.-.-]	14
K04739	cAMP-dependent protein kinase regulator	14
K05896	segregation and condensation protein A	14
K06158	ATP-binding cassette, subfamily F, member 3	14
K06926	uncharacterized protein	14
K07095	uncharacterized protein	14
K07114	Ca-activated chloride channel homolog	14
K07488	transposase	14
K07742	uncharacterized protein	14
K08590	2-oxoglutaramate amidase [EC:3.5.1.111]	14
K09808	lipoprotein-releasing system permease protein	14
K09895	uncharacterized protein	14
K09903	uridylate kinase [EC:2.7.4.22]	14
K16927	energy-coupling factor transport system substrate-specific component	14
K17286	erythrocyte band 7 integral membrane protein	14
K18453	ADP-ribose/FAD diphosphatase [EC:3.6.1.13 3.6.1.18]	14
K00034	glucose 1-dehydrogenase [EC:1.1.1.47]	13
K00086	1,3-propanediol dehydrogenase [EC:1.1.1.202]	13
K00264	glutamate synthase (NADPH/NADH) [EC:1.4.1.13 1.4.1.14]	13
K00331	NADH-quinone oxidoreductase subunit B [EC:1.6.5.3]	13
K00412	ubiquinol-cytochrome c reductase cytochrome b subunit	13
K00568	2-polyprenyl-6-hydroxyphenyl methylase / 3-demethylubiquinone-9 3-methyltransferase [EC:2.1.1.222 2.1.1.64]	13
K00616	transaldolase [EC:2.2.1.2]	13
K00677	UDP-N-acetylglucosamine acyltransferase [EC:2.3.1.129]	13
K00772	5'-methylthioadenosine phosphorylase [EC:2.4.2.28]	13
K00794	6,7-dimethyl-8-ribityllumazine synthase [EC:2.5.1.78]	13
K00799	glutathione S-transferase [EC:2.5.1.18]	13
K00850	6-phosphofructokinase 1 [EC:2.7.1.11]	13
K01012	biotin synthase [EC:2.8.1.6]	13
K01142	exodeoxyribonuclease III [EC:3.1.11.2]	13
K01523	phosphoribosyl-ATP pyrophosphohydrolase [EC:3.6.1.31]	13
K01673	carbonic anhydrase [EC:4.2.1.1]	13
K02198	cytochrome c-type biogenesis protein CcmF	13
K02487	type IV pili sensor histidine kinase and response regulator	13
K02501	glutamine amidotransferase [EC:2.4.2.-]	13
K02847	O-antigen ligase [EC:2.4.1.-]	13
K03333	cholesterol oxidase [EC:1.1.3.6]	13
K03413	two-component system, chemotaxis family, response regulator CheY	13
K03466	DNA segregation ATPase FtsK/SpoIIIE, S-DNA-T family	13
K03979	GTPase [EC:3.6.5.-]	13
K04754	phospholipid-binding lipoprotein MlaA	13
K06168	tRNA-2-methylthio-N6-dimethylallyladenosine synthase [EC:2.8.4.3]	13
K06190	intracellular septation protein	13
K06298	germination protein M	13
K06378	stage II sporulation protein AA (anti-sigma F factor antagonist)	13
K06872	uncharacterized protein	13
K06942	ribosome-binding ATPase	13
K07340	inner membrane protein	13
K07535	2-hydroxycyclohexanecarboxyl-CoA dehydrogenase [EC:1.1.1.-]	13
K07574	RNA-binding protein	13
K08234	glyoxylase I family protein	13
K08259	lysostaphin [EC:3.4.24.75]	13
K09000	CRISPR-associated protein Cmr4	13
K10439	ribose transport system substrate-binding protein	13
K10907	aminotransferase [EC:2.6.1.-]	13
K11184	catabolite repression HPr-like protein	13
K12262	cytochrome b561	13
K13955	zinc-binding alcohol dehydrogenase/oxidoreductase	13
K15633	2,3-bisphosphoglycerate-independent phosphoglycerate mutase [EC:5.4.2.12]	13
K15977	putative oxidoreductase	13
K00111	glycerol-3-phosphate dehydrogenase [EC:1.1.5.3]	12
K00286	pyrroline-5-carboxylate reductase [EC:1.5.1.2]	12
K00334	NADH-quinone oxidoreductase subunit E [EC:1.6.5.3]	12
K00339	NADH-quinone oxidoreductase subunit J [EC:1.6.5.3]	12
K00668	fatty acid synthase subunit beta, fungi type [EC:2.3.1.86]	12
K00674	2,3,4,5-tetrahydropyridine-2-carboxylate N-succinyltransferase [EC:2.3.1.117]	12
K00858	NAD+ kinase [EC:2.7.1.23]	12
K00870	protein kinase [EC:2.7.1.37]	12
K00928	aspartate kinase [EC:2.7.2.4]	12
K00957	sulfate adenylyltransferase subunit 2 [EC:2.7.7.4]	12
K00986	RNA-directed DNA polymerase [EC:2.7.7.49]	12
K01255	leucyl aminopeptidase [EC:3.4.11.1]	12
K01488	adenosine deaminase [EC:3.5.4.4]	12
K01494	dCTP deaminase [EC:3.5.4.13]	12
K01515	ADP-ribose pyrophosphatase [EC:3.6.1.13]	12
K01586	diaminopimelate decarboxylase [EC:4.1.1.20]	12
K01814	phosphoribosylformimino-5-aminoimidazole carboxamide ribotide isomerase [EC:5.3.1.16]	12
K01869	leucyl-tRNA synthetase [EC:6.1.1.4]	12
K01939	adenylosuccinate synthase [EC:6.3.4.4]	12
K01991	polysaccharide biosynthesis/export protein	12
K02116	ATP synthase protein I	12
K02836	peptide chain release factor 2	12
K03168	DNA topoisomerase I [EC:5.99.1.2]	12
K03699	putative hemolysin	12
K03977	GTPase	12
K04769	AbrB family transcriptional regulator, stage V sporulation protein T	12
K04773	protease IV [EC:3.4.21.-]	12
K04936	potassium large conductance calcium-activated channel subfamily M alpha member 1	12
K06020	sulfate-transporting ATPase [EC:3.6.3.25]	12
K06187	recombination protein RecR	12
K06867	uncharacterized protein	12
K06946	uncharacterized protein	12
K07025	putative hydrolase of the HAD superfamily	12
K07317	adenine-specific DNA-methyltransferase [EC:2.1.1.72]	12
K07566	L-threonylcarbamoyladenylate synthase [EC:2.7.7.87]	12
K07725	CRISPR-associated protein Csa3	12
K07738	transcriptional repressor NrdR	12
K09527	DnaJ homolog subfamily C member 7	12
K09767	cyclic-di-GMP-binding protein	12
K13288	oligoribonuclease [EC:3.1.-.-]	12
K13626	flagellar assembly factor FliW	12
K13788	phosphate acetyltransferase [EC:2.3.1.8]	12
K13829	shikimate kinase / 3-dehydroquinate synthase [EC:2.7.1.71 4.2.3.4]	12
K13893	microcin C transport system substrate-binding protein	12
K15856	GDP-4-dehydro-6-deoxy-D-mannose reductase [EC:1.1.1.281]	12
K16881	mannose-1-phosphate guanylyltransferase / phosphomannomutase [EC:2.7.7.13 5.4.2.8]	12
K17230	cytochrome subunit of sulfide dehydrogenase	12
K00046	gluconate 5-dehydrogenase [EC:1.1.1.69]	11
K00088	IMP dehydrogenase [EC:1.1.1.205]	11
K00336	NADH-quinone oxidoreductase subunit G [EC:1.6.5.3]	11
K00761	uracil phosphoribosyltransferase [EC:2.4.2.9]	11
K00765	ATP phosphoribosyltransferase [EC:2.4.2.17]	11
K00790	UDP-N-acetylglucosamine 1-carboxyvinyltransferase [EC:2.5.1.7]	11
K00937	polyphosphate kinase [EC:2.7.4.1]	11
K00948	ribose-phosphate pyrophosphokinase [EC:2.7.6.1]	11
K01599	uroporphyrinogen decarboxylase [EC:4.1.1.37]	11
K01609	indole-3-glycerol phosphate synthase [EC:4.1.1.48]	11
K01652	acetolactate synthase I/II/III large subunit [EC:2.2.1.6]	11
K01758	cystathionine gamma-lyase [EC:4.4.1.1]	11
K01778	diaminopimelate epimerase [EC:5.1.1.7]	11
K02065	phospholipid/cholesterol/gamma-HCH transport system ATP-binding protein	11
K02195	heme exporter protein C	11
K02385	flagellar protein FlbD	11
K02393	flagellar L-ring protein precursor FlgH	11
K02415	flagellar FliL protein	11
K02448	nitric oxide reductase NorD protein	11
K02503	histidine triad (HIT) family protein	11
K02536	UDP-3-O-[3-hydroxymyristoyl] glucosamine N-acyltransferase [EC:2.3.1.191]	11
K02641	ferredoxin--NADP+ reductase [EC:1.18.1.2]	11
K02806	PTS system, nitrogen regulatory IIA component [EC:2.7.1.-]	11
K03149	thiazole synthase [EC:2.8.1.10]	11
K03548	putative permease	11
K03586	cell division protein FtsL	11
K03636	sulfur-carrier protein	11
K03732	ATP-dependent RNA helicase RhlB [EC:3.6.4.13]	11
K03940	NADH dehydrogenase (ubiquinone) Fe-S protein 7 [EC:1.6.5.3 1.6.99.3]	11
K04082	molecular chaperone HscB	11
K06178	23S rRNA pseudouridine2605 synthase [EC:5.4.99.22]	11
K06881	bifunctional oligoribonuclease and PAP phosphatase NrnA [EC:3.1.3.7 3.1.13.3]	11
K06911	uncharacterized protein	11
K07171	mRNA interferase MazF [EC:3.1.-.-]	11
K07287	outer membrane protein assembly factor BamC	11
K07678	two-component system, NarL family, sensor histidine kinase BarA [EC:2.7.13.3]	11
K07726	putative transcriptional regulator	11
K09013	Fe-S cluster assembly ATP-binding protein	11
K09760	DNA recombination protein RmuC	11
K09773	[pyruvate, water dikinase]-phosphate phosphotransferase / [pyruvate, water dikinase] kinase [EC:2.7.4.28 2.7.11.33]	11
K11933	NADH oxidoreductase Hcr [EC:1.-.-.-]	11
K12264	anaerobic nitric oxide reductase flavorubredoxin	11
K17713	outer membrane protein assembly factor BamB	11
K18189	translational activator of cytochrome c oxidase 1	11
K18814	putative inorganic carbon (hco3(-)) transporter	11
K00311	electron-transferring-flavoprotein dehydrogenase [EC:1.5.5.1]	10
K00366	ferredoxin-nitrite reductase [EC:1.7.7.1]	10
K00590	site-specific DNA-methyltransferase (cytosine-N4-specific) [EC:2.1.1.113]	10
K00604	methionyl-tRNA formyltransferase [EC:2.1.2.9]	10
K00605	aminomethyltransferase [EC:2.1.2.10]	10
K00963	UTP--glucose-1-phosphate uridylyltransferase [EC:2.7.7.9]	10
K00969	nicotinate-nucleotide adenylyltransferase [EC:2.7.7.18]	10
K01000	phospho-N-acetylmuramoyl-pentapeptide-transferase [EC:2.7.8.13]	10
K01061	carboxymethylenebutenolidase [EC:3.1.1.45]	10
K01434	penicillin amidase [EC:3.5.1.11]	10
K01817	phosphoribosylanthranilate isomerase [EC:5.3.1.24]	10
K01933	phosphoribosylformylglycinamidine cyclo-ligase [EC:6.3.3.1]	10
K02386	flagella basal body P-ring formation protein FlgA	10
K02401	flagellar biosynthetic protein FlhB	10
K02657	twitching motility two-component system response regulator PilG	10
K02687	ribosomal protein L11 methyltransferase [EC:2.1.1.-]	10
K03183	demethylmenaquinone methyltransferase / 2-methoxy-6-polyprenyl-1,4-benzoquinol methylase [EC:2.1.1.163 2.1.1.201]	10
K03536	ribonuclease P protein component [EC:3.1.26.5]	10
K03935	NADH dehydrogenase (ubiquinone) Fe-S protein 2 [EC:1.6.5.3 1.6.99.3]	10
K04088	membrane protease subunit HflK [EC:3.4.-.-]	10
K04758	ferrous iron transport protein A	10
K07075	uncharacterized protein	10
K07258	serine-type D-Ala-D-Ala carboxypeptidase (penicillin-binding protein 5/6) [EC:3.4.16.4]	10
K07496	putative transposase	10
K07661	two-component system, OmpR family, response regulator RstA	10
K07714	two-component system, NtrC family, response regulator AtoC	10
K08591	glycerol-3-phosphate acyltransferase PlsY [EC:2.3.1.15]	10
K09774	lipopolysaccharide export system protein LptA	10
K09780	uncharacterized protein	10
K09916	uncharacterized protein	10
K11754	dihydrofolate synthase / folylpolyglutamate synthase [EC:6.3.2.12 6.3.2.17]	10
K12340	outer membrane protein	10
K13015	UDP-N-acetyl-D-glucosamine dehydrogenase [EC:1.1.1.136]	10
K16260	mxaD protein	10
K18138	multidrug efflux pump	10
K19002	1,2-diacylglycerol 3-alpha-glucosyltransferase [EC:2.4.1.337]	10
K19267	NAD(P)H dehydrogenase (quinone) [EC:1.6.5.2]	10
K00003	homoserine dehydrogenase [EC:1.1.1.3]	9
K00027	malate dehydrogenase (oxaloacetate-decarboxylating) [EC:1.1.1.38]	9
K00337	NADH-quinone oxidoreductase subunit H [EC:1.6.5.3]	9
K00471	gamma-butyrobetaine dioxygenase [EC:1.14.11.1]	9
K00615	transketolase [EC:2.2.1.1]	9
K00648	3-oxoacyl-[acyl-carrier-protein] synthase III [EC:2.3.1.180]	9
K00951	GTP pyrophosphokinase [EC:2.7.6.5]	9
K01052	lysosomal acid lipase/cholesteryl ester hydrolase [EC:3.1.1.13]	9
K01687	dihydroxy-acid dehydratase [EC:4.2.1.9]	9
K01807	ribose 5-phosphate isomerase A [EC:5.3.1.6]	9
K01874	methionyl-tRNA synthetase [EC:6.1.1.10]	9
K01945	phosphoribosylamine--glycine ligase [EC:6.3.4.13]	9
K02048	sulfate transport system substrate-binding protein	9
K02258	cytochrome c oxidase assembly protein subunit 11	9
K02388	flagellar basal-body rod protein FlgC	9
K02395	flagellar protein FlgJ	9
K02396	flagellar hook-associated protein 1 FlgK	9
K02435	aspartyl-tRNA(Asn)/glutamyl-tRNA(Gln) amidotransferase subunit C [EC:6.3.5.6 6.3.5.7]	9
K02658	twitching motility two-component system response regulator PilH	9
K02660	twitching motility protein PilJ	9
K03320	ammonium transporter, Amt family	9
K03629	DNA replication and repair protein RecF	9
K03630	DNA repair protein RadC	9
K03631	DNA repair protein RecN (Recombination protein N)	9
K03635	molybdopterin synthase catalytic subunit [EC:2.8.1.12]	9
K03688	ubiquinone biosynthesis protein	9
K03841	fructose-1,6-bisphosphatase I [EC:3.1.3.11]	9
K03941	NADH dehydrogenase (ubiquinone) Fe-S protein 8 [EC:1.6.5.3 1.6.99.3]	9
K03975	membrane-associated protein	9
K04063	osmotically inducible protein OsmC	9
K05516	curved DNA-binding protein	9
K06001	tryptophan synthase beta chain [EC:4.2.1.20]	9
K06019	pyrophosphatase PpaX [EC:3.6.1.1]	9
K06223	DNA adenine methylase [EC:2.1.1.72]	9
K06714	arginine utilization regulatory protein	9
K06896	maltose 6'-phosphate phosphatase [EC:3.1.3.90]	9
K06902	MFS transporter, UMF1 family	9
K06969	23S rRNA (cytosine1962-C5)-methyltransferase [EC:2.1.1.191]	9
K07157	uncharacterized protein	9
K07277	outer membrane protein insertion porin family	9
K07588	LAO/AO transport system kinase [EC:2.7.-.-]	9
K09158	uncharacterized protein	9
K09994	aminoalkylphosphonate N-acetyltransferase [EC:2.3.1.-]	9
K10301	F-box protein 21	9
K10805	acyl-CoA thioesterase II [EC:3.1.2.-]	9
K11690	C4-dicarboxylate transporter, DctM subunit	9
K11927	ATP-dependent RNA helicase RhlE [EC:3.6.4.13]	9
K12984	(heptosyl)LPS beta-1,4-glucosyltransferase [EC:2.4.1.-]	9
K14446	crotonyl-CoA carboxylase/reductase [EC:1.3.1.85]	9
K14449	2-methylfumaryl-CoA hydratase [EC:4.2.1.148]	9
K15634	probable phosphoglycerate mutase [EC:5.4.2.12]	9
K15922	sulfoquinovosidase [EC:3.2.1.199]	9
K17865	3-hydroxybutyryl-CoA dehydratase [EC:4.2.1.55]	9
K19076	CRISPR-associated protein Cmr2	9
K19157	mRNA interferase YafQ [EC:3.1.-.-]	9
K00082	5-amino-6-(5-phosphoribosylamino)uracil reductase [EC:1.1.1.193]	8
K00105	alpha-glycerophosphate oxidase [EC:1.1.3.21]	8
K00234	succinate dehydrogenase (ubiquinone) flavoprotein subunit [EC:1.3.5.1]	8
K00266	glutamate synthase (NADPH/NADH) small chain [EC:1.4.1.13 1.4.1.14]	8
K00297	methylenetetrahydrofolate reductase (NADPH) [EC:1.5.1.20]	8
K00764	amidophosphoribosyltransferase [EC:2.4.2.14]	8
K01138	uncharacterized sulfatase [EC:3.1.6.-]	8
K01496	phosphoribosyl-AMP cyclohydrolase [EC:3.5.4.19]	8
K01507	inorganic pyrophosphatase [EC:3.6.1.1]	8
K01533	Cu2+-exporting ATPase [EC:3.6.3.4]	8
K01653	acetolactate synthase I/III small subunit [EC:2.2.1.6]	8
K01749	hydroxymethylbilane synthase [EC:2.5.1.61]	8
K01756	adenylosuccinate lyase [EC:4.3.2.2]	8
K01790	dTDP-4-dehydrorhamnose 3,5-epimerase [EC:5.1.3.13]	8
K01887	arginyl-tRNA synthetase [EC:6.1.1.19]	8
K02005	HlyD family secretion protein	8
K02221	YggT family protein	8
K02313	chromosomal replication initiator protein	8
K02413	flagellar FliJ protein	8
K02485	two-component system, response regulator	8
K02662	type IV pilus assembly protein PilM	8
K03071	preprotein translocase subunit SecB	8
K03118	sec-independent protein translocase protein TatC	8
K03470	ribonuclease HII [EC:3.1.26.4]	8
K03517	quinolinate synthase [EC:2.5.1.72]	8
K03574	8-oxo-dGTP diphosphatase [EC:3.6.1.55]	8
K03593	ATP-binding protein involved in chromosome partitioning	8
K03602	exodeoxyribonuclease VII small subunit [EC:3.1.11.6]	8
K03634	outer membrane lipoprotein carrier protein	8
K03644	lipoyl synthase [EC:2.8.1.8]	8
K03746	DNA-binding protein H-NS	8
K03769	peptidyl-prolyl cis-trans isomerase C [EC:5.2.1.8]	8
K03775	FKBP-type peptidyl-prolyl cis-trans isomerase SlyD [EC:5.2.1.8]	8
K04759	ferrous iron transport protein B	8
K05555	cyclase [EC:4.-.-.-]	8
K05791	tellurium resistance protein TerZ	8
K06173	tRNA pseudouridine38-40 synthase [EC:5.4.99.12]	8
K06346	spoIIIJ-associated protein	8
K06370	morphogenetic protein associated with SpoVID	8
K06377	sporulation-control protein	8
K07032	uncharacterized protein	8
K07038	inner membrane protein	8
K07042	probable rRNA maturation factor	8
K07053	3',5'-nucleoside bisphosphate phosphatase [EC:3.1.3.97]	8
K07278	translocation and assembly module TamA	8
K07376	cGMP-dependent protein kinase 1 [EC:2.7.11.12]	8
K07456	DNA mismatch repair protein MutS2	8
K07664	two-component system, OmpR family, response regulator BaeR	8
K07673	two-component system, NarL family, nitrate/nitrite sensor histidine kinase NarX [EC:2.7.13.3]	8
K08678	UDP-glucuronate decarboxylase [EC:4.1.1.35]	8
K08972	putative membrane protein	8
K09132	uncharacterized protein	8
K09764	uncharacterized protein	8
K09801	uncharacterized protein	8
K09810	lipoprotein-releasing system ATP-binding protein [EC:3.6.3.-]	8
K10804	acyl-CoA thioesterase I [EC:3.1.2.- 3.1.1.5]	8
K11085	ATP-binding cassette, subfamily B, bacterial MsbA [EC:3.6.3.-]	8
K11444	two-component system, chemotaxis family, response regulator WspR [EC:2.7.7.65]	8
K13587	two-component system, cell cycle sensor histidine kinase and response regulator CckA [EC:2.7.13.3]	8
K14170	chorismate mutase / prephenate dehydratase [EC:5.4.99.5 4.2.1.51]	8
K14448	(2S)-methylsuccinyl-CoA dehydrogenase [EC:1.3.8.12]	8
K15502	serine/threonine-protein phosphatase 6 regulatory ankyrin repeat subunit A	8
K15724	iron-sulfur cluster insertion protein	8
K15726	cobalt-zinc-cadmium resistance protein CzcA	8
K15734	all-trans-retinol dehydrogenase (NAD+) [EC:1.1.1.105]	8
K15866	2-(1,2-epoxy-1,2-dihydrophenyl)acetyl-CoA isomerase [EC:5.3.3.18]	8
K17321	glycerol transport system substrate-binding protein	8
K17686	Cu+-exporting ATPase [EC:3.6.3.54]	8
K18263	G-protein coupled receptor 98	8
K18800	2-octaprenylphenol hydroxylase [EC:1.14.13.-]	8
K19092	toxin ParE1/3/4	8
K00013	histidinol dehydrogenase [EC:1.1.1.23]	7
K00161	pyruvate dehydrogenase E1 component alpha subunit [EC:1.2.4.1]	7
K00162	pyruvate dehydrogenase E1 component beta subunit [EC:1.2.4.1]	7
K00208	enoyl-[acyl-carrier protein] reductase I [EC:1.3.1.9 1.3.1.10]	7
K00241	succinate dehydrogenase / fumarate reductase, cytochrome b subunit	7
K00292	NA	7
K00340	NADH-quinone oxidoreductase subunit K [EC:1.6.5.3]	7
K00348	Na+-transporting NADH:ubiquinone oxidoreductase subunit C [EC:1.6.5.8]	7
K00374	nitrate reductase gamma subunit [EC:1.7.5.1 1.7.99.-]	7
K00574	cyclopropane-fatty-acyl-phospholipid synthase [EC:2.1.1.79]	7
K00600	glycine hydroxymethyltransferase [EC:2.1.2.1]	7
K00965	UDPglucose--hexose-1-phosphate uridylyltransferase [EC:2.7.7.12]	7
K01073	acyl-CoA hydrolase [EC:3.1.2.20]	7
K01176	alpha-amylase [EC:3.2.1.1]	7
K01356	repressor LexA [EC:3.4.21.88]	7
K01674	carbonic anhydrase [EC:4.2.1.1]	7
K01698	porphobilinogen synthase [EC:4.2.1.24]	7
K01822	steroid Delta-isomerase [EC:5.3.3.1]	7
K01867	tryptophanyl-tRNA synthetase [EC:6.1.1.2]	7
K01876	aspartyl-tRNA synthetase [EC:6.1.1.12]	7
K01883	cysteinyl-tRNA synthetase [EC:6.1.1.16]	7
K02497	HemX protein	7
K02666	type IV pilus assembly protein PilQ	7
K02667	two-component system, NtrC family, response regulator PilR	7
K03110	fused signal recognition particle receptor	7
K03154	sulfur carrier protein	7
K03272	D-beta-D-heptose 7-phosphate kinase / D-beta-D-heptose 1-phosphate adenosyltransferase [EC:2.7.1.167 2.7.7.70]	7
K03292	glycoside/pentoside/hexuronide:cation symporter, GPH family	7
K03426	NAD+ diphosphatase [EC:3.6.1.22]	7
K03455	monovalent cation:H+ antiporter-2, CPA2 family	7
K03497	chromosome partitioning protein, ParB family	7
K03616	electron transport complex protein RnfB	7
K03741	arsenate reductase [EC:1.20.4.1]	7
K03787	5'-nucleotidase [EC:3.1.3.5]	7
K05540	tRNA-dihydrouridine synthase B [EC:1.-.-.-]	7
K05882	aryl-alcohol dehydrogenase (NADP+) [EC:1.1.1.91]	7
K06134	ubiquinone biosynthesis monooxygenase Coq7 [EC:1.14.13.-]	7
K06138	pyrroloquinoline quinone biosynthesis protein D	7
K06186	outer membrane protein assembly factor BamE	7
K06194	lipoprotein NlpD	7
K06287	septum formation protein	7
K06988	uncharacterized protein	7
K07029	diacylglycerol kinase (ATP) [EC:2.7.1.107]	7
K07122	phospholipid transport system transporter-binding protein	7
K07133	uncharacterized protein	7
K07165	transmembrane sensor	7
K07172	antitoxin MazE	7
K07282	poly-gamma-glutamate synthesis protein (capsule biosynthesis protein)	7
K07497	putative transposase	7
K07508	acetyl-CoA acyltransferase 2 [EC:2.3.1.16]	7
K07689	two-component system, NarL family, invasion response regulator UvrY	7
K08084	type IV fimbrial biogenesis protein FimT	7
K08151	MFS transporter, DHA1 family, tetracycline resistance protein	7
K08998	uncharacterized protein	7
K09017	TetR/AcrR family transcriptional regulator	7
K09125	uncharacterized protein	7
K09523	DnaJ homolog subfamily C member 3	7
K09691	lipopolysaccharide transport system ATP-binding protein	7
K09951	CRISPR-associated protein Cas2	7
K12454	CDP-paratose 2-epimerase [EC:5.1.3.10]	7
K13075	N-acyl homoserine lactone hydrolase [EC:3.1.1.81]	7
K14055	universal stress protein E	7
K14445	solute carrier family 13 (sodium-dependent dicarboxylate transporter), member 2/3/5	7
K15837	G-protein signaling modulator 2	7
K16291	L,D-transpeptidase ErfK/SrfK	7
K16363	UDP-3-O-[3-hydroxymyristoyl] N-acetylglucosamine deacetylase / 3-hydroxyacyl-[acyl-carrier-protein] dehydratase [EC:3.5.1.108 4.2.1.59]	7
K19166	mRNA interferase HigB [EC:3.1.-.-]	7
K00053	ketol-acid reductoisomerase [EC:1.1.1.86]	6
K00166	2-oxoisovalerate dehydrogenase E1 component alpha subunit [EC:1.2.4.4]	6
K00283	glycine dehydrogenase subunit 2 [EC:1.4.4.2]	6
K00335	NADH-quinone oxidoreductase subunit F [EC:1.6.5.3]	6
K00627	pyruvate dehydrogenase E2 component (dihydrolipoamide acetyltransferase) [EC:2.3.1.12]	6
K00641	homoserine O-acetyltransferase [EC:2.3.1.31]	6
K00773	queuine tRNA-ribosyltransferase [EC:2.4.2.29]	6
K00793	riboflavin synthase [EC:2.5.1.9]	6
K00831	phosphoserine aminotransferase [EC:2.6.1.52]	6
K00989	ribonuclease PH [EC:2.7.7.56]	6
K01129	dGTPase [EC:3.1.5.1]	6
K01495	GTP cyclohydrolase I [EC:3.5.4.16]	6
K01626	3-deoxy-7-phosphoheptulonate synthase [EC:2.5.1.54]	6
K01935	dethiobiotin synthetase [EC:6.3.3.3]	6
K02051	NitT/TauT family transport system substrate-binding protein	6
K02167	TetR/AcrR family transcriptional regulator, transcriptional repressor of bet genes	6
K02169	malonyl-CoA O-methyltransferase [EC:2.1.1.197]	6
K02383	flagellar protein FlbB	6
K02439	thiosulfate sulfurtransferase [EC:2.8.1.1]	6
K02450	general secretion pathway protein A	6
K02558	UDP-N-acetylmuramate: L-alanyl-gamma-D-glutamyl-meso-diaminopimelate ligase [EC:6.3.2.45]	6
K02655	type IV pilus assembly protein PilE	6
K03439	tRNA (guanine-N7-)-methyltransferase [EC:2.1.1.33]	6
K03557	Fis family transcriptional regulator, factor for inversion stimulation protein	6
K03563	carbon storage regulator	6
K03580	ATP-dependent helicase HepA [EC:3.6.4.-]	6
K03588	cell division protein FtsW	6
K03625	N utilization substance protein B	6
K03641	TolB protein	6
K03668	heat shock protein HslJ	6
K03750	molybdopterin molybdotransferase [EC:2.10.1.1]	6
K03789	ribosomal-protein-alanine N-acetyltransferase [EC:2.3.1.128]	6
K04083	molecular chaperone Hsp33	6
K04764	integration host factor subunit alpha	6
K06140	regulator of nucleoside diphosphate kinase	6
K06925	tRNA threonylcarbamoyladenosine biosynthesis protein TsaE	6
K06929	uncharacterized protein	6
K07056	16S rRNA (cytidine1402-2'-O)-methyltransferase [EC:2.1.1.198]	6
K07061	CRISPR-associated protein Cmr1	6
K07147	methionine sulfoxide reductase catalytic subunit [EC:1.8.-.-]	6
K07221	phosphate-selective porin OprO and OprP	6
K08720	outer membrane protein OmpU	6
K08999	uncharacterized protein	6
K09799	uncharacterized protein	6
K09926	uncharacterized protein	6
K09985	uncharacterized protein	6
K11904	type VI secretion system secreted protein VgrG	6
K12795	suppressor of G2 allele of SKP1	6
K13572	proteasome accessory factor B	6
K14067	malate-CoA ligase subunit beta [EC:6.2.1.9]	6
K15342	CRISP-associated protein Cas1	6
K18410	ankyrin repeat, SAM and basic leucine zipper domain-containing protein 1	6
K00038	3alpha(or 20beta)-hydroxysteroid dehydrogenase [EC:1.1.1.53]	5
K00058	D-3-phosphoglycerate dehydrogenase / 2-oxoglutarate reductase [EC:1.1.1.95 1.1.1.399]	5
K00059	3-oxoacyl-[acyl-carrier protein] reductase [EC:1.1.1.100]	5
K00235	succinate dehydrogenase (ubiquinone) iron-sulfur subunit [EC:1.3.5.1]	5
K00253	isovaleryl-CoA dehydrogenase [EC:1.3.8.4]	5
K00278	L-aspartate oxidase [EC:1.4.3.16]	5
K00633	galactoside O-acetyltransferase [EC:2.3.1.18]	5
K00640	serine O-acetyltransferase [EC:2.3.1.30]	5
K00803	alkyldihydroxyacetonephosphate synthase [EC:2.5.1.26]	5
K00820	glucosamine--fructose-6-phosphate aminotransferase (isomerizing) [EC:2.6.1.16]	5
K00945	CMP/dCMP kinase [EC:2.7.4.25]	5
K00995	CDP-diacylglycerol--glycerol-3-phosphate 3-phosphatidyltransferase [EC:2.7.8.5]	5
K01069	hydroxyacylglutathione hydrolase [EC:3.1.2.6]	5
K01139	GTP diphosphokinase / guanosine-3',5'-bis(diphosphate) 3'-diphosphatase [EC:2.7.6.5 3.1.7.2]	5
K01338	ATP-dependent Lon protease [EC:3.4.21.53]	5
K01406	serralysin [EC:3.4.24.40]	5
K01654	N-acetylneuraminate synthase [EC:2.5.1.56]	5
K01657	anthranilate synthase component I [EC:4.1.3.27]	5
K01669	deoxyribodipyrimidine photo-lyase [EC:4.1.99.3]	5
K01696	tryptophan synthase beta chain [EC:4.2.1.20]	5
K01735	3-dehydroquinate synthase [EC:4.2.3.4]	5
K01755	argininosuccinate lyase [EC:4.3.2.1]	5
K01950	NAD+ synthase (glutamine-hydrolysing) [EC:6.3.5.1]	5
K01966	propionyl-CoA carboxylase beta chain [EC:6.4.1.3]	5
K02192	bacterioferritin-associated ferredoxin	5
K02194	heme exporter protein B	5
K02343	DNA polymerase III subunit gamma/tau [EC:2.7.7.7]	5
K02408	flagellar hook-basal body complex protein FliE	5
K02454	general secretion pathway protein E	5
K02458	general secretion pathway protein I	5
K02494	outer membrane lipoprotein LolB	5
K02510	4-hydroxy-2-oxoheptanedioate aldolase [EC:4.1.2.52]	5
K03106	signal recognition particle subunit SRP54 [EC:3.6.5.4]	5
K03177	tRNA pseudouridine55 synthase [EC:5.4.99.25]	5
K03496	chromosome partitioning protein	5
K03687	molecular chaperone GrpE	5
K03776	aerotaxis receptor	5
K03781	catalase [EC:1.11.1.6]	5
K03797	carboxyl-terminal processing protease [EC:3.4.21.102]	5
K04719	5,6-dimethylbenzimidazole synthase [EC:1.13.11.79]	5
K05366	penicillin-binding protein 1A [EC:2.4.1.129 3.4.16.4]	5
K05521	ADP-ribosyl-[dinitrogen reductase] hydrolase [EC:3.2.2.24]	5
K05685	macrolide transport system ATP-binding/permease protein [EC:3.6.3.-]	5
K05795	tellurium resistance protein TerD	5
K06181	23S rRNA pseudouridine2457 synthase [EC:5.4.99.20]	5
K06861	lipopolysaccharide export system ATP-binding protein [EC:3.6.3.-]	5
K07082	UPF0755 protein	5
K07146	UPF0176 protein	5
K07175	PhoH-like ATPase	5
K07396	putative protein-disulfide isomerase	5
K07509	acetyl-CoA acyltransferase [EC:2.3.1.16]	5
K07512	mitochondrial trans-2-enoyl-CoA reductase [EC:1.3.1.38]	5
K08483	phosphotransferase system, enzyme I, PtsI [EC:2.7.3.9]	5
K08973	putative membrane protein	5
K09127	CRISPR-associated protein Cmr3	5
K09457	7-cyano-7-deazaguanine reductase [EC:1.7.1.13]	5
K09458	3-oxoacyl-[acyl-carrier-protein] synthase II [EC:2.3.1.179]	5
K09778	uncharacterized protein	5
K10255	acyl-lipid omega-6 desaturase (Delta-12 desaturase) [EC:1.14.19.23 1.14.19.45]	5
K10696	E3 ubiquitin-protein ligase BRE1 [EC:2.3.2.27]	5
K11232	osomolarity two-component system, phosphorelay intermediate protein YPD1	5
K11808	phosphoribosylaminoimidazole carboxylase [EC:4.1.1.21]	5
K12343	3-oxo-5-alpha-steroid 4-dehydrogenase 1 [EC:1.3.1.22]	5
K12600	superkiller protein 3	5
K13038	phosphopantothenoylcysteine decarboxylase / phosphopantothenate--cysteine ligase [EC:4.1.1.36 6.3.2.5]	5
K13655	HTH-type transcriptional regulator / antitoxin MqsA	5
K13680	beta-mannan synthase [EC:2.4.1.32]	5
K14260	alanine-synthesizing transaminase [EC:2.6.1.66 2.6.1.2]	5
K15781	putative phosphoserine phosphatase / 1-acylglycerol-3-phosphate O-acyltransferase [EC:3.1.3.3 2.3.1.51]	5
K16931	steroidogenic acute regulatory protein, mitochondrial	5
K17315	glucose/mannose transport system substrate-binding protein	5
K18843	antitoxin HicB	5
K19266	lactaldehyde dehydrogenase [EC:1.2.1.22]	5
K19370	DnaJ homolog subfamily C member 22	5
K00031	isocitrate dehydrogenase [EC:1.1.1.42]	4
K00042	2-hydroxy-3-oxopropionate reductase [EC:1.1.1.60]	4
K00145	N-acetyl-gamma-glutamyl-phosphate reductase [EC:1.2.1.38]	4
K00174	2-oxoglutarate/2-oxoacid ferredoxin oxidoreductase subunit alpha [EC:1.2.7.3 1.2.7.11]	4
K00254	dihydroorotate dehydrogenase [EC:1.3.5.2]	4
K00265	glutamate synthase (NADPH/NADH) large chain [EC:1.4.1.13 1.4.1.14]	4
K00324	NAD(P) transhydrogenase subunit alpha [EC:1.6.1.2]	4
K00372	assimilatory nitrate reductase catalytic subunit [EC:1.7.99.-]	4
K00432	glutathione peroxidase [EC:1.11.1.9]	4
K00619	amino-acid N-acetyltransferase [EC:2.3.1.1]	4
K00632	acetyl-CoA acyltransferase [EC:2.3.1.16]	4
K00684	leucyl/phenylalanyl-tRNA---protein transferase [EC:2.3.2.6]	4
K00705	4-alpha-glucanotransferase [EC:2.4.1.25]	4
K00795	farnesyl diphosphate synthase [EC:2.5.1.1 2.5.1.10]	4
K01007	pyruvate, water dikinase [EC:2.7.9.2]	4
K01154	type I restriction enzyme, S subunit [EC:3.1.21.3]	4
K01166	ribonuclease T2 [EC:3.1.27.1]	4
K01589	5-(carboxyamino)imidazole ribonucleotide synthase [EC:6.3.4.18]	4
K01736	chorismate synthase [EC:4.2.3.5]	4
K01737	6-pyruvoyltetrahydropterin/6-carboxytetrahydropterin synthase [EC:4.2.3.12 4.1.2.50]	4
K01740	O-acetylhomoserine (thiol)-lyase [EC:2.5.1.49]	4
K01803	triosephosphate isomerase (TIM) [EC:5.3.1.1]	4
K01808	ribose 5-phosphate isomerase B [EC:5.3.1.6]	4
K01870	isoleucyl-tRNA synthetase [EC:6.1.1.5]	4
K01873	valyl-tRNA synthetase [EC:6.1.1.9]	4
K01924	UDP-N-acetylmuramate--alanine ligase [EC:6.3.2.8]	4
K01929	UDP-N-acetylmuramoyl-tripeptide--D-alanyl-D-alanine ligase [EC:6.3.2.10]	4
K01951	GMP synthase (glutamine-hydrolysing) [EC:6.3.5.2]	4
K02031	peptide/nickel transport system ATP-binding protein	4
K02033	peptide/nickel transport system permease protein	4
K02044	phosphonate transport system substrate-binding protein	4
K02108	F-type H+-transporting ATPase subunit a	4
K02137	F-type H+-transporting ATPase subunit O	4
K02557	chemotaxis protein MotB	4
K02612	ring-1,2-phenylacetyl-CoA epoxidase subunit PaaD	4
K02664	type IV pilus assembly protein PilO	4
K03101	signal peptidase II [EC:3.4.23.36]	4
K03217	YidC/Oxa1 family membrane protein insertase	4
K03218	23S rRNA (guanosine2251-2'-O)-methyltransferase [EC:2.1.1.185]	4
K03528	cell division protein ZipA	4
K03545	trigger factor	4
K03549	KUP system potassium uptake protein	4
K03551	holliday junction DNA helicase RuvB [EC:3.6.4.12]	4
K03562	biopolymer transport protein TolQ	4
K03664	SsrA-binding protein	4
K03694	ATP-dependent Clp protease ATP-binding subunit ClpA	4
K03786	3-dehydroquinate dehydratase II [EC:4.2.1.10]	4
K03821	polyhydroxyalkanoate synthase [EC:2.3.1.-]	4
K04488	nitrogen fixation protein NifU and related proteins	4
K04748	nitric oxide reductase NorQ protein	4
K04751	nitrogen regulatory protein P-II 1	4
K04757	serine/threonine-protein kinase RsbW [EC:2.7.11.1]	4
K04761	LysR family transcriptional regulator, hydrogen peroxide-inducible genes activator	4
K05606	methylmalonyl-CoA/ethylmalonyl-CoA epimerase [EC:5.1.99.1]	4
K05607	methylglutaconyl-CoA hydratase [EC:4.2.1.18]	4
K05788	integration host factor subunit beta	4
K05792	tellurite resistance protein TerA	4
K05794	tellurite resistance protein TerC	4
K05810	laccase domain-containing protein	4
K05946	N-acetylglucosaminyldiphosphoundecaprenol N-acetyl-beta-D-mannosaminyltransferase [EC:2.4.1.187]	4
K06023	HPr kinase/phosphorylase [EC:2.7.11.- 2.7.4.-]	4
K07167	putative transcriptional regulator	4
K07183	response regulator NasT	4
K07213	copper chaperone	4
K07220	uncharacterized protein	4
K07245	copper resistance protein D	4
K07289	AsmA protein	4
K07319	adenine-specific DNA-methyltransferase [EC:2.1.1.72]	4
K07395	putative proteasome-type protease	4
K07404	6-phosphogluconolactonase [EC:3.1.1.31]	4
K08289	phosphoribosylglycinamide formyltransferase 2 [EC:2.1.2.2]	4
K08484	phosphotransferase system, enzyme I, PtsP [EC:2.7.3.9]	4
K08762	diazepam-binding inhibitor (GABA receptor modulator, acyl-CoA-binding protein)	4
K08963	methylthioribose-1-phosphate isomerase [EC:5.3.1.23]	4
K08976	putative membrane protein	4
K09650	rhomboid-like protein [EC:3.4.21.105]	4
K09710	ribosome-associated protein	4
K09806	uncharacterized protein	4
K09949	uncharacterized protein	4
K11418	histone deacetylase 11 [EC:3.5.1.98]	4
K11540	carbamoyl-phosphate synthase / aspartate carbamoyltransferase / dihydroorotase [EC:6.3.5.5 2.1.3.2 3.5.2.3]	4
K11689	C4-dicarboxylate transporter, DctQ subunit	4
K11719	lipopolysaccharide export system protein LptC	4
K11912	serine/threonine-protein kinase PpkA [EC:2.7.11.1]	4
K11936	poly-beta-1,6-N-acetyl-D-glucosamine synthase [EC:2.4.1.-]	4
K11991	tRNA(adenine34) deaminase [EC:3.5.4.33]	4
K12140	hydrogenase-4 component E [EC:1.-.-.-]	4
K12997	rhamnosyltransferase [EC:2.4.1.-]	4
K14159	ribonuclease HI / DNA polymerase III subunit epsilon [EC:3.1.26.4 2.7.7.7]	4
K14673	putative monooxygenase	4
K14963	COMPASS component SWD3	4
K15525	N-acetyl-1-D-myo-inositol-2-amino-2-deoxy-alpha-D-glucopyranoside deacetylase [EC:3.5.1.103]	4
K15907	pentalenene oxygenase [EC:1.14.13.133]	4
K15973	MarR family transcriptional regulator, 2-MHQ and catechol-resistance regulon repressor	4
K16904	dCTP diphosphatase [EC:3.6.1.12]	4
K17382	serine beta-lactamase-like protein LACTB, mitochondrial	4
K18429	GDP/UDP-N,N'-diacetylbacillosamine 2-epimerase (hydrolysing) [EC:3.2.1.184]	4
K19158	toxin YoeB [EC:3.1.-.-]	4
K00025	malate dehydrogenase [EC:1.1.1.37]	3
K00134	glyceraldehyde 3-phosphate dehydrogenase [EC:1.2.1.12]	3
K00164	2-oxoglutarate dehydrogenase E1 component [EC:1.2.4.2]	3
K00282	glycine dehydrogenase subunit 1 [EC:1.4.4.2]	3
K00330	NADH-quinone oxidoreductase subunit A [EC:1.6.5.3]	3
K00349	Na+-transporting NADH:ubiquinone oxidoreductase subunit D [EC:1.6.5.8]	3
K00558	DNA (cytosine-5)-methyltransferase 1 [EC:2.1.1.37]	3
K00587	protein-S-isoprenylcysteine O-methyltransferase [EC:2.1.1.100]	3
K00666	fatty-acyl-CoA synthase [EC:6.2.1.-]	3
K00694	cellulose synthase (UDP-forming) [EC:2.4.1.12]	3
K00700	1,4-alpha-glucan branching enzyme [EC:2.4.1.18]	3
K00721	dolichol-phosphate mannosyltransferase [EC:2.4.1.83]	3
K00783	23S rRNA (pseudouridine1915-N3)-methyltransferase [EC:2.1.1.177]	3
K00797	spermidine synthase [EC:2.5.1.16]	3
K00824	D-alanine transaminase [EC:2.6.1.21]	3
K00849	galactokinase [EC:2.7.1.6]	3
K00962	polyribonucleotide nucleotidyltransferase [EC:2.7.7.8]	3
K00979	3-deoxy-manno-octulosonate cytidylyltransferase (CMP-KDO synthetase) [EC:2.7.7.38]	3
K01053	gluconolactonase [EC:3.1.1.17]	3
K01082	3'(2'), 5'-bisphosphate nucleotidase [EC:3.1.3.7]	3
K01174	micrococcal nuclease [EC:3.1.31.1]	3
K01256	aminopeptidase N [EC:3.4.11.2]	3
K01271	Xaa-Pro dipeptidase [EC:3.4.13.9]	3
K01591	orotidine-5'-phosphate decarboxylase [EC:4.1.1.23]	3
K01628	L-fuculose-phosphate aldolase [EC:4.1.2.17]	3
K01715	enoyl-CoA hydratase [EC:4.2.1.17]	3
K01724	4a-hydroxytetrahydrobiopterin dehydratase [EC:4.2.1.96]	3
K01840	phosphomannomutase [EC:5.4.2.8]	3
K01848	methylmalonyl-CoA mutase, N-terminal domain [EC:5.4.99.2]	3
K01872	alanyl-tRNA synthetase [EC:6.1.1.7]	3
K01886	glutaminyl-tRNA synthetase [EC:6.1.1.18]	3
K01893	asparaginyl-tRNA synthetase [EC:6.1.1.22]	3
K01897	long-chain acyl-CoA synthetase [EC:6.2.1.3]	3
K01925	UDP-N-acetylmuramoylalanine--D-glutamate ligase [EC:6.3.2.9]	3
K01963	acetyl-CoA carboxylase carboxyl transferase subunit beta [EC:6.4.1.2]	3
K01965	propionyl-CoA carboxylase alpha chain [EC:6.4.1.3]	3
K01999	branched-chain amino acid transport system substrate-binding protein	3
K02034	peptide/nickel transport system permease protein	3
K02040	phosphate transport system substrate-binding protein	3
K02203	phosphoserine / homoserine phosphotransferase [EC:3.1.3.3 2.7.1.39]	3
K02316	DNA primase [EC:2.7.7.-]	3
K02342	DNA polymerase III subunit epsilon [EC:2.7.7.7]	3
K02356	elongation factor P	3
K02394	flagellar P-ring protein precursor FlgI	3
K02400	flagellar biosynthesis protein FlhA	3
K02412	flagellum-specific ATP synthase [EC:3.6.3.14]	3
K02428	XTP/dITP diphosphohydrolase [EC:3.6.1.66]	3
K02474	UDP-N-acetyl-D-galactosamine dehydrogenase [EC:1.1.1.-]	3
K02481	two-component system, NtrC family, response regulator	3
K02491	two-component system, sporulation sensor kinase A [EC:2.7.13.3]	3
K02523	octaprenyl-diphosphate synthase [EC:2.5.1.90]	3
K02563	UDP-N-acetylglucosamine--N-acetylmuramyl-(pentapeptide) pyrophosphoryl-undecaprenol N-acetylglucosamine transferase [EC:2.4.1.227]	3
K02584	Nif-specific regulatory protein	3
K02600	N utilization substance protein A	3
K02617	phenylacetic acid degradation protein	3
K02636	cytochrome b6-f complex iron-sulfur subunit [EC:1.10.9.1]	3
K02663	type IV pilus assembly protein PilN	3
K02673	type IV pilus assembly protein PilX	3
K02834	ribosome-binding factor A	3
K02914	large subunit ribosomal protein L34	3
K03075	preprotein translocase subunit SecG	3
K03092	RNA polymerase sigma-54 factor	3
K03147	phosphomethylpyrimidine synthase [EC:4.1.99.17]	3
K03269	UDP-2,3-diacylglucosamine hydrolase [EC:3.6.1.54]	3
K03438	16S rRNA (cytosine1402-N4)-methyltransferase [EC:2.1.1.199]	3
K03529	chromosome segregation protein	3
K03550	holliday junction DNA helicase RuvA [EC:3.6.4.12]	3
K03606	putative colanic acid biosysnthesis UDP-glucose lipid carrier transferase	3
K03624	transcription elongation factor GreA	3
K03640	peptidoglycan-associated lipoprotein	3
K03672	thioredoxin 2 [EC:1.8.1.8]	3
K03701	excinuclease ABC subunit A	3
K03702	excinuclease ABC subunit B	3
K03742	nicotinamide-nucleotide amidase [EC:3.5.1.42]	3
K03744	LemA protein	3
K04027	ethanolamine utilization protein EutM	3
K04485	DNA repair protein RadA/Sms	3
K04744	LPS-assembly protein	3
K04749	anti-sigma B factor antagonist	3
K05515	penicillin-binding protein 2 [EC:3.4.16.4]	3
K05807	outer membrane protein assembly factor BamD	3
K05837	rod shape determining protein RodA	3
K06195	ApaG protein	3
K06213	magnesium transporter	3
K06217	phosphate starvation-inducible protein PhoH and related proteins	3
K06679	mitotic spindle assembly checkpoint protein MAD1	3
K06724	neuropilin 1	3
K06891	ATP-dependent Clp protease adaptor protein ClpS	3
K06949	ribosome biogenesis GTPase / thiamine phosphate phosphatase [EC:3.6.1.- 3.1.3.100]	3
K06958	RNase adapter protein RapZ	3
K06980	tRNA-modifying protein YgfZ	3
K07043	uncharacterized protein	3
K07052	uncharacterized protein	3
K07090	uncharacterized protein	3
K07131	uncharacterized protein	3
K07152	protein SCO1/2	3
K07257	spore coat polysaccharide biosynthesis protein SpsF	3
K07313	serine/threonine protein phosphatase 1 [EC:3.1.3.16]	3
K07338	uncharacterized protein	3
K07402	xanthine dehydrogenase accessory factor	3
K07483	transposase	3
K07807	uncharacterized protein	3
K08253	non-specific protein-tyrosine kinase [EC:2.7.10.2]	3
K08352	thiosulfate reductase / polysulfide reductase chain A [EC:1.8.5.5]	3
K08602	oligoendopeptidase F [EC:3.4.24.-]	3
K08764	sterol carrier protein 2 [EC:2.3.1.176]	3
K08988	putative membrane protein	3
K09011	D-citramalate synthase [EC:2.3.1.182]	3
K09015	Fe-S cluster assembly protein SufD	3
K09159	antitoxin CptB	3
K09695	lipooligosaccharide transport system ATP-binding protein	3
K09777	uncharacterized protein	3
K09804	uncharacterized protein	3
K09922	uncharacterized protein	3
K09981	uncharacterized protein	3
K10026	7-carboxy-7-deazaguanine synthase [EC:4.3.99.3]	3
K10094	nickel transport protein	3
K10742	DNA replication ATP-dependent helicase Dna2 [EC:3.6.4.12]	3
K10761	tRNA(His) guanylyltransferase [EC:2.7.7.79]	3
K11784	cyclic dehypoxanthinyl futalosine synthase [EC:1.21.98.1]	3
K12141	hydrogenase-4 component F [EC:1.-.-.-]	3
K12152	phosphatase NudJ [EC:3.6.1.-]	3
K12448	UDP-arabinose 4-epimerase [EC:5.1.3.5]	3
K12472	epidermal growth factor receptor substrate 15	3
K13771	Rrf2 family transcriptional regulator, nitric oxide-sensitive transcriptional repressor	3
K13926	ribosome-dependent ATPase	3
K14059	integrase	3
K14167	cyclin-dependent kinase inhibitor 3 [EC:3.1.3.16 3.1.3.48]	3
K14623	DNA-damage-inducible protein D	3
K15537	alkylglycerol monooxygenase [EC:1.14.16.5]	3
K15773	HTH-type transcriptional regulator / antitoxin HipB	3
K15792	murE/murF fusion protein [EC:6.3.2.13 6.3.2.10]	3
K17734	serine protease AprX [EC:3.4.21.-]	3
K18707	threonylcarbamoyladenosine tRNA methylthiotransferase MtaB [EC:2.8.4.5]	3
K19294	alginate O-acetyltransferase complex protein AlgI	3
K19340	Cu-processing system ATP-binding protein	3
K00015	glyoxylate reductase [EC:1.1.1.26]	2
K00099	1-deoxy-D-xylulose-5-phosphate reductoisomerase [EC:1.1.1.267]	2
K00163	pyruvate dehydrogenase E1 component [EC:1.2.4.1]	2
K00210	prephenate dehydrogenase [EC:1.3.1.12]	2
K00227	Delta7-sterol 5-desaturase [EC:1.14.19.20]	2
K00231	protoporphyrinogen/coproporphyrinogen III oxidase [EC:1.3.3.4 1.3.3.15]	2
K00239	succinate dehydrogenase / fumarate reductase, flavoprotein subunit [EC:1.3.5.1 1.3.5.4]	2
K00240	succinate dehydrogenase / fumarate reductase, iron-sulfur subunit [EC:1.3.5.1 1.3.5.4]	2
K00248	butyryl-CoA dehydrogenase [EC:1.3.8.1]	2
K00257	acyl-ACP dehydrogenase [EC:1.3.99.-]	2
K00322	NAD(P) transhydrogenase [EC:1.6.1.1]	2
K00376	nitrous-oxide reductase [EC:1.7.2.4]	2
K00381	sulfite reductase (NADPH) hemoprotein beta-component [EC:1.8.1.2]	2
K00384	thioredoxin reductase (NADPH) [EC:1.8.1.9]	2
K00406	cytochrome c oxidase cbb3-type subunit III	2
K00496	alkane 1-monooxygenase [EC:1.14.15.3]	2
K00508	linoleoyl-CoA desaturase [EC:1.14.19.3]	2
K00658	2-oxoglutarate dehydrogenase E2 component (dihydrolipoamide succinyltransferase) [EC:2.3.1.61]	2
K00680	NA	2
K00789	S-adenosylmethionine synthetase [EC:2.5.1.6]	2
K00798	cob(I)alamin adenosyltransferase [EC:2.5.1.17]	2
K00826	branched-chain amino acid aminotransferase [EC:2.6.1.42]	2
K00830	alanine-glyoxylate transaminase / serine-glyoxylate transaminase / serine-pyruvate transaminase [EC:2.6.1.44 2.6.1.45 2.6.1.51]	2
K00845	glucokinase [EC:2.7.1.2]	2
K00940	nucleoside-diphosphate kinase [EC:2.7.4.6]	2
K00955	bifunctional enzyme CysN/CysC [EC:2.7.7.4 2.7.1.25]	2
K00966	mannose-1-phosphate guanylyltransferase [EC:2.7.7.13]	2
K00996	undecaprenyl-phosphate galactose phosphotransferase [EC:2.7.8.6]	2
K01028	3-oxoacid CoA-transferase subunit A [EC:2.8.3.5]	2
K01048	lysophospholipase [EC:3.1.1.5]	2
K01066	acetyl esterase [EC:3.1.1.-]	2
K01156	type III restriction enzyme [EC:3.1.21.5]	2
K01193	beta-fructofuranosidase [EC:3.2.1.26]	2
K01251	adenosylhomocysteinase [EC:3.3.1.1]	2
K01259	proline iminopeptidase [EC:3.4.11.5]	2
K01265	methionyl aminopeptidase [EC:3.4.11.18]	2
K01358	ATP-dependent Clp protease, protease subunit [EC:3.4.21.92]	2
K01366	cathepsin H [EC:3.4.22.16]	2
K01420	CRP/FNR family transcriptional regulator, anaerobic regulatory protein	2
K01447	N-acetylmuramoyl-L-alanine amidase [EC:3.5.1.28]	2
K01452	chitin deacetylase [EC:3.5.1.41]	2
K01551	arsenite-transporting ATPase [EC:3.6.3.16]	2
K01596	phosphoenolpyruvate carboxykinase (GTP) [EC:4.1.1.32]	2
K01619	deoxyribose-phosphate aldolase [EC:4.1.2.4]	2
K01624	fructose-bisphosphate aldolase, class II [EC:4.1.2.13]	2
K01647	citrate synthase [EC:2.3.3.1]	2
K01711	GDPmannose 4,6-dehydratase [EC:4.2.1.47]	2
K01772	protoporphyrin/coproporphyrin ferrochelatase [EC:4.99.1.1 4.99.1.9]	2
K01776	glutamate racemase [EC:5.1.1.3]	2
K01866	tyrosyl-tRNA synthetase [EC:6.1.1.1]	2
K01868	threonyl-tRNA synthetase [EC:6.1.1.3]	2
K01895	acetyl-CoA synthetase [EC:6.2.1.1]	2
K01899	succinyl-CoA synthetase alpha subunit [EC:6.2.1.4 6.2.1.5]	2
K01903	succinyl-CoA synthetase beta subunit [EC:6.2.1.5]	2
K01915	glutamine synthetase [EC:6.3.1.2]	2
K01955	carbamoyl-phosphate synthase large subunit [EC:6.3.5.5]	2
K01972	DNA ligase (NAD+) [EC:6.5.1.2]	2
K01990	ABC-2 type transport system ATP-binding protein	2
K02032	peptide/nickel transport system ATP-binding protein	2
K02067	phospholipid/cholesterol/gamma-HCH transport system substrate-binding protein	2
K02109	F-type H+-transporting ATPase subunit b	2
K02110	F-type H+-transporting ATPase subunit c	2
K02111	F-type H+-transporting ATPase subunit alpha [EC:3.6.3.14]	2
K02113	F-type H+-transporting ATPase subunit delta	2
K02114	F-type H+-transporting ATPase subunit epsilon	2
K02115	F-type H+-transporting ATPase subunit gamma	2
K02133	F-type H+-transporting ATPase subunit beta [EC:3.6.3.14]	2
K02193	heme exporter protein A [EC:3.6.3.41]	2
K02196	heme exporter protein D	2
K02241	competence protein ComFB	2
K02275	cytochrome c oxidase subunit II [EC:1.9.3.1]	2
K02276	cytochrome c oxidase subunit III [EC:1.9.3.1]	2
K02304	precorrin-2 dehydrogenase / sirohydrochlorin ferrochelatase [EC:1.3.1.76 4.99.1.4]	2
K02335	DNA polymerase I [EC:2.7.7.7]	2
K02339	DNA polymerase III subunit chi [EC:2.7.7.7]	2
K02340	DNA polymerase III subunit delta [EC:2.7.7.7]	2
K02341	DNA polymerase III subunit delta' [EC:2.7.7.7]	2
K02348	ElaA protein	2
K02355	elongation factor G	2
K02357	elongation factor Ts	2
K02358	elongation factor Tu	2
K02437	glycine cleavage system H protein	2
K02469	DNA gyrase subunit A [EC:5.99.1.3]	2
K02470	DNA gyrase subunit B [EC:5.99.1.3]	2
K02517	Kdo2-lipid IVA lauroyltransferase [EC:2.3.1.241]	2
K02518	translation initiation factor IF-1	2
K02520	translation initiation factor IF-3	2
K02601	transcriptional antiterminator NusG	2
K02650	type IV pilus assembly protein PilA	2
K02665	type IV pilus assembly protein PilP	2
K02837	peptide chain release factor 3	2
K02838	ribosome recycling factor	2
K02863	large subunit ribosomal protein L1	2
K02864	large subunit ribosomal protein L10	2
K02867	large subunit ribosomal protein L11	2
K02871	large subunit ribosomal protein L13	2
K02874	large subunit ribosomal protein L14	2
K02876	large subunit ribosomal protein L15	2
K02878	large subunit ribosomal protein L16	2
K02879	large subunit ribosomal protein L17	2
K02881	large subunit ribosomal protein L18	2
K02884	large subunit ribosomal protein L19	2
K02886	large subunit ribosomal protein L2	2
K02887	large subunit ribosomal protein L20	2
K02888	large subunit ribosomal protein L21	2
K02890	large subunit ribosomal protein L22	2
K02892	large subunit ribosomal protein L23	2
K02895	large subunit ribosomal protein L24	2
K02897	large subunit ribosomal protein L25	2
K02899	large subunit ribosomal protein L27	2
K02902	large subunit ribosomal protein L28	2
K02904	large subunit ribosomal protein L29	2
K02906	large subunit ribosomal protein L3	2
K02907	large subunit ribosomal protein L30	2
K02909	large subunit ribosomal protein L31	2
K02911	large subunit ribosomal protein L32	2
K02913	large subunit ribosomal protein L33	2
K02916	large subunit ribosomal protein L35	2
K02919	large subunit ribosomal protein L36	2
K02926	large subunit ribosomal protein L4	2
K02931	large subunit ribosomal protein L5	2
K02933	large subunit ribosomal protein L6	2
K02935	large subunit ribosomal protein L7/L12	2
K02939	large subunit ribosomal protein L9	2
K02945	small subunit ribosomal protein S1	2
K02946	small subunit ribosomal protein S10	2
K02948	small subunit ribosomal protein S11	2
K02950	small subunit ribosomal protein S12	2
K02952	small subunit ribosomal protein S13	2
K02954	small subunit ribosomal protein S14	2
K02956	small subunit ribosomal protein S15	2
K02959	small subunit ribosomal protein S16	2
K02961	small subunit ribosomal protein S17	2
K02963	small subunit ribosomal protein S18	2
K02965	small subunit ribosomal protein S19	2
K02967	small subunit ribosomal protein S2	2
K02968	small subunit ribosomal protein S20	2
K02970	small subunit ribosomal protein S21	2
K02982	small subunit ribosomal protein S3	2
K02986	small subunit ribosomal protein S4	2
K02988	small subunit ribosomal protein S5	2
K02990	small subunit ribosomal protein S6	2
K02992	small subunit ribosomal protein S7	2
K02994	small subunit ribosomal protein S8	2
K02996	small subunit ribosomal protein S9	2
K03040	DNA-directed RNA polymerase subunit alpha [EC:2.7.7.6]	2
K03043	DNA-directed RNA polymerase subunit beta [EC:2.7.7.6]	2
K03046	DNA-directed RNA polymerase subunit beta' [EC:2.7.7.6]	2
K03060	DNA-directed RNA polymerase subunit omega [EC:2.7.7.6]	2
K03070	preprotein translocase subunit SecA	2
K03073	preprotein translocase subunit SecE	2
K03086	RNA polymerase primary sigma factor	2
K03088	RNA polymerase sigma-70 factor, ECF subfamily	2
K03111	single-strand DNA-binding protein	2
K03116	sec-independent protein translocase protein TatA	2
K03210	preprotein translocase subunit YajC	2
K03215	23S rRNA (uracil1939-C5)-methyltransferase [EC:2.1.1.190]	2
K03274	ADP-L-glycero-D-manno-heptose 6-epimerase [EC:5.1.3.20]	2
K03284	magnesium transporter	2
K03286	OmpA-OmpF porin, OOP family	2
K03308	neurotransmitter:Na+ symporter, NSS family	2
K03309	dicarboxylate/amino acid:cation (Na+ or H+) symporter, DAACS family	2
K03327	multidrug resistance protein, MATE family	2
K03328	polysaccharide transporter, PST family	2
K03350	anaphase-promoting complex subunit 3	2
K03386	peroxiredoxin (alkyl hydroperoxide reductase subunit C) [EC:1.11.1.15]	2
K03414	chemotaxis protein CheZ	2
K03469	ribonuclease HI [EC:3.1.26.4]	2
K03474	pyridoxine 5-phosphate synthase [EC:2.6.99.2]	2
K03495	tRNA uridine 5-carboxymethylaminomethyl modification enzyme	2
K03501	16S rRNA (guanine527-N7)-methyltransferase [EC:2.1.1.170]	2
K03521	electron transfer flavoprotein beta subunit	2
K03522	electron transfer flavoprotein alpha subunit	2
K03530	DNA-binding protein HU-beta	2
K03531	cell division protein FtsZ	2
K03544	ATP-dependent Clp protease ATP-binding subunit ClpX	2
K03546	exonuclease SbcC	2
K03553	recombination protein RecA	2
K03555	DNA mismatch repair protein MutS	2
K03558	membrane protein required for colicin V production	2
K03559	biopolymer transport protein ExbD	2
K03561	biopolymer transport protein ExbB	2
K03564	peroxiredoxin Q/BCP [EC:1.11.1.15]	2
K03570	rod shape-determining protein MreC	2
K03571	rod shape-determining protein MreD	2
K03572	DNA mismatch repair protein MutL	2
K03592	PmbA protein	2
K03611	disulfide bond formation protein DsbB	2
K03628	transcription termination factor Rho	2
K03654	ATP-dependent DNA helicase RecQ [EC:3.6.4.12]	2
K03666	host factor-I protein	2
K03671	thioredoxin 1	2
K03676	glutaredoxin 3	2
K03695	ATP-dependent Clp protease ATP-binding subunit ClpB	2
K03696	ATP-dependent Clp protease ATP-binding subunit ClpC	2
K03704	cold shock protein (beta-ribbon, CspA family)	2
K03747	Smg protein	2
K03770	peptidyl-prolyl cis-trans isomerase D [EC:5.2.1.8]	2
K03771	peptidyl-prolyl cis-trans isomerase SurA [EC:5.2.1.8]	2
K03832	periplasmic protein TonB	2
K03955	NADH dehydrogenase (ubiquinone) 1 alpha/beta subcomplex 1	2
K03972	phage shock protein E	2
K03973	phage shock protein C	2
K04043	molecular chaperone DnaK	2
K04044	molecular chaperone HscA	2
K04077	chaperonin GroEL	2
K04078	chaperonin GroES	2
K04079	molecular chaperone HtpG	2
K04095	cell filamentation protein	2
K04096	DNA processing protein	2
K04487	cysteine desulfurase [EC:2.8.1.7]	2
K04752	nitrogen regulatory protein P-II 2	2
K04771	serine protease Do [EC:3.4.21.107]	2
K05299	formate dehydrogenase alpha subunit [EC:1.2.1.43]	2
K05337	ferredoxin	2
K05520	protease I [EC:3.5.1.124]	2
K05524	ferredoxin	2
K05592	ATP-dependent RNA helicase DeaD [EC:3.6.4.13]	2
K05808	putative sigma-54 modulation protein	2
K05844	ribosomal protein S6--L-glutamate ligase [EC:6.3.2.-]	2
K05849	solute carrier family 8 (sodium/calcium exchanger)	2
K06142	outer membrane protein	2
K06153	undecaprenyl-diphosphatase [EC:3.6.1.27]	2
K06180	23S rRNA pseudouridine1911/1915/1917 synthase [EC:5.4.99.23]	2
K06189	magnesium and cobalt transporter	2
K06193	protein PhnA	2
K06204	DnaK suppressor protein	2
K06207	GTP-binding protein	2
K06284	transcriptional pleiotropic regulator of transition state genes	2
K06871	uncharacterized protein	2
K06882	uncharacterized protein	2
K06915	uncharacterized protein	2
K06921	uncharacterized protein	2
K06955	uncharacterized protein	2
K06990	MEMO1 family protein	2
K06997	PLP dependent protein	2
K07003	uncharacterized protein	2
K07091	lipopolysaccharide export system permease protein	2
K07096	uncharacterized protein	2
K07112	uncharacterized protein	2
K07168	CBS domain-containing membrane protein	2
K07182	CBS domain-containing protein	2
K07218	nitrous oxidase accessory protein	2
K07243	high-affinity iron transporter	2
K07339	mRNA interferase HicA [EC:3.1.-.-]	2
K07397	putative redox protein	2
K07444	putative N6-adenine-specific DNA methylase [EC:2.1.1.-]	2
K07478	putative ATPase	2
K07576	metallo-beta-lactamase family protein	2
K07636	two-component system, OmpR family, phosphate regulon sensor histidine kinase PhoR [EC:2.7.13.3]	2
K07696	two-component system, NarL family, response regulator NreC	2
K07723	CopG family transcriptional regulator / antitoxin EndoAI	2
K07777	two-component system, NarL family, sensor histidine kinase DegS [EC:2.7.13.3]	2
K08256	phosphatidylinositol alpha-mannosyltransferase [EC:2.4.1.57]	2
K08481	circadian clock protein KaiB	2
K08738	cytochrome c	2
K08989	putative membrane protein	2
K09667	protein O-GlcNAc transferase [EC:2.4.1.255]	2
K09690	lipopolysaccharide transport system permease protein	2
K09697	sodium transport system ATP-binding protein [EC:3.6.3.7]	2
K09748	ribosome maturation factor RimP	2
K09807	uncharacterized protein	2
K09889	ribosome-associated protein	2
K09928	uncharacterized protein	2
K09939	uncharacterized protein	2
K09986	uncharacterized protein	2
K10773	endonuclease III [EC:4.2.99.18]	2
K10819	histidine kinase	2
K11022	structural toxin protein (hemagglutinin/hemolysin) RtxA	2
K11068	hemolysin III	2
K11730	acyl-CoA dehydrogenase family member 11	2
K11753	riboflavin kinase / FMN adenylyltransferase [EC:2.7.1.26 2.7.7.2]	2
K11913	type VI secretion system protein	2
K11931	poly-beta-1,6-N-acetyl-D-glucosamine N-deacetylase [EC:3.5.1.-]	2
K12065	conjugal transfer pilus assembly protein TraB	2
K12138	hydrogenase-4 component C [EC:1.-.-.-]	2
K12257	SecD/SecF fusion protein	2
K12297	23S rRNA (guanine2445-N2)-methyltransferase / 23S rRNA (guanine2069-N7)-methyltransferase [EC:2.1.1.173 2.1.1.264]	2
K12319	guanylate cyclase soluble subunit beta [EC:4.6.1.2]	2
K12388	sortilin	2
K12506	2-C-methyl-D-erythritol 4-phosphate cytidylyltransferase / 2-C-methyl-D-erythritol 2,4-cyclodiphosphate synthase [EC:2.7.7.60 4.6.1.12]	2
K12573	ribonuclease R [EC:3.1.-.-]	2
K12960	5-methylthioadenosine/S-adenosylhomocysteine deaminase [EC:3.5.4.31 3.5.4.28]	2
K12994	alpha-1,3-rhamnosyl/mannosyltransferase [EC:2.4.1.-]	2
K13006	UDP-perosamine 4-acetyltransferase [EC:2.3.1.-]	2
K13195	cold-inducible RNA-binding protein	2
K13384	(RS)-1-benzyl-1,2,3,4-tetrahydroisoquinoline N-methyltransferase [EC:2.1.1.115 2.1.1.140]	2
K13543	uroporphyrinogen III methyltransferase / synthase [EC:2.1.1.107 4.2.1.75]	2
K13628	iron-sulfur cluster assembly protein	2
K13668	phosphatidylinositol alpha-1,6-mannosyltransferase [EC:2.4.1.-]	2
K13797	DNA-directed RNA polymerase subunit beta-beta' [EC:2.7.7.6]	2
K13815	two-component system, response regulator RpfG	2
K13985	N-acyl-phosphatidylethanolamine-hydrolysing phospholipase D [EC:3.1.4.54]	2
K13993	HSP20 family protein	2
K14457	2-acylglycerol O-acyltransferase 2 [EC:2.3.1.22]	2
K14682	amino-acid N-acetyltransferase [EC:2.3.1.1]	2
K15176	RNA polymerase-associated protein CTR9	2
K15576	nitrate/nitrite transport system substrate-binding protein	2
K15976	putative NAD(P)H nitroreductase [EC:1.-.-.-]	2
K15987	K(+)-stimulated pyrophosphate-energized sodium pump [EC:3.6.1.1]	2
K16368	diacylglycerol kinase (CTP) [EC:2.7.1.174]	2
K16437	methylation protein EvaC	2
K16568	exopolysaccharide production protein ExoZ	2
K16868	tellurite methyltransferase [EC:2.1.1.265]	2
K17218	sulfide:quinone oxidoreductase [EC:1.8.5.4]	2
K17257	integrin alpha FG-GAP repeat containing protein 1	2
K17550	protein phosphatase 1 regulatory subunit 7	2
K17756	long-chain-alcohol oxidase [EC:1.1.3.20]	2
K18398	ectonucleotide pyrophosphatase/phosphodiesterase family member 5 [EC:3.1.-.-]	2
K18447	ADP-sugar diphosphatase [EC:3.6.1.21]	2
K18480	cholesterol transport system auxiliary component	2
K18691	membrane-bound lytic murein transglycosylase F [EC:4.2.2.-]	2
K19118	CRISPR-associated protein Csd2	2
K19286	FMN reductase [NAD(P)H] [EC:1.5.1.39]	2
K19344	cytochrome c55X	2
K19519	transforming growth factor-beta-induced protein	2
K00004	(R,R)-butanediol dehydrogenase / meso-butanediol dehydrogenase / diacetyl reductase [EC:1.1.1.4 1.1.1.- 1.1.1.303]	1
K00010	myo-inositol 2-dehydrogenase / D-chiro-inositol 1-dehydrogenase [EC:1.1.1.18 1.1.1.369]	1
K00023	acetoacetyl-CoA reductase [EC:1.1.1.36]	1
K00051	malate dehydrogenase (NADP+) [EC:1.1.1.82]	1
K00074	3-hydroxybutyryl-CoA dehydrogenase [EC:1.1.1.157]	1
K00075	UDP-N-acetylmuramate dehydrogenase [EC:1.3.1.98]	1
K00077	2-dehydropantoate 2-reductase [EC:1.1.1.169]	1
K00108	choline dehydrogenase [EC:1.1.99.1]	1
K00113	glycerol-3-phosphate dehydrogenase subunit C [EC:1.1.5.3]	1
K00220	cyclohexadieny/prephenate dehydrogenase [EC:1.3.1.43 1.3.1.12]	1
K00262	glutamate dehydrogenase (NADP+) [EC:1.4.1.4]	1
K00275	pyridoxamine 5'-phosphate oxidase [EC:1.4.3.5]	1
K00299	FMN reductase [EC:1.5.1.38]	1
K00332	NADH-quinone oxidoreductase subunit C [EC:1.6.5.3]	1
K00338	NADH-quinone oxidoreductase subunit I [EC:1.6.5.3]	1
K00351	Na+-transporting NADH:ubiquinone oxidoreductase subunit F [EC:1.6.5.8]	1
K00368	nitrite reductase (NO-forming) [EC:1.7.2.1]	1
K00370	nitrate reductase / nitrite oxidoreductase, alpha subunit [EC:1.7.5.1 1.7.99.-]	1
K00373	nitrate reductase molybdenum cofactor assembly chaperone NarJ/NarW	1
K00423	L-ascorbate oxidase [EC:1.10.3.3]	1
K00433	non-heme chloroperoxidase [EC:1.11.1.10]	1
K00523	CDP-4-dehydro-6-deoxyglucose reductase, E3 [EC:1.17.1.1]	1
K00525	ribonucleoside-diphosphate reductase alpha chain [EC:1.17.4.1]	1
K00537	arsenate reductase [EC:1.20.4.1]	1
K00548	5-methyltetrahydrofolate--homocysteine methyltransferase [EC:2.1.1.13]	1
K00567	methylated-DNA-[protein]-cysteine S-methyltransferase [EC:2.1.1.63]	1
K00573	protein-L-isoaspartate(D-aspartate) O-methyltransferase [EC:2.1.1.77]	1
K00606	3-methyl-2-oxobutanoate hydroxymethyltransferase [EC:2.1.2.11]	1
K00631	glycerol-3-phosphate O-acyltransferase [EC:2.3.1.15]	1
K00647	3-oxoacyl-[acyl-carrier-protein] synthase I [EC:2.3.1.41]	1
K00685	arginyl-tRNA---protein transferase [EC:2.3.2.8]	1
K00748	lipid-A-disaccharide synthase [EC:2.4.1.182]	1
K00767	nicotinate-nucleotide pyrophosphorylase (carboxylating) [EC:2.4.2.19]	1
K00784	ribonuclease Z [EC:3.1.26.11]	1
K00796	dihydropteroate synthase [EC:2.5.1.15]	1
K00815	tyrosine aminotransferase [EC:2.6.1.5]	1
K00857	thymidine kinase [EC:2.7.1.21]	1
K00891	shikimate kinase [EC:2.7.1.71]	1
K00931	glutamate 5-kinase [EC:2.7.2.11]	1
K00939	adenylate kinase [EC:2.7.4.3]	1
K00950	2-amino-4-hydroxy-6-hydroxymethyldihydropteridine diphosphokinase [EC:2.7.6.3]	1
K00958	sulfate adenylyltransferase [EC:2.7.7.4]	1
K00978	glucose-1-phosphate cytidylyltransferase [EC:2.7.7.33]	1
K00982	[glutamine synthetase] adenylyltransferase / [glutamine synthetase]-adenylyl-L-tyrosine phosphorylase [EC:2.7.7.42 2.7.7.89]	1
K00991	2-C-methyl-D-erythritol 4-phosphate cytidylyltransferase [EC:2.7.7.60]	1
K01127	glycosylphosphatidylinositol phospholipase D [EC:3.1.4.50]	1
K01167	ribonuclease T1 [EC:3.1.27.3]	1
K01186	sialidase-1 [EC:3.2.1.18]	1
K01409	N6-L-threonylcarbamoyladenine synthase [EC:2.3.1.234]	1
K01433	formyltetrahydrofolate deformylase [EC:3.5.1.10]	1
K01436	amidohydrolase [EC:3.5.1.-]	1
K01448	N-acetylmuramoyl-L-alanine amidase [EC:3.5.1.28]	1
K01453	6-aminohexanoate-oligomer exohydrolase [EC:3.5.1.46]	1
K01464	dihydropyrimidinase [EC:3.5.2.2]	1
K01465	dihydroorotase [EC:3.5.2.3]	1
K01480	agmatinase [EC:3.5.3.11]	1
K01497	GTP cyclohydrolase II [EC:3.5.4.25]	1
K01524	exopolyphosphatase / guanosine-5'-triphosphate,3'-diphosphate pyrophosphatase [EC:3.6.1.11 3.6.1.40]	1
K01579	aspartate 1-decarboxylase [EC:4.1.1.11]	1
K01638	malate synthase [EC:2.3.3.9]	1
K01641	hydroxymethylglutaryl-CoA synthase [EC:2.3.3.10]	1
K01664	para-aminobenzoate synthetase component II [EC:2.6.1.85]	1
K01676	fumarate hydratase, class I [EC:4.2.1.2]	1
K01681	aconitate hydratase [EC:4.2.1.3]	1
K01689	enolase [EC:4.2.1.11]	1
K01719	uroporphyrinogen-III synthase [EC:4.2.1.75]	1
K01782	3-hydroxyacyl-CoA dehydrogenase / enoyl-CoA hydratase / 3-hydroxybutyryl-CoA epimerase [EC:1.1.1.35 4.2.1.17 5.1.2.3]	1
K01816	hydroxypyruvate isomerase [EC:5.3.1.22]	1
K01847	methylmalonyl-CoA mutase [EC:5.4.99.2]	1
K01885	glutamyl-tRNA synthetase [EC:6.1.1.17]	1
K01900	succinyl-CoA synthetase beta subunit [EC:6.2.1.4 6.2.1.5]	1
K01918	pantoate--beta-alanine ligase [EC:6.3.2.1]	1
K01953	asparagine synthase (glutamine-hydrolysing) [EC:6.3.5.4]	1
K01962	acetyl-CoA carboxylase carboxyl transferase subunit alpha [EC:6.4.1.2]	1
K02025	multiple sugar transport system permease protein	1
K02035	peptide/nickel transport system substrate-binding protein	1
K02037	phosphate transport system permease protein	1
K02045	sulfate transport system ATP-binding protein [EC:3.6.3.25]	1
K02056	simple sugar transport system ATP-binding protein [EC:3.6.3.17]	1
K02057	simple sugar transport system permease protein	1
K02066	phospholipid/cholesterol/gamma-HCH transport system permease protein	1
K02199	cytochrome c biogenesis protein CcmG, thiol:disulfide interchange protein DsbE	1
K02242	competence protein ComFC	1
K02259	cytochrome c oxidase assembly protein subunit 15	1
K02274	cytochrome c oxidase subunit I [EC:1.9.3.1]	1
K02277	cytochrome c oxidase subunit IV [EC:1.9.3.1]	1
K02291	15-cis-phytoene/all-trans-phytoene synthase [EC:2.5.1.32 2.5.1.99]	1
K02302	uroporphyrin-III C-methyltransferase / precorrin-2 dehydrogenase / sirohydrochlorin ferrochelatase [EC:2.1.1.107 1.3.1.76 4.99.1.4]	1
K02305	nitric oxide reductase subunit C	1
K02314	replicative DNA helicase [EC:3.6.4.12]	1
K02315	DNA replication protein DnaC	1
K02338	DNA polymerase III subunit beta [EC:2.7.7.7]	1
K02405	RNA polymerase sigma factor for flagellar operon FliA	1
K02406	flagellin	1
K02419	flagellar biosynthetic protein FliP	1
K02420	flagellar biosynthetic protein FliQ	1
K02459	general secretion pathway protein J	1
K02461	general secretion pathway protein L	1
K02462	general secretion pathway protein M	1
K02479	two-component system, NarL family, response regulator	1
K02483	two-component system, OmpR family, response regulator	1
K02490	two-component system, response regulator, stage 0 sporulation protein F	1
K02498	HemY protein	1
K02499	tetrapyrrole methylase family protein / MazG family protein	1
K02519	translation initiation factor IF-2	1
K02528	16S rRNA (adenine1518-N6/adenine1519-N6)-dimethyltransferase [EC:2.1.1.182]	1
K02614	acyl-CoA thioesterase [EC:3.1.2.-]	1
K02621	topoisomerase IV subunit A [EC:5.99.1.-]	1
K02654	leader peptidase (prepilin peptidase) / N-methyltransferase [EC:3.4.23.43 2.1.1.-]	1
K02661	type IV pilus assembly protein PilK	1
K02669	twitching motility protein PilT	1
K02793	PTS system, mannose-specific IIA component [EC:2.7.1.191]	1
K03087	RNA polymerase nonessential primary-like sigma factor	1
K03112	DamX protein	1
K03186	flavin prenyltransferase [EC:2.5.1.129]	1
K03265	peptide chain release factor subunit 1	1
K03270	3-deoxy-D-manno-octulosonate 8-phosphate phosphatase (KDO 8-P phosphatase) [EC:3.1.3.45]	1
K03271	D-sedoheptulose 7-phosphate isomerase [EC:5.3.1.28]	1
K03294	basic amino acid/polyamine antiporter, APA family	1
K03307	solute:Na+ symporter, SSS family	1
K03335	inosose dehydratase [EC:4.2.1.44]	1
K03342	para-aminobenzoate synthetase / 4-amino-4-deoxychorismate lyase [EC:2.6.1.85 4.1.3.38]	1
K03409	chemotaxis protein CheX	1
K03415	two-component system, chemotaxis family, response regulator CheV	1
K03417	methylisocitrate lyase [EC:4.1.3.30]	1
K03437	RNA methyltransferase, TrmH family	1
K03442	small conductance mechanosensitive channel	1
K03465	thymidylate synthase (FAD) [EC:2.1.1.148]	1
K03518	aerobic carbon-monoxide dehydrogenase small subunit [EC:1.2.5.3]	1
K03543	membrane fusion protein, multidrug efflux system	1
K03547	exonuclease SbcD	1
K03556	LuxR family transcriptional regulator, maltose regulon positive regulatory protein	1
K03560	biopolymer transport protein TolR	1
K03567	glycine cleavage system transcriptional repressor	1
K03569	rod shape-determining protein MreB and related proteins	1
K03581	exodeoxyribonuclease V alpha subunit [EC:3.1.11.5]	1
K03584	DNA repair protein RecO (recombination protein O)	1
K03587	cell division protein FtsI (penicillin-binding protein 3) [EC:3.4.16.4]	1
K03590	cell division protein FtsA	1
K03597	sigma-E factor negative regulatory protein RseA	1
K03599	stringent starvation protein A	1
K03623	ribonuclease inhibitor	1
K03648	uracil-DNA glycosylase [EC:3.2.2.27]	1
K03651	3',5'-cyclic-AMP phosphodiesterase [EC:3.1.4.53]	1
K03657	DNA helicase II / ATP-dependent DNA helicase PcrA [EC:3.6.4.12]	1
K03703	excinuclease ABC subunit C	1
K03712	MarR family transcriptional regulator, multiple antibiotic resistance protein MarR	1
K03713	MerR family transcriptional regulator, glutamine synthetase repressor	1
K03749	DedD protein	1
K03763	DNA polymerase III subunit alpha, Gram-positive type [EC:2.7.7.7]	1
K03783	purine-nucleoside phosphorylase [EC:2.4.2.1]	1
K03790	ribosomal-protein-alanine N-acetyltransferase [EC:2.3.1.128]	1
K03809	NAD(P)H dehydrogenase (quinone) [EC:1.6.5.2]	1
K03814	monofunctional glycosyltransferase [EC:2.4.1.129]	1
K03885	NADH dehydrogenase [EC:1.6.99.3]	1
K03892	ArsR family transcriptional regulator	1
K03924	MoxR-like ATPase [EC:3.6.3.-]	1
K03925	MraZ protein	1
K03928	carboxylesterase [EC:3.1.1.1]	1
K03980	putative peptidoglycan lipid II flippase	1
K04028	ethanolamine utilization protein EutN	1
K04066	primosomal protein N' (replication factor Y) (superfamily II helicase) [EC:3.6.4.-]	1
K04070	putative pyruvate formate lyase activating enzyme [EC:1.97.1.4]	1
K04561	nitric oxide reductase subunit B [EC:1.7.2.5]	1
K04564	superoxide dismutase, Fe-Mn family [EC:1.15.1.1]	1
K04750	PhnB protein	1
K04772	serine protease DegQ [EC:3.4.21.-]	1
K05350	beta-glucosidase [EC:3.2.1.21]	1
K05499	LacI family transcriptional regulator, repressor for deo operon, udp, cdd, tsx, nupC, and nupG	1
K05574	NAD(P)H-quinone oxidoreductase subunit 3 [EC:1.6.5.3]	1
K05594	ElaB protein	1
K05714	2-hydroxy-6-oxonona-2,4-dienedioate hydrolase [EC:3.7.1.14]	1
K05826	alpha-aminoadipate/glutamate carrier protein LysW	1
K05828	LysW-gamma-L-alpha-aminoadipate/LysW-L-glutamate kinase [EC:2.7.2.-]	1
K05838	putative thioredoxin	1
K05919	superoxide reductase [EC:1.15.1.2]	1
K06041	arabinose-5-phosphate isomerase [EC:5.3.1.13]	1
K06076	long-chain fatty acid transport protein	1
K06176	tRNA pseudouridine13 synthase [EC:5.4.99.27]	1
K06196	cytochrome c-type biogenesis protein	1
K06200	carbon starvation protein	1
K06202	CyaY protein	1
K06231	hedgehog interacting protein	1
K06330	spore coat protein H	1
K06400	site-specific DNA recombinase	1
K06415	stage V sporulation protein R	1
K06416	stage V sporulation protein S	1
K06598	chemosensory pili system protein ChpC	1
K06886	hemoglobin	1
K06916	cell division protein ZapE	1
K06938	uncharacterized protein	1
K06950	uncharacterized protein	1
K06954	uncharacterized protein	1
K06960	uncharacterized protein	1
K06972	presequence protease [EC:3.4.24.-]	1
K06999	phospholipase/carboxylesterase	1
K07016	CRISPR-associated protein Csm1	1
K07019	uncharacterized protein	1
K07027	glycosyltransferase 2 family protein	1
K07031	D-glycero-alpha-D-manno-heptose-7-phosphate kinase [EC:2.7.1.168]	1
K07040	uncharacterized protein	1
K07045	uncharacterized protein	1
K07050	misacylated tRNA(Ala) deacylase [EC:3.1.1.-]	1
K07089	uncharacterized protein	1
K07098	uncharacterized protein	1
K07101	uncharacterized protein	1
K07113	UPF0716 protein FxsA	1
K07117	uncharacterized protein	1
K07130	arylformamidase [EC:3.5.1.9]	1
K07139	uncharacterized protein	1
K07140	uncharacterized protein	1
K07263	zinc protease [EC:3.4.24.-]	1
K07264	4-amino-4-deoxy-L-arabinose transferase [EC:2.4.2.43]	1
K07305	peptide-methionine (R)-S-oxide reductase [EC:1.8.4.12]	1
K07322	regulator of cell morphogenesis and NO signaling	1
K07369	mucosa-associated lymphoid tissue lymphoma translocation protein 1 [EC:3.4.22.-]	1
K07387	putative metalloprotease [EC:3.4.24.-]	1
K07406	alpha-galactosidase [EC:3.2.1.22]	1
K07462	single-stranded-DNA-specific exonuclease [EC:3.1.-.-]	1
K07464	CRISPR-associated exonuclease Cas4 [EC:3.1.12.1]	1
K07487	transposase	1
K07513	acetyl-CoA acyltransferase 1 [EC:2.3.1.16]	1
K07550	benzoylsuccinyl-CoA thiolase BbsB subunit [EC:2.3.1.-]	1
K07568	S-adenosylmethionine:tRNA ribosyltransferase-isomerase [EC:2.4.99.17]	1
K07669	two-component system, OmpR family, response regulator MprA	1
K07677	two-component system, NarL family, capsular synthesis sensor histidine kinase RcsC [EC:2.7.13.3]	1
K07684	two-component system, NarL family, nitrate/nitrite response regulator NarL	1
K07712	two-component system, NtrC family, nitrogen regulation response regulator GlnG	1
K07713	two-component system, NtrC family, response regulator HydG	1
K07736	CarD family transcriptional regulator	1
K08301	ribonuclease G [EC:3.1.26.-]	1
K08304	membrane-bound lytic murein transglycosylase A [EC:4.2.2.-]	1
K08307	membrane-bound lytic murein transglycosylase D [EC:4.2.2.-]	1
K08314	fructose-6-phosphate aldolase 2 [EC:4.1.2.-]	1
K08316	16S rRNA (guanine966-N2)-methyltransferase [EC:2.1.1.171]	1
K08640	zinc D-Ala-D-Ala carboxypeptidase [EC:3.4.17.14]	1
K08675	Lon-like ATP-dependent protease [EC:3.4.21.-]	1
K08679	UDP-glucuronate 4-epimerase [EC:5.1.3.6]	1
K08697	carbon dioxide concentrating mechanism protein CcmL	1
K08987	putative membrane protein	1
K09007	GTP cyclohydrolase I [EC:3.5.4.16]	1
K09014	Fe-S cluster assembly protein SufB	1
K09022	2-iminobutanoate/2-iminopropanoate deaminase [EC:3.5.99.10]	1
K09117	uncharacterized protein	1
K09131	uncharacterized protein	1
K09681	LysR family transcriptional regulator, transcription activator of glutamate synthase operon	1
K09694	lipooligosaccharide transport system permease protein	1
K09698	nondiscriminating glutamyl-tRNA synthetase [EC:6.1.1.24]	1
K09781	uncharacterized protein	1
K09786	uncharacterized protein	1
K09791	uncharacterized protein	1
K09792	uncharacterized protein	1
K09796	periplasmic copper chaperone A	1
K09800	translocation and assembly module TamB	1
K09813	hemin transport system permease protein	1
K09823	Fur family transcriptional regulator, zinc uptake regulator	1
K09825	Fur family transcriptional regulator, peroxide stress response regulator	1
K09888	cell division protein ZapA	1
K09912	uncharacterized protein	1
K09921	uncharacterized protein	1
K09958	uncharacterized protein	1
K09973	uncharacterized protein	1
K10011	UDP-4-amino-4-deoxy-L-arabinose formyltransferase / UDP-glucuronic acid dehydrogenase (UDP-4-keto-hexauronic acid decarboxylating) [EC:2.1.2.13 1.1.1.305]	1
K10012	undecaprenyl-phosphate 4-deoxy-4-formamido-L-arabinose transferase [EC:2.4.2.53]	1
K10027	phytoene desaturase [EC:1.3.99.26 1.3.99.28 1.3.99.29 1.3.99.31]	1
K10352	myosin heavy chain	1
K10641	E3 ubiquitin-protein ligase LRSAM1 [EC:2.3.2.27]	1
K10674	ectoine hydroxylase [EC:1.14.11.55]	1
K11162	retinol dehydrogenase 14 [EC:1.1.1.-]	1
K11175	phosphoribosylglycinamide formyltransferase 1 [EC:2.1.2.2]	1
K11179	tRNA 2-thiouridine synthesizing protein E [EC:2.8.1.-]	1
K11263	acetyl-CoA/propionyl-CoA carboxylase, biotin carboxylase, biotin carboxyl carrier protein [EC:6.4.1.2 6.4.1.3 6.3.4.14]	1
K11355	two-component system, chemotaxis family, response regulator Rcp1	1
K11431	histone-lysine N-methyltransferase SETD7 [EC:2.1.1.43]	1
K11532	fructose-1,6-bisphosphatase II / sedoheptulose-1,7-bisphosphatase [EC:3.1.3.11 3.1.3.37]	1
K11739	bacteriophage N4 adsorption protein A	1
K11778	ditrans,polycis-polyprenyl diphosphate synthase [EC:2.5.1.87]	1
K11894	type VI secretion system protein ImpI	1
K11896	type VI secretion system protein ImpG	1
K11942	isobutyryl-CoA mutase [EC:5.4.99.13]	1
K12137	hydrogenase-4 component B [EC:1.-.-.-]	1
K12276	MSHA biogenesis protein MshE	1
K12308	beta-galactosidase [EC:3.2.1.23]	1
K12361	RAS guanyl-releasing protein 2	1
K12543	outer membrane protein, adhesin transport system	1
K13007	Fuc2NAc and GlcNAc transferase [EC:2.4.1.-]	1
K13244	c-di-GMP-specific phosphodiesterase [EC:3.1.4.52]	1
K13283	ferrous-iron efflux pump FieF	1
K13513	lysocardiolipin and lysophospholipid acyltransferase [EC:2.3.1.- 2.3.1.51]	1
K13522	bifunctional NMN adenylyltransferase/nudix hydrolase [EC:2.7.7.1 3.6.1.-]	1
K13582	localization factor PodJL	1
K13643	Rrf2 family transcriptional regulator, iron-sulfur cluster assembly transcription factor	1
K13700	abhydrolase domain-containing protein 6 [EC:3.1.1.23]	1
K13799	pantoate ligase / CMP/dCMP kinase [EC:6.3.2.1 2.7.4.25]	1
K13819	NifU-like protein	1
K14051	c-di-GMP phosphodiesterase Gmr [EC:3.1.4.52]	1
K14061	universal stress protein F	1
K14084	trimethylamine corrinoid protein	1
K14153	hydroxymethylpyrimidine kinase / phosphomethylpyrimidine kinase / thiamine-phosphate diphosphorylase [EC:2.7.1.49 2.7.4.7 2.5.1.3]	1
K14166	copper transport protein	1
K14194	serine-aspartate repeat-containing protein C/D/E	1
K14330	fatty aldehyde-generating acyl-ACP reductase [EC:1.2.1.80]	1
K14652	3,4-dihydroxy 2-butanone 4-phosphate synthase / GTP cyclohydrolase II [EC:4.1.99.12 3.5.4.25]	1
K14696	solute carrier family 30 (zinc transporter), member 9	1
K14742	tRNA threonylcarbamoyladenosine biosynthesis protein TsaB	1
K15201	general transcription factor 3C polypeptide 3 (transcription factor C subunit 4)	1
K15256	tRNA (cmo5U34)-methyltransferase [EC:2.1.1.-]	1
K15268	O-acetylserine/cysteine efflux transporter	1
K15383	MtN3 and saliva related transmembrane protein	1
K15437	aminoacyl tRNA synthase complex-interacting multifunctional protein 1	1
K15520	mycothiol synthase [EC:2.3.1.189]	1
K15555	sulfonate transport system ATP-binding protein [EC:3.6.3.-]	1
K15583	oligopeptide transport system ATP-binding protein	1
K16052	MscS family membrane protein	1
K16091	Fe(3+) dicitrate transport protein	1
K16092	vitamin B12 transporter	1
K16137	TetR/AcrR family transcriptional regulator, transcriptional repressor for nem operon	1
K16153	glycogen phosphorylase/synthase [EC:2.4.1.1 2.4.1.11]	1
K16264	cobalt-zinc-cadmium efflux system protein	1
K16455	centrosomal protein CEP41	1
K16531	Bardet-Biedl syndrome 4 protein	1
K16653	decaprenylphospho-beta-D-ribofuranose 2-oxidase [EC:1.1.98.3]	1
K17081	prohibitin 2	1
K17247	methionine sulfoxide reductase heme-binding subunit	1
K17426	large subunit ribosomal protein L45	1
K17450	homoaconitase [EC:4.2.1.-]	1
K17803	methyltransferase OMS1, mitochondrial [EC:2.1.1.-]	1
K17879	peroxisomal coenzyme A diphosphatase NUDT7 [EC:3.6.1.-]	1
K17947	dTDP-L-rhamnose 4-epimerase [EC:5.1.3.25]	1
K18009	meso-butanediol dehydrogenase / (S,S)-butanediol dehydrogenase / diacetyl reductase [EC:1.1.1.- 1.1.1.76 1.1.1.304]	1
K18135	TetR/AcrR family transcriptional regulator, repressor of the mexAB-oprM multidrug resistance operon	1
K18204	D-2-hydroxyglutarate dehydrogenase [EC:1.1.99.39]	1
K18233	oleandomycin transport system permease protein	1
K18445	diadenosine hexaphosphate hydrolase (ATP-forming) [EC:3.6.1.61]	1
K18573	intermediate cleaving peptidase 55 [EC:3.4.11.26]	1
K18665	nudix motif 8 [EC:3.6.1.-]	1
K18672	diadenylate cyclase [EC:2.7.7.85]	1
K18697	phosphatidylglycerophosphatase C [EC:3.1.3.27]	1
K18778	cell division protein ZapD	1
K18829	antitoxin VapB	1
K18954	AraC family transcriptional regulator, transcriptional activator of pobA	1
K18955	WhiB family transcriptional regulator, redox-sensing transcriptional regulator	1
K18980	2-methylene-furan-3-one reductase [EC:1.3.1.105]	1
K18991	AraC family transcriptional regulator, activator of mtrCDE	1
K19075	CRISPR-associated protein Cst2	1
K19141	CRISPR-associated protein Cmr5	1
K19225	rhomboid protease GluP [EC:3.4.21.105]	1
K19291	mannuronan synthase [EC:2.4.1.33]	1
K19303	murein DD-endopeptidase [EC:3.4.-.-]	1
K19329	WW domain-containing oxidoreductase	1
K19342	copper chaperone NosL	1
K00382	dihydrolipoamide dehydrogenase [EC:1.8.1.4]	0
K03733	integrase/recombinase XerC	0
K15727	membrane fusion protein, cobalt-zinc-cadmium efflux system	0
K15876	cytochrome c nitrite reductase small subunit	0
K19341	Cu-processing system permease protein	0
