# Supplementary material for: Integration of time-series meta-omics data reveals how microbial ecosystems respond to disturbance
Source: Nat Commun. 2020 Oct 19;11:5281. doi: 10.1038/s41467-020-19006-2 (PMC7572474; doi:10.1038/s41467-020-19006-2)
Supplement: Supplementary file 11 — Source Data [file 41467_2020_19006_MOESM11_ESM.zip]

Archive with 13 entries (12 files):
- Source Data/
- Source Data/fig2a.tsv
- Source Data/fig2b.tsv
- Source Data/fig2c_1.tsv
- Source Data/fig2c_2.tsv
- Source Data/fig3ab.tsv
- Source Data/fig3c.rds
- Source Data/fig3d.rds
- Source Data/fig4.tsv
- Source Data/fig5.tsv
- Source Data/fig6a.tsv
- Source Data/fig6b.tsv
- Source Data/fig6c.tsv
