# Supplementary material for: Integration of time-series meta-omics data reveals how microbial ecosystems respond to disturbance
Source: Nat Commun. 2020 Oct 19;11:5281. doi: 10.1038/s41467-020-19006-2 (PMC7572474; doi:10.1038/s41467-020-19006-2)
Supplement: Supplementary file 11 — Source Data [file 41467_2020_19006_MOESM11_ESM.zip › Source Data/fig2b.tsv]

KO	FunC_1	FunC_2	FunC_3	FunC_4
K08683	1	0	1	0
K06177	1	1	1	1
K08086	1	0	1	1
K07304	1	1	1	1
K07305	1	1	1	1
K03455	1	1	1	1
K16090	1	1	1	1
K06566	1	1	1	0
K07336	1	1	1	1
K09915	1	0	1	1
K03546	1	1	1	1
K06198	1	0	1	0
K03282	1	1	1	1
K02005	1	1	1	1
K05685	1	1	1	1
K03088	1	1	1	1
K03981	1	1	1	1
K09774	1	1	1	1
K00573	1	1	1	1
K13276	1	1	1	1
K12979	1	1	1	0
K02169	1	1	1	1
K01434	1	1	1	1
K02913	1	1	1	1
K19340	1	1	1	1
K00721	1	1	1	1
K02902	1	1	1	1
K08963	1	1	1	1
K03581	1	0	1	1
K09810	1	1	1	1
K01889	1	1	1	1
K02887	1	1	1	1
K07220	1	1	1	1
K01993	1	1	1	1
K03630	1	1	1	1
K01520	1	1	1	1
K13038	1	1	1	1
K13243	1	0	1	1
K11381	1	1	1	1
K01768	1	1	1	1
K15539	1	1	1	1
K14445	1	1	1	1
K06872	1	1	1	1
K00471	1	0	1	1
K08884	1	1	1	1
K01710	1	1	1	1
K02523	1	1	1	1
K00946	1	1	1	1
K03327	1	1	1	1
K00287	1	1	1	1
K00560	1	1	1	1
K13590	1	1	1	1
K12994	1	1	1	1
K07814	1	0	1	1
K07483	1	1	1	1
K07484	1	1	1	1
K11997	1	1	1	1
K02316	1	1	1	1
K09117	1	1	1	1
K02372	1	1	1	1
K11749	1	1	1	1
K00626	1	1	1	1
K13926	1	1	1	1
K01754	1	1	1	1
K00826	1	1	1	1
K01652	1	1	1	1
K01649	1	1	1	1
K16137	1	1	1	1
K03529	1	1	1	1
K07039	1	0	1	1
K01142	1	1	1	1
K03284	1	1	1	1
K04090	1	0	1	0
K00154	1	1	1	1
K00666	1	1	1	1
K03802	1	1	1	1
K00873	1	1	1	1
K01623	1	0	1	0
K07062	1	1	1	1
K13703	1	1	1	1
K01810	1	1	1	1
K00274	1	1	1	1
K06217	1	1	1	1
K00833	1	1	1	1
K02456	1	0	1	1
K03932	1	1	1	1
K03719	1	1	1	1
K07107	1	1	1	1
K03551	1	1	1	1
K07264	1	1	1	1
K07391	1	1	1	1
K07402	1	1	1	1
K00570	1	1	1	1
K09125	1	1	1	1
K03568	1	0	1	1
K19303	1	0	1	0
K03686	1	1	1	1
K00215	1	1	1	1
K03556	1	1	1	1
K00042	1	0	1	1
K01585	1	1	1	1
K00525	1	1	1	1
K03809	1	0	1	1
K07386	1	1	1	1
K06179	1	1	1	1
K03787	1	1	1	1
K01596	1	1	1	1
K09994	1	1	1	1
K07712	1	0	1	1
K00568	1	1	1	1
K03578	1	0	1	0
K02563	1	1	1	1
K01923	1	1	1	1
K05801	1	1	1	1
K02495	1	1	1	1
K01887	1	1	1	1
K06231	1	1	1	1
K01482	1	1	1	1
K03671	1	1	1	1
K09694	1	1	1	1
K07003	1	1	1	1
K09695	1	1	1	1
K07461	1	1	1	1
K16246	1	0	1	1
K06133	1	1	1	1
K16431	1	1	1	0
K07052	1	1	1	1
K03637	1	1	1	1
K03636	1	1	1	1
K03635	1	1	1	1
K04780	1	0	1	1
K00356	1	1	1	1
K02482	1	1	1	1
K06889	1	1	1	1
K17609	1	1	1	1
K07218	1	1	1	1
K06596	1	0	1	1
K01937	1	1	1	1
K05520	1	1	1	1
K02454	1	0	1	1
K14953	1	1	1	1
K04773	1	1	1	1
K08234	1	1	1	1
K09165	1	1	1	1
K02838	1	1	1	1
K09903	1	1	1	1
K00806	1	1	1	1
K01077	1	1	1	1
K15371	1	0	1	1
K00655	1	1	1	1
K15977	1	1	1	1
K09930	1	0	1	1
K01972	1	1	1	1
K02668	1	0	1	1
K07400	1	1	1	1
K17758	1	1	1	1
K06925	1	1	1	1
K06287	1	1	1	1
K03550	1	1	1	1
K02337	1	1	1	1
K08679	1	1	1	1
K07560	1	1	1	1
K03086	1	1	1	1
K15468	1	0	1	1
K01127	1	1	1	1
K00406	1	1	1	1
K07154	1	1	1	1
K09796	1	0	1	1
K08483	1	1	1	1
K09019	1	0	1	0
K03286	1	1	1	1
K09788	1	0	1	0
K01092	1	1	1	1
K00121	1	0	1	1
K14647	1	0	1	0
K06013	1	1	1	1
K02483	1	1	1	1
K02484	1	1	1	1
K00564	1	0	1	1
K03582	1	1	1	1
K07679	1	1	1	1
K03924	1	1	1	1
K03112	1	0	1	1
K03177	1	1	1	1
K02956	1	1	1	1
K03446	1	1	1	1
K02897	1	1	1	1
K00948	1	1	1	1
K13818	1	1	1	1
K03750	1	1	1	1
K00587	1	1	1	1
K00052	1	1	1	1
K08365	1	1	1	1
K18480	1	1	1	1
K01073	1	1	1	1
K06942	1	1	1	1
K00627	1	1	1	1
K17103	1	1	1	1
K06024	1	1	1	1
K06178	1	1	1	1
K01790	1	1	1	1
K00973	1	1	1	1
K01061	1	1	1	1
K01925	1	1	1	1
K00067	1	1	1	1
K14673	1	1	1	1
K07075	1	1	1	1
K06400	1	1	1	1
K06213	1	1	1	1
K11808	1	1	1	1
K02227	1	0	1	1
K06949	1	1	1	1
K03183	1	1	1	1
K06181	1	1	1	1
K01286	1	1	1	1
K02557	1	1	1	1
K11263	1	0	1	1
K01640	1	1	1	1
K15773	1	1	1	1
K01613	1	1	1	1
K07152	1	1	1	1
K08307	1	1	1	1
K03536	1	1	1	1
K02914	1	1	1	1
K03217	1	1	1	1
K07976	1	1	1	1
K01807	1	0	1	1
K07157	1	1	1	1
K07678	1	1	1	1
K02192	1	0	1	1
K02488	1	1	1	1
K03594	1	0	1	1
K00796	1	1	1	1
K03668	1	1	1	1
K03593	1	1	1	1
K12251	1	1	1	1
K06180	1	1	1	1
K19168	1	0	1	0
K09808	1	1	1	1
K02044	1	0	1	1
K09964	1	0	1	0
K07240	1	1	1	1
K09153	1	1	1	0
K11068	1	1	1	1
K07696	1	1	1	1
K03830	1	1	1	0
K03789	1	1	1	1
K07334	1	1	1	1
K18831	1	1	1	1
K04763	1	1	1	1
K04125	1	1	1	1
K03431	1	0	1	1
K02886	1	1	1	1
K02965	1	1	1	1
K02890	1	1	1	1
K02518	1	1	1	1
K03673	1	1	1	1
K18353	1	1	1	1
K03185	1	0	1	1
K17100	1	0	1	1
K17725	1	1	1	0
K02864	1	1	1	1
K02935	1	1	1	1
K02863	1	1	1	1
K02867	1	1	1	1
K06351	1	1	1	1
K02198	1	1	1	1
K02199	1	1	1	1
K07258	1	0	1	1
K01698	1	1	1	1
K05994	1	1	1	1
K01915	1	1	1	1
K07146	1	1	1	1
K19159	1	1	1	1
K19158	1	1	1	1
K01414	1	0	1	1
K03741	1	1	1	1
K09874	1	1	1	1
K00446	1	0	1	1
K01186	1	1	1	1
K00619	1	1	1	1
K14160	1	0	1	1
K01356	1	1	1	1
K14161	1	0	1	1
K13799	1	1	1	1
K03305	1	1	1	1
K01755	1	1	1	1
K06381	1	1	1	1
K03418	1	1	1	1
K03294	1	1	1	1
K02650	1	0	1	1
K02066	1	1	1	1
K02065	1	1	1	1
K14153	1	1	1	1
K14162	1	1	1	1
K03110	1	1	1	1
K08316	1	1	1	1
K07451	1	1	1	1
K18189	1	1	1	1
K19619	1	1	1	1
K08309	1	1	1	1
K00329	1	0	1	1
K09667	1	1	1	1
K01620	1	1	1	1
K19165	1	0	1	1
K00962	1	1	1	1
K07387	1	1	1	1
K13444	1	1	1	1
K06194	1	1	1	1
K15633	1	1	1	1
K15052	1	1	1	1
K02460	1	0	1	1
K02459	1	0	1	1
K02314	1	1	1	1
K02939	1	1	1	1
K04063	1	1	1	1
K15270	1	1	1	1
K01491	1	1	1	1
K13288	1	0	1	1
K03469	1	1	1	1
K07040	1	1	1	1
K02911	1	1	1	1
K01447	1	1	1	1
K07018	1	1	1	0
K15738	1	1	1	1
K01501	1	1	1	1
K03147	1	1	1	1
K01738	1	1	1	1
K03571	1	1	1	1
K03570	1	1	1	1
K03569	1	1	1	1
K01448	1	1	1	1
K04065	1	1	1	1
K08984	1	1	1	1
K02612	1	1	1	1
K02469	1	1	1	1
K00375	1	0	1	1
K02195	1	1	1	1
K02193	1	1	1	1
K02194	1	1	1	1
K15011	1	0	1	1
K10536	1	1	1	1
K02356	1	1	1	1
K01843	1	1	1	1
K03584	1	1	1	1
K01664	1	1	1	1
K04565	1	1	1	1
K07486	1	1	1	1
K01775	1	1	1	1
K01916	1	1	1	0
K15520	1	0	1	1
K02517	1	1	1	1
K00940	1	1	1	1
K06941	1	1	1	1
K09017	1	1	1	1
K02501	1	1	1	1
K01814	1	1	1	1
K02500	1	1	1	1
K00817	1	1	1	1
K02301	1	1	1	1
K03655	1	1	1	1
K01139	1	1	1	1
K09022	1	1	1	1
K00341	1	1	1	1
K00340	1	1	1	1
K00339	1	1	1	1
K07114	1	1	1	1
K00265	1	1	1	1
K07749	1	1	1	1
K07076	1	1	1	1
K19222	1	1	1	0
K18844	1	0	1	0
K07303	1	0	1	1
K03687	1	1	1	1
K03705	1	0	1	1
K02968	1	1	1	1
K03979	1	1	1	1
K17734	1	1	1	1
K01963	1	1	1	1
K01695	1	1	1	1
K02004	1	1	1	1
K01659	1	0	1	1
K07713	1	1	1	1
K03602	1	1	1	1
K02242	1	1	1	1
K09690	1	1	1	1
K00057	1	1	1	1
K02439	1	1	1	1
K03216	1	0	1	1
K03071	1	1	1	1
K03657	1	1	1	1
K08651	1	1	1	1
K07025	1	1	1	1
K06916	1	0	1	0
K19360	1	1	1	1
K12573	1	1	1	1
K03218	1	1	1	1
K03773	1	1	1	1
K03978	1	1	1	1
K00046	1	0	1	1
K01919	1	0	1	1
K04749	1	1	1	1
K11894	1	1	1	1
K07315	1	1	1	1
K03770	1	1	1	1
K19302	1	1	1	1
K01752	1	1	1	1
K06882	1	1	1	1
K09803	1	0	1	1
K03564	1	1	1	1
K03567	1	0	1	1
K07657	1	0	1	1
K07082	1	1	1	1
K01303	1	1	1	1
K02341	1	1	1	1
K03442	1	1	1	1
K00507	1	1	1	1
K03786	1	1	1	1
K01961	1	1	1	1
K01591	1	1	1	1
K00859	1	1	1	1
K03790	1	1	1	1
K01876	1	1	1	1
K02274	1	1	1	1
K00227	1	1	1	1
K13482	1	1	1	0
K02479	1	1	1	1
K11617	1	1	1	1
K01082	1	1	1	1
K07063	1	1	1	1
K19092	1	1	1	1
K04077	1	1	1	1
K02451	1	0	1	1
K02450	1	0	1	1
K01409	1	1	1	1
K00950	1	1	1	1
K07301	1	1	1	1
K00091	1	1	1	1
K12448	1	1	1	1
K07047	1	1	1	1
K13509	1	1	1	1
K00248	1	1	1	1
K01662	1	1	1	1
K02493	1	1	1	1
K03799	1	1	1	1
K11477	1	1	1	1
K11942	1	1	1	1
K02335	1	1	1	1
K02364	1	1	1	1
K03583	1	0	1	0
K02313	1	1	1	1
K02338	1	1	1	1
K03629	1	1	1	1
K02020	1	0	1	1
K04087	1	1	1	1
K13244	1	0	1	1
K08744	1	1	1	1
K03548	1	1	1	1
K00368	1	1	1	1
K01021	1	1	1	1
K18573	1	1	1	1
K00404	1	1	1	1
K06997	1	1	1	1
K02909	1	1	1	1
K01647	1	1	1	1
K01239	1	0	1	1
K03642	1	1	1	1
K00412	1	0	1	1
K00759	1	1	1	1
K00641	1	1	1	1
K03298	1	1	1	1
K06910	1	0	1	1
K00790	1	1	1	1
K00982	1	0	1	1
K01715	1	1	1	1
K03572	1	1	1	1
K02492	1	1	1	1
K00767	1	1	1	1
K06998	1	1	1	1
K01138	1	1	1	1
K08311	1	0	1	1
K01495	1	1	1	1
K01890	1	1	1	1
K13640	1	1	1	1
K07160	1	1	1	1
K01681	1	1	1	1
K09691	1	1	1	1
K13051	1	1	1	1
K07343	1	1	1	1
K01935	1	1	1	1
K03565	1	1	1	1
K03553	1	1	1	1
K00789	1	1	1	1
K03625	1	1	1	1
K00794	1	1	1	1
K07748	1	1	1	1
K03116	1	1	1	1
K03117	1	1	1	1
K03118	1	1	1	1
K06969	1	1	1	1
K08151	1	1	1	1
K00053	1	1	1	1
K01687	1	1	1	1
K01453	1	1	1	1
K00831	1	1	1	1
K00791	1	1	1	1
K03665	1	1	1	1
K03579	1	0	1	1
K00012	1	1	1	1
K13775	1	1	1	1
K05808	1	1	1	1
K06147	1	1	1	1
K06138	1	1	1	1
K01953	1	1	1	1
K05838	1	1	1	1
K06191	1	0	1	1
K00082	1	1	1	1
K02067	1	1	1	1
K03060	1	1	1	1
K00166	1	0	1	1
K10947	1	1	1	0
K00936	1	1	1	1
K18578	1	1	1	1
K02339	1	0	1	0
K01255	1	1	1	1
K16150	1	1	1	1
K16568	1	1	1	1
K00990	1	0	1	1
K01451	1	0	1	1
K00382	1	1	1	1
K06189	1	0	1	1
K07260	1	1	1	1
K00537	1	1	1	1
K03631	1	1	1	1
K02638	1	1	1	1
K07535	1	1	1	1
K11996	1	1	1	1
K10217	1	1	1	1
K00486	1	1	1	1
K00609	1	1	1	1
K03761	1	1	1	1
K12600	1	1	1	1
K06131	1	1	1	1
K00762	1	1	1	1
K01027	1	1	1	1
K07491	1	1	1	1
K00788	1	1	1	1
K12264	1	0	1	1
K01845	1	1	1	1
K07001	1	1	1	1
K13572	1	1	1	1
K03624	1	1	1	1
K12506	1	1	1	1
K03210	1	1	1	1
K02837	1	1	1	1
K03544	1	1	1	1
K00453	1	1	1	1
K03712	1	1	1	1
K00457	1	1	1	0
K00451	1	1	1	1
K00023	1	1	1	1
K01869	1	1	1	1
K02357	1	1	1	1
K01467	1	1	1	1
K07778	1	1	1	0
K00108	1	1	1	1
K06911	1	1	1	1
K15034	1	1	1	1
K01711	1	1	1	1
K03745	1	0	1	1
K11717	1	1	1	1
K09015	1	1	1	1
K09939	1	1	1	1
K01533	1	1	1	1
K00252	1	1	1	1
K03087	1	1	1	1
K03925	1	1	1	1
K03438	1	1	1	1
K13282	1	1	1	1
K13924	1	1	1	1
K17686	1	1	1	1
K00567	1	1	1	1
K13529	1	0	1	1
K17713	1	1	1	1
K06020	1	1	1	1
K12988	1	1	1	1
K03070	1	1	1	1
K02835	1	1	1	1
K09705	1	1	1	0
K01990	1	1	1	1
K07478	1	1	1	1
K03439	1	1	1	1
K03149	1	1	1	1
K03672	1	0	1	1
K00102	1	1	1	1
K15987	1	1	1	1
K04759	1	1	1	1
K01458	1	1	1	1
K08223	1	1	1	0
K09696	1	1	1	1
K09697	1	1	1	1
K01477	1	1	1	0
K00925	1	1	1	1
K13049	1	1	1	1
K04066	1	1	1	1
K01560	1	1	1	0
K02040	1	1	1	1
K03797	1	1	1	1
K03535	1	0	1	1
K09767	1	1	1	1
K03563	1	0	1	1
K01872	1	1	1	1
K01952	1	1	1	1
K03588	1	1	1	1
K14260	1	0	1	0
K03526	1	1	1	1
K05794	1	1	1	1
K05602	1	0	1	1
K02663	1	1	1	1
K05939	1	1	1	1
K03426	1	0	1	0
K05516	1	1	1	1
K13993	1	1	1	1
K01452	1	1	1	1
K18814	1	1	1	1
K07340	1	1	1	1
K17286	1	1	1	1
K00939	1	1	1	1
K03688	1	1	1	1
K02302	1	1	1	1
K00208	1	1	1	1
K02667	1	1	1	1
K02428	1	1	1	1
K02657	1	1	1	1
K07735	1	1	1	1
K03596	1	1	1	1
K03100	1	1	1	1
K13668	1	1	1	1
K15792	1	1	1	1
K01000	1	1	1	1
K06148	1	1	1	1
K01673	1	1	1	1
K02441	1	1	1	1
K07720	1	1	1	1
K01304	1	0	1	1
K02600	1	1	1	1
K02519	1	1	1	1
K09748	1	1	1	1
K00343	1	1	1	1
K01265	1	1	1	1
K07693	1	0	1	0
K00088	1	1	1	1
K00390	1	1	1	1
K00381	1	1	1	1
K00380	1	0	1	0
K00101	1	0	1	0
K03527	1	1	1	1
K01697	1	1	1	1
K01609	1	1	1	1
K02237	1	1	1	1
K04079	1	1	1	1
K00648	1	1	1	1
K00645	1	1	1	1
K01537	1	1	1	1
K07576	1	1	1	1
K01886	1	1	1	1
K11991	1	1	1	1
K16839	1	0	1	1
K01271	1	1	1	1
K09537	1	0	1	1
K09793	1	1	1	1
K03643	1	1	1	1
K02871	1	1	1	1
K02996	1	1	1	1
K11473	1	0	1	1
K05710	1	1	1	1
K15269	1	1	1	1
K00942	1	1	1	1
K03496	1	1	1	1
K07124	1	1	1	1
K16653	1	1	1	1
K01759	1	1	1	1
K18991	1	1	1	1
K03424	1	1	1	1
K01950	1	1	1	1
K11753	1	1	1	1
K15192	1	1	1	0
K08738	1	1	1	1
K00793	1	1	1	1
K11752	1	1	1	1
K07738	1	0	1	1
K00600	1	1	1	1
K01637	1	1	1	0
K01638	1	1	1	1
K19338	1	1	1	1
K02528	1	1	1	1
K06966	1	1	1	1
K00996	1	1	1	1
K00820	1	1	1	1
K14998	1	0	1	1
K02258	1	0	1	0
K18697	1	1	1	1
K01873	1	1	1	1
K02844	1	1	1	1
K02847	1	1	1	1
K18235	1	1	1	1
K07397	1	1	1	1
K00164	1	1	1	1
K00658	1	1	1	1
K07552	1	1	1	0
K02014	1	1	1	1
K08590	1	1	1	1
K07250	1	1	1	1
K02036	1	1	1	1
K02038	1	1	1	1
K02037	1	1	1	1
K02355	1	1	1	1
K06075	1	1	1	1
K03543	1	1	1	1
K05844	1	1	1	1
K01259	1	1	1	1
K19156	1	0	1	1
K07065	1	1	1	1
K01893	1	1	1	1
K00034	1	1	1	1
K01934	1	1	1	1
K07011	1	1	1	1
K03733	1	1	1	1
K00887	1	1	1	1
K02343	1	1	1	1
K06187	1	1	1	1
K09747	1	1	1	1
K15711	1	1	1	1
K02426	1	1	1	1
K16019	1	0	1	0
K01883	1	1	1	1
K12524	1	1	1	1
K03699	1	1	1	1
K08676	1	1	1	1
K03309	1	1	1	1
K00097	1	1	1	1
K02687	1	1	1	1
K00554	1	1	1	1
K02884	1	1	1	1
K03781	1	1	1	1
K03743	1	0	1	0
K06168	1	1	1	1
K01945	1	1	1	1
K00602	1	1	1	1
K07460	1	1	1	1
K03522	1	1	1	1
K18122	1	1	1	1
K02200	1	0	1	1
K03798	1	0	1	1
K03768	1	1	1	1
K05837	1	1	1	1
K01126	1	1	1	1
K11085	1	1	1	1
K00772	1	0	1	1
K00336	1	1	1	1
K15727	1	1	1	1
K13766	1	1	1	1
K07140	1	1	1	1
K00797	1	1	1	1
K08976	1	1	1	1
K02259	1	1	1	1
K00297	1	1	1	1
K18330	1	0	1	1
K01576	1	0	1	0
K01246	1	1	1	1
K07566	1	1	1	1
K04096	1	1	1	1
K03168	1	1	1	1
K03075	1	1	1	1
K01803	1	1	1	1
K01881	1	0	1	1
K02496	1	1	1	1
K13543	1	0	1	1
K02498	1	1	1	1
K03641	1	1	1	1
K03646	1	1	1	1
K17816	1	0	1	1
K13472	1	1	1	1
K18301	1	1	1	1
K01689	1	1	1	1
K05589	1	1	1	1
K00991	1	1	1	1
K03955	1	1	1	1
K14136	1	1	1	1
K01867	1	1	1	1
K07102	1	1	1	1
K16881	1	1	1	1
K12257	1	1	1	1
K01424	1	1	1	1
K09456	1	1	1	1
K06940	1	1	1	1
K02617	1	1	1	1
K09790	1	0	1	1
K06915	1	1	1	1
K18164	1	0	1	1
K08153	1	1	1	1
K08296	1	1	1	1
K02346	1	1	1	1
K01712	1	1	1	1
K02292	1	0	1	1
K04047	1	1	1	1
K16699	1	1	1	1
K00963	1	1	1	1
K14051	1	0	1	1
K08083	1	0	1	0
K01749	1	1	1	1
K00970	1	1	1	1
K13940	1	1	1	1
K00606	1	1	1	1
K01918	1	1	1	1
K18979	1	1	1	1
K05524	1	1	1	1
K01856	1	1	1	1
K02018	1	0	1	1
K02017	1	0	1	1
K02221	1	0	1	1
K00286	1	1	1	1
K07979	1	1	1	0
K00432	1	1	1	1
K00958	1	0	1	0
K06946	1	1	1	1
K09760	1	1	1	1
K07127	1	1	1	1
K03628	1	1	1	1
K09780	1	1	1	1
K05896	1	1	1	1
K00019	1	0	1	0
K09809	1	1	1	0
K00937	1	1	1	1
K00275	1	1	1	1
K03711	1	1	1	1
K06958	1	1	1	1
K03744	1	1	1	1
K03650	1	1	1	1
K01278	1	1	1	1
K03554	1	0	1	1
K07043	1	1	1	1
K00433	1	1	1	1
K01772	1	1	1	1
K00631	1	1	1	1
K02836	1	1	1	1
K18827	1	1	1	1
K07794	1	0	1	0
K07795	1	0	1	1
K03767	1	1	1	1
K03269	1	1	1	1
K02895	1	1	1	1
K02874	1	1	1	1
K15736	1	1	1	1
K01312	1	0	1	1
K03545	1	1	1	1
K01358	1	1	1	1
K07056	1	1	1	1
K00104	1	1	1	0
K03695	1	1	1	1
K07481	1	1	1	1
K03587	1	1	1	1
K03272	1	1	1	1
K03793	1	0	1	1
K04088	1	1	1	1
K15503	1	0	1	1
K08299	1	0	1	0
K15537	1	1	1	1
K01696	1	1	1	1
K00930	1	1	1	1
K03601	1	1	1	1
K09005	1	1	1	1
K04564	1	1	1	1
K03296	1	1	1	1
K05366	1	1	1	1
K02462	1	0	1	1
K02664	1	1	1	1
K02116	1	1	1	1
K03801	1	1	1	1
K03644	1	1	1	1
K02108	1	1	1	1
K02110	1	1	1	1
K04084	1	1	1	1
K00966	1	1	1	1
K01599	1	1	1	1
K02860	1	1	1	1
K02959	1	1	1	1
K03823	1	1	1	1
K05799	1	1	1	1
K07088	1	1	1	1
K00384	1	1	1	1
K12339	1	1	1	1
K02497	1	0	1	1
K03106	1	1	1	1
K01868	1	1	1	1
K08352	1	0	1	1
K08305	1	0	1	0
K07090	1	1	1	1
K01692	1	1	1	1
K09807	1	1	1	1
K01693	1	0	1	1
K12143	1	0	1	0
K17865	1	1	1	1
K04719	1	1	1	1
K04755	1	1	1	1
K18954	1	1	1	1
K00529	1	1	1	1
K00257	1	1	1	1
K01054	1	1	1	1
K07396	1	1	1	1
K00766	1	1	1	1
K02945	1	1	1	1
K00800	1	1	1	1
K08992	1	1	1	1
K01243	1	0	1	1
K03517	1	1	1	1
K04748	1	1	1	1
K01875	1	1	1	1
K13770	1	1	1	1
K05882	1	1	1	1
K00363	1	0	1	1
K03179	1	1	1	1
K01433	1	1	1	0
K09773	1	0	1	0
K07032	1	1	1	1
K00266	1	1	1	1
K09458	1	1	1	1
K01207	1	1	1	1
K01997	1	0	1	1
K02197	1	1	1	1
K02196	1	0	1	0
K02078	1	1	1	1
K00374	1	1	1	0
K03769	1	1	1	1
K07223	1	0	1	0
K04044	1	1	1	1
K02114	1	1	1	1
K02133	1	1	1	1
K01822	1	1	1	1
K00459	1	1	1	0
K00981	1	1	1	1
K00099	1	1	1	1
K05555	1	1	1	1
K07259	1	1	1	1
K13771	1	1	1	1
K01420	1	1	1	1
K01534	1	1	1	1
K01714	1	1	1	1
K00943	1	1	1	1
K01130	1	1	1	1
K04752	1	0	1	1
K03320	1	1	1	1
K11175	1	1	1	1
K00995	1	0	1	1
K02990	1	1	1	1
K02963	1	1	1	1
K16011	1	1	1	1
K12993	1	0	1	1
K15268	1	1	1	1
K00332	1	1	1	1
K14659	1	1	1	1
K03980	1	0	1	1
K07588	1	1	1	1
K08998	1	1	1	1
K16844	1	0	1	0
K00001	1	1	1	1
K01462	1	1	1	1
K01995	1	0	1	1
K01897	1	1	1	1
K06350	1	1	1	1
K03470	1	1	1	1
K11688	1	1	1	1
K01056	1	1	1	1
K11407	1	0	1	1
K02340	1	1	1	1
K06980	1	0	1	1
K00111	1	1	1	1
K06886	1	1	1	1
K00013	1	0	1	1
K04771	1	1	1	1
K00640	1	1	1	1
K02049	1	1	1	1
K15553	1	0	1	1
K06153	1	1	1	1
K03772	1	1	1	1
K14061	1	1	1	1
K06902	1	1	1	1
K04110	1	0	1	0
K18399	1	1	1	0
K02948	1	1	1	1
K02931	1	1	1	1
K02954	1	1	1	1
K02994	1	1	1	1
K02933	1	1	1	1
K02881	1	1	1	1
K02988	1	1	1	1
K02907	1	1	1	1
K02876	1	1	1	1
K03076	1	1	1	1
K11166	1	1	1	1
K02919	1	1	1	1
K02952	1	1	1	1
K18336	1	1	1	0
K03500	1	1	1	1
K04085	1	0	1	1
K07263	1	1	1	1
K00558	1	1	1	1
K02012	1	0	1	1
K00241	1	1	1	1
K03710	1	0	1	1
K00242	1	0	1	1
K02035	1	1	1	1
K17768	1	1	1	1
K08177	1	0	1	0
K00325	1	1	1	1
K01653	1	1	1	1
K06945	1	0	1	1
K18912	1	1	1	1
K18980	1	1	1	1
K07112	1	1	1	1
K07092	1	1	1	0
K02379	1	1	1	1
K08259	1	1	1	1
K03043	1	1	1	1
K09131	1	1	1	1
K06857	1	1	1	0
K03972	1	1	1	1
K03634	1	1	1	1
K00163	1	0	1	1
K06211	1	1	1	1
K00323	1	1	1	1
K00324	1	1	1	1
K01147	1	0	1	1
K03664	1	1	1	1
K01515	1	1	1	1
K00684	1	1	1	1
K05810	1	1	1	1
K07568	1	1	1	1
K02986	1	1	1	1
K03040	1	1	1	1
K01657	1	1	1	1
K03215	1	1	1	1
K07116	1	1	1	0
K00681	1	1	1	1
K13643	1	1	1	1
K00344	1	1	1	1
K04078	1	1	1	1
K07793	1	0	1	0
K13481	1	1	1	1
K16437	1	1	1	1
K03892	1	1	1	1
K12995	1	1	1	1
K01644	1	1	1	1
K00025	1	0	1	1
K01716	1	0	1	1
K07448	1	1	1	1
K13010	1	1	1	1
K00523	1	1	1	1
K02057	1	0	1	1
K07335	1	0	1	1
K03566	1	0	1	1
K17224	1	1	1	0
K05643	1	1	1	1
K02653	1	0	1	1
K01998	1	0	1	1
K13819	1	1	1	1
K13628	1	1	1	1
K17223	1	1	1	1
K02673	1	1	1	1
K00123	1	1	1	1
K14048	1	0	1	1
K00845	1	1	1	1
K01338	1	1	1	1
K01167	1	1	1	1
K03623	1	1	1	1
K01999	1	1	1	1
K02113	1	1	1	1
K02109	1	1	1	1
K15634	1	1	1	1
K02609	1	1	1	0
K02611	1	1	1	0
K02610	1	1	1	0
K04100	1	1	1	0
K05937	1	1	1	1
K07095	1	1	1	1
K03321	1	1	1	1
K11179	1	1	1	1
K11959	1	0	1	1
K02503	1	1	1	1
K01496	1	1	1	1
K01523	1	0	1	0
K13638	1	1	1	0
K01607	1	1	1	1
K06204	1	1	1	1
K02234	1	0	1	1
K03862	1	1	1	1
K01586	1	1	1	1
K07807	1	0	1	1
K06023	1	0	1	1
K06370	1	1	1	1
K03820	1	1	1	1
K09181	1	0	1	1
K01709	1	1	1	1
K00124	1	0	1	0
K07024	1	0	1	1
K03763	1	0	1	1
K00069	1	0	1	0
K01626	1	0	1	1
K08762	1	1	1	0
K18575	1	1	1	1
K00635	1	0	1	0
K02946	1	1	1	1
K02926	1	1	1	1
K02892	1	1	1	1
K02982	1	1	1	1
K02878	1	1	1	1
K02904	1	1	1	1
K02961	1	1	1	1
K03829	1	1	1	1
K02906	1	1	1	1
K15866	1	1	1	1
K02669	1	0	1	1
K03271	1	1	1	1
K11927	1	1	1	1
K00997	1	1	1	1
K11072	1	1	1	1
K10764	1	1	1	1
K01885	1	1	1	1
K05595	1	1	1	1
K03722	1	0	1	1
K04034	1	1	1	1
K02520	1	1	1	1
K02916	1	1	1	1
K00373	1	1	1	0
K00951	1	1	1	1
K10763	1	0	1	0
K03501	1	1	1	1
K01702	1	1	1	1
K01778	1	1	1	1
K06190	1	0	1	1
K01256	1	1	1	1
K00919	1	1	1	1
K01866	1	1	1	1
K13355	1	0	1	1
K17231	1	1	1	0
K01756	1	1	1	1
K00931	1	1	1	1
K06149	1	1	1	1
K07462	1	1	1	1
K11169	1	0	1	0
K03701	1	1	1	1
K06019	1	1	1	1
K06606	1	0	1	1
K02051	1	1	1	1
K01996	1	0	1	1
K05825	1	1	1	0
K13772	1	1	1	1
K19519	1	1	1	1
K18555	1	1	1	1
K06896	1	1	1	1
K01174	1	1	1	1
K07511	1	1	1	0
K00548	1	1	1	1
K19270	1	0	1	1
K07119	1	0	1	1
K01011	1	1	1	1
K18096	1	0	1	1
K12035	1	1	1	1
K15876	1	1	1	1
K01834	1	1	1	1
K01488	1	1	1	1
K06891	1	1	1	1
K04485	1	1	1	1
K01601	1	0	1	1
K15546	1	1	1	1
K00281	1	1	1	1
K15599	1	0	1	0
K10301	1	1	1	1
K02437	1	1	1	1
K00605	1	1	1	1
K02614	1	1	1	1
K01912	1	1	1	1
K08591	1	1	1	1
K05540	1	1	1	1
K01939	1	1	1	1
K07101	1	0	1	0
K02111	1	1	1	1
K02137	1	1	1	1
K08295	1	1	1	0
K00773	1	1	1	1
K00185	1	1	1	1
K15856	1	1	1	1
K03325	1	1	1	1
K01046	1	1	1	1
K05773	1	0	1	0
K03598	1	0	1	1
K03597	1	1	1	1
K02031	1	1	1	1
K02034	1	1	1	1
K03611	1	0	1	1
K02502	1	0	1	1
K07002	1	1	1	1
K01247	1	1	1	1
K06442	1	0	1	1
K07673	1	1	1	1
K07684	1	0	1	1
K09919	1	1	1	1
K01821	1	0	1	0
K00342	1	1	1	1
K04567	1	1	1	1
K02039	1	1	1	1
K07636	1	1	1	1
K01900	1	1	1	1
K01899	1	1	1	1
K00050	1	0	1	1
K05880	1	0	1	0
K01567	1	1	1	1
K05712	1	0	1	0
K11915	1	1	1	1
K01724	1	1	1	1
K00500	1	1	1	0
K00335	1	1	1	1
K01817	1	1	1	1
K07093	1	1	1	1
K10716	1	1	1	1
K09781	1	1	1	1
K10773	1	1	1	1
K18588	1	0	1	1
K02575	1	1	1	1
K00285	1	1	1	0
K00027	1	1	1	1
K08264	1	1	1	1
K03074	1	0	1	1
K07054	1	1	1	1
K00674	1	1	1	1
K02056	1	0	1	1
K15318	1	0	1	1
K01956	1	1	1	1
K10218	1	0	1	0
K19055	1	0	1	1
K14987	1	1	1	1
K03590	1	1	1	1
K03589	1	1	1	1
K03531	1	1	1	1
K06955	1	0	1	1
K01894	1	0	1	1
K06402	1	1	1	1
K16260	1	1	1	1
K15777	1	1	1	1
K10747	1	1	1	1
K02232	1	0	1	1
K19221	1	0	1	1
K13283	1	1	1	1
K09967	1	0	1	0
K01911	1	1	1	1
K01159	1	1	1	1
K02011	1	0	1	1
K00632	1	1	1	1
K00113	1	1	1	1
K00370	1	1	1	1
K07399	1	1	1	1
K03648	1	1	1	1
K00620	1	0	1	1
K05813	1	0	1	0
K00818	1	1	1	1
K00611	1	0	1	1
K00395	1	1	1	0
K03497	1	1	1	1
K00604	1	1	1	1
K10804	1	1	1	1
K16291	1	1	1	1
K02448	1	1	1	1
K18828	1	1	1	1
K02115	1	1	1	1
K07183	1	0	1	0
K00989	1	1	1	1
K01924	1	1	1	1
K07007	1	1	1	1
K00018	1	1	1	0
K16898	1	1	1	1
K01028	1	1	1	1
K03702	1	1	1	1
K01783	1	1	1	1
K02238	1	1	1	1
K01439	1	0	1	1
K00765	1	1	1	1
K05501	1	0	1	0
K02967	1	1	1	1
K18372	1	1	1	0
K00450	1	0	1	1
K00480	1	1	1	1
K00031	1	1	1	1
K00663	1	1	1	1
K01965	1	1	1	1
K01465	1	1	1	1
K03595	1	1	1	1
K03685	1	1	1	1
K14054	1	1	1	1
K09861	1	1	1	1
K02548	1	1	1	1
K00954	1	1	1	1
K07045	1	1	1	1
K00133	1	1	1	1
K03723	1	1	1	1
K02992	1	1	1	1
K05928	1	1	1	1
K02950	1	1	1	1
K05814	1	0	1	0
K05815	1	0	1	0
K00957	1	1	1	1
K00423	1	1	1	1
K19345	1	1	1	0
K00330	1	1	1	1
K03101	1	1	1	1
K01870	1	1	1	1
K03654	1	1	1	1
K13292	1	1	1	1
K01091	1	1	1	1
K06895	1	1	1	1
K00526	1	1	1	1
K00147	1	1	1	1
K10563	1	0	1	1
K01736	1	1	1	1
K06920	1	0	1	1
K03782	1	1	1	0
K02224	1	0	1	1
K14393	1	1	1	1
K02275	1	1	1	1
K04739	1	0	1	1
K15981	1	0	1	1
K01253	1	0	0	0
K15526	1	0	0	0
K06988	1	1	1	1
K09820	1	1	1	1
K08256	1	1	1	1
K17884	1	1	0	0
K03530	1	1	1	1
K01522	1	0	1	1
K04518	1	1	0	0
K14652	1	1	1	1
K15376	1	1	0	1
K17828	1	0	0	0
K01955	1	1	1	1
K00130	1	1	1	1
K08726	1	1	1	1
K12452	1	0	1	1
K07406	1	0	0	0
K11939	1	0	1	0
K00058	1	1	1	1
K06890	1	1	1	1
K02851	1	1	1	1
K00876	1	1	0	1
K12410	1	1	1	1
K07057	1	0	0	0
K16567	1	1	0	0
K07281	1	1	1	1
K03709	1	1	0	0
K18990	1	0	1	1
K01634	1	1	0	1
K16163	1	0	0	0
K15257	1	0	1	1
K09386	1	1	1	1
K03703	1	1	1	1
K05576	1	1	0	1
K05578	1	1	0	1
K00338	1	1	1	1
K01895	1	1	1	1
K14166	1	0	1	0
K00337	1	1	1	1
K13378	1	1	1	1
K00331	1	1	0	1
K05574	1	1	0	1
K03466	1	1	1	1
K11913	1	1	1	1
K00334	1	0	1	1
K05991	1	1	0	1
K01066	1	1	1	1
K06015	1	1	0	1
K07044	1	1	1	1
K01808	1	1	0	1
K07243	1	1	1	1
K03977	1	1	1	1
K07245	1	1	1	1
K08999	1	1	0	1
K01471	1	1	1	1
K01966	1	1	1	1
K01621	1	0	1	1
K01679	1	1	1	1
K02204	1	1	1	1
K00249	1	1	1	1
K14335	1	1	1	1
K04750	1	1	1	1
K07224	1	0	0	1
K00231	1	1	1	1
K01039	1	0	1	1
K01040	1	0	1	0
K02371	1	1	1	0
K03386	1	1	1	1
K03387	1	0	1	1
K04761	1	1	1	1
K18204	1	0	1	1
K09940	1	1	1	1
K05845	1	0	0	1
K05846	1	0	0	1
K01251	1	1	1	1
K01129	1	1	1	1
K07506	1	1	1	1
K06996	1	1	1	1
K03575	1	1	1	1
K06978	1	1	1	1
K01784	1	1	1	1
K01524	1	1	1	1
K08995	1	1	1	0
K09013	1	1	1	1
K09700	1	0	1	1
K09014	1	1	1	1
K15372	1	1	0	0
K10805	1	0	1	1
K00812	1	1	1	1
K06167	1	1	1	1
K00320	1	0	1	0
K01740	1	0	1	1
K05714	1	1	1	1
K00477	1	1	1	1
K14728	1	0	1	0
K00261	1	1	1	1
K09020	1	0	1	1
K00387	1	1	0	1
K03885	1	1	1	1
K08217	1	1	1	1
K11530	1	1	1	1
K01874	1	1	1	1
K04091	1	0	1	1
K05282	1	1	0	0
K07725	1	1	1	1
K01442	1	1	0	0
K01421	1	1	1	1
K09813	1	0	0	1
K15261	1	0	1	1
K03748	1	1	1	1
K15525	1	1	1	1
K14941	1	0	1	0
K14479	1	1	1	0
K18199	1	0	0	0
K14055	1	1	1	1
K08978	1	1	1	1
K04487	1	1	1	1
K06384	1	1	0	1
K11729	1	1	1	1
K16557	1	1	0	1
K00566	1	1	1	1
K19225	1	1	1	1
K16146	1	0	0	0
K08369	1	1	1	1
K02747	1	0	1	0
K00262	1	1	1	1
K00389	1	1	0	0
K19329	1	0	1	1
K07029	1	1	1	1
K01206	1	1	0	0
K00219	1	1	1	1
K07978	1	0	0	0
K08219	1	0	0	0
K18230	1	0	1	0
K01062	1	1	1	1
K06039	1	1	1	1
K00784	1	1	1	1
K00010	1	1	0	1
K06208	1	0	0	0
K14331	1	0	0	1
K03833	1	0	0	1
K06346	1	0	0	1
K03111	1	1	1	1
K04116	1	0	1	0
K15975	1	0	0	0
K00074	1	1	1	1
K00928	1	1	1	1
K02499	1	1	1	1
K16652	1	1	1	1
K01551	1	1	1	1
K07403	1	1	1	1
K01042	1	0	0	1
K01079	1	1	1	1
K00616	1	1	1	1
K00728	1	0	0	1
K07151	1	1	0	1
K07031	1	1	1	1
K05303	1	1	1	1
K14475	1	1	0	1
K10615	1	1	0	1
K03969	1	1	1	1
K06113	1	1	0	1
K17837	1	1	1	1
K02405	1	0	1	1
K01443	1	1	0	1
K01425	1	1	1	1
K02480	1	1	1	1
K06994	1	0	0	0
K13527	1	0	0	1
K05337	1	1	1	1
K07442	1	1	0	1
K14168	1	0	0	1
K03154	1	1	1	1
K13571	1	0	0	1
K00441	1	1	1	0
K02334	1	1	1	1
K07005	1	1	1	1
K03754	1	0	0	0
K03521	1	1	1	1
K18955	1	0	0	1
K17950	1	0	0	0
K17803	1	1	1	1
K12256	1	0	1	0
K00259	1	1	1	1
K11070	1	0	1	1
K03718	1	1	1	1
K09471	1	1	1	1
K11071	1	1	0	1
K15781	1	1	1	1
K01055	1	1	1	1
K07465	1	1	0	0
K07133	1	1	1	1
K18059	1	0	1	0
K07098	1	1	1	1
K08225	1	1	1	1
K09523	1	1	1	1
K01929	1	1	1	1
K01921	1	1	1	1
K02282	1	0	0	1
K07284	1	0	0	1
K08359	1	0	0	0
K03574	1	1	1	1
K03525	1	1	1	1
K11933	1	0	1	1
K00508	1	1	1	1
K11159	1	1	1	1
K00955	1	1	1	1
K07746	1	1	1	1
K07171	1	1	1	1
K01548	1	1	1	1
K01547	1	1	1	1
K01546	1	1	1	1
K07667	1	1	1	1
K07646	1	1	1	1
K07727	1	1	1	0
K11188	1	1	1	1
K02010	1	0	1	0
K05515	1	1	1	1
K09811	1	1	1	1
K09812	1	1	1	1
K02899	1	1	1	1
K02888	1	1	1	1
K08300	1	0	1	1
K11754	1	1	1	1
K18572	1	0	1	0
K14826	1	1	1	1
K00038	1	1	1	1
K18918	1	0	1	1
K08764	1	1	1	1
K17830	1	1	0	1
K07407	1	1	0	1
K02636	1	1	0	1
K02635	1	0	1	1
K03935	1	0	1	1
K14107	1	0	1	1
K06962	1	0	0	1
K03976	1	0	1	0
K03724	1	1	1	1
K10782	1	0	0	0
K18958	1	0	0	0
K06196	1	1	1	1
K01069	1	1	1	1
K05747	1	1	1	1
K01113	1	1	1	1
K10533	1	1	1	1
K16555	1	1	1	1
K03392	1	1	1	0
K07027	1	1	1	1
K00598	1	1	1	1
K06139	1	1	1	1
K08776	1	0	0	1
K03651	1	1	1	1
K01971	1	1	1	1
K18009	1	1	1	1
K18425	1	1	1	0
K18700	1	1	0	1
K03592	1	0	1	1
K02279	1	1	1	1
K03639	1	1	1	1
K19294	1	1	1	1
K11654	1	1	1	1
K18233	1	1	1	1
K18232	1	0	1	1
K11329	1	0	1	1
K07147	1	1	1	1
K02069	1	0	0	0
K03208	1	1	1	1
K12234	1	0	1	1
K11153	1	1	1	1
K03847	1	0	0	0
K11212	1	0	1	0
K06975	1	1	1	1
K07168	1	1	1	1
K09795	1	0	0	1
K02654	1	1	1	1
K16937	1	1	0	0
K04343	1	0	0	0
K05525	1	0	1	0
K03606	1	1	1	1
K09692	1	0	0	1
K09693	1	0	0	0
K12445	1	0	0	1
K03046	1	1	1	1
K00652	1	1	1	1
K07182	1	1	1	1
K17829	1	0	0	0
K05606	1	1	1	1
K07493	1	1	1	1
K02854	1	1	1	0
K13955	1	1	1	1
K16014	1	0	0	0
K00426	1	1	1	1
K00425	1	1	1	1
K07149	1	1	1	0
K07113	1	0	1	1
K02184	1	1	0	1
K12284	1	1	1	1
K15928	1	0	0	0
K13584	1	0	0	0
K04745	1	0	0	0
K16648	1	1	0	1
K18923	1	1	1	1
K12351	1	1	0	0
K06877	1	0	1	1
K18445	1	1	0	1
K00657	1	1	1	1
K09162	1	0	0	1
K11955	1	0	0	0
K11957	1	0	0	0
K11958	1	0	0	0
K11954	1	0	0	1
K14683	1	0	0	0
K02283	1	0	1	1
K12510	1	0	1	1
K12511	1	0	1	1
K04757	1	1	1	1
K05565	1	0	0	0
K05559	1	0	1	0
K05567	1	0	0	0
K01858	1	1	0	1
K11265	1	0	1	1
K03333	1	1	1	1
K18305	1	1	0	0
K07161	1	1	1	1
K07028	1	1	1	1
K07695	1	0	1	1
K19311	1	0	1	0
K03727	1	0	0	1
K13570	1	0	0	1
K03433	1	0	0	1
K03432	1	0	0	1
K13573	1	1	1	1
K12941	1	1	0	0
K03465	1	0	1	1
K18816	1	1	1	1
K17883	1	0	0	0
K00857	1	1	1	1
K13774	1	1	1	1
K00927	1	1	1	1
K00134	1	1	1	1
K17870	1	1	0	1
K01619	1	1	1	1
K17867	1	1	1	1
K00574	1	1	1	1
K09701	1	1	1	1
K06954	1	1	1	1
K04075	1	1	1	1
K15780	1	1	1	1
K05349	1	1	1	0
K14733	1	1	1	1
K10955	1	1	1	1
K07458	1	1	0	0
K14267	1	0	1	0
K02217	1	1	1	1
K09825	1	1	1	1
K07322	1	1	1	1
K01761	1	1	1	1
K00729	1	1	0	1
K07006	1	1	1	1
K01436	1	1	0	1
K01589	1	1	1	1
K09147	1	0	0	1
K00764	1	1	1	1
K01933	1	1	1	1
K16692	1	1	1	1
K02470	1	1	1	1
K02003	1	1	1	0
K05558	1	0	1	0
K08281	1	1	1	1
K00763	1	1	1	1
K02577	1	1	0	0
K14215	1	0	0	0
K13542	1	1	1	1
K01926	1	0	0	0
K09134	1	1	0	1
K15521	1	1	0	1
K15973	1	1	1	1
K15635	1	0	1	1
K07485	1	1	1	1
K01733	1	1	1	1
K00003	1	1	1	1
K04095	1	1	1	1
K03889	1	1	0	1
K03890	1	0	0	0
K03819	1	0	0	0
K02879	1	1	1	1
K06173	1	1	1	1
K00969	1	1	1	1
K01951	1	1	1	1
K02033	1	1	1	1
K02032	1	1	1	1
K08166	1	0	1	1
K00518	1	0	0	1
K05847	1	0	0	1
K02182	1	1	1	1
K03328	1	1	1	1
K13379	1	0	0	0
K07393	1	0	1	1
K10215	1	1	1	0
K06893	1	1	1	1
K00682	1	0	0	1
K19591	1	1	1	1
K08104	1	1	1	0
K10012	1	1	1	1
K02805	1	1	0	1
K19310	1	1	0	1
K05592	1	1	1	1
K02167	1	0	1	1
K08363	1	1	0	0
K03784	1	1	1	0
K00858	1	1	1	1
K13693	1	1	0	1
K00949	1	1	0	0
K16264	1	1	1	1
K07768	1	0	0	0
K07776	1	0	0	1
K05275	1	1	1	0
K10255	1	1	1	1
K00033	1	1	1	1
K00036	1	1	1	1
K01057	1	1	1	1
K04762	1	1	1	1
K06199	1	1	1	1
K18661	1	0	1	0
K07653	1	0	0	1
K07669	1	0	0	1
K06006	1	1	1	1
K03281	1	1	1	1
K03437	1	1	1	1
K00547	1	0	0	1
K00697	1	1	1	1
K01087	1	0	1	1
K09710	1	1	1	1
K16843	1	1	1	1
K18398	1	1	0	1
K13641	1	0	1	1
K01661	1	1	0	1
K07246	1	0	1	1
K04074	1	1	0	1
K00864	1	1	1	1
K09927	1	0	1	1
K06977	1	1	1	0
K06888	1	1	0	1
K09772	1	0	0	0
K00075	1	1	1	1
K01928	1	1	1	1
K03800	1	0	1	1
K07670	1	0	0	1
K07654	1	0	0	0
K06298	1	1	0	1
K00850	1	1	1	1
K00803	1	1	1	1
K01114	1	1	1	1
K07164	1	1	0	1
K00757	1	1	0	0
K10807	1	1	1	0
K00854	1	1	1	0
K12405	1	1	1	1
K03614	1	1	1	1
K00503	1	1	0	1
K06976	1	1	0	1
K18665	1	1	1	1
K14742	1	1	1	1
K19224	1	1	0	1
K07050	1	0	1	1
K02445	1	0	1	1
K08167	1	0	0	0
K07376	1	0	1	1
K00156	1	1	0	1
K00284	1	1	1	1
K01133	1	1	0	1
K12954	1	0	0	0
K00590	1	1	1	1
K17677	1	1	1	1
K12955	1	0	0	0
K17733	1	1	1	1
K07159	1	0	0	0
K00768	1	1	1	1
K02226	1	0	1	1
K04756	1	1	0	1
K13810	1	0	1	1
K12999	1	1	1	1
K11779	1	0	1	0
K16422	1	0	1	1
K00076	1	1	1	0
K09561	1	0	0	0
K17228	1	0	1	0
K01758	1	1	1	1
K02434	1	1	1	1
K02433	1	1	1	1
K02435	1	1	1	1
K14451	1	0	1	0
K08691	1	0	1	0
K08384	1	1	0	1
K05364	1	0	0	1
K05307	1	0	0	0
K15013	1	1	1	1
K01090	1	1	1	1
K06123	1	1	1	0
K03649	1	1	1	1
K00761	1	1	1	1
K01847	1	1	1	1
K03822	1	0	0	1
K07542	1	1	0	1
K14340	1	1	1	0
K08602	1	1	1	1
K05786	1	0	1	1
K06960	1	0	0	1
K15916	1	1	0	0
K09791	1	0	1	1
K01840	1	1	1	1
K02446	1	0	0	0
K07020	1	0	0	0
K14628	1	0	0	0
K18346	1	1	0	1
K14729	1	0	1	0
K06221	1	1	1	1
K14698	1	0	0	0
K08974	1	0	0	1
K09118	1	0	0	0
K02288	1	0	0	1
K07177	1	0	0	0
K15868	1	0	1	0
K06188	1	1	1	1
K06878	1	1	0	0
K01880	1	1	0	1
K16927	1	0	0	1
K16786	1	1	1	0
K16785	1	0	0	1
K07228	1	1	0	1
K11494	1	1	0	0
K16320	1	0	1	0
K07104	1	1	1	1
K13985	1	1	1	1
K07229	1	0	0	0
K18091	1	0	0	0
K08997	1	1	1	1
K14449	1	0	1	1
K05350	1	1	1	1
K11705	1	1	0	0
K09818	1	1	1	1
K12349	1	1	1	1
K01468	1	1	1	1
K05603	1	0	1	1
K01745	1	1	1	1
K09684	1	1	0	0
K02074	1	0	1	0
K02075	1	0	1	1
K01182	1	1	1	1
K02077	1	0	1	0
K03073	1	1	1	1
K02601	1	1	1	1
K03975	1	1	1	1
K11936	1	1	1	1
K01940	1	1	1	1
K02063	1	0	1	0
K04517	1	0	1	0
K15734	1	1	1	1
K11731	1	0	1	0
K02064	1	0	1	0
K00146	1	1	1	0
K00145	1	1	1	1
K03402	1	0	0	1
K06987	1	1	1	1
K00239	1	1	1	1
K00240	1	1	0	1
K03734	1	1	1	1
K17247	1	0	1	1
K07214	1	1	0	1
K17362	1	1	1	1
K01563	1	1	1	1
K18476	1	0	1	1
K10112	1	1	1	1
K17527	1	0	0	1
K00517	1	0	1	1
K03478	1	1	1	1
K18455	1	1	0	0
K02862	1	0	0	0
K03498	1	1	1	1
K03499	1	1	1	1
K15408	1	0	0	0
K02276	1	1	1	1
K02277	1	1	1	1
K12574	1	0	1	1
K18481	1	0	0	1
K14441	1	1	1	1
K12866	1	0	0	0
K03742	1	1	1	1
K03752	1	1	1	1
K19300	1	0	0	0
K16048	1	1	1	1
K14447	1	0	0	1
K04043	1	1	1	1
K02347	1	1	0	1
K16330	1	1	0	0
K03696	1	1	0	1
K07067	1	0	0	0
K00865	1	1	0	1
K02825	1	1	1	1
K16020	1	0	0	0
K13829	1	1	1	1
K13832	1	1	1	1
K07447	1	1	1	1
K03072	1	0	1	1
K02552	1	1	0	1
K01796	1	0	1	1
K08680	1	0	0	1
K02551	1	1	1	1
K10133	1	0	1	0
K07999	1	1	0	1
K01669	1	1	1	1
K01608	1	0	1	0
K14250	1	0	1	0
K00867	1	0	0	0
K06158	1	1	1	1
K12960	1	1	1	1
K03783	1	1	1	1
K12663	1	1	1	1
K15982	1	0	0	1
K03713	1	1	1	1
K03405	1	1	0	1
K08640	1	1	1	1
K00137	1	0	0	0
K11069	1	0	1	1
K08172	1	0	1	0
K01578	1	0	1	0
K16645	1	1	1	1
K16914	1	0	0	0
K02377	1	1	1	1
K03524	1	1	1	1
K02619	1	1	1	0
K01665	1	1	1	1
K08678	1	1	1	1
K09761	1	1	1	1
K10398	1	1	1	1
K16039	1	0	1	1
K12443	1	0	0	0
K02834	1	1	1	1
K09764	1	0	0	1
K00556	1	1	0	1
K01579	1	1	1	1
K15383	1	1	1	1
K03340	1	0	0	1
K16046	1	0	0	1
K11168	1	1	1	1
K01785	1	1	0	1
K07317	1	1	1	1
K12111	1	1	0	0
K14084	1	1	1	1
K05967	1	1	1	1
K07503	1	1	1	1
K06207	1	1	1	1
K14205	1	0	1	0
K01191	1	1	0	0
K06999	1	1	1	1
K01470	1	0	1	1
K03855	1	0	0	0
K00313	1	0	0	0
K01446	1	1	0	0
K09966	1	1	1	1
K00135	1	1	1	0
K05522	1	0	0	0
K06871	1	1	1	1
K10979	1	1	1	1
K01469	1	0	1	1
K04488	1	0	1	1
K11065	1	1	1	1
K07071	1	1	1	1
K16164	1	1	1	1
[truncated: 4,676 more rows]
