# Supplementary material for: Integration of time-series meta-omics data reveals how microbial ecosystems respond to disturbance
Source: Nat Commun. 2020 Oct 19;11:5281. doi: 10.1038/s41467-020-19006-2 (PMC7572474; doi:10.1038/s41467-020-19006-2)
Supplement: Supplementary file 11 — Source Data [file 41467_2020_19006_MOESM11_ESM.zip › Source Data/fig3ab.tsv]

genus	date	val	type
Acidimicrobium	2011-03-21	8.322484326990079	MG
Acidimicrobium	2011-03-29	7.664534398940871	MG
Acidimicrobium	2011-04-05	7.871188395955778	MG
Acidimicrobium	2011-04-14	6.695900278984079	MG
Acidimicrobium	2011-04-21	6.695176895338886	MG
Acidimicrobium	2011-04-29	6.304652265686658	MG
Acidimicrobium	2011-05-06	7.462918376431739	MG
Acidimicrobium	2011-05-13	7.742366233317475	MG
Acidimicrobium	2011-05-20	6.627357695825225	MG
Acidimicrobium	2011-05-27	7.42587966917312	MG
Acidimicrobium	2011-06-03	7.890683930631576	MG
Acidimicrobium	2011-06-09	6.3067184474158164	MG
Acidimicrobium	2011-06-17	6.607236877128424	MG
Acidimicrobium	2011-06-24	8.888401834415415	MG
Acidimicrobium	2011-07-01	9.086751152724618	MG
Acidimicrobium	2011-07-08	7.603533497474856	MG
Acidimicrobium	2011-08-05	7.1142293993547465	MG
Acidimicrobium	2011-08-11	9.303982203508937	MG
Acidimicrobium	2011-08-19	12.956572202383882	MG
Acidimicrobium	2011-08-29	10.002773611081224	MG
Acidimicrobium	2011-09-05	9.543969219164078	MG
Acidimicrobium	2011-09-12	9.628172778687015	MG
Acidimicrobium	2011-09-19	9.698930230129893	MG
Acidimicrobium	2011-09-28	9.363112743210642	MG
Acidimicrobium	2011-10-05	6.365657396188036	MG
Acidimicrobium	2011-10-12	7.450458792412071	MG
Acidimicrobium	2011-11-02	8.507887241706907	MG
Acidimicrobium	2011-11-07	6.963399589112534	MG
Acidimicrobium	2011-11-16	4.753787393686493	MG
Acidimicrobium	2011-11-23	2.0837365879875964	MG
Acidimicrobium	2011-11-29	2.6141399038118776	MG
Acidimicrobium	2011-12-21	8.066095538195304	MG
Acidimicrobium	2011-12-28	8.158025006436551	MG
Acidimicrobium	2012-01-03	7.8417251604508955	MG
Acidimicrobium	2012-01-11	8.521522147967966	MG
Acidimicrobium	2012-01-19	8.829918101989902	MG
Acidimicrobium	2012-01-25	9.6079593880472	MG
Acidimicrobium	2012-02-01	9.012117564715712	MG
Acidimicrobium	2012-02-08	7.455366974150231	MG
Acidimicrobium	2012-02-14	9.994566724960958	MG
Acidimicrobium	2012-02-23	8.388945752214976	MG
Acidimicrobium	2012-02-29	8.034457554098472	MG
Acidimicrobium	2012-03-08	8.243907181291883	MG
Acidimicrobium	2012-03-14	7.811366833904392	MG
Acidimicrobium	2012-03-22	8.233253317224337	MG
Acidimicrobium	2012-03-28	8.129900111285789	MG
Acidimicrobium	2012-04-04	9.00455431224723	MG
Acidimicrobium	2012-04-10	8.234723448039402	MG
Acidimicrobium	2012-04-17	9.701280066941683	MG
Acidimicrobium	2012-04-25	8.618509592021145	MG
Acidimicrobium	2012-05-03	8.3632121585854	MG
Acinetobacter	2011-03-21	0.7918696793018238	MG
Acinetobacter	2011-03-29	0.9112908887978675	MG
Acinetobacter	2011-04-05	1.10782992123124	MG
Acinetobacter	2011-04-14	1.3808256948804778	MG
Acinetobacter	2011-04-21	1.4553069681717181	MG
Acinetobacter	2011-04-29	1.4489441346470067	MG
Acinetobacter	2011-05-06	1.565595123429885	MG
Acinetobacter	2011-05-13	0.8759814181218742	MG
Acinetobacter	2011-05-20	0.830901164656348	MG
Acinetobacter	2011-05-27	2.516304333495865	MG
Acinetobacter	2011-06-03	3.782384374220497	MG
Acinetobacter	2011-06-09	4.719034418775847	MG
Acinetobacter	2011-06-17	2.9347686478900856	MG
Acinetobacter	2011-06-24	4.773486362963504	MG
Acinetobacter	2011-07-01	10.160044195585485	MG
Acinetobacter	2011-07-08	9.04729157221665	MG
Acinetobacter	2011-08-05	9.653519132564258	MG
Acinetobacter	2011-08-11	6.381504835084691	MG
Acinetobacter	2011-08-19	1.2440011211761657	MG
Acinetobacter	2011-08-29	3.5689992736417198	MG
Acinetobacter	2011-09-05	4.720733299426642	MG
Acinetobacter	2011-09-12	5.314214580795362	MG
Acinetobacter	2011-09-19	5.3535464293330115	MG
Acinetobacter	2011-09-28	6.067634260740103	MG
Acinetobacter	2011-10-05	11.506611327429388	MG
Acinetobacter	2011-10-12	8.705329717578827	MG
Acinetobacter	2011-11-02	16.05225285020697	MG
Acinetobacter	2011-11-07	24.299654970195977	MG
Acinetobacter	2011-11-16	31.23217203199276	MG
Acinetobacter	2011-11-23	39.86122815656609	MG
Acinetobacter	2011-11-29	45.65383625317325	MG
Acinetobacter	2011-12-21	28.370473868467098	MG
Acinetobacter	2011-12-28	21.852812779436853	MG
Acinetobacter	2012-01-03	15.624909540452125	MG
Acinetobacter	2012-01-11	8.538456662568652	MG
Acinetobacter	2012-01-19	4.884928980328874	MG
Acinetobacter	2012-01-25	4.104146159053938	MG
Acinetobacter	2012-02-01	3.5581524232150965	MG
Acinetobacter	2012-02-08	3.271823396023867	MG
Acinetobacter	2012-02-14	2.019478915571569	MG
Acinetobacter	2012-02-23	3.042485181852809	MG
Acinetobacter	2012-02-29	2.9105853475690147	MG
Acinetobacter	2012-03-08	2.5062058818380435	MG
Acinetobacter	2012-03-14	2.2655266353233507	MG
Acinetobacter	2012-03-22	2.8323532720060327	MG
Acinetobacter	2012-03-28	4.994283071839939	MG
Acinetobacter	2012-04-04	4.334323869419504	MG
Acinetobacter	2012-04-10	3.186336068533311	MG
Acinetobacter	2012-04-17	7.359760912845411	MG
Acinetobacter	2012-04-25	11.022687253785772	MG
Acinetobacter	2012-05-03	7.692924536750466	MG
Albidiferax	2011-03-21	6.38349126808187	MG
Albidiferax	2011-03-29	6.12582246679643	MG
Albidiferax	2011-04-05	6.126741213495443	MG
Albidiferax	2011-04-14	5.280506516424521	MG
Albidiferax	2011-04-21	5.196536980958486	MG
Albidiferax	2011-04-29	5.5951188859907335	MG
Albidiferax	2011-05-06	6.119213642217422	MG
Albidiferax	2011-05-13	6.359307496217339	MG
Albidiferax	2011-05-20	6.185091197292536	MG
Albidiferax	2011-05-27	4.412466470565322	MG
Albidiferax	2011-06-03	4.494479231774242	MG
Albidiferax	2011-06-09	6.644161679263389	MG
Albidiferax	2011-06-17	6.513193857322732	MG
Albidiferax	2011-06-24	7.1143628502816085	MG
Albidiferax	2011-07-01	5.589409379535555	MG
Albidiferax	2011-07-08	5.7271742535808	MG
Albidiferax	2011-08-05	4.689240860908674	MG
Albidiferax	2011-08-11	3.3675817573616094	MG
Albidiferax	2011-08-19	3.2650949180502695	MG
Albidiferax	2011-08-29	6.395395321668466	MG
Albidiferax	2011-09-05	6.502875615190884	MG
Albidiferax	2011-09-12	8.371132076059009	MG
Albidiferax	2011-09-19	8.765929995489962	MG
Albidiferax	2011-09-28	9.721919418598485	MG
Albidiferax	2011-10-05	9.480273801979141	MG
Albidiferax	2011-10-12	7.478992526997045	MG
Albidiferax	2011-11-02	5.282546352101716	MG
Albidiferax	2011-11-07	5.885526775719888	MG
Albidiferax	2011-11-16	2.790454791941208	MG
Albidiferax	2011-11-23	2.2832490012196955	MG
Albidiferax	2011-11-29	2.2123503939409916	MG
Albidiferax	2011-12-21	4.115287119308875	MG
Albidiferax	2011-12-28	4.19329645705076	MG
Albidiferax	2012-01-03	5.337675800656563	MG
Albidiferax	2012-01-11	6.316930695924678	MG
Albidiferax	2012-01-19	6.517739516795119	MG
Albidiferax	2012-01-25	5.69512833287661	MG
Albidiferax	2012-02-01	6.4826816283269775	MG
Albidiferax	2012-02-08	6.247677215770175	MG
Albidiferax	2012-02-14	5.12911075996358	MG
Albidiferax	2012-02-23	5.850735991827701	MG
Albidiferax	2012-02-29	6.00521342046452	MG
Albidiferax	2012-03-08	5.624679108192947	MG
Albidiferax	2012-03-14	6.31547553008806	MG
Albidiferax	2012-03-22	5.931051305579241	MG
Albidiferax	2012-03-28	4.885458566672946	MG
Albidiferax	2012-04-04	4.8473977963074875	MG
Albidiferax	2012-04-10	5.4011267717923	MG
Albidiferax	2012-04-17	3.924872602568487	MG
Albidiferax	2012-04-25	4.548494421116841	MG
Albidiferax	2012-05-03	5.957126831645448	MG
Candidatus Microthrix	2011-03-21	26.18083775042212	MG
Candidatus Microthrix	2011-03-29	23.641354879292603	MG
Candidatus Microthrix	2011-04-05	30.644209502075995	MG
Candidatus Microthrix	2011-04-14	28.689472294744785	MG
Candidatus Microthrix	2011-04-21	25.223201231184472	MG
Candidatus Microthrix	2011-04-29	24.794716699057762	MG
Candidatus Microthrix	2011-05-06	28.67318320239073	MG
Candidatus Microthrix	2011-05-13	30.448443284124473	MG
Candidatus Microthrix	2011-05-20	27.430820852342414	MG
Candidatus Microthrix	2011-05-27	31.92802797589372	MG
Candidatus Microthrix	2011-06-03	35.24216298727612	MG
Candidatus Microthrix	2011-06-09	22.46981143001185	MG
Candidatus Microthrix	2011-06-17	23.08104625329397	MG
Candidatus Microthrix	2011-06-24	25.03654009838958	MG
Candidatus Microthrix	2011-07-01	19.095100353551818	MG
Candidatus Microthrix	2011-07-08	20.599546494836247	MG
Candidatus Microthrix	2011-08-05	15.706763972419612	MG
Candidatus Microthrix	2011-08-11	22.548879526528246	MG
Candidatus Microthrix	2011-08-19	33.9261068831966	MG
Candidatus Microthrix	2011-08-29	30.125422026467326	MG
Candidatus Microthrix	2011-09-05	22.95759391239869	MG
Candidatus Microthrix	2011-09-12	24.539695834131386	MG
Candidatus Microthrix	2011-09-19	32.48515629722077	MG
Candidatus Microthrix	2011-09-28	25.94056060254723	MG
Candidatus Microthrix	2011-10-05	16.941744070854693	MG
Candidatus Microthrix	2011-10-12	20.186761520204154	MG
Candidatus Microthrix	2011-11-02	23.721934416980204	MG
Candidatus Microthrix	2011-11-07	13.804260227338826	MG
Candidatus Microthrix	2011-11-16	7.548543626956459	MG
Candidatus Microthrix	2011-11-23	1.5890161932433529	MG
Candidatus Microthrix	2011-11-29	1.9559346289049668	MG
Candidatus Microthrix	2011-12-21	15.112566164122406	MG
Candidatus Microthrix	2011-12-28	17.221144627242214	MG
Candidatus Microthrix	2012-01-03	18.368496476444303	MG
Candidatus Microthrix	2012-01-11	21.623353023115193	MG
Candidatus Microthrix	2012-01-19	25.94703175679002	MG
Candidatus Microthrix	2012-01-25	31.34632388119566	MG
Candidatus Microthrix	2012-02-01	31.944408833773174	MG
Candidatus Microthrix	2012-02-08	29.027517647479876	MG
Candidatus Microthrix	2012-02-14	30.680245245805164	MG
Candidatus Microthrix	2012-02-23	31.645708711606567	MG
Candidatus Microthrix	2012-02-29	35.426955282103876	MG
Candidatus Microthrix	2012-03-08	39.666765830247286	MG
Candidatus Microthrix	2012-03-14	34.736512208334055	MG
Candidatus Microthrix	2012-03-22	39.19027959535295	MG
Candidatus Microthrix	2012-03-28	35.258902623823445	MG
Candidatus Microthrix	2012-04-04	33.8006629575964	MG
Candidatus Microthrix	2012-04-10	35.41645720662239	MG
Candidatus Microthrix	2012-04-17	33.59549938554699	MG
Candidatus Microthrix	2012-04-25	32.92317531830501	MG
Candidatus Microthrix	2012-05-03	35.71722355674771	MG
Chitinophaga pinensis	2011-03-21	7.055585423447146	MG
Chitinophaga pinensis	2011-03-29	7.383681411070449	MG
Chitinophaga pinensis	2011-04-05	7.00941691150132	MG
Chitinophaga pinensis	2011-04-14	7.997003871976808	MG
Chitinophaga pinensis	2011-04-21	10.094594457600893	MG
Chitinophaga pinensis	2011-04-29	10.864722596159373	MG
Chitinophaga pinensis	2011-05-06	11.357320011586332	MG
Chitinophaga pinensis	2011-05-13	12.094199957571801	MG
Chitinophaga pinensis	2011-05-20	14.640251705093174	MG
Chitinophaga pinensis	2011-05-27	12.665348021278803	MG
Chitinophaga pinensis	2011-06-03	11.024181392933688	MG
Chitinophaga pinensis	2011-06-09	15.500257079505232	MG
Chitinophaga pinensis	2011-06-17	15.876728807211128	MG
Chitinophaga pinensis	2011-06-24	13.902910652493734	MG
Chitinophaga pinensis	2011-07-01	11.614396906810166	MG
Chitinophaga pinensis	2011-07-08	12.50589774339121	MG
Chitinophaga pinensis	2011-08-05	15.085502567458876	MG
Chitinophaga pinensis	2011-08-11	13.658976561080856	MG
Chitinophaga pinensis	2011-08-19	9.180880843685543	MG
Chitinophaga pinensis	2011-08-29	14.377460546525217	MG
Chitinophaga pinensis	2011-09-05	17.155406475029682	MG
Chitinophaga pinensis	2011-09-12	11.674344757712833	MG
Chitinophaga pinensis	2011-09-19	8.676968786304364	MG
Chitinophaga pinensis	2011-09-28	12.159922889373364	MG
Chitinophaga pinensis	2011-10-05	18.232287928639234	MG
Chitinophaga pinensis	2011-10-12	20.868640231463658	MG
Chitinophaga pinensis	2011-11-02	11.914707619287814	MG
Chitinophaga pinensis	2011-11-07	12.10069353647776	MG
Chitinophaga pinensis	2011-11-16	6.641903176948982	MG
Chitinophaga pinensis	2011-11-23	3.6645891187851642	MG
Chitinophaga pinensis	2011-11-29	3.010867583669243	MG
Chitinophaga pinensis	2011-12-21	6.427432267276559	MG
Chitinophaga pinensis	2011-12-28	9.380614213531302	MG
Chitinophaga pinensis	2012-01-03	12.098318814722688	MG
Chitinophaga pinensis	2012-01-11	13.737964004595755	MG
Chitinophaga pinensis	2012-01-19	12.978567377463902	MG
Chitinophaga pinensis	2012-01-25	12.023852922644622	MG
Chitinophaga pinensis	2012-02-01	14.17355550320531	MG
Chitinophaga pinensis	2012-02-08	15.518290429602056	MG
Chitinophaga pinensis	2012-02-14	13.642047157812168	MG
Chitinophaga pinensis	2012-02-23	14.855270271570548	MG
Chitinophaga pinensis	2012-02-29	14.42926674058915	MG
Chitinophaga pinensis	2012-03-08	12.517364108053586	MG
Chitinophaga pinensis	2012-03-14	15.64212889977522	MG
Chitinophaga pinensis	2012-03-22	13.25581491879827	MG
Chitinophaga pinensis	2012-03-28	15.290748319633321	MG
Chitinophaga pinensis	2012-04-04	16.530150439837435	MG
Chitinophaga pinensis	2012-04-10	13.637170870609513	MG
Chitinophaga pinensis	2012-04-17	10.178731776791059	MG
Chitinophaga pinensis	2012-04-25	8.555754139909082	MG
Chitinophaga pinensis	2012-05-03	10.175993270439397	MG
Dechloromonas	2011-03-21	4.998286998752169	MG
Dechloromonas	2011-03-29	5.273043560129003	MG
Dechloromonas	2011-04-05	4.379088870648623	MG
Dechloromonas	2011-04-14	4.643599820129086	MG
Dechloromonas	2011-04-21	4.742677456646143	MG
Dechloromonas	2011-04-29	4.537953490147955	MG
Dechloromonas	2011-05-06	4.08289532160484	MG
Dechloromonas	2011-05-13	4.238107217645573	MG
Dechloromonas	2011-05-20	5.894671099854411	MG
Dechloromonas	2011-05-27	4.66760672645658	MG
Dechloromonas	2011-06-03	3.094196025552576	MG
Dechloromonas	2011-06-09	3.046707433477738	MG
Dechloromonas	2011-06-17	2.9461427588085196	MG
Dechloromonas	2011-06-24	1.9366464243380315	MG
Dechloromonas	2011-07-01	1.8463524568809815	MG
Dechloromonas	2011-07-08	2.3315054202424816	MG
Dechloromonas	2011-08-05	2.533976359180229	MG
Dechloromonas	2011-08-11	2.2452335556767866	MG
Dechloromonas	2011-08-19	1.9494147416084318	MG
Dechloromonas	2011-08-29	2.5966120587099435	MG
Dechloromonas	2011-09-05	3.5844363135774917	MG
Dechloromonas	2011-09-12	3.0117251990759044	MG
Dechloromonas	2011-09-19	2.442039642069041	MG
Dechloromonas	2011-09-28	2.5035657485383447	MG
Dechloromonas	2011-10-05	2.207536084126959	MG
Dechloromonas	2011-10-12	1.2924358471251884	MG
Dechloromonas	2011-11-02	0.8073128734704382	MG
Dechloromonas	2011-11-07	0.8918894263944397	MG
Dechloromonas	2011-11-16	0.6732943052506954	MG
Dechloromonas	2011-11-23	0.4041116501636095	MG
Dechloromonas	2011-11-29	0.5188256239782745	MG
Dechloromonas	2011-12-21	0.5489668041437453	MG
Dechloromonas	2011-12-28	0.6745106124624061	MG
Dechloromonas	2012-01-03	0.8287699684374553	MG
Dechloromonas	2012-01-11	0.9386043586943131	MG
Dechloromonas	2012-01-19	1.1981019877365533	MG
Dechloromonas	2012-01-25	0.9949824651822314	MG
Dechloromonas	2012-02-01	1.1072221598534977	MG
Dechloromonas	2012-02-08	1.6448725032914289	MG
Dechloromonas	2012-02-14	1.8350827071610447	MG
Dechloromonas	2012-02-23	2.015430531269651	MG
Dechloromonas	2012-02-29	1.9677745722726319	MG
Dechloromonas	2012-03-08	1.7384966980521692	MG
Dechloromonas	2012-03-14	1.9871412735759235	MG
Dechloromonas	2012-03-22	1.9502634134375652	MG
Dechloromonas	2012-03-28	2.0401778827800765	MG
Dechloromonas	2012-04-04	1.7861362424521157	MG
Dechloromonas	2012-04-10	2.1326096493402424	MG
Dechloromonas	2012-04-17	1.7063763303204578	MG
Dechloromonas	2012-04-25	1.6316122516901597	MG
Dechloromonas	2012-05-03	1.186381691681017	MG
Haliscomenobacter	2011-03-21	15.142619561769822	MG
Haliscomenobacter	2011-03-29	16.636265019314465	MG
Haliscomenobacter	2011-04-05	15.251432995984345	MG
Haliscomenobacter	2011-04-14	15.588237663295144	MG
Haliscomenobacter	2011-04-21	17.77683031888464	MG
Haliscomenobacter	2011-04-29	16.49082559893788	MG
Haliscomenobacter	2011-05-06	13.169229351127905	MG
Haliscomenobacter	2011-05-13	8.931109743209296	MG
Haliscomenobacter	2011-05-20	8.850158362673847	MG
Haliscomenobacter	2011-05-27	7.334045336297744	MG
Haliscomenobacter	2011-06-03	7.3736738194336136	MG
Haliscomenobacter	2011-06-09	10.479444422603944	MG
Haliscomenobacter	2011-06-17	10.825398929671728	MG
Haliscomenobacter	2011-06-24	8.448653331442928	MG
Haliscomenobacter	2011-07-01	8.097226824411049	MG
Haliscomenobacter	2011-07-08	8.591832469214113	MG
Haliscomenobacter	2011-08-05	9.327560705265808	MG
Haliscomenobacter	2011-08-11	8.05999094995937	MG
Haliscomenobacter	2011-08-19	6.481493866129768	MG
Haliscomenobacter	2011-08-29	5.0052689910445665	MG
Haliscomenobacter	2011-09-05	8.08975251612763	MG
Haliscomenobacter	2011-09-12	9.830710728697698	MG
Haliscomenobacter	2011-09-19	5.010307016671082	MG
Haliscomenobacter	2011-09-28	4.721156121619328	MG
Haliscomenobacter	2011-10-05	6.234834978569391	MG
Haliscomenobacter	2011-10-12	6.831139737257508	MG
Haliscomenobacter	2011-11-02	7.925580770720678	MG
Haliscomenobacter	2011-11-07	8.594986223782398	MG
Haliscomenobacter	2011-11-16	4.6934161004417705	MG
Haliscomenobacter	2011-11-23	2.2219724229958793	MG
Haliscomenobacter	2011-11-29	1.4943844863189306	MG
Haliscomenobacter	2011-12-21	3.857913385210917	MG
Haliscomenobacter	2011-12-28	4.308417488849057	MG
Haliscomenobacter	2012-01-03	4.722297646237354	MG
Haliscomenobacter	2012-01-11	6.404055128124453	MG
Haliscomenobacter	2012-01-19	6.523959073921303	MG
Haliscomenobacter	2012-01-25	5.658953048170382	MG
Haliscomenobacter	2012-02-01	5.8808403553257085	MG
Haliscomenobacter	2012-02-08	7.224037096431291	MG
Haliscomenobacter	2012-02-14	6.896561619141191	MG
Haliscomenobacter	2012-02-23	7.092474961196255	MG
Haliscomenobacter	2012-02-29	6.995215178180917	MG
Haliscomenobacter	2012-03-08	6.324572495398188	MG
Haliscomenobacter	2012-03-14	6.908446883489281	MG
Haliscomenobacter	2012-03-22	6.025092786425509	MG
Haliscomenobacter	2012-03-28	6.123766945737213	MG
Haliscomenobacter	2012-04-04	7.409830059312043	MG
Haliscomenobacter	2012-04-10	7.043423713224445	MG
Haliscomenobacter	2012-04-17	6.174238795629888	MG
Haliscomenobacter	2012-04-25	5.5519890585751925	MG
Haliscomenobacter	2012-05-03	6.781143710238	MG
Intrasporangium	2011-03-21	11.445072116320103	MG
Intrasporangium	2011-03-29	11.476739311028352	MG
Intrasporangium	2011-04-05	9.545647148605775	MG
Intrasporangium	2011-04-14	9.274704283360913	MG
Intrasporangium	2011-04-21	6.852819104931779	MG
Intrasporangium	2011-04-29	7.554724587408075	MG
Intrasporangium	2011-05-06	7.1608309418328755	MG
Intrasporangium	2011-05-13	8.101099237718808	MG
Intrasporangium	2011-05-20	7.298359968643941	MG
Intrasporangium	2011-05-27	8.258640673232332	MG
Intrasporangium	2011-06-03	7.513341274277466	MG
Intrasporangium	2011-06-09	5.283409605620011	MG
Intrasporangium	2011-06-17	5.2560770372403	MG
Intrasporangium	2011-06-24	5.746112175503919	MG
Intrasporangium	2011-07-01	4.907919299160894	MG
Intrasporangium	2011-07-08	4.456358986854773	MG
Intrasporangium	2011-08-05	3.800285660675507	MG
Intrasporangium	2011-08-11	4.121366265148467	MG
Intrasporangium	2011-08-19	4.509190859058297	MG
Intrasporangium	2011-08-29	2.716063563904329	MG
Intrasporangium	2011-09-05	2.378636418050488	MG
Intrasporangium	2011-09-12	2.7896124192649343	MG
Intrasporangium	2011-09-19	3.0994828273587967	MG
Intrasporangium	2011-09-28	3.395161260194088	MG
Intrasporangium	2011-10-05	2.8274678870338015	MG
Intrasporangium	2011-10-12	3.228396843453697	MG
Intrasporangium	2011-11-02	3.4851894768145604	MG
Intrasporangium	2011-11-07	3.3797883123872285	MG
Intrasporangium	2011-11-16	3.1525726519194945	MG
Intrasporangium	2011-11-23	1.6703394150370685	MG
Intrasporangium	2011-11-29	2.6365507878593344	MG
Intrasporangium	2011-12-21	8.05470770053631	MG
Intrasporangium	2011-12-28	13.173190813506451	MG
Intrasporangium	2012-01-03	12.927639086558996	MG
Intrasporangium	2012-01-11	11.518502848311616	MG
Intrasporangium	2012-01-19	10.22951771462132	MG
Intrasporangium	2012-01-25	11.018100984542905	MG
Intrasporangium	2012-02-01	9.065642401648715	MG
Intrasporangium	2012-02-08	10.024518796884406	MG
Intrasporangium	2012-02-14	12.852906871388914	MG
Intrasporangium	2012-02-23	11.904414283600591	MG
Intrasporangium	2012-02-29	10.562736894727209	MG
Intrasporangium	2012-03-08	10.679738227123526	MG
Intrasporangium	2012-03-14	10.221623716375479	MG
Intrasporangium	2012-03-22	9.595419902986482	MG
Intrasporangium	2012-03-28	8.187358027770397	MG
Intrasporangium	2012-04-04	6.99765240082418	MG
Intrasporangium	2012-04-10	8.412157560322889	MG
Intrasporangium	2012-04-17	8.557073715466519	MG
Intrasporangium	2012-04-25	7.889666059442491	MG
Intrasporangium	2012-05-03	7.23129870954244	MG
Leptospira	2011-03-21	4.742982210528009	MG
Leptospira	2011-03-29	4.850959307882681	MG
Leptospira	2011-04-05	4.272395238817066	MG
Leptospira	2011-04-14	5.1382170585095	MG
Leptospira	2011-04-21	7.749835711476795	MG
Leptospira	2011-04-29	7.556270167298601	MG
Leptospira	2011-05-06	6.451039884421711	MG
Leptospira	2011-05-13	4.559509329546838	MG
Leptospira	2011-05-20	3.863685595403562	MG
Leptospira	2011-05-27	4.630525349953617	MG
Leptospira	2011-06-03	5.7952596953822955	MG
Leptospira	2011-06-09	8.565087104509734	MG
Leptospira	2011-06-17	7.259869341729124	MG
Leptospira	2011-06-24	6.459456057573035	MG
Leptospira	2011-07-01	7.0520471969912055	MG
Leptospira	2011-07-08	7.100627922650254	MG
Leptospira	2011-08-05	4.3905380208917535	MG
Leptospira	2011-08-11	3.6836269406275353	MG
Leptospira	2011-08-19	3.921593158161619	MG
Leptospira	2011-08-29	4.67482724305342	MG
Leptospira	2011-09-05	3.676861721675982	MG
Leptospira	2011-09-12	3.1510392901538946	MG
Leptospira	2011-09-19	2.776764278213803	MG
Leptospira	2011-09-28	0.24752573053439683	MG
Leptospira	2011-10-05	0.24658605539424278	MG
Leptospira	2011-10-12	0.2499614125713488	MG
Leptospira	2011-11-02	5.735274881613171	MG
Leptospira	2011-11-07	8.235054897655807	MG
Leptospira	2011-11-16	23.612672246223376	MG
Leptospira	2011-11-23	32.669274649714986	MG
Leptospira	2011-11-29	23.817712739283973	MG
Leptospira	2011-12-21	8.742552509629105	MG
Leptospira	2011-12-28	7.027047660959909	MG
Leptospira	2012-01-03	7.472653800245446	MG
Leptospira	2012-01-11	7.590580657403994	MG
Leptospira	2012-01-19	8.50635800646447	MG
Leptospira	2012-01-25	7.057329335678043	MG
Leptospira	2012-02-01	6.306101442994478	MG
Leptospira	2012-02-08	5.885826548729324	MG
Leptospira	2012-02-14	2.8571248323408343	MG
Leptospira	2012-02-23	2.304031350954332	MG
Leptospira	2012-02-29	2.3343440208479382	MG
Leptospira	2012-03-08	1.9108649229042598	MG
Leptospira	2012-03-14	2.3539352561742897	MG
Leptospira	2012-03-22	1.6663665660132432	MG
Leptospira	2012-03-28	3.5105876920940586	MG
Leptospira	2012-04-04	4.722632477609253	MG
Leptospira	2012-04-10	4.928142951395671	MG
Leptospira	2012-04-17	5.604022828446415	MG
Leptospira	2012-04-25	6.657384488981568	MG
Leptospira	2012-05-03	5.133792905498453	MG
mean abundance < 2%	2011-03-21	11.725794969862989	MG
mean abundance < 2%	2011-03-29	12.61220115124594	MG
mean abundance < 2%	2011-04-05	10.576670796323432	MG
mean abundance < 2%	2011-04-14	11.99307201073267	MG
mean abundance < 2%	2011-04-21	10.9255060436559	MG
mean abundance < 2%	2011-04-29	11.338355705113871	MG
mean abundance < 2%	2011-05-06	10.73969668929818	MG
mean abundance < 2%	2011-05-13	12.446238035030518	MG
mean abundance < 2%	2011-05-20	13.947046807237596	MG
mean abundance < 2%	2011-05-27	12.755761385801867	MG
mean abundance < 2%	2011-06-03	10.74052193631455	MG
mean abundance < 2%	2011-06-09	12.618266814951395	MG
mean abundance < 2%	2011-06-17	14.59034375703168	MG
mean abundance < 2%	2011-06-24	13.933304048335925	MG
mean abundance < 2%	2011-07-01	17.801602158575022	MG
mean abundance < 2%	2011-07-08	16.50702999425813	MG
mean abundance < 2%	2011-08-05	19.371010708009607	MG
mean abundance < 2%	2011-08-11	19.16406363989304	MG
mean abundance < 2%	2011-08-19	16.930466531302194	MG
mean abundance < 2%	2011-08-29	15.117214688418398	MG
mean abundance < 2%	2011-09-05	16.52737446896305	MG
mean abundance < 2%	2011-09-12	17.087646293600326	MG
mean abundance < 2%	2011-09-19	17.039916145638387	MG
mean abundance < 2%	2011-09-28	19.770064186672016	MG
mean abundance < 2%	2011-10-05	18.22006016339342	MG
mean abundance < 2%	2011-10-12	17.38243523980509	MG
mean abundance < 2%	2011-11-02	11.752731551054934	MG
mean abundance < 2%	2011-11-07	10.207987341177743	MG
mean abundance < 2%	2011-11-16	8.728891781393198	MG
mean abundance < 2%	2011-11-23	7.03524800034636	MG
mean abundance < 2%	2011-11-29	9.788297547459365	MG
mean abundance < 2%	2011-12-21	10.640751281047038	MG
mean abundance < 2%	2011-12-28	9.534708787330704	MG
mean abundance < 2%	2012-01-03	10.53932170385613	MG
mean abundance < 2%	2012-01-11	9.687809470164225	MG
mean abundance < 2%	2012-01-19	8.981885074335038	MG
mean abundance < 2%	2012-01-25	8.196946968908605	MG
mean abundance < 2%	2012-02-01	8.223198252328714	MG
mean abundance < 2%	2012-02-08	8.768600518958303	MG
mean abundance < 2%	2012-02-14	9.794559440653682	MG
mean abundance < 2%	2012-02-23	9.460420302773507	MG
mean abundance < 2%	2012-02-29	8.447457626598961	MG
mean abundance < 2%	2012-03-08	8.15865942108423	MG
mean abundance < 2%	2012-03-14	8.890430889564074	MG
mean abundance < 2%	2012-03-22	8.679941001374548	MG
mean abundance < 2%	2012-03-28	8.960056373708069	MG
mean abundance < 2%	2012-04-04	8.004729385105433	MG
mean abundance < 2%	2012-04-10	8.600370996371508	MG
mean abundance < 2%	2012-04-17	10.124374344521108	MG
mean abundance < 2%	2012-04-25	9.16353269187097	MG
mean abundance < 2%	2012-05-03	8.322352519516484	MG
Xanthomonas	2011-03-21	0.8536576659633563	MG
Xanthomonas	2011-03-29	0.9034780826443061	MG
Xanthomonas	2011-04-05	0.7740397783608979	MG
Xanthomonas	2011-04-14	1.221124665334276	MG
Xanthomonas	2011-04-21	1.198931239353518	MG
Xanthomonas	2011-04-29	1.675828486784932	MG
Xanthomonas	2011-05-06	1.719118124984767	MG
Xanthomonas	2011-05-13	2.190543455482963	MG
Xanthomonas	2011-05-20	2.419237153648975	MG
Xanthomonas	2011-05-27	2.001905443654257	MG
Xanthomonas	2011-06-03	1.6904628555900751	MG
Xanthomonas	2011-06-09	2.214089720144446	MG
Xanthomonas	2011-06-17	2.3114422428606956	MG
Xanthomonas	2011-06-24	1.7753117806453327	MG
Xanthomonas	2011-07-01	2.516594403732116	MG
Xanthomonas	2011-07-08	3.2589955786634155	MG
Xanthomonas	2011-08-05	5.011755333137732	MG
Xanthomonas	2011-08-11	5.174627715025865	MG
Xanthomonas	2011-08-19	3.916897962735081	MG
Xanthomonas	2011-08-29	2.728459939941177	MG
Xanthomonas	2011-09-05	2.7071826824796856	MG
Xanthomonas	2011-09-12	2.302086520996231	MG
Xanthomonas	2011-09-19	2.161725964592533	MG
Xanthomonas	2011-09-28	2.9377123769818283	MG
Xanthomonas	2011-10-05	3.83244002116222	MG
Xanthomonas	2011-10-12	2.6818118651486698	MG
Xanthomonas	2011-11-02	2.0253883442710423	MG
Xanthomonas	2011-11-07	2.148086886029372	MG
Xanthomonas	2011-11-16	2.572651569791901	MG
Xanthomonas	2011-11-23	2.4507975568491034	MG
Xanthomonas	2011-11-29	2.828167378057748	MG
Xanthomonas	2011-12-21	3.2694662461414157	MG
Xanthomonas	2011-12-28	2.2521863198838306	MG
Xanthomonas	2012-01-03	2.0053701699271773	MG
Xanthomonas	2012-01-11	2.4279595474434843	MG
Xanthomonas	2012-01-19	2.1801328239833015	MG
Xanthomonas	2012-01-25	1.5629155842483589	MG
Xanthomonas	2012-02-01	1.2808305058044185	MG
Xanthomonas	2012-02-08	1.4210970631206652	MG
Xanthomonas	2012-02-14	1.6024963107223076	MG
Xanthomonas	2012-02-23	1.3368170689779588	MG
Xanthomonas	2012-02-29	1.1894702425632098	MG
Xanthomonas	2012-03-08	1.1693635846222556	MG
Xanthomonas	2012-03-14	1.4042295066390635	MG
Xanthomonas	2012-03-22	1.3782009304082135	MG
Xanthomonas	2012-03-28	1.307469357274607	MG
Xanthomonas	2012-04-04	1.0892674863478644	MG
Xanthomonas	2012-04-10	1.4494549705248319	MG
Xanthomonas	2012-04-17	1.5384059989181025	MG
Xanthomonas	2012-04-25	1.5551932858262743	MG
Xanthomonas	2012-05-03	1.5754149149824244	MG
NA	2011-03-21	2.357318028560508	MG
NA	2011-03-29	2.520629522857035	MG
NA	2011-04-05	2.441339227000082	MG
NA	2011-04-14	2.0973358416277326	MG
NA	2011-04-21	2.0885835917967635	MG
NA	2011-04-29	1.837887382767159	MG
NA	2011-05-06	1.4989593306736115	MG
NA	2011-05-13	2.013094592013044	MG
NA	2011-05-20	2.01241839732798	MG
NA	2011-05-27	1.4034886141967706	MG
NA	2011-06-03	1.3586524766132946	MG
NA	2011-06-09	2.153011843720607	MG
NA	2011-06-17	1.7977514898116154	MG
NA	2011-06-24	1.9848143836169863	MG
NA	2011-07-01	2.232555672041093	MG
NA	2011-07-08	2.2702060666170727	MG
NA	2011-08-05	3.3156172801331967	MG
NA	2011-08-11	2.2901660501045966	MG
NA	2011-08-19	1.7182869125121452	MG
NA	2011-08-29	2.6915027355442085	MG
NA	2011-09-05	2.155177357915688	MG
NA	2011-09-12	2.299619520825408	MG
NA	2011-09-19	2.489232386978365	MG
NA	2011-09-28	3.1716646609901686	MG
NA	2011-10-05	3.9045002852294695	MG
NA	2011-10-12	3.643636265982733	MG
NA	2011-11-02	2.789193621771558	MG
NA	2011-11-07	3.4886718137280286	MG
NA	2011-11-16	3.599640323453668	MG
NA	2011-11-23	4.066437247091095	MG
NA	2011-11-29	3.468932673542045	MG
NA	2011-12-21	2.7937871159212246	MG
NA	2011-12-28	2.224045233309962	MG
NA	2012-01-03	2.232821832010868	MG
NA	2012-01-11	2.694261455685663	MG
NA	2012-01-19	3.2218595855701957	MG
NA	2012-01-25	2.7333609294514507	MG
NA	2012-02-01	2.9652489288082053	MG
NA	2012-02-08	3.510371809558375	MG
NA	2012-02-14	2.695819414478585	MG
NA	2012-02-23	2.1032655921551022	MG
NA	2012-02-29	1.6965231199840909	MG
NA	2012-03-08	1.45938254119163	MG
NA	2012-03-14	1.463182366756815	MG
NA	2012-03-22	1.2619629903936165	MG
NA	2012-03-28	1.3112910273801375	MG
NA	2012-04-04	1.4726625729410663	MG
NA	2012-04-10	1.5580257932234944	MG
NA	2012-04-17	1.535363242003884	MG
NA	2012-04-25	1.8820014384754917	MG
NA	2012-05-03	1.8631351943727579	MG
Acidimicrobium	2011-03-21	8.198595706368032	MT
Acidimicrobium	2011-03-29	8.767269879867273	MT
Acidimicrobium	2011-04-05	9.83863825376213	MT
Acidimicrobium	2011-04-14	8.090993187400635	MT
Acidimicrobium	2011-04-21	10.343382567219747	MT
Acidimicrobium	2011-04-29	10.570641734388063	MT
Acidimicrobium	2011-05-06	16.39002155430521	MT
Acidimicrobium	2011-05-13	10.834329208064423	MT
Acidimicrobium	2011-05-20	9.616815155676672	MT
Acidimicrobium	2011-05-27	12.665566734433533	MT
Acidimicrobium	2011-06-03	11.27851140708564	MT
Acidimicrobium	2011-06-09	7.495702018991442	MT
Acidimicrobium	2011-06-17	10.737866807793402	MT
Acidimicrobium	2011-06-24	8.578864262711997	MT
Acidimicrobium	2011-07-01	7.408757456685533	MT
Acidimicrobium	2011-07-08	10.411758249404723	MT
Acidimicrobium	2011-08-05	6.765800863073306	MT
Acidimicrobium	2011-08-11	10.061634204503408	MT
Acidimicrobium	2011-08-19	13.341068031387582	MT
Acidimicrobium	2011-08-29	10.396103179455174	MT
Acidimicrobium	2011-09-05	10.203368835296615	MT
Acidimicrobium	2011-09-12	6.3276664394258955	MT
Acidimicrobium	2011-09-19	8.57584350770268	MT
Acidimicrobium	2011-09-28	9.661312560677004	MT
Acidimicrobium	2011-10-05	6.858204674764887	MT
Acidimicrobium	2011-10-12	8.434518535433055	MT
Acidimicrobium	2011-11-02	8.403044662512213	MT
Acidimicrobium	2011-11-07	5.980885011562989	MT
Acidimicrobium	2011-11-16	1.6948836454774199	MT
Acidimicrobium	2011-11-23	1.1593310214559427	MT
Acidimicrobium	2011-11-29	1.1655812996655213	MT
Acidimicrobium	2011-12-21	3.494705745852406	MT
Acidimicrobium	2011-12-28	5.2774146952489875	MT
Acidimicrobium	2012-01-03	5.582013839034245	MT
Acidimicrobium	2012-01-11	7.2979773378120285	MT
Acidimicrobium	2012-01-19	8.342205039478312	MT
Acidimicrobium	2012-01-25	11.052409277000303	MT
Acidimicrobium	2012-02-01	10.89637231750951	MT
Acidimicrobium	2012-02-08	8.945432613957337	MT
Acidimicrobium	2012-02-14	11.895543907290463	MT
Acidimicrobium	2012-02-23	11.37432050335234	MT
Acidimicrobium	2012-02-29	12.793183774508257	MT
Acidimicrobium	2012-03-08	14.387748716836967	MT
Acidimicrobium	2012-03-14	13.207682146301563	MT
Acidimicrobium	2012-03-22	14.799780636160847	MT
Acidimicrobium	2012-03-28	14.616430994999721	MT
Acidimicrobium	2012-04-04	13.28688985306954	MT
Acidimicrobium	2012-04-10	9.271607050743459	MT
Acidimicrobium	2012-04-17	10.048322800851711	MT
Acidimicrobium	2012-04-25	10.202140988486654	MT
Acidimicrobium	2012-05-03	11.157252104859351	MT
Acinetobacter	2011-03-21	2.7482082625664934	MT
Acinetobacter	2011-03-29	3.275682570438813	MT
Acinetobacter	2011-04-05	4.361445110022214	MT
Acinetobacter	2011-04-14	22.375426291674835	MT
Acinetobacter	2011-04-21	4.842857942850582	MT
Acinetobacter	2011-04-29	6.429487013155153	MT
Acinetobacter	2011-05-06	5.274088440190214	MT
Acinetobacter	2011-05-13	3.027154420052474	MT
Acinetobacter	2011-05-20	3.6225846958809442	MT
Acinetobacter	2011-05-27	8.288089080031671	MT
Acinetobacter	2011-06-03	10.48142312029593	MT
Acinetobacter	2011-06-09	13.68785779967671	MT
Acinetobacter	2011-06-17	8.850786860620142	MT
Acinetobacter	2011-06-24	14.924773198966664	MT
Acinetobacter	2011-07-01	22.676509277332972	MT
Acinetobacter	2011-07-08	5.4216766293724605	MT
Acinetobacter	2011-08-05	26.411633607582576	MT
Acinetobacter	2011-08-11	14.90407797000579	MT
Acinetobacter	2011-08-19	5.430259515975307	MT
Acinetobacter	2011-08-29	13.93966443469669	MT
Acinetobacter	2011-09-05	15.875348848356316	MT
Acinetobacter	2011-09-12	19.35356344975092	MT
Acinetobacter	2011-09-19	22.307141266206955	MT
Acinetobacter	2011-09-28	18.473650502054483	MT
Acinetobacter	2011-10-05	37.55580578371145	MT
Acinetobacter	2011-10-12	34.83642395097098	MT
Acinetobacter	2011-11-02	28.229372556255456	MT
Acinetobacter	2011-11-07	45.40786820526128	MT
Acinetobacter	2011-11-16	53.786156622553726	MT
Acinetobacter	2011-11-23	51.63420186706401	MT
Acinetobacter	2011-11-29	51.76374897242657	MT
Acinetobacter	2011-12-21	54.97475861145515	MT
Acinetobacter	2011-12-28	43.45369694587426	MT
Acinetobacter	2012-01-03	43.54601429764784	MT
Acinetobacter	2012-01-11	23.94352011646846	MT
Acinetobacter	2012-01-19	17.35858583040121	MT
Acinetobacter	2012-01-25	14.377377467098635	MT
Acinetobacter	2012-02-01	12.797434014662828	MT
Acinetobacter	2012-02-08	14.577782532135554	MT
Acinetobacter	2012-02-14	14.793113225289037	MT
Acinetobacter	2012-02-23	14.198580856540236	MT
Acinetobacter	2012-02-29	11.764139849274647	MT
Acinetobacter	2012-03-08	11.572626730190887	MT
Acinetobacter	2012-03-14	11.75807562948826	MT
Acinetobacter	2012-03-22	13.169038798898084	MT
Acinetobacter	2012-03-28	19.549554872337946	MT
Acinetobacter	2012-04-04	17.645285075777	MT
Acinetobacter	2012-04-10	26.148455296454635	MT
Acinetobacter	2012-04-17	26.795825549549704	MT
Acinetobacter	2012-04-25	32.26646635657974	MT
Acinetobacter	2012-05-03	29.374539723532887	MT
Albidiferax	2011-03-21	4.226594132239495	MT
Albidiferax	2011-03-29	3.9986116596943364	MT
Albidiferax	2011-04-05	3.757464217572279	MT
Albidiferax	2011-04-14	3.249146519048344	MT
Albidiferax	2011-04-21	3.1674611263776367	MT
Albidiferax	2011-04-29	3.3715905972935465	MT
Albidiferax	2011-05-06	3.4947780211564243	MT
Albidiferax	2011-05-13	3.8724658231701725	MT
Albidiferax	2011-05-20	3.475164610337425	MT
Albidiferax	2011-05-27	3.546610096140027	MT
Albidiferax	2011-06-03	3.5835228026461476	MT
Albidiferax	2011-06-09	3.687862820777091	MT
Albidiferax	2011-06-17	3.737716478235139	MT
Albidiferax	2011-06-24	5.009766566031927	MT
Albidiferax	2011-07-01	3.0799361798663294	MT
Albidiferax	2011-07-08	2.959886034629989	MT
Albidiferax	2011-08-05	2.4145872275082505	MT
Albidiferax	2011-08-11	3.1527530886847894	MT
Albidiferax	2011-08-19	2.7899753666849216	MT
Albidiferax	2011-08-29	4.180955026793179	MT
Albidiferax	2011-09-05	3.152074449459053	MT
Albidiferax	2011-09-12	4.399762832445011	MT
Albidiferax	2011-09-19	5.902857236206595	MT
Albidiferax	2011-09-28	4.813142832175193	MT
Albidiferax	2011-10-05	4.577147193463942	MT
Albidiferax	2011-10-12	3.992682734417376	MT
Albidiferax	2011-11-02	3.5505542639907945	MT
Albidiferax	2011-11-07	2.1477186374658874	MT
Albidiferax	2011-11-16	1.1735956077004168	MT
Albidiferax	2011-11-23	1.2990272365725772	MT
Albidiferax	2011-11-29	1.3715558522801359	MT
Albidiferax	2011-12-21	2.2281446254855393	MT
Albidiferax	2011-12-28	2.546305782321359	MT
Albidiferax	2012-01-03	2.775999003201314	MT
Albidiferax	2012-01-11	3.8089645880808476	MT
Albidiferax	2012-01-19	3.6444771376686096	MT
Albidiferax	2012-01-25	3.6285904379555176	MT
Albidiferax	2012-02-01	3.650243076382761	MT
Albidiferax	2012-02-08	3.7450346658900675	MT
Albidiferax	2012-02-14	3.517852371757051	MT
Albidiferax	2012-02-23	4.182863233789089	MT
Albidiferax	2012-02-29	4.85392303425561	MT
Albidiferax	2012-03-08	4.555703595366472	MT
Albidiferax	2012-03-14	4.337615995344496	MT
Albidiferax	2012-03-22	4.037380613380094	MT
Albidiferax	2012-03-28	3.2530689176495957	MT
Albidiferax	2012-04-04	3.920912329377187	MT
Albidiferax	2012-04-10	3.29981537638024	MT
Albidiferax	2012-04-17	2.860050826328368	MT
Albidiferax	2012-04-25	3.4961287419588136	MT
Albidiferax	2012-05-03	4.358533627343545	MT
Anaerolinea	2011-03-21	3.2919291894793616	MT
Anaerolinea	2011-03-29	3.425613092571624	MT
Anaerolinea	2011-04-05	2.73309659273131	MT
Anaerolinea	2011-04-14	5.831005342094141	MT
Anaerolinea	2011-04-21	3.731881462224271	MT
Anaerolinea	2011-04-29	3.027632590418225	MT
Anaerolinea	2011-05-06	2.960272828377251	MT
Anaerolinea	2011-05-13	4.166092254059118	MT
Anaerolinea	2011-05-20	4.71732426208495	MT
Anaerolinea	2011-05-27	4.495119156823766	MT
Anaerolinea	2011-06-03	6.905826533027035	MT
Anaerolinea	2011-06-09	4.9953934880141615	MT
Anaerolinea	2011-06-17	6.598730976510888	MT
Anaerolinea	2011-06-24	4.58455539818013	MT
Anaerolinea	2011-07-01	3.7885661931347374	MT
Anaerolinea	2011-07-08	5.021434703905167	MT
Anaerolinea	2011-08-05	8.026933929608308	MT
Anaerolinea	2011-08-11	9.939267224383787	MT
Anaerolinea	2011-08-19	13.606492452123387	MT
Anaerolinea	2011-08-29	10.524008165846308	MT
Anaerolinea	2011-09-05	10.050730129617302	MT
Anaerolinea	2011-09-12	8.747953684567449	MT
Anaerolinea	2011-09-19	5.7734008662896334	MT
Anaerolinea	2011-09-28	6.173290640053887	MT
Anaerolinea	2011-10-05	4.363675610902909	MT
Anaerolinea	2011-10-12	4.1136135354062295	MT
Anaerolinea	2011-11-02	2.70070363384377	MT
Anaerolinea	2011-11-07	1.6405346097651383	MT
Anaerolinea	2011-11-16	0.5737432443013615	MT
Anaerolinea	2011-11-23	0.5852474129686756	MT
Anaerolinea	2011-11-29	0.5226978475795278	MT
Anaerolinea	2011-12-21	1.0501465466773199	MT
Anaerolinea	2011-12-28	1.4079504412654573	MT
Anaerolinea	2012-01-03	2.187711664951021	MT
Anaerolinea	2012-01-11	2.2336192346313006	MT
Anaerolinea	2012-01-19	1.7997890512225552	MT
Anaerolinea	2012-01-25	1.7805356700055284	MT
Anaerolinea	2012-02-01	1.5079624032920287	MT
Anaerolinea	2012-02-08	2.2207350408595574	MT
Anaerolinea	2012-02-14	2.615578440397652	MT
Anaerolinea	2012-02-23	3.791518818135426	MT
Anaerolinea	2012-02-29	2.305955714663665	MT
Anaerolinea	2012-03-08	2.314430937834039	MT
Anaerolinea	2012-03-14	1.8576559719406909	MT
Anaerolinea	2012-03-22	2.523665739629933	MT
Anaerolinea	2012-03-28	2.1054058532074507	MT
Anaerolinea	2012-04-04	1.9755977107691653	MT
Anaerolinea	2012-04-10	2.537435879717301	MT
Anaerolinea	2012-04-17	1.6709479541897374	MT
Anaerolinea	2012-04-25	1.3967588195508152	MT
Anaerolinea	2012-05-03	1.4977388563793346	MT
Candidatus Microthrix	2011-03-21	8.1898766007414725	MT
Candidatus Microthrix	2011-03-29	8.878147794944924	MT
Candidatus Microthrix	2011-04-05	12.423984285329967	MT
Candidatus Microthrix	2011-04-14	5.428077715021715	MT
Candidatus Microthrix	2011-04-21	7.368757384752441	MT
Candidatus Microthrix	2011-04-29	8.457725200480539	MT
Candidatus Microthrix	2011-05-06	8.738873437201423	MT
Candidatus Microthrix	2011-05-13	7.997360679831388	MT
Candidatus Microthrix	2011-05-20	7.381571655390166	MT
Candidatus Microthrix	2011-05-27	10.393226276128903	MT
Candidatus Microthrix	2011-06-03	9.09298875726326	MT
Candidatus Microthrix	2011-06-09	6.298066508706138	MT
Candidatus Microthrix	2011-06-17	6.158181812279399	MT
Candidatus Microthrix	2011-06-24	6.0273705909570285	MT
Candidatus Microthrix	2011-07-01	4.808971793710106	MT
Candidatus Microthrix	2011-07-08	12.211653931261182	MT
Candidatus Microthrix	2011-08-05	3.6965950581401747	MT
Candidatus Microthrix	2011-08-11	4.987200997181107	MT
Candidatus Microthrix	2011-08-19	7.882941833221537	MT
Candidatus Microthrix	2011-08-29	9.150030024272269	MT
Candidatus Microthrix	2011-09-05	5.5644070084863655	MT
Candidatus Microthrix	2011-09-12	5.616685994006395	MT
Candidatus Microthrix	2011-09-19	9.262765702836521	MT
Candidatus Microthrix	2011-09-28	7.6289237134011385	MT
Candidatus Microthrix	2011-10-05	5.266618881691054	MT
Candidatus Microthrix	2011-10-12	7.1857941870741255	MT
Candidatus Microthrix	2011-11-02	9.490462360403322	MT
Candidatus Microthrix	2011-11-07	3.8017140339797204	MT
Candidatus Microthrix	2011-11-16	1.1528129443511852	MT
Candidatus Microthrix	2011-11-23	0.47584366677932455	MT
Candidatus Microthrix	2011-11-29	0.4428139686526603	MT
Candidatus Microthrix	2011-12-21	2.4664135837402243	MT
Candidatus Microthrix	2011-12-28	4.64559923814861	MT
Candidatus Microthrix	2012-01-03	5.501435743222553	MT
Candidatus Microthrix	2012-01-11	9.499163924970466	MT
Candidatus Microthrix	2012-01-19	10.469415269999862	MT
Candidatus Microthrix	2012-01-25	13.586566044160229	MT
Candidatus Microthrix	2012-02-01	15.752525307854864	MT
Candidatus Microthrix	2012-02-08	13.889830805208842	MT
Candidatus Microthrix	2012-02-14	12.232591181846663	MT
Candidatus Microthrix	2012-02-23	15.703601821887222	MT
Candidatus Microthrix	2012-02-29	16.01228983816031	MT
Candidatus Microthrix	2012-03-08	15.732501595990303	MT
Candidatus Microthrix	2012-03-14	16.054030496216946	MT
Candidatus Microthrix	2012-03-22	14.591874080620634	MT
Candidatus Microthrix	2012-03-28	8.638162001921021	MT
Candidatus Microthrix	2012-04-04	12.815150573781043	MT
Candidatus Microthrix	2012-04-10	9.204290734254146	MT
Candidatus Microthrix	2012-04-17	6.9550867427613525	MT
Candidatus Microthrix	2012-04-25	8.8689673349942	MT
Candidatus Microthrix	2012-05-03	9.765288425335477	MT
Chitinophaga pinensis	2011-03-21	4.350504111702383	MT
Chitinophaga pinensis	2011-03-29	4.847581643346939	MT
Chitinophaga pinensis	2011-04-05	5.696723766767865	MT
Chitinophaga pinensis	2011-04-14	5.305652384262646	MT
Chitinophaga pinensis	2011-04-21	6.441537283485787	MT
Chitinophaga pinensis	2011-04-29	6.018790636950279	MT
Chitinophaga pinensis	2011-05-06	7.025979514060154	MT
Chitinophaga pinensis	2011-05-13	6.875695350751157	MT
Chitinophaga pinensis	2011-05-20	8.241448202189629	MT
Chitinophaga pinensis	2011-05-27	8.426637794095225	MT
Chitinophaga pinensis	2011-06-03	7.432946355315074	MT
Chitinophaga pinensis	2011-06-09	7.677235515347597	MT
Chitinophaga pinensis	2011-06-17	7.883204307932461	MT
Chitinophaga pinensis	2011-06-24	8.763807393625164	MT
Chitinophaga pinensis	2011-07-01	6.35790566157173	MT
Chitinophaga pinensis	2011-07-08	4.939358983155472	MT
Chitinophaga pinensis	2011-08-05	6.144014861436088	MT
Chitinophaga pinensis	2011-08-11	6.90787976142935	MT
Chitinophaga pinensis	2011-08-19	6.5409714548547	MT
Chitinophaga pinensis	2011-08-29	8.459783569575295	MT
Chitinophaga pinensis	2011-09-05	9.138465262015439	MT
Chitinophaga pinensis	2011-09-12	6.595876741177976	MT
Chitinophaga pinensis	2011-09-19	5.8392864881133555	MT
Chitinophaga pinensis	2011-09-28	7.4227970935173975	MT
Chitinophaga pinensis	2011-10-05	9.701570094760292	MT
Chitinophaga pinensis	2011-10-12	10.598952529040838	MT
Chitinophaga pinensis	2011-11-02	6.630004093934141	MT
Chitinophaga pinensis	2011-11-07	4.562030206841743	MT
Chitinophaga pinensis	2011-11-16	1.447080686636529	MT
Chitinophaga pinensis	2011-11-23	1.766461273937666	MT
Chitinophaga pinensis	2011-11-29	1.9676520769583357	MT
Chitinophaga pinensis	2011-12-21	3.087636189958749	MT
Chitinophaga pinensis	2011-12-28	5.09863338209774	MT
Chitinophaga pinensis	2012-01-03	5.790954790612719	MT
Chitinophaga pinensis	2012-01-11	5.679516066706059	MT
Chitinophaga pinensis	2012-01-19	6.505053014160115	MT
Chitinophaga pinensis	2012-01-25	7.227569958334876	MT
Chitinophaga pinensis	2012-02-01	7.776580556819562	MT
Chitinophaga pinensis	2012-02-08	8.354569187822232	MT
Chitinophaga pinensis	2012-02-14	10.073673235535944	MT
Chitinophaga pinensis	2012-02-23	10.177522041959131	MT
Chitinophaga pinensis	2012-02-29	10.329241267848063	MT
Chitinophaga pinensis	2012-03-08	10.869668999223853	MT
Chitinophaga pinensis	2012-03-14	11.86340083277735	MT
Chitinophaga pinensis	2012-03-22	11.029548801310433	MT
Chitinophaga pinensis	2012-03-28	10.916154188161972	MT
Chitinophaga pinensis	2012-04-04	10.210952820170704	MT
Chitinophaga pinensis	2012-04-10	6.278565209416593	MT
Chitinophaga pinensis	2012-04-17	6.679972469888596	MT
Chitinophaga pinensis	2012-04-25	4.900546257530091	MT
Chitinophaga pinensis	2012-05-03	5.931838357148849	MT
Haliscomenobacter	2011-03-21	34.74448410573677	MT
Haliscomenobacter	2011-03-29	30.33034390967058	MT
Haliscomenobacter	2011-04-05	25.038653781191318	MT
Haliscomenobacter	2011-04-14	13.064082723150936	MT
Haliscomenobacter	2011-04-21	28.373301759774325	MT
Haliscomenobacter	2011-04-29	25.73265811943529	MT
Haliscomenobacter	2011-05-06	20.966854225239025	MT
Haliscomenobacter	2011-05-13	27.69829849891444	MT
Haliscomenobacter	2011-05-20	28.920612520729694	MT
Haliscomenobacter	2011-05-27	13.691672985305333	MT
Haliscomenobacter	2011-06-03	14.272352612104896	MT
Haliscomenobacter	2011-06-09	12.750444995959995	MT
Haliscomenobacter	2011-06-17	14.838350621109553	MT
Haliscomenobacter	2011-06-24	13.401852664612427	MT
Haliscomenobacter	2011-07-01	13.993696503401909	MT
Haliscomenobacter	2011-07-08	22.970588586030946	MT
Haliscomenobacter	2011-08-05	11.855392303059682	MT
Haliscomenobacter	2011-08-11	12.691475374842378	MT
Haliscomenobacter	2011-08-19	14.479165634949103	MT
Haliscomenobacter	2011-08-29	9.521249093328565	MT
Haliscomenobacter	2011-09-05	18.233753944803755	MT
Haliscomenobacter	2011-09-12	20.091784133526772	MT
Haliscomenobacter	2011-09-19	11.9804901939952	MT
Haliscomenobacter	2011-09-28	14.80585314619453	MT
Haliscomenobacter	2011-10-05	10.345633622045447	MT
Haliscomenobacter	2011-10-12	9.263419345683467	MT
Haliscomenobacter	2011-11-02	10.925970758598629	MT
Haliscomenobacter	2011-11-07	8.79614343642571	MT
Haliscomenobacter	2011-11-16	2.788461925456489	MT
Haliscomenobacter	2011-11-23	2.608726863984031	MT
Haliscomenobacter	2011-11-29	2.507932417542868	MT
Haliscomenobacter	2011-12-21	5.094935401043677	MT
Haliscomenobacter	2011-12-28	7.051538691519931	MT
Haliscomenobacter	2012-01-03	6.654897611492202	MT
Haliscomenobacter	2012-01-11	13.664704421305759	MT
Haliscomenobacter	2012-01-19	10.711500564514317	MT
Haliscomenobacter	2012-01-25	10.683485058170536	MT
Haliscomenobacter	2012-02-01	10.85372110319166	MT
Haliscomenobacter	2012-02-08	10.651909303917023	MT
Haliscomenobacter	2012-02-14	13.293150130919622	MT
Haliscomenobacter	2012-02-23	12.684025692603644	MT
Haliscomenobacter	2012-02-29	13.178276880921057	MT
Haliscomenobacter	2012-03-08	13.97354459170142	MT
Haliscomenobacter	2012-03-14	12.22474863955879	MT
Haliscomenobacter	2012-03-22	13.694101240646813	MT
Haliscomenobacter	2012-03-28	11.683505791794936	MT
Haliscomenobacter	2012-04-04	10.388090476005152	MT
Haliscomenobacter	2012-04-10	11.271685863558805	MT
Haliscomenobacter	2012-04-17	10.295921458035005	MT
Haliscomenobacter	2012-04-25	7.934422038900427	MT
Haliscomenobacter	2012-05-03	8.469580798937988	MT
Intrasporangium	2011-03-21	3.3576257732659864	MT
Intrasporangium	2011-03-29	3.683150451279459	MT
Intrasporangium	2011-04-05	2.614373290462317	MT
Intrasporangium	2011-04-14	1.4619800617842498	MT
Intrasporangium	2011-04-21	2.1985773957817045	MT
Intrasporangium	2011-04-29	2.1652869251216043	MT
Intrasporangium	2011-05-06	2.3148561760399056	MT
Intrasporangium	2011-05-13	2.853273534139332	MT
Intrasporangium	2011-05-20	2.0026928927005074	MT
Intrasporangium	2011-05-27	2.290933905637085	MT
Intrasporangium	2011-06-03	2.530932142033507	MT
Intrasporangium	2011-06-09	1.4321618381084356	MT
Intrasporangium	2011-06-17	1.7359682909200767	MT
Intrasporangium	2011-06-24	1.4430621203692326	MT
Intrasporangium	2011-07-01	1.0386835999490094	MT
Intrasporangium	2011-07-08	3.6074517764375114	MT
Intrasporangium	2011-08-05	1.0634206322970163	MT
Intrasporangium	2011-08-11	1.268155765889002	MT
Intrasporangium	2011-08-19	1.5700481553440582	MT
Intrasporangium	2011-08-29	1.0354027626034454	MT
Intrasporangium	2011-09-05	0.9998058548271216	MT
Intrasporangium	2011-09-12	0.9417014730864943	MT
Intrasporangium	2011-09-19	1.2918278709355304	MT
Intrasporangium	2011-09-28	1.8141777912355324	MT
Intrasporangium	2011-10-05	1.0407643225544994	MT
Intrasporangium	2011-10-12	1.1112216949480254	MT
Intrasporangium	2011-11-02	1.973810688525812	MT
Intrasporangium	2011-11-07	0.6532323635937143	MT
Intrasporangium	2011-11-16	0.3428761100688468	MT
Intrasporangium	2011-11-23	0.3377024619727834	MT
Intrasporangium	2011-11-29	0.4938917956693202	MT
Intrasporangium	2011-12-21	1.3073497285695552	MT
Intrasporangium	2011-12-28	2.3428758703689154	MT
Intrasporangium	2012-01-03	2.197562395833453	MT
Intrasporangium	2012-01-11	3.572306796332897	MT
Intrasporangium	2012-01-19	2.3312122758121867	MT
Intrasporangium	2012-01-25	2.505019019417281	MT
Intrasporangium	2012-02-01	2.1039965742150333	MT
Intrasporangium	2012-02-08	3.0348416365882946	MT
Intrasporangium	2012-02-14	3.2807299162478714	MT
Intrasporangium	2012-02-23	3.5359629891018396	MT
Intrasporangium	2012-02-29	3.526937052640226	MT
Intrasporangium	2012-03-08	3.495727733362867	MT
Intrasporangium	2012-03-14	2.8746254192556817	MT
Intrasporangium	2012-03-22	3.6823457552435954	MT
Intrasporangium	2012-03-28	2.4617852768175137	MT
Intrasporangium	2012-04-04	2.480797222104226	MT
Intrasporangium	2012-04-10	1.9371820791538703	MT
Intrasporangium	2012-04-17	1.881255300581587	MT
Intrasporangium	2012-04-25	1.7301971715357993	MT
Intrasporangium	2012-05-03	1.5620714921410914	MT
Leptospira	2011-03-21	10.706411544618197	MT
Leptospira	2011-03-29	15.671025734987532	MT
Leptospira	2011-04-05	16.643594183123717	MT
Leptospira	2011-04-14	16.360177076918703	MT
Leptospira	2011-04-21	17.688675993032025	MT
Leptospira	2011-04-29	19.7973061784322	MT
Leptospira	2011-05-06	18.46042277846624	MT
Leptospira	2011-05-13	11.287654177475266	MT
Leptospira	2011-05-20	11.710881028698864	MT
Leptospira	2011-05-27	17.029157767919493	MT
Leptospira	2011-06-03	16.214728058182196	MT
Leptospira	2011-06-09	23.600345889460158	MT
Leptospira	2011-06-17	19.009504893121775	MT
Leptospira	2011-06-24	18.339890283785177	MT
Leptospira	2011-07-01	18.058090027253673	MT
Leptospira	2011-07-08	16.63768704138857	MT
Leptospira	2011-08-05	9.881193721921536	MT
Leptospira	2011-08-11	8.646151036535464	MT
Leptospira	2011-08-19	12.50873976067929	MT
Leptospira	2011-08-29	12.616685423417033	MT
Leptospira	2011-09-05	8.284598957476291	MT
Leptospira	2011-09-12	9.98114887595677	MT
Leptospira	2011-09-19	9.65962486264612	MT
Leptospira	2011-09-28	2.086480224393706	MT
Leptospira	2011-10-05	0.9375597134030016	MT
Leptospira	2011-10-12	0.875150201422929	MT
Leptospira	2011-11-02	12.530685971001796	MT
Leptospira	2011-11-07	16.48568640055865	MT
Leptospira	2011-11-16	29.380897104581557	MT
Leptospira	2011-11-23	32.72224544340825	MT
Leptospira	2011-11-29	30.5558857650277	MT
Leptospira	2011-12-21	15.411804708864352	MT
Leptospira	2011-12-28	16.04119193020759	MT
Leptospira	2012-01-03	14.561434355326826	MT
Leptospira	2012-01-11	16.420346241252968	MT
Leptospira	2012-01-19	26.80009164357504	MT
Leptospira	2012-01-25	23.88099926694891	MT
Leptospira	2012-02-01	23.06104528081471	MT
Leptospira	2012-02-08	20.289528601835425	MT
Leptospira	2012-02-14	13.277136832756959	MT
Leptospira	2012-02-23	9.669467890494401	MT
Leptospira	2012-02-29	9.935857936354537	MT
Leptospira	2012-03-08	9.868355206685575	MT
Leptospira	2012-03-14	12.296024061353691	MT
Leptospira	2012-03-22	7.754514712902162	MT
Leptospira	2012-03-28	12.2798091689657	MT
Leptospira	2012-04-04	13.925235527422844	MT
Leptospira	2012-04-10	11.947702869647486	MT
Leptospira	2012-04-17	19.390989594563344	MT
Leptospira	2012-04-25	18.31087389727326	MT
Leptospira	2012-05-03	17.388992499513378	MT
mean abundance < 2%	2011-03-21	13.209020991612526	MT
mean abundance < 2%	2011-03-29	13.777483717782191	MT
mean abundance < 2%	2011-04-05	12.078867081283045	MT
mean abundance < 2%	2011-04-14	15.409670022034225	MT
mean abundance < 2%	2011-04-21	12.912501531516382	MT
mean abundance < 2%	2011-04-29	11.748527395969273	MT
mean abundance < 2%	2011-05-06	11.778035145512723	MT
mean abundance < 2%	2011-05-13	14.870855136743554	MT
mean abundance < 2%	2011-05-20	16.34931727069857	MT
mean abundance < 2%	2011-05-27	16.432136727124757	MT
mean abundance < 2%	2011-06-03	15.411718421461936	MT
mean abundance < 2%	2011-06-09	14.450073956686792	MT
mean abundance < 2%	2011-06-17	17.255324851969196	MT
mean abundance < 2%	2011-06-24	14.092874105801563	MT
mean abundance < 2%	2011-07-01	15.43502214379523	MT
mean abundance < 2%	2011-07-08	13.25403200061311	MT
mean abundance < 2%	2011-08-05	16.84202416553216	MT
mean abundance < 2%	2011-08-11	18.183839502718985	MT
mean abundance < 2%	2011-08-19	18.007658744640448	MT
mean abundance < 2%	2011-08-29	14.869831224557839	MT
mean abundance < 2%	2011-09-05	15.143887884082186	MT
mean abundance < 2%	2011-09-12	13.77654109132504	MT
mean abundance < 2%	2011-09-19	14.277120855476062	MT
mean abundance < 2%	2011-09-28	21.353601435889324	MT
mean abundance < 2%	2011-10-05	14.819557499412419	MT
mean abundance < 2%	2011-10-12	15.31727749849011	MT
mean abundance < 2%	2011-11-02	12.147937312381115	MT
mean abundance < 2%	2011-11-07	7.37976492079135	MT
mean abundance < 2%	2011-11-16	4.405695312140284	MT
mean abundance < 2%	2011-11-23	4.865230912618782	MT
mean abundance < 2%	2011-11-29	6.207911030815211	MT
mean abundance < 2%	2011-12-21	8.606206387080807	MT
mean abundance < 2%	2011-12-28	9.828704840872073	MT
mean abundance < 2%	2012-01-03	9.074734776981183	MT
mean abundance < 2%	2012-01-11	11.088840882693678	MT
mean abundance < 2%	2012-01-19	9.178714471520916	MT
mean abundance < 2%	2012-01-25	8.3903906412088	MT
mean abundance < 2%	2012-02-01	8.403009845225	MT
mean abundance < 2%	2012-02-08	10.453928100915473	MT
mean abundance < 2%	2012-02-14	11.815552143351434	MT
mean abundance < 2%	2012-02-23	11.77086246683772	MT
mean abundance < 2%	2012-02-29	11.073361932665541	MT
mean abundance < 2%	2012-03-08	10.587342309995744	MT
mean abundance < 2%	2012-03-14	10.774415170355795	MT
mean abundance < 2%	2012-03-22	11.586238570101024	MT
mean abundance < 2%	2012-03-28	11.193760514528098	MT
mean abundance < 2%	2012-04-04	10.315824027968597	MT
mean abundance < 2%	2012-04-10	12.519811747154627	MT
mean abundance < 2%	2012-04-17	10.456098191712726	MT
mean abundance < 2%	2012-04-25	8.453348038195282	MT
mean abundance < 2%	2012-05-03	7.763906027276071	MT
NA	2011-03-21	6.976749581669297	MT
NA	2011-03-29	3.3450895454163274	MT
NA	2011-04-05	4.813159437753844	MT
NA	2011-04-14	3.423788676609567	MT
NA	2011-04-21	2.931065552985099	MT
NA	2011-04-29	2.6803536083558273	MT
NA	2011-05-06	2.5958178794514284	MT
NA	2011-05-13	6.516820916798681	MT
NA	2011-05-20	3.9615877056125774	MT
NA	2011-05-27	2.7408494763602107	MT
NA	2011-06-03	2.7950497905843763	MT
NA	2011-06-09	3.924855168271475	MT
NA	2011-06-17	3.1943640995079727	MT
NA	2011-06-24	4.833183414958691	MT
NA	2011-07-01	3.3538611632987756	MT
NA	2011-07-08	2.564472063800867	MT
NA	2011-08-05	6.898403629840906	MT
NA	2011-08-11	9.25756507382594	MT
NA	2011-08-19	3.842679050139659	MT
NA	2011-08-29	5.306287095454203	MT
NA	2011-09-05	3.353558825579554	MT
NA	2011-09-12	4.167315284731279	MT
NA	2011-09-19	5.1296411495913405	MT
NA	2011-09-28	5.766770060407809	MT
NA	2011-10-05	4.5334626032900935	MT
NA	2011-10-12	4.270945787112863	MT
NA	2011-11-02	3.417453698552944	MT
NA	2011-11-07	3.144422173753825	MT
NA	2011-11-16	3.25379679673218	MT
NA	2011-11-23	2.5459818392379536	MT
NA	2011-11-29	3.0003289733821497	MT
NA	2011-12-21	2.2778984712722203	MT
NA	2011-12-28	2.306088182075069	MT
NA	2012-01-03	2.1272415216966496	MT
NA	2012-01-11	2.7910403897455334	MT
NA	2012-01-19	2.8589557016468667	MT
NA	2012-01-25	2.887057159699391	MT
NA	2012-02-01	3.1971095200320425	MT
NA	2012-02-08	3.836407510870193	MT
NA	2012-02-14	3.2050786146073063	MT
NA	2012-02-23	2.911273685298961	MT
NA	2012-02-29	4.226832718708083	MT
NA	2012-03-08	2.642349582811865	MT
NA	2012-03-14	2.7517256374067394	MT
NA	2012-03-22	3.1315110511063837	MT
NA	2012-03-28	3.302362419616045	MT
NA	2012-04-04	3.0352643835545488	MT
NA	2012-04-10	5.583447893518827	MT
NA	2012-04-17	2.9655291115378684	MT
NA	2012-04-25	2.440150354994918	MT
NA	2012-05-03	2.730258087532027	MT
