# Supplementary material for: Integration of time-series meta-omics data reveals how microbial ecosystems respond to disturbance
Source: Nat Commun. 2020 Oct 19;11:5281. doi: 10.1038/s41467-020-19006-2 (PMC7572474; doi:10.1038/s41467-020-19006-2)
Supplement: Supplementary file 11 — Source Data [file 41467_2020_19006_MOESM11_ESM.zip › Source Data/fig4.tsv]

date	L1	mp_tot	mt_tot	L1sum_MP	L1sum_MT	L1rel_MP	L1rel_MT	MP_std_L1	MT_std_L1	cor	newL1
2011-03-21	01_Fermentation	22446	393788.0411745	2175	12819.7109587	0.09689922480620156	0.032554850879839635	0.24451981044378576	0.4591446673632561	0.3682547599093568	01 Fermentation, r = 0.37
2011-03-21	02_Homoacetogenesis	22446	393788.0411745	222	1706.0057619999998	0.009890403635391606	0.004332294492518665	0.4817574533227683	0.5816844906584483	0.08573147387830989	02 Homoacetogenesis, r = 0.09
2011-03-21	03_Superpathway of thiosulfate metabolism (Desulfovibrio sulfodismutans)	22446	393788.0411745	13	257.9735144	5.791677804508599e-4	6.551075386407779e-4	0.3325300586728013	0.5990286206262032	-0.3020854101953823	03 Superpathway of thiosulfate metabolism (Desulfovibrio sulfodismutans), r = -0.3
2011-03-21	04_Utililization of sugar, conversion of pentose to EMP pathway intermediates	22446	393788.0411745	12	216.91831820000002	5.346164127238706e-4	5.508504462274328e-4	0.21784738849675173	0.11589598914512446	0.6799715593549032	04 Utililization of sugar, conversion of pentose to EMP pathway intermediates, r = 0.68
2011-03-21	05_Fatty acid oxidation	22446	393788.0411745	572	2853.0110463	0.025483382339837834	0.007245042378104469	0.10407197011200646	0.1834971112438455	0.616717008030189	05 Fatty acid oxidation, r = 0.62
2011-03-21	06_Amino acid utilization biosynthesis metabolism	22446	393788.0411745	2756	19771.5040725	0.12278356945558229	0.05020849290783469	0.3503386399781302	0.70868067753572	0.06686700907601052	06 Amino acid utilization biosynthesis metabolism, r = 0.07
2011-03-21	07_Nucleic acid metabolism	22446	393788.0411745	2683	7162.9972661	0.11953131961151207	0.01818998170877883	0.6251367865652531	0.5486857782693841	-0.10829920672427543	07 Nucleic acid metabolism, r = -0.11
2011-03-21	08_Hydrocarbon degradation	22446	393788.0411745	124	564.7641648	0.005524369598146663	0.001434183128353903	0.7441777964223338	0.8533170344966309	0.49222633677664324	08 Hydrocarbon degradation, r = 0.49
2011-03-21	09_Carbohydrate Active enzyme - CAZy	22446	393788.0411745	88	2792.4032836	0.003920520359975051	0.007091132770998999	0.6021586872976216	0.3534807702108794	0.1545113163858447	09 Carbohydrate Active enzyme - CAZy, r = 0.15
2011-03-21	10_TCA cycle	22446	393788.0411745	1019	3036.3429547	0.04539784371380201	0.007710602245928793	0.4076919335088754	0.6089786414135542	0.09258044372038561	10 TCA cycle, r = 0.09
2011-03-21	11_Nitrogen cycle	22446	393788.0411745	585	3423.2617258	0.026062550120288693	0.008693158165976513	0.7366885145096874	0.6265104997837131	0.04215474781349103	11 Nitrogen cycle, r = 0.04
2011-03-21	12_Transporters	22446	393788.0411745	350	5137.3675108	0.015592978704446226	0.013046022158208376	0.7668606294677244	0.7652000354035784	0.4050764580417668	12 Transporters, r = 0.41
2011-03-21	13_Hydrogen metabolism	22446	393788.0411745	19	300.7104059	8.464759868127952e-4	7.636351906551313e-4	0.6356460139362697	0.689560155401341	0.6362212971779774	13 Hydrogen metabolism, r = 0.64
2011-03-21	14_Methanogenesis	22446	393788.0411745	79	534.9864807	0.0035195580504321484	0.0013585645696714554	0.15958358112586393	0.4554788174865017	0.4722145386853077	14 Methanogenesis, r = 0.47
2011-03-21	15_Methylotrophy	22446	393788.0411745	208	1360.6923469	0.009266684487213758	0.003455392761145415	0.2584636542922236	0.8708531029494039	0.2250221355194813	15 Methylotrophy, r = 0.23
2011-03-21	16_Embden Meyerhof-Parnos (EMP)	22446	393788.0411745	684	3641.0064079999997	0.030473135525260625	0.009246107111684871	0.43810169773229024	0.9271305687820051	0.2882508431747306	16 Embden Meyerhof-Parnos (EMP), r = 0.29
2011-03-21	17_Gluconeogenesis	22446	393788.0411745	365	1589.4494272	0.016261249220351066	0.004036307000231285	0.3663462034677534	0.9597200024228038	0.012993814114130428	17 Gluconeogenesis, r = 0.01
2011-03-21	18_Sulfur compounds metabolism	22446	393788.0411745	120	867.8009964	0.005346164127238706	0.0022037261309706705	0.3188238503153644	0.43818193097644015	0.21048018627130016	18 Sulfur compounds metabolism, r = 0.21
2011-03-21	19_Saccharide and derivated synthesis	22446	393788.0411745	208	6261.5499144	0.009266684487213758	0.01590081277157248	0.5343820963447089	0.3241734947740694	0.010401692915939483	19 Saccharide and derivated synthesis, r = 0.01
2011-03-21	20_Hydrolysis of polymers	22446	393788.0411745	139	3148.9095223	0.006192640114051501	0.007996457974975979	0.47634404617300946	0.7069954785615967	-0.09085046309217551	20 Hydrolysis of polymers, r = -0.09
2011-03-21	21_Cellular response to stress	22446	393788.0411745	838	17485.5832043	0.03733404615521697	0.04440354042278186	0.68124342011124	0.7605408800829998	0.07436784169950893	21 Cellular response to stress, r = 0.07
2011-03-29	01_Fermentation	26448	499754.1340963	3537	16053.2481953	0.13373411978221417	0.0321222919432751	0.9178763460425735	0.4275789601893973	0.3682547599093568	01 Fermentation, r = 0.37
2011-03-29	02_Homoacetogenesis	26448	499754.1340963	308	2179.9146936	0.011645493042952208	0.004361974308710655	0.7958021534674701	0.6004213669407525	0.08573147387830989	02 Homoacetogenesis, r = 0.09
2011-03-29	03_Superpathway of thiosulfate metabolism (Desulfovibrio sulfodismutans)	26448	499754.1340963	9	417.58806419999996	3.4029038112522685e-4	8.355870131121976e-4	0.19537823791453554	0.8718585186180144	-0.3020854101953823	03 Superpathway of thiosulfate metabolism (Desulfovibrio sulfodismutans), r = -0.3
2011-03-29	04_Utililization of sugar, conversion of pentose to EMP pathway intermediates	26448	499754.1340963	23	299.7916121	8.696309739866908e-4	5.998782033931745e-4	0.38794539484683244	0.21899232639632263	0.6799715593549032	04 Utililization of sugar, conversion of pentose to EMP pathway intermediates, r = 0.68
2011-03-29	05_Fatty acid oxidation	26448	499754.1340963	888	3522.726294	0.03357531760435572	0.007048918765564807	0.3621207329171486	0.1512904875711371	0.616717008030189	05 Fatty acid oxidation, r = 0.62
2011-03-29	06_Amino acid utilization biosynthesis metabolism	26448	499754.1340963	3418	22596.2469507	0.12923472474289172	0.04521472742103584	0.47072431384548513	0.3710116220932901	0.06686700907601052	06 Amino acid utilization biosynthesis metabolism, r = 0.07
2011-03-29	07_Nucleic acid metabolism	26448	499754.1340963	2877	9507.6908386	0.10877949183303086	0.019024736745385115	0.48681950643370775	0.6625803689689568	-0.10829920672427543	07 Nucleic acid metabolism, r = -0.11
2011-03-29	08_Hydrocarbon degradation	26448	499754.1340963	124	723.9641676	0.004688445251058681	0.0014486406778988162	0.6143219427372458	0.867833182740406	0.49222633677664324	08 Hydrocarbon degradation, r = 0.49
2011-03-29	09_Carbohydrate Active enzyme - CAZy	26448	499754.1340963	81	4212.3549592	0.0030626134301270417	0.008428854654333488	0.37724014609421774	0.5057322177135892	0.1545113163858447	09 Carbohydrate Active enzyme - CAZy, r = 0.15
2011-03-29	10_TCA cycle	26448	499754.1340963	1385	3712.3601362	0.05236690865093769	0.007428373039700853	0.6474547068324646	0.5489740411540559	0.09258044372038561	10 TCA cycle, r = 0.09
2011-03-29	11_Nitrogen cycle	26448	499754.1340963	578	3618.0003147	0.021854204476709015	0.007239560551594818	0.4793340934830272	0.40932859061535515	0.04215474781349103	11 Nitrogen cycle, r = 0.04
2011-03-29	12_Transporters	26448	499754.1340963	482	5750.4035456	0.01822444041137326	0.011506465186122758	0.9778682722815488	0.6042378939890551	0.4050764580417668	12 Transporters, r = 0.41
2011-03-29	13_Hydrogen metabolism	26448	499754.1340963	28	346.98545899999993	0.001058681185722928	6.943123334586316e-4	0.8018595925136252	0.6208176739542646	0.6362212971779774	13 Hydrogen metabolism, r = 0.64
2011-03-29	14_Methanogenesis	26448	499754.1340963	110	548.3158208	0.0041591046581972175	0.0010971711555553484	0.2530257835426216	0.33491273932534005	0.4722145386853077	14 Methanogenesis, r = 0.47
2011-03-29	15_Methylotrophy	26448	499754.1340963	432	1561.5789617	0.016333938294010888	0.003124694435042116	0.9592610524887097	0.6855145829073396	0.2250221355194813	15 Methylotrophy, r = 0.23
2011-03-29	16_Embden Meyerhof-Parnos (EMP)	26448	499754.1340963	937	4678.0934597	0.03542800967937084	0.009360789917544845	0.6616624795016584	0.9555960960966343	0.2882508431747306	16 Embden Meyerhof-Parnos (EMP), r = 0.29
2011-03-29	17_Gluconeogenesis	26448	499754.1340963	494	1955.4152511	0.01867816091954023	0.003912754528055993	0.6224559252584614	0.8597429061227748	0.012993814114130428	17 Gluconeogenesis, r = 0.01
2011-03-29	18_Sulfur compounds metabolism	26448	499754.1340963	95	1048.0072222	0.0035919540229885057	0.0020970456284370716	0.1921340044060085	0.37268398610757014	0.21048018627130016	18 Sulfur compounds metabolism, r = 0.21
2011-03-29	19_Saccharide and derivated synthesis	26448	499754.1340963	242	7974.1526966	0.009150030248033878	0.015956151540436128	0.5257683765363823	0.3293336334441716	0.010401692915939483	19 Saccharide and derivated synthesis, r = 0.01
2011-03-29	20_Hydrolysis of polymers	26448	499754.1340963	177	4294.4686393	0.006692377495462795	0.008593162810079883	0.5495966293052564	0.8732498371829747	-0.09085046309217551	20 Hydrolysis of polymers, r = -0.09
2011-03-29	21_Cellular response to stress	26448	499754.1340963	1129	22524.0588115	0.04268753781004235	0.04507028011330014	0.9509040314992355	0.8130834070114694	0.07436784169950893	21 Cellular response to stress, r = 0.07
2011-04-05	01_Fermentation	22540	857436.8531772	2387	26881.2114399	0.10590062111801242	0.03135066021514317	0.40906891639399334	0.3712696364941802	0.3682547599093568	01 Fermentation, r = 0.37
2011-04-05	02_Homoacetogenesis	22540	857436.8531772	204	3778.1597354	0.009050576752440106	0.004406341669826963	0.33148409374700744	0.6284304944512161	0.08573147387830989	02 Homoacetogenesis, r = 0.09
2011-04-05	03_Superpathway of thiosulfate metabolism (Desulfovibrio sulfodismutans)	22540	857436.8531772	17	595.1361404	7.542147293700088e-4	6.94087428356672e-4	0.4330335296173805	0.6579543204381426	-0.3020854101953823	03 Superpathway of thiosulfate metabolism (Desulfovibrio sulfodismutans), r = -0.3
2011-04-05	04_Utililization of sugar, conversion of pentose to EMP pathway intermediates	22540	857436.8531772	6	576.6242012	2.6619343389529726e-4	6.724975711777967e-4	0.08156013762268838	0.37169747272358783	0.6799715593549032	04 Utililization of sugar, conversion of pentose to EMP pathway intermediates, r = 0.68
2011-04-05	05_Fatty acid oxidation	22540	857436.8531772	665	6407.5646751	0.029503105590062112	0.007472928940897526	0.23225942807250224	0.22091971769547183	0.616717008030189	05 Fatty acid oxidation, r = 0.62
2011-04-05	06_Amino acid utilization biosynthesis metabolism	22540	857436.8531772	2943	44628.145718	0.1305678793256433	0.052048317672178525	0.4956024489493817	0.8330861771527664	0.06686700907601052	06 Amino acid utilization biosynthesis metabolism, r = 0.07
2011-04-05	07_Nucleic acid metabolism	22540	857436.8531772	2642	17403.3788182	0.11721384205856256	0.02029698018426947	0.5953235121626039	0.8361661988083926	-0.10829920672427543	07 Nucleic acid metabolism, r = -0.11
2011-04-05	08_Hydrocarbon degradation	22540	857436.8531772	103	1171.7349867	0.004569653948535936	0.001366555428960372	0.5958684235244228	0.7854152295100904	0.49222633677664324	08 Hydrocarbon degradation, r = 0.49
2011-04-05	09_Carbohydrate Active enzyme - CAZy	22540	857436.8531772	69	5579.7175802	0.003061224489795918	0.006507438488938943	0.376876005856826	0.2870482026870681	0.1545113163858447	09 Carbohydrate Active enzyme - CAZy, r = 0.15
2011-04-05	10_TCA cycle	22540	857436.8531772	1083	6507.312949900001	0.04804791481810115	0.007589262026454074	0.49886462356169864	0.5831805623901525	0.09258044372038561	10 TCA cycle, r = 0.09
2011-04-05	11_Nitrogen cycle	22540	857436.8531772	666	7187.5135055	0.029547471162377995	0.00838255724473113	0.9498030999237401	0.5801036397296556	0.04215474781349103	11 Nitrogen cycle, r = 0.04
2011-04-05	12_Transporters	22540	857436.8531772	417	9125.8111988	0.018500443655723158	0.010643129187863398	1	0.5139752966576824	0.4050764580417668	12 Transporters, r = 0.41
2011-04-05	13_Hydrogen metabolism	22540	857436.8531772	25	565.5017362	0.0011091393078970719	6.59525811264765e-4	0.8413818337119174	0.5863223869273338	0.6362212971779774	13 Hydrogen metabolism, r = 0.64
2011-04-05	14_Methanogenesis	22540	857436.8531772	121	846.5418478	0.005368234250221828	9.872935186575793e-4	0.4296880169346229	0.28423236620585574	0.4722145386853077	14 Methanogenesis, r = 0.47
2011-04-05	15_Methylotrophy	22540	857436.8531772	252	2608.58504	0.011180124223602485	0.003042305716548089	0.4482026428053162	0.6393401636601269	0.2250221355194813	15 Methylotrophy, r = 0.23
2011-04-05	16_Embden Meyerhof-Parnos (EMP)	22540	857436.8531772	562	7511.6216221	0.024933451641526175	0.008760553729718953	0.18815467157512605	0.8066109062796993	0.2882508431747306	16 Embden Meyerhof-Parnos (EMP), r = 0.29
2011-04-05	17_Gluconeogenesis	22540	857436.8531772	313	3182.839563	0.01388642413487134	0.0037120396110875194	0.11469621884156558	0.6973269363788492	0.012993814114130428	17 Gluconeogenesis, r = 0.01
2011-04-05	18_Sulfur compounds metabolism	22540	857436.8531772	161	1880.6688236	0.007142857142857143	0.0021933613147501795	0.44858183126851153	0.4318183111465478	0.21048018627130016	18 Sulfur compounds metabolism, r = 0.21
2011-04-05	19_Saccharide and derivated synthesis	22540	857436.8531772	124	18567.9105056	0.005501330967169477	0.021655134645539562	0.25634933534967186	0.8607430540867188	0.010401692915939483	19 Saccharide and derivated synthesis, r = 0.01
2011-04-05	20_Hydrolysis of polymers	22540	857436.8531772	115	7758.1596632	0.00510204081632653	0.00904808282318684	0.31648164905763715	1	-0.09085046309217551	20 Hydrolysis of polymers, r = -0.09
2011-04-05	21_Cellular response to stress	22540	857436.8531772	657	38049.6679208	0.02914818101153505	0.044376058458192445	0.2689133854888271	0.7583751595101562	0.07436784169950893	21 Cellular response to stress, r = 0.07
2011-04-14	01_Fermentation	22898	906978.3437629	2552	28856.288377700002	0.1114507817276618	0.031815851586907945	0.5105280605713857	0.4052166744112708	0.3682547599093568	01 Fermentation, r = 0.37
2011-04-14	02_Homoacetogenesis	22898	906978.3437629	245	3788.8285422	0.010699624421346842	0.004177418973953436	0.626554349698201	0.48391153237114043	0.08573147387830989	02 Homoacetogenesis, r = 0.09
2011-04-14	03_Superpathway of thiosulfate metabolism (Desulfovibrio sulfodismutans)	22898	906978.3437629	6	551.3232578	2.620316184819635e-4	6.078681609007916e-4	0.1504458507690231	0.5276170950344771	-0.3020854101953823	03 Superpathway of thiosulfate metabolism (Desulfovibrio sulfodismutans), r = -0.3
2011-04-14	04_Utililization of sugar, conversion of pentose to EMP pathway intermediates	22898	906978.3437629	8	566.5854641	3.493754913092847e-4	6.246956920154593e-4	0.12379442760961579	0.2711789309779143	0.6799715593549032	04 Utililization of sugar, conversion of pentose to EMP pathway intermediates, r = 0.68
2011-04-14	05_Fatty acid oxidation	22898	906978.3437629	674	6602.4749082	0.029434885142807232	0.00727963898322803	0.23008390374653198	0.1891784253249967	0.616717008030189	05 Fatty acid oxidation, r = 0.62
2011-04-14	06_Amino acid utilization biosynthesis metabolism	22898	906978.3437629	2776	38428.3177089	0.12123329548432177	0.04236960890319321	0.32140881758238743	0.17863004448790484	0.06686700907601052	06 Amino acid utilization biosynthesis metabolism, r = 0.07
2011-04-14	07_Nucleic acid metabolism	22898	906978.3437629	2487	14463.333293	0.10861210586077387	0.015946723968065294	0.48466616349595176	0.242614043439323	-0.10829920672427543	07 Nucleic acid metabolism, r = -0.11
2011-04-14	08_Hydrocarbon degradation	22898	906978.3437629	129	959.9233988000001	0.005633679797362215	0.001058375214139557	0.761158482874488	0.47598591230526943	0.49222633677664324	08 Hydrocarbon degradation, r = 0.49
2011-04-14	09_Carbohydrate Active enzyme - CAZy	22898	906978.3437629	93	6516.016760199999	0.004061490086470434	0.007184313500988509	0.6391168981874692	0.36408603965963726	0.1545113163858447	09 Carbohydrate Active enzyme - CAZy, r = 0.15
2011-04-14	10_TCA cycle	22898	906978.3437629	1047	6721.8442538	0.045724517425102626	0.007411251106517277	0.4189307719613603	0.5453337561173595	0.09258044372038561	10 TCA cycle, r = 0.09
2011-04-14	11_Nitrogen cycle	22898	906978.3437629	536	4436.7064819	0.02340815791772207	0.004891744673299314	0.5743635473313395	0.058541598548849806	0.04215474781349103	11 Nitrogen cycle, r = 0.04
2011-04-14	12_Transporters	22898	906978.3437629	357	8951.2648544	0.015590881299676828	0.009869325895106508	0.7666924459690809	0.4330734285916843	0.4050764580417668	12 Transporters, r = 0.41
2011-04-14	13_Hydrogen metabolism	22898	906978.3437629	16	526.7259266	6.987509826185693e-4	5.807480743307531e-4	0.5199377197069871	0.5082041826490713	0.6362212971779774	13 Hydrogen metabolism, r = 0.64
2011-04-14	14_Methanogenesis	22898	906978.3437629	76	1055.4447940999999	0.003319067167438204	0.0011636934898810677	0.13029047028144447	0.3655957501689686	0.4722145386853077	14 Methanogenesis, r = 0.47
2011-04-14	15_Methylotrophy	22898	906978.3437629	279	2445.4674739	0.012184470259411303	0.0026962798954539187	0.5477948051961494	0.4454114119376251	0.2250221355194813	15 Methylotrophy, r = 0.23
2011-04-14	16_Embden Meyerhof-Parnos (EMP)	22898	906978.3437629	680	7081.798427799999	0.029696916761289195	0.007808122957400299	0.4030791990168475	0.5702071667528444	0.2882508431747306	16 Embden Meyerhof-Parnos (EMP), r = 0.29
2011-04-14	17_Gluconeogenesis	22898	906978.3437629	337	3154.433909	0.014717442571403616	0.0034779594581197896	0.20275566290591931	0.5079122400708921	0.012993814114130428	17 Gluconeogenesis, r = 0.01
2011-04-14	18_Sulfur compounds metabolism	22898	906978.3437629	63	1900.7269617	0.0027513319940606165	0.002095669620747729	0.13142390186193223	0.37183916747965523	0.21048018627130016	18 Sulfur compounds metabolism, r = 0.21
2011-04-14	19_Saccharide and derivated synthesis	22898	906978.3437629	177	13154.5544364	0.007729932745217923	0.014503713927527723	0.4209087325512316	0.19389911536253016	0.010401692915939483	19 Saccharide and derivated synthesis, r = 0.01
2011-04-14	20_Hydrolysis of polymers	22898	906978.3437629	184	6257.8906735	0.008035636300113547	0.006899713445788648	0.7464944018471489	0.4014196770184532	-0.09085046309217551	20 Hydrolysis of polymers, r = -0.09
2011-04-14	21_Cellular response to stress	22898	906978.3437629	854	37675.7832999	0.037295833697266134	0.04153989294120248	0.6793186212251948	0.53487068667128	0.07436784169950893	21 Cellular response to stress, r = 0.07
2011-04-21	01_Fermentation	25564	509575.06005699997	2588	14983.0133747	0.10123611328430605	0.02940295659882576	0.3237998573340094	0.22913723136476066	0.3682547599093568	01 Fermentation, r = 0.37
2011-04-21	02_Homoacetogenesis	25564	509575.06005699997	224	1992.9468051	0.008762322015334063	0.003910997537589601	0.2799055974665373	0.315719604907312	0.08573147387830989	02 Homoacetogenesis, r = 0.09
2011-04-21	03_Superpathway of thiosulfate metabolism (Desulfovibrio sulfodismutans)	25564	509575.06005699997	8	385.9080676	3.1294007197621654e-4	7.573134908855884e-4	0.17967501647676892	0.7535328356167192	-0.3020854101953823	03 Superpathway of thiosulfate metabolism (Desulfovibrio sulfodismutans), r = -0.3
2011-04-21	04_Utililization of sugar, conversion of pentose to EMP pathway intermediates	25564	509575.06005699997	6	252.6145889	2.3470505398216242e-4	4.957357781044917e-4	0.0655724425618272	0	0.6799715593549032	04 Utililization of sugar, conversion of pentose to EMP pathway intermediates, r = 0.68
2011-04-21	05_Fatty acid oxidation	25564	509575.06005699997	859	3473.2814606	0.03360194022844625	0.006816035031642809	0.36296971835568914	0.1130472659580121	0.616717008030189	05 Fatty acid oxidation, r = 0.62
2011-04-21	06_Amino acid utilization biosynthesis metabolism	25564	509575.06005699997	3331	20244.3271069	0.13030042246909718	0.03972786090558575	0.4906114089771945	0	0.06686700907601052	06 Amino acid utilization biosynthesis metabolism, r = 0.07
2011-04-21	07_Nucleic acid metabolism	25564	509575.06005699997	2651	7520.4570822	0.10370051635111877	0.014758291116835227	0.4214808413260974	0.08046339177621004	-0.10829920672427543	07 Nucleic acid metabolism, r = -0.11
2011-04-21	08_Hydrocarbon degradation	25564	509575.06005699997	122	625.3518743	0.004772336097637302	0.001227202670064052	0.6273538846070823	0.6454976521894065	0.49222633677664324	08 Hydrocarbon degradation, r = 0.49
2011-04-21	09_Carbohydrate Active enzyme - CAZy	25564	509575.06005699997	137	6204.8631867	0.005359098732592708	0.01217654409147484	0.9793125925974123	0.9322716566686399	0.1545113163858447	09 Carbohydrate Active enzyme - CAZy, r = 0.15
2011-04-21	10_TCA cycle	25564	509575.06005699997	1100	3662.9490286	0.043029259896729774	0.007188242352736554	0.3262034942486119	0.4979199845101301	0.09258044372038561	10 TCA cycle, r = 0.09
2011-04-21	11_Nitrogen cycle	25564	509575.06005699997	631	3279.1647436000003	0.02468314817712408	0.006435096614094889	0.6523334689616191	0.28913369481013174	0.04215474781349103	11 Nitrogen cycle, r = 0.04
2011-04-21	12_Transporters	25564	509575.06005699997	380	5146.7489059	0.014864653418870286	0.010100080065386825	0.7084587909357278	0.45719899592183294	0.4050764580417668	12 Transporters, r = 0.41
2011-04-21	13_Hydrogen metabolism	25564	509575.06005699997	9	331.0965922	3.520575809732436e-4	6.497503864552638e-4	0.24838381220338376	0.5766288026496454	0.6362212971779774	13 Hydrogen metabolism, r = 0.64
2011-04-21	14_Methanogenesis	25564	509575.06005699997	84	606.9768623	0.0032858707557502738	0.0011911431894490773	0.12544024391359063	0.37825675249302493	0.4722145386853077	14 Methanogenesis, r = 0.47
2011-04-21	15_Methylotrophy	25564	509575.06005699997	326	1516.6032855	0.012752307933030825	0.0029762117583430323	0.6041022727286977	0.6022980759610774	0.2250221355194813	15 Methylotrophy, r = 0.23
2011-04-21	16_Embden Meyerhof-Parnos (EMP)	25564	509575.06005699997	888	4115.0125603999995	0.03473634798936004	0.008075380612111792	0.6304551423767653	0.63654344108086	0.2882508431747306	16 Embden Meyerhof-Parnos (EMP), r = 0.29
2011-04-21	17_Gluconeogenesis	25564	509575.06005699997	469	1824.2498371000001	0.018346111719605696	0.003579943329439913	0.5872701018605313	0.5904362976191374	0.012993814114130428	17 Gluconeogenesis, r = 0.01
2011-04-21	18_Sulfur compounds metabolism	25564	509575.06005699997	84	759.2833812	0.0032858707557502738	0.0014900324617830947	0.17002853262250256	0	0.21048018627130016	18 Sulfur compounds metabolism, r = 0.21
2011-04-21	19_Saccharide and derivated synthesis	25564	509575.06005699997	189	7996.0182402	0.007393209200438116	0.01569154157447498	0.3960451503274661	0.3046597177447663	0.010401692915939483	19 Saccharide and derivated synthesis, r = 0.01
2011-04-21	20_Hydrolysis of polymers	25564	509575.06005699997	112	3792.2901723	0.004381161007667032	0.007442063926511244	0.21081353200972008	0.5525297837512573	-0.09085046309217551	20 Hydrolysis of polymers, r = -0.09
2011-04-21	21_Cellular response to stress	25564	509575.06005699997	866	21099.1618809	0.03387576279142544	0.04140540527736952	0.5070463042172815	0.5242723650189463	0.07436784169950893	21 Cellular response to stress, r = 0.07
2011-04-29	01_Fermentation	19231	475273.5590957	2162	13508.921955400001	0.11242265092818886	0.02842346622669972	0.5282942162329729	0.15765955826036532	0.3682547599093568	01 Fermentation, r = 0.37
2011-04-29	02_Homoacetogenesis	19231	475273.5590957	203	1935.4682702999999	0.010555873329520045	0.0040723247343753	0.6008324301573806	0.4175655094638356	0.08573147387830989	02 Homoacetogenesis, r = 0.09
2011-04-29	03_Superpathway of thiosulfate metabolism (Desulfovibrio sulfodismutans)	19231	475273.5590957	1	355.5343942	5.199937600748791e-5	7.480626418109038e-4	0.02985552052163253	0.7395483744098382	-0.3020854101953823	03 Superpathway of thiosulfate metabolism (Desulfovibrio sulfodismutans), r = -0.3
2011-04-29	04_Utililization of sugar, conversion of pentose to EMP pathway intermediates	19231	475273.5590957	8	273.4918183	4.159950080599033e-4	5.754408446797906e-4	0.15761936626473338	0.1676050649532483	0.6799715593549032	04 Utililization of sugar, conversion of pentose to EMP pathway intermediates, r = 0.68
2011-04-29	05_Fatty acid oxidation	19231	475273.5590957	571	3937.2561067	0.029691643700275598	0.008284189245013741	0.2382718372789306	0.3541415922925149	0.616717008030189	05 Fatty acid oxidation, r = 0.62
2011-04-29	06_Amino acid utilization biosynthesis metabolism	19231	475273.5590957	2250	21754.3241789	0.1169985960168478	0.04577221636375441	0.2423846542638505	0.40870797872137254	0.06686700907601052	06 Amino acid utilization biosynthesis metabolism, r = 0.07
2011-04-29	07_Nucleic acid metabolism	19231	475273.5590957	2127	7817.8171837	0.11060267276792679	0.016449089233103797	0.5102738839868158	0.31115712941560936	-0.10829920672427543	07 Nucleic acid metabolism, r = -0.11
2011-04-29	08_Hydrocarbon degradation	19231	475273.5590957	108	566.4229895	0.005615932608808694	0.001191783087150334	0.7584015631506447	0.6099345081924964	0.49222633677664324	08 Hydrocarbon degradation, r = 0.49
2011-04-29	09_Carbohydrate Active enzyme - CAZy	19231	475273.5590957	58	4984.8994064	0.0030159638084342986	0.01048848460218308	0.3650099559724509	0.7401468929810505	0.1545113163858447	09 Carbohydrate Active enzyme - CAZy, r = 0.15
2011-04-29	10_TCA cycle	19231	475273.5590957	907	3357.8221068	0.04716343403879154	0.007065030323144647	0.46843506572121113	0.4717239409410153	0.09258044372038561	10 TCA cycle, r = 0.09
2011-04-29	11_Nitrogen cycle	19231	475273.5590957	517	3537.9370906	0.02688367739587125	0.007444001507955988	0.7869031956443376	0.4398740983785955	0.04215474781349103	11 Nitrogen cycle, r = 0.04
2011-04-29	12_Transporters	19231	475273.5590957	297	4748.080671199999	0.01544381467422391	0.009990205809542914	0.7548996914358438	0.4457115382780897	0.4050764580417668	12 Transporters, r = 0.41
2011-04-29	13_Hydrogen metabolism	19231	475273.5590957	9	291.4644771	4.679943840673912e-4	6.132562426880377e-4	0.33919342021518967	0.5404401903751336	0.6362212971779774	13 Hydrogen metabolism, r = 0.64
2011-04-29	14_Methanogenesis	19231	475273.5590957	65	456.5823782	0.003379959440486714	9.606727945664312e-4	0.13918725440121182	0.27195372363816483	0.4722145386853077	14 Methanogenesis, r = 0.47
2011-04-29	15_Methylotrophy	19231	475273.5590957	216	1446.4354077	0.011231865217617388	0.0030433744524987327	0.4533333420807363	0.6399391323387472	0.2250221355194813	15 Methylotrophy, r = 0.23
2011-04-29	16_Embden Meyerhof-Parnos (EMP)	19231	475273.5590957	629	4241.4178616	0.03270760750870989	0.008924161212902564	0.5389196575683207	0.8472200738573323	0.2882508431747306	16 Embden Meyerhof-Parnos (EMP), r = 0.29
2011-04-29	17_Gluconeogenesis	19231	475273.5590957	309	1787.823822	0.016067807186313763	0.003761673225419233	0.34584798438240455	0.7374898287305295	0.012993814114130428	17 Gluconeogenesis, r = 0.01
2011-04-29	18_Sulfur compounds metabolism	19231	475273.5590957	20	842.6312244000001	0.0010399875201497581	0.001772939411995208	0.007829831133292104	0.1736945682476252	0.21048018627130016	18 Sulfur compounds metabolism, r = 0.21
2011-04-29	19_Saccharide and derivated synthesis	19231	475273.5590957	160	7855.9162873000005	0.008319900161198065	0.016529251705580682	0.4644717788067496	0.3827731367929165	0.010401692915939483	19 Saccharide and derivated synthesis, r = 0.01
2011-04-29	20_Hydrolysis of polymers	19231	475273.5590957	122	3611.1419146999997	0.006343923872913525	0.0075980282209910785	0.49851954581504754	0.5959846750495077	-0.09085046309217551	20 Hydrolysis of polymers, r = -0.09
2011-04-29	21_Cellular response to stress	19231	475273.5590957	697	20743.3411185	0.03624356507721908	0.04364505603460926	0.6263148215143036	0.7007683977227488	0.07436784169950893	21 Cellular response to stress, r = 0.07
2011-05-06	01_Fermentation	19033	549779.4296913	1865	15700.076735300001	0.09798770556402038	0.028557046494292377	0.26441767176870945	0.16740749144266	0.3682547599093568	01 Fermentation, r = 0.37
2011-05-06	02_Homoacetogenesis	19033	549779.4296913	137	2250.0267617	0.00719802448379131	0.004092599031876084	0	0.4303646791596824	0.08573147387830989	02 Homoacetogenesis, r = 0.09
2011-05-06	03_Superpathway of thiosulfate metabolism (Desulfovibrio sulfodismutans)	19033	549779.4296913	6	381.6228211	3.1524194819523984e-4	6.941380497161933e-4	0.1809966421956124	0.6580308444882864	-0.3020854101953823	03 Superpathway of thiosulfate metabolism (Desulfovibrio sulfodismutans), r = -0.3
2011-05-06	04_Utililization of sugar, conversion of pentose to EMP pathway intermediates	19033	549779.4296913	7	275.723744	3.677822728944465e-4	5.015170250273247e-4	0.1331401612372988	0.01215689676511066	0.6799715593549032	04 Utililization of sugar, conversion of pentose to EMP pathway intermediates, r = 0.68
2011-05-06	05_Fatty acid oxidation	19033	549779.4296913	551	3982.4812253	0.02894971890926286	0.007243779978338139	0.21461213559362458	0.1832898050777383	0.616717008030189	05 Fatty acid oxidation, r = 0.62
2011-05-06	06_Amino acid utilization biosynthesis metabolism	19033	549779.4296913	2289	23737.0799779	0.120264803236484	0.04317564225934812	0.30333568390342963	0.23313250815933975	0.06686700907601052	06 Amino acid utilization biosynthesis metabolism, r = 0.07
2011-05-06	07_Nucleic acid metabolism	19033	549779.4296913	2215	8914.1020554	0.11637681920874271	0.01621396067947695	0.5845556012194293	0.2790760167505257	-0.10829920672427543	07 Nucleic acid metabolism, r = -0.11
2011-05-06	08_Hydrocarbon degradation	19033	549779.4296913	66	542.967229	0.0034676614301476383	9.876092113975143e-4	0.42468046886274197	0.40493308393821675	0.49222633677664324	08 Hydrocarbon degradation, r = 0.49
2011-05-06	09_Carbohydrate Active enzyme - CAZy	19033	549779.4296913	69	4658.7971854	0.0036252824042452584	0.008473938699408786	0.5247557802918644	0.51086341217748	0.1545113163858447	09 Carbohydrate Active enzyme - CAZy, r = 0.15
2011-05-06	10_TCA cycle	19033	549779.4296913	791	3883.1120326	0.04155939683707245	0.007063036233968156	0.2756345231214492	0.4712999787100457	0.09258044372038561	10 TCA cycle, r = 0.09
2011-05-06	11_Nitrogen cycle	19033	549779.4296913	578	3096.3889517	0.03036830767614144	0.005632056756722629	1	0.16915157070862866	0.04215474781349103	11 Nitrogen cycle, r = 0.04
2011-05-06	12_Transporters	19033	549779.4296913	224	5311.3539896	0.011769032732622288	0.009660881624076613	0.4602318749477706	0.4112803823849504	0.4050764580417668	12 Transporters, r = 0.41
2011-05-06	13_Hydrogen metabolism	19033	549779.4296913	12	334.66758999999996	6.304838963904797e-4	6.087306507409982e-4	0.4664662837605709	0.5359524869965124	0.6362212971779774	13 Hydrogen metabolism, r = 0.64
2011-05-06	14_Methanogenesis	19033	549779.4296913	86	599.7780163	0.004518467924131771	0.0010909429926048235	0.30553125324396174	0.3320400380997464	0.4722145386853077	14 Methanogenesis, r = 0.47
2011-05-06	15_Methylotrophy	19033	549779.4296913	180	1595.8399683	0.009457258445857195	0.0029026913014844166	0.2773611975292977	0.5610938375618305	0.2250221355194813	15 Methylotrophy, r = 0.23
2011-05-06	16_Embden Meyerhof-Parnos (EMP)	19033	549779.4296913	436	4459.7566749	0.022907581568854096	0.008111901671919853	0.09674869775558145	0.6456083677516888	0.2882508431747306	16 Embden Meyerhof-Parnos (EMP), r = 0.29
2011-05-06	17_Gluconeogenesis	19033	549779.4296913	260	1908.4183636	0.013660484421793727	0.003471243667067669	0.09075436069375135	0.5024779069739701	0.012993814114130428	17 Gluconeogenesis, r = 0.01
2011-05-06	18_Sulfur compounds metabolism	19033	549779.4296913	29	986.7501086	0.0015236694162769925	0.00179481089198637	0.04276155609658902	0.18712286073444154	0.21048018627130016	18 Sulfur compounds metabolism, r = 0.21
2011-05-06	19_Saccharide and derivated synthesis	19033	549779.4296913	161	9019.9844797	0.008458992276572269	0.016406551414200242	0.47474230577434107	0.371331781457653	0.010401692915939483	19 Saccharide and derivated synthesis, r = 0.01
2011-05-06	20_Hydrolysis of polymers	19033	549779.4296913	74	4058.3963221	0.0038879840277412916	0.007381862803376949	0.13852258667579895	0.5357565006702913	-0.09085046309217551	20 Hydrolysis of polymers, r = -0.09
2011-05-06	21_Cellular response to stress	19033	549779.4296913	707	24417.0010109	0.03714600956233909	0.04441235828814129	0.671771832992381	0.7612357733594732	0.07436784169950893	21 Cellular response to stress, r = 0.07
2011-05-13	01_Fermentation	11853	346132.5815168	990	10620.2023381	0.08352315869400152	0.03068246939239534	0	0.322508845618759	0.3682547599093568	01 Fermentation, r = 0.37
2011-05-13	02_Homoacetogenesis	11853	346132.5815168	109	1453.3450322	0.009195984139036531	0.004198810253086389	0.35750238029456743	0.4974158528845052	0.08573147387830989	02 Homoacetogenesis, r = 0.09
2011-05-13	03_Superpathway of thiosulfate metabolism (Desulfovibrio sulfodismutans)	11853	346132.5815168	0	207.28328929999998	0	5.98855179687669e-4	0	0.5139922174566793	-0.3020854101953823	03 Superpathway of thiosulfate metabolism (Desulfovibrio sulfodismutans), r = -0.3
2011-05-13	04_Utililization of sugar, conversion of pentose to EMP pathway intermediates	11853	346132.5815168	11	180.9060407	9.280350966000168e-4	5.226495578868802e-4	0.4175991053652801	0.05659471853402339	0.6799715593549032	04 Utililization of sugar, conversion of pentose to EMP pathway intermediates, r = 0.68
2011-05-13	05_Fatty acid oxidation	11853	346132.5815168	324	2413.541856	0.02733485193621868	0.006972882603028965	0.16311463705131968	0.13880413755648233	0.616717008030189	05 Fatty acid oxidation, r = 0.62
2011-05-13	06_Amino acid utilization biosynthesis metabolism	11853	346132.5815168	1868	14765.5337018	0.15759723276807558	0.042658606817929205	1	0.19817154141075904	0.06686700907601052	06 Amino acid utilization biosynthesis metabolism, r = 0.07
2011-05-13	07_Nucleic acid metabolism	11853	346132.5815168	1150	5411.953985	0.09702185100818358	0.015635494241206888	0.335562907726709	0.2001496307678042	-0.10829920672427543	07 Nucleic acid metabolism, r = -0.11
2011-05-13	08_Hydrocarbon degradation	11853	346132.5815168	85	397.0247576	0.007171180291909222	0.00114703087429731	1	0.5650009076543585	0.49222633677664324	08 Hydrocarbon degradation, r = 0.49
2011-05-13	09_Carbohydrate Active enzyme - CAZy	11853	346132.5815168	32	2856.0808925	0.0026997384628364126	0.008251407249743048	0.2821047585100413	0.4855362229099831	0.1545113163858447	09 Carbohydrate Active enzyme - CAZy, r = 0.15
2011-05-13	10_TCA cycle	11853	346132.5815168	457	2782.8391682	0.03855563992238252	0.00803980704736093	0.17229367398997772	0.6789706977902031	0.09258044372038561	10 TCA cycle, r = 0.09
2011-05-13	11_Nitrogen cycle	11853	346132.5815168	265	1985.8194176	0.022357209145364043	0.005737164091568235	0.5100945124787705	0.18485564962532153	0.04215474781349103	11 Nitrogen cycle, r = 0.04
2011-05-13	12_Transporters	11853	346132.5815168	180	4106.0375525	0.015186028853454821	0.011862614997140072	0.7342287547286426	0.6414736944726612	0.4050764580417668	12 Transporters, r = 0.41
2011-05-13	13_Hydrogen metabolism	11853	346132.5815168	5	289.4609619	4.218341348181895e-4	8.362719297661685e-4	0.30303756609315324	0.7615887747146364	0.6362212971779774	13 Hydrogen metabolism, r = 0.64
2011-05-13	14_Methanogenesis	11853	346132.5815168	82	499.1416668	0.006918079811018308	0.0014420534022330212	0.6561312203670403	0.493987519575418	0.4722145386853077	14 Methanogenesis, r = 0.47
2011-05-13	15_Methylotrophy	11853	346132.5815168	163	1135.9900997	0.013751792795072977	0.0032819507910001916	0.7032123952747776	0.7736482623967654	0.2250221355194813	15 Methylotrophy, r = 0.23
2011-05-13	16_Embden Meyerhof-Parnos (EMP)	11853	346132.5815168	376	2953.9211216	0.03172192693832785	0.00853407416503675	0.4944463748903557	0.7503962001053658	0.2882508431747306	16 Embden Meyerhof-Parnos (EMP), r = 0.29
2011-05-13	17_Gluconeogenesis	11853	346132.5815168	190	1319.3607508999999	0.0160296971230912	0.003811720772191921	0.3418096251437813	0.7779876699730284	0.012993814114130428	17 Gluconeogenesis, r = 0.01
2011-05-13	18_Sulfur compounds metabolism	11853	346132.5815168	20	795.5254557999999	0.001687336539272758	0.0022983258389426943	0.054581669629468164	0.4962627077839113	0.21048018627130016	18 Sulfur compounds metabolism, r = 0.21
2011-05-13	19_Saccharide and derivated synthesis	11853	346132.5815168	50	5267.7286054	0.004218341348181895	0.01521881754764633	0.16161370317166251	0.2605799237555777	0.010401692915939483	19 Saccharide and derivated synthesis, r = 0.01
2011-05-13	20_Hydrolysis of polymers	11853	346132.5815168	83	2707.2927334	0.007002446637981946	0.007821548383386145	0.5950472329302734	0.6582620340581156	-0.09085046309217551	20 Hydrolysis of polymers, r = -0.09
2011-05-13	21_Cellular response to stress	11853	346132.5815168	338	15332.5924902	0.02851598751370961	0.0442968772919628	0.237069180597714	0.752135275162466	0.07436784169950893	21 Cellular response to stress, r = 0.07
2011-05-20	01_Fermentation	18947	244434.3678685	1898	7758.7516306	0.10017417005330659	0.03174165604557714	0.30438711255778444	0.3998023030198136	0.3682547599093568	01 Fermentation, r = 0.37
2011-05-20	02_Homoacetogenesis	18947	244434.3678685	181	1051.1128515	0.009552963529846414	0.004300184383504836	0.4213780354388522	0.56141336983642	0.08573147387830989	02 Homoacetogenesis, r = 0.09
2011-05-20	03_Superpathway of thiosulfate metabolism (Desulfovibrio sulfodismutans)	18947	244434.3678685	33	155.6734173	0.0017417005330659207	6.368720514119712e-4	1	0.5714621278987758	-0.3020854101953823	03 Superpathway of thiosulfate metabolism (Desulfovibrio sulfodismutans), r = -0.3
2011-05-20	04_Utililization of sugar, conversion of pentose to EMP pathway intermediates	18947	244434.3678685	2	124.8905785	1.0555760806460125e-4	0.00051093706498420155	0	0.031965504632503625	0.6799715593549032	04 Utililization of sugar, conversion of pentose to EMP pathway intermediates, r = 0.68
2011-05-20	05_Fatty acid oxidation	18947	244434.3678685	421	1661.4449364	0.022219876497598566	0.006797100386856478	0	0.10993789543850643	0.616717008030189	05 Fatty acid oxidation, r = 0.62
2011-05-20	06_Amino acid utilization biosynthesis metabolism	18947	244434.3678685	2491	10504.9284926	0.13147200084446087	0.04297647906145263	0.5124743538181027	0.21966546628682027	0.06686700907601052	06 Amino acid utilization biosynthesis metabolism, r = 0.07
2011-05-20	07_Nucleic acid metabolism	18947	244434.3678685	2644	3731.9848954000004	0.13954715786140287	0.015267840312078052	0.8826312668822477	0.14998665846941917	-0.10829920672427543	07 Nucleic acid metabolism, r = -0.11
2011-05-20	08_Hydrocarbon degradation	18947	244434.3678685	122	304.2831082	0.006439014091940676	0.001244845849024378	0.8862623546407178	0.6632123417005107	0.49222633677664324	08 Hydrocarbon degradation, r = 0.49
2011-05-20	09_Carbohydrate Active enzyme - CAZy	18947	244434.3678685	38	1920.2262794	0.002005594553227424	0.007855794977378292	0.10012017474855894	0.44051001688931835	0.1545113163858447	09 Carbohydrate Active enzyme - CAZy, r = 0.15
2011-05-20	10_TCA cycle	18947	244434.3678685	825	1893.9161748	0.04354251332664802	0.0077481582942496964	0.3438613962605884	0.616963412716784	0.09258044372038561	10 TCA cycle, r = 0.09
2011-05-20	11_Nitrogen cycle	18947	244434.3678685	533	1489.1560365999999	0.028131102549216233	0.006092253104936255	0.8631874187815127	0.23790947214468394	0.04215474781349103	11 Nitrogen cycle, r = 0.04
2011-05-20	12_Transporters	18947	244434.3678685	322	2809.9093469	0.016994774898400802	0.0114955575658316	0.8792657272934354	0.6030974919437688	0.4050764580417668	12 Transporters, r = 0.41
2011-05-20	13_Hydrogen metabolism	18947	244434.3678685	12	168.1937525	6.333456483876075e-4	6.880937159805789e-4	0.46870780302063836	0.6146511191713339	0.6362212971779774	13 Hydrogen metabolism, r = 0.64
2011-05-20	14_Methanogenesis	18947	244434.3678685	65	324.0067157	0.0034306222620995408	0.0013255366605170187	0.14658944460075526	0.440244900862861	0.4722145386853077	14 Methanogenesis, r = 0.47
2011-05-20	15_Methylotrophy	18947	244434.3678685	160	723.1997559	0.0084446086451681	0.0029586664191553645	0.17694562381315782	0.5924648626001406	0.2250221355194813	15 Methylotrophy, r = 0.23
2011-05-20	16_Embden Meyerhof-Parnos (EMP)	18947	244434.3678685	514	2331.8270567	0.027128305272602522	0.009539685753005357	0.2871850764595222	1	0.2882508431747306	16 Embden Meyerhof-Parnos (EMP), r = 0.29
2011-05-20	17_Gluconeogenesis	18947	244434.3678685	266	998.7796857	0.014039161872591967	0.004086085334110301	0.1308811789821017	1	0.012993814114130428	17 Gluconeogenesis, r = 0.01
2011-05-20	18_Sulfur compounds metabolism	18947	244434.3678685	280	523.2325827	0.014778065129044176	0.0021405851691914573	1	0.3994156790806935	0.21048018627130016	18 Sulfur compounds metabolism, r = 0.21
2011-05-20	19_Saccharide and derivated synthesis	18947	244434.3678685	128	4041.9353031	0.00675568691613448	0.016535871523903165	0.34897066450369724	0.38339041074418667	0.010401692915939483	19 Saccharide and derivated synthesis, r = 0.01
2011-05-20	20_Hydrolysis of polymers	18947	244434.3678685	109	2002.5880995	0.0057528896395207686	0.008192743585784736	0.4118844732228409	0.761684725927814	-0.09085046309217551	20 Hydrolysis of polymers, r = -0.09
2011-05-20	21_Cellular response to stress	18947	244434.3678685	649	10968.8677722	0.03425344381696311	0.04487449071851056	0.5260704669175883	0.7976541927403892	0.07436784169950893	21 Cellular response to stress, r = 0.07
2011-05-27	01_Fermentation	18218	463619.7493771	2068	14821.9008311	0.11351410692721484	0.03196995134701247	0.5482464661509175	0.41646200421916774	0.3682547599093568	01 Fermentation, r = 0.37
2011-05-27	02_Homoacetogenesis	18218	463619.7493771	191	1988.1655296	0.010484136568229224	0.004288353833656171	0.5879963036376266	0.5539447404004368	0.08573147387830989	02 Homoacetogenesis, r = 0.09
2011-05-27	03_Superpathway of thiosulfate metabolism (Desulfovibrio sulfodismutans)	18218	463619.7493771	0	262.1903067	0	5.65528770187784e-4	0	0.4636128547567575	-0.3020854101953823	03 Superpathway of thiosulfate metabolism (Desulfovibrio sulfodismutans), r = -0.3
2011-05-27	04_Utililization of sugar, conversion of pentose to EMP pathway intermediates	18218	463619.7493771	22	291.85285780000004	0.0012075968822044133	6.295091142948963e-4	0.5595418979523494	0.2813006708930337	0.6799715593549032	04 Utililization of sugar, conversion of pentose to EMP pathway intermediates, r = 0.68
2011-05-27	05_Fatty acid oxidation	18218	463619.7493771	577	3511.5576036	0.03167197277417938	0.007574219192167679	0.3014237843426557	0.237553191666956	0.616717008030189	05 Fatty acid oxidation, r = 0.62
2011-05-27	06_Amino acid utilization biosynthesis metabolism	18218	463619.7493771	2048	23017.9503646	0.11241629157975629	0.0496483387420962	0.1568737987726156	0.6708041035261728	0.06686700907601052	06 Amino acid utilization biosynthesis metabolism, r = 0.07
2011-05-27	07_Nucleic acid metabolism	18218	463619.7493771	2034	8262.1225391	0.1116478208365353	0.01782090290631631	0.5237192293888314	0.4983283952061372	-0.10829920672427543	07 Nucleic acid metabolism, r = -0.11
2011-05-27	08_Hydrocarbon degradation	18218	463619.7493771	85	529.3889421	0.004665715226698869	0.0011418602050738019	0.610790969237301	0.5598092809035876	0.49222633677664324	08 Hydrocarbon degradation, r = 0.49
2011-05-27	09_Carbohydrate Active enzyme - CAZy	18218	463619.7493771	59	3319.5842171	0.0032385552750027447	0.007160144108528711	0.42336704134273795	0.361335224984996	0.1545113163858447	09 Carbohydrate Active enzyme - CAZy, r = 0.15
2011-05-27	10_TCA cycle	18218	463619.7493771	918	3352.4509208	0.050389724448347786	0.0072310356176677375	0.5794319272973691	0.5070182376296908	0.09258044372038561	10 TCA cycle, r = 0.09
2011-05-27	11_Nitrogen cycle	18218	463619.7493771	495	5189.2596168	0.027170929849599297	0.011192921836854603	0.8044696445957091	1	0.04215474781349103	11 Nitrogen cycle, r = 0.04
2011-05-27	12_Transporters	18218	463619.7493771	213	5281.9342438	0.011691733450433638	0.011392815450369803	0.45403351785867013	0.5923557063404821	0.4050764580417668	12 Transporters, r = 0.41
2011-05-27	13_Hydrogen metabolism	18218	463619.7493771	12	329.4682503	6.586892084751345e-4	7.106432604362944e-4	0.48855860704274917	0.6370118772830944	0.6362212971779774	13 Hydrogen metabolism, r = 0.64
2011-05-27	14_Methanogenesis	18218	463619.7493771	115	606.2513106	0.006312438247886705	0.0013076477251336548	0.5676427805144543	0.4319937412498931	0.4722145386853077	14 Methanogenesis, r = 0.47
2011-05-27	15_Methylotrophy	18218	463619.7493771	236	1299.5050239	0.012954221100010979	0.0028029544160833534	0.6241242255196406	0.5051967093493825	0.2250221355194813	15 Methylotrophy, r = 0.23
2011-05-27	16_Embden Meyerhof-Parnos (EMP)	18218	463619.7493771	532	3953.3221224	0.02920188824239763	0.00852707877028862	0.3807438259600509	0.7486598665827742	0.2882508431747306	16 Embden Meyerhof-Parnos (EMP), r = 0.29
2011-05-27	17_Gluconeogenesis	18218	463619.7493771	275	1542.0945536	0.015094961027555165	0.003326205485577121	0.24275966752398934	0.3851148467068408	0.012993814114130428	17 Gluconeogenesis, r = 0.01
2011-05-27	18_Sulfur compounds metabolism	18218	463619.7493771	63	1074.1814542	0.003458118344494456	0.0023169449870140886	0.18246833126656858	0.5076941868726175	0.21048018627130016	18 Sulfur compounds metabolism, r = 0.21
2011-05-27	19_Saccharide and derivated synthesis	18218	463619.7493771	119	7741.7594012	0.006532001317378417	0.01669851081969977	0.3324537759072063	0.3985559327959347	0.010401692915939483	19 Saccharide and derivated synthesis, r = 0.01
2011-05-27	20_Hydrolysis of polymers	18218	463619.7493771	121	3612.1324362	0.006641782852124273	0.007791153075452695	0.5421803573691147	0.6497932700590856	-0.09085046309217551	20 Hydrolysis of polymers, r = -0.09
2011-05-27	21_Cellular response to stress	18218	463619.7493771	700	20335.2150578	0.038423537161049515	0.04386183954657139	0.7361221478047287	0.7178520567232568	0.07436784169950893	21 Cellular response to stress, r = 0.07
2011-06-03	01_Fermentation	18991	555115.2407974	2160	19156.6045783	0.11373808646200832	0.03450923911003116	0.5523409011613006	0.6017648778442344	0.3682547599093568	01 Fermentation, r = 0.37
2011-06-03	02_Homoacetogenesis	18991	555115.2407974	228	2387.3092459	0.0120056869043231	0.00430056512674869	0.860252985830139	0.5616537331530008	0.08573147387830989	02 Homoacetogenesis, r = 0.09
2011-06-03	03_Superpathway of thiosulfate metabolism (Desulfovibrio sulfodismutans)	18991	555115.2407974	5	406.795125	2.632826075509452e-4	7.328120273110421e-4	0.15116410803841693	0.7164940985122841	-0.3020854101953823	03 Superpathway of thiosulfate metabolism (Desulfovibrio sulfodismutans), r = -0.3
2011-06-03	04_Utililization of sugar, conversion of pentose to EMP pathway intermediates	18991	555115.2407974	21	312.4330624	0.0011057869517139699	5.628255890636381e-4	0.507849618853236	0.14107750744911432	0.6799715593549032	04 Utililization of sugar, conversion of pentose to EMP pathway intermediates, r = 0.68
2011-06-03	05_Fatty acid oxidation	18991	555115.2407974	630	4226.9878566	0.03317360855141909	0.007614613229728852	0.3493103827685926	0.24418653657381084	0.616717008030189	05 Fatty acid oxidation, r = 0.62
2011-06-03	06_Amino acid utilization biosynthesis metabolism	18991	555115.2407974	2451	24245.6462544	0.12906113422147333	0.04367678001341151	0.46748492322981555	0.26701850310813363	0.06686700907601052	06 Amino acid utilization biosynthesis metabolism, r = 0.07
2011-06-03	07_Nucleic acid metabolism	18991	555115.2407974	1927	8967.3547186	0.10146911695013427	0.01615404164677368	0.3927749224451188	0.27090061989086955	-0.10829920672427543	07 Nucleic acid metabolism, r = -0.11
2011-06-03	08_Hydrocarbon degradation	18991	555115.2407974	73	588.7671058	0.0038439260702437996	0.0010606214035021998	0.4831309329764004	0.47824120582305546	0.49222633677664324	08 Hydrocarbon degradation, r = 0.49
2011-06-03	09_Carbohydrate Active enzyme - CAZy	18991	555115.2407974	90	5155.9665739	0.004739086935917013	0.009288101271537182	0.8167633183283435	0.6035264923388761	0.1545113163858447	09 Carbohydrate Active enzyme - CAZy, r = 0.15
2011-06-03	10_TCA cycle	18991	555115.2407974	833	4733.0002523	0.04386288241798747	0.008526158001897483	0.35488333141538914	0.7823735135470584	0.09258044372038561	10 TCA cycle, r = 0.09
2011-06-03	11_Nitrogen cycle	18991	555115.2407974	456	2963.4485646000003	0.0240113738086462	0.005338438484130123	0.6112522179660099	0.12528208690001602	0.04215474781349103	11 Nitrogen cycle, r = 0.04
2011-06-03	12_Transporters	18991	555115.2407974	319	6559.9659111	0.016797430361750302	0.011817304640522715	0.8634413642061093	0.6367364537198845	0.4050764580417668	12 Transporters, r = 0.41
2011-06-03	13_Hydrogen metabolism	18991	555115.2407974	14	449.7789952	7.371913011426465e-4	8.102443639520888e-4	0.550046797789688	0.7357791134795931	0.6362212971779774	13 Hydrogen metabolism, r = 0.64
2011-06-03	14_Methanogenesis	18991	555115.2407974	116	808.2350825	0.0061081564951819284	0.001455977107274165	0.537795797269565	0.5004097414816586	0.4722145386853077	14 Methanogenesis, r = 0.47
2011-06-03	15_Methylotrophy	18991	555115.2407974	318	1722.4541543	0.016744773840240115	0.0031028767140779023	1	0.6732869307088977	0.2250221355194813	15 Methylotrophy, r = 0.23
2011-06-03	16_Embden Meyerhof-Parnos (EMP)	18991	555115.2407974	741	4906.8128802	0.039018482439050074	0.008839268893341079	0.8236623350196144	0.8261488712201193	0.2882508431747306	16 Embden Meyerhof-Parnos (EMP), r = 0.29
2011-06-03	17_Gluconeogenesis	18991	555115.2407974	363	2218.4602666	0.01911431730819862	0.003996395889641354	0.6686735389983489	0.9274244370112963	0.012993814114130428	17 Gluconeogenesis, r = 0.01
2011-06-03	18_Sulfur compounds metabolism	18991	555115.2407974	56	1090.7884387	0.002948765204570586	0.0019649765643853113	0.14568261748345046	0.2915983887331008	0.21048018627130016	18 Sulfur compounds metabolism, r = 0.21
2011-06-03	19_Saccharide and derivated synthesis	18991	555115.2407974	144	8290.3787362	0.007582539097467221	0.01493451832504403	0.4100252225118408	0.2340700565764799	0.010401692915939483	19 Saccharide and derivated synthesis, r = 0.01
2011-06-03	20_Hydrolysis of polymers	18991	555115.2407974	147	4250.6458227	0.007740508661997788	0.007657231346403179	0.7032339561613666	0.6124798952399991	-0.09085046309217551	20 Hydrolysis of polymers, r = -0.09
2011-06-03	21_Cellular response to stress	18991	555115.2407974	691	23452.8809595	0.036385656363540624	0.04224867061082832	0.63347209859866	0.5907260232024911	0.07436784169950893	21 Cellular response to stress, r = 0.07
2011-06-09	01_Fermentation	26894	569875.3693305	3152	17458.114416700002	0.11720086264594333	0.03063496925162797	0.6156418275325279	0.31904255372778995	0.3682547599093568	01 Fermentation, r = 0.37
2011-06-09	02_Homoacetogenesis	26894	569875.3693305	292	2347.448014	0.010857440321261248	0.004119230520100956	0.6547929378596844	0.44717714514179097	0.08573147387830989	02 Homoacetogenesis, r = 0.09
2011-06-09	03_Superpathway of thiosulfate metabolism (Desulfovibrio sulfodismutans)	26894	569875.3693305	10	524.4869479	3.718301479883989e-4	9.203537758022019e-4	0.21348684284655134	1	-0.3020854101953823	03 Superpathway of thiosulfate metabolism (Desulfovibrio sulfodismutans), r = -0.3
2011-06-09	04_Utililization of sugar, conversion of pentose to EMP pathway intermediates	26894	569875.3693305	27	354.52922920000003	0.001003941399568677	6.221171299551118e-4	0.45613925345826156	0.2657566902072822	0.6799715593549032	04 Utililization of sugar, conversion of pentose to EMP pathway intermediates, r = 0.68
2011-06-09	05_Fatty acid oxidation	26894	569875.3693305	1111	4605.987805000001	0.04131032944151112	0.00808244758921797	0.6087873422773759	0.32101239635742845	0.616717008030189	05 Fatty acid oxidation, r = 0.62
2011-06-09	06_Amino acid utilization biosynthesis metabolism	26894	569875.3693305	3046	24259.7740653	0.11325946307726631	0.042570315144170603	0.17260830901036647	0.19220142403934648	0.06686700907601052	06 Amino acid utilization biosynthesis metabolism, r = 0.07
2011-06-09	07_Nucleic acid metabolism	26894	569875.3693305	3033	9380.6513084	0.11277608388488139	0.016460882173975268	0.5382338104754532	0.3127661669353602	-0.10829920672427543	07 Nucleic acid metabolism, r = -0.11
2011-06-09	08_Hydrocarbon degradation	26894	569875.3693305	103	605.4069661999999	0.003829850524280509	0.0010623497676540102	0.4809443809953341	0.47997657530382154	0.49222633677664324	08 Hydrocarbon degradation, r = 0.49
2011-06-09	09_Carbohydrate Active enzyme - CAZy	26894	569875.3693305	102	7000.672375300001	0.0037926675094816687	0.0122845673844871	0.5686393443232467	0.94456621724212	0.1545113163858447	09 Carbohydrate Active enzyme - CAZy, r = 0.15
2011-06-09	10_TCA cycle	26894	569875.3693305	1371	4655.1474737	0.05097791328920949	0.008168711483651158	0.5996678971147134	0.7063770008962823	0.09258044372038561	10 TCA cycle, r = 0.09
2011-06-09	11_Nitrogen cycle	26894	569875.3693305	557	3651.1062474	0.020710939242953818	0.006406850416590888	0.4094195980418432	0.28491343258627355	0.04215474781349103	11 Nitrogen cycle, r = 0.04
2011-06-09	12_Transporters	26894	569875.3693305	297	5487.8011797	0.011043355395255448	0.009629826932417115	0.40204236605311006	0.4080335849223603	0.4050764580417668	12 Transporters, r = 0.41
2011-06-09	13_Hydrogen metabolism	26894	569875.3693305	18	316.7649935	6.692942663791181e-4	5.558495954512674e-4	0.49686521137805423	0.48351415555480587	0.6362212971779774	13 Hydrogen metabolism, r = 0.64
2011-06-09	14_Methanogenesis	26894	569875.3693305	107	700.9014085	0.003978582583475868	0.0012299205163462878	0.22665025431301178	0.3961425521080578	0.4722145386853077	14 Methanogenesis, r = 0.47
2011-06-09	15_Methylotrophy	26894	569875.3693305	286	1665.7684917	0.01063434223246821	0.00292303998619378	0.39408224330847985	0.572498174418552	0.2250221355194813	15 Methylotrophy, r = 0.23
2011-06-09	16_Embden Meyerhof-Parnos (EMP)	26894	569875.3693305	858	5121.7528169	0.03190302669740463	0.008987496376474611	0.5026174812511224	0.8629405544918741	0.2882508431747306	16 Embden Meyerhof-Parnos (EMP), r = 0.29
2011-06-09	17_Gluconeogenesis	26894	569875.3693305	487	2298.8960229	0.018108128207035026	0.004034032959874692	0.562052014159728	0.9578798777557821	0.012993814114130428	17 Gluconeogenesis, r = 0.01
2011-06-09	18_Sulfur compounds metabolism	26894	569875.3693305	169	1067.7662675000001	0.006283929501003941	0.0018736838350364772	0.38654968909237225	0.2355479764102363	0.21048018627130016	18 Sulfur compounds metabolism, r = 0.21
2011-06-09	19_Saccharide and derivated synthesis	26894	569875.3693305	219	8776.683167	0.008143080240945936	0.015401057212405946	0.4514154401748212	0.27757310883473263	0.010401692915939483	19 Saccharide and derivated synthesis, r = 0.01
2011-06-09	20_Hydrolysis of polymers	26894	569875.3693305	169	4308.955945	0.006283929501003941	0.00756122509744936	0.4897254413929156	0.5857305605531398	-0.09085046309217551	20 Hydrolysis of polymers, r = -0.09
2011-06-09	21_Cellular response to stress	26894	569875.3693305	1030	24384.0733258	0.038298505242805085	0.04278843171349352	0.7298241677777277	0.6332619824007227	0.07436784169950893	21 Cellular response to stress, r = 0.07
2011-06-17	01_Fermentation	23106	712960.6590134	2482	24233.78699	0.10741798667012897	0.03399035652757459	0.4368069623983462	0.5638997587334741	0.3682547599093568	01 Fermentation, r = 0.37
2011-06-17	02_Homoacetogenesis	23106	712960.6590134	244	3015.5119905	0.010560027698433307	0.004229562953267137	0.6015757868969493	0.5168300411296795	0.08573147387830989	02 Homoacetogenesis, r = 0.09
2011-06-17	03_Superpathway of thiosulfate metabolism (Desulfovibrio sulfodismutans)	23106	712960.6590134	4	512.9582375	1.7311520817103783e-4	7.194762165556726e-4	0.09939435906717133	0.6963344216366639	-0.3020854101953823	03 Superpathway of thiosulfate metabolism (Desulfovibrio sulfodismutans), r = -0.3
2011-06-17	04_Utililization of sugar, conversion of pentose to EMP pathway intermediates	23106	712960.6590134	11	407.4759365	4.76066822470354e-4	5.71526537051663e-4	0.18811981923171228	0.15937399743836778	0.6799715593549032	04 Utililization of sugar, conversion of pentose to EMP pathway intermediates, r = 0.68
2011-06-17	05_Fatty acid oxidation	23106	712960.6590134	757	5028.8327533	0.03276205314636891	0.007053450551197221	0.3361860361657906	0.15203467901518886	0.616717008030189	05 Fatty acid oxidation, r = 0.62
2011-06-17	06_Amino acid utilization biosynthesis metabolism	23106	712960.6590134	3034	28630.1278142	0.1313078853977322	0.040156672675065376	0.509411778548005	0.028995447532639634	0.06686700907601052	06 Amino acid utilization biosynthesis metabolism, r = 0.07
2011-06-17	07_Nucleic acid metabolism	23106	712960.6590134	2673	10698.3688047	0.11568423786029602	0.0150055527881503	0.5756458632324881	0.1141999559359363	-0.10829920672427543	07 Nucleic acid metabolism, r = -0.11
2011-06-17	08_Hydrocarbon degradation	23106	712960.6590134	87	783.5028497	0.0037652557777200727	0.0010989426131649631	0.47090997299250736	0.5167177373139107	0.49222633677664324	08 Hydrocarbon degradation, r = 0.49
2011-06-17	09_Carbohydrate Active enzyme - CAZy	23106	712960.6590134	82	8660.2143485	0.0035488617675062755	0.012146833403801082	0.5047204856285932	0.9288901651486272	0.1545113163858447	09 Carbohydrate Active enzyme - CAZy, r = 0.15
2011-06-17	10_TCA cycle	23106	712960.6590134	1355	6115.689942200001	0.05864277676793906	0.00857787854755259	0.8633688299348659	0.7933697910362542	0.09258044372038561	10 TCA cycle, r = 0.09
2011-06-17	11_Nitrogen cycle	23106	712960.6590134	562	5623.676938299999	0.024322686748030814	0.007887780156175915	0.6302900461433755	0.5061790325054677	0.04215474781349103	11 Nitrogen cycle, r = 0.04
2011-06-17	12_Transporters	23106	712960.6590134	251	7319.3894006	0.010862979312732623	0.010266189737213022	0.3875786435170981	0.4745659196353396	0.4050764580417668	12 Transporters, r = 0.41
2011-06-17	13_Hydrogen metabolism	23106	712960.6590134	17	458.58126389999995	7.357396347269108e-4	6.432069681580859e-4	0.5489097536875679	0.5701401663024851	0.6362212971779774	13 Hydrogen metabolism, r = 0.64
2011-06-17	14_Methanogenesis	23106	712960.6590134	120	1056.9097096	0.005193456245131135	0.00148242360393708	0.40415173618292993	0.5126080227372591	0.4722145386853077	14 Methanogenesis, r = 0.47
2011-06-17	15_Methylotrophy	23106	712960.6590134	271	2056.4849593	0.011728555353587813	0.0028844297834690886	0.5025857341008386	0.5508592447153424	0.2250221355194813	15 Methylotrophy, r = 0.23
2011-06-17	16_Embden Meyerhof-Parnos (EMP)	23106	712960.6590134	875	6156.9274564	0.03786895178741453	0.008635718364769243	0.7717962405125899	0.7756254027060734	0.2882508431747306	16 Embden Meyerhof-Parnos (EMP), r = 0.29
2011-06-17	17_Gluconeogenesis	23106	712960.6590134	494	2830.3988421	0.02137972820912317	0.003969922893104265	0.9087293737944935	0.906002823363745	0.012993814114130428	17 Gluconeogenesis, r = 0.01
2011-06-17	18_Sulfur compounds metabolism	23106	712960.6590134	44	1364.9938879	0.001904267289881416	0.0019145430686019732	0.07024850640177076	0.2606340583455391	0.21048018627130016	18 Sulfur compounds metabolism, r = 0.21
2011-06-17	19_Saccharide and derivated synthesis	23106	712960.6590134	203	10491.9277224	0.00878559681468017	0.014715998126627076	0.49885870307946867	0.21369384385609833	0.010401692915939483	19 Saccharide and derivated synthesis, r = 0.01
2011-06-17	20_Hydrolysis of polymers	23106	712960.6590134	111	5239.8843749	0.0048039470267463	0.0073494719640645936	0.2727864184932044	0.5267317401885936	-0.09085046309217551	20 Hydrolysis of polymers, r = -0.09
2011-06-17	21_Cellular response to stress	23106	712960.6590134	897	28358.3725977	0.03882108543235523	0.03977550828252223	0.7561470431083225	0.39582807415060706	0.07436784169950893	21 Cellular response to stress, r = 0.07
2011-06-24	01_Fermentation	25048	1015683.100265	3435	34539.9667967	0.1371366975407218	0.034006637294337415	0.980076821245943	0.5650878371032864	0.3682547599093568	01 Fermentation, r = 0.37
2011-06-24	02_Homoacetogenesis	25048	1015683.100265	314	5073.2555749	0.012535931012456085	0.004994919747681483	0.955131543711452	1	0.08573147387830989	02 Homoacetogenesis, r = 0.09
2011-06-24	03_Superpathway of thiosulfate metabolism (Desulfovibrio sulfodismutans)	25048	1015683.100265	1	738.825244	3.992334717342702e-5	7.274170888609198e-4	0.022922050269543085	0.7083385976647234	-0.3020854101953823	03 Superpathway of thiosulfate metabolism (Desulfovibrio sulfodismutans), r = -0.3
2011-06-24	04_Utililization of sugar, conversion of pentose to EMP pathway intermediates	25048	1015683.100265	37	779.1589512	0.0014771638454167998	7.671280057694286e-4	0.6964099876480113	0.5706878357929271	0.6799715593549032	04 Utililization of sugar, conversion of pentose to EMP pathway intermediates, r = 0.68
2011-06-24	05_Fatty acid oxidation	25048	1015683.100265	749	8426.2639929	0.02990258703289684	0.008296154568980738	0.24499874057530144	0.3561064892324444	0.616717008030189	05 Fatty acid oxidation, r = 0.62
2011-06-24	06_Amino acid utilization biosynthesis metabolism	25048	1015683.100265	3469	49372.1579899	0.13849409134461832	0.04860980553581959	0.6435143085502386	0.6005804360880335	0.06686700907601052	06 Amino acid utilization biosynthesis metabolism, r = 0.07
2011-06-24	07_Nucleic acid metabolism	25048	1015683.100265	2845	19248.452967600002	0.11358192270839987	0.018951238789518033	0.5486005533762798	0.6525522538529711	-0.10829920672427543	07 Nucleic acid metabolism, r = -0.11
2011-06-24	08_Hydrocarbon degradation	25048	1015683.100265	107	1132.8880337	0.004271798147556691	0.0011153951792684355	0.5495983041697766	0.533236988228914	0.49222633677664324	08 Hydrocarbon degradation, r = 0.49
2011-06-24	09_Carbohydrate Active enzyme - CAZy	25048	1015683.100265	61	7190.2648608	0.0024353241775790482	0.007079240423439163	0.21278293204576113	0.35212725484064633	0.1545113163858447	09 Carbohydrate Active enzyme - CAZy, r = 0.15
2011-06-24	10_TCA cycle	25048	1015683.100265	1104	8525.9265217	0.04407537527946343	0.008394278214804908	0.36219390725856415	0.7543346227016989	0.09258044372038561	10 TCA cycle, r = 0.09
2011-06-24	11_Nitrogen cycle	25048	1015683.100265	551	5856.443408900001	0.02199776429255829	0.005766014426519459	0.4881132567028899	0.1891661759792869	0.04215474781349103	11 Nitrogen cycle, r = 0.04
2011-06-24	12_Transporters	25048	1015683.100265	411	10112.5735577	0.016408495688278506	0.009956425931534695	0.832254063079206	0.44217981999840916	0.4050764580417668	12 Transporters, r = 0.41
2011-06-24	13_Hydrogen metabolism	25048	1015683.100265	24	568.3414778	9.581603321622484e-4	5.595657520064231e-4	0.723124807137106	0.4871992001905616	0.6362212971779774	13 Hydrogen metabolism, r = 0.64
2011-06-24	14_Methanogenesis	25048	1015683.100265	109	1254.1853389	0.004351644841903545	0.0012348195402412158	0.2811572419864687	0.39840219625336487	0.4722145386853077	14 Methanogenesis, r = 0.47
2011-06-24	15_Methylotrophy	25048	1015683.100265	307	3095.2332601	0.012256467582242095	0.0030474399537537135	0.5549341464305628	0.6422176258367516	0.2250221355194813	15 Methylotrophy, r = 0.23
2011-06-24	16_Embden Meyerhof-Parnos (EMP)	25048	1015683.100265	657	8401.9176691	0.026229639092941553	0.008272184175268713	0.24663782794705696	0.685392238951221	0.2882508431747306	16 Embden Meyerhof-Parnos (EMP), r = 0.29
2011-06-24	17_Gluconeogenesis	25048	1015683.100265	451	3454.2620558999997	0.018005429575215587	0.0034009250080057002	0.5511694825254996	0.4455769383008942	0.012993814114130428	17 Gluconeogenesis, r = 0.01
2011-06-24	18_Sulfur compounds metabolism	25048	1015683.100265	65	2498.8803583999997	0.0025950175662727564	0.0024602953005204297	0.12013480329735765	0.5957060607201039	0.21048018627130016	18 Sulfur compounds metabolism, r = 0.21
2011-06-24	19_Saccharide and derivated synthesis	25048	1015683.100265	166	16741.1739018	0.006627275630788886	0.016482674465521867	0.33948880735071013	0.3784299787771261	0.010401692915939483	19 Saccharide and derivated synthesis, r = 0.01
2011-06-24	20_Hydrolysis of polymers	25048	1015683.100265	98	7733.2104818	0.003912488022995848	0.007613802454508047	0.14211443514706482	0.600379704085347	-0.09085046309217551	20 Hydrolysis of polymers, r = -0.09
2011-06-24	21_Cellular response to stress	25048	1015683.100265	933	47137.1604048	0.03724848291280741	0.04640931841093106	0.6769335158939236	0.9186065321712074	0.07436784169950893	21 Cellular response to stress, r = 0.07
2011-07-01	01_Fermentation	23616	1015397.4423707	3205	30008.6746961	0.13571307588075882	0.029553624466531276	0.9540524508878808	0.24013212105603504	0.3682547599093568	01 Fermentation, r = 0.37
2011-07-01	02_Homoacetogenesis	23616	1015397.4423707	217	4761.2302106	0.009188685636856368	0.004689031124092369	0.3561964320512466	0.8068924261768062	0.08573147387830989	02 Homoacetogenesis, r = 0.09
2011-07-01	03_Superpathway of thiosulfate metabolism (Desulfovibrio sulfodismutans)	23616	1015397.4423707	4	585.1737076	1.6937669376693767e-4	5.763001591118501e-4	0.09724788535764145	0.47989590827289813	-0.3020854101953823	03 Superpathway of thiosulfate metabolism (Desulfovibrio sulfodismutans), r = -0.3
2011-07-01	04_Utililization of sugar, conversion of pentose to EMP pathway intermediates	23616	1015397.4423707	42	769.7491967	0.0017784552845528454	7.580767535742727e-4	0.8493856461812025	0.5516547206189482	0.6799715593549032	04 Utililization of sugar, conversion of pentose to EMP pathway intermediates, r = 0.68
2011-07-01	05_Fatty acid oxidation	23616	1015397.4423707	881	7854.8994353	0.03730521680216802	0.007735788084083379	0.48106581118585146	0.26408537936104665	0.616717008030189	05 Fatty acid oxidation, r = 0.62
2011-07-01	06_Amino acid utilization biosynthesis metabolism	23616	1015397.4423707	2492	46837.052425400005	0.10552168021680217	0.04612681741254652	0.02821274536168048	0.4326854365177098	0.06686700907601052	06 Amino acid utilization biosynthesis metabolism, r = 0.07
2011-07-01	07_Nucleic acid metabolism	23616	1015397.4423707	1827	19014.9274117	0.07736280487804878	0.018726585884739754	0.08265839263179399	0.6219004464158868	-0.10829920672427543	07 Nucleic acid metabolism, r = -0.11
2011-07-01	08_Hydrocarbon degradation	23616	1015397.4423707	65	1055.9555717	0.002752371273712737	0.0010399431076314385	0.31356441605250107	0.4574790976002118	0.49222633677664324	08 Hydrocarbon degradation, r = 0.49
2011-07-01	09_Carbohydrate Active enzyme - CAZy	23616	1015397.4423707	102	7578.1576104000005	0.004319105691056911	0.007463242760102774	0.706656305970419	0.395832087907834	0.1545113163858447	09 Carbohydrate Active enzyme - CAZy, r = 0.15
2011-07-01	10_TCA cycle	23616	1015397.4423707	1387	7465.4668434000005	0.05873136856368564	0.007352260830960925	0.8664167301673248	0.532791865250481	0.09258044372038561	10 TCA cycle, r = 0.09
2011-07-01	11_Nitrogen cycle	23616	1015397.4423707	459	8240.1059518	0.019435975609756097	0.008115153345828217	0.3314513046930713	0.5401508435031014	0.04215474781349103	11 Nitrogen cycle, r = 0.04
2011-07-01	12_Transporters	23616	1015397.4423707	342	9954.7093619	0.014481707317073171	0.009803756584868123	0.6777516922718018	0.4262180950259858	0.4050764580417668	12 Transporters, r = 0.41
2011-07-01	13_Hydrogen metabolism	23616	1015397.4423707	15	454.5366612	6.351626016260162e-4	4.476440871652879e-4	0.47013096466519133	0.3762145512592691	0.6362212971779774	13 Hydrogen metabolism, r = 0.64
2011-07-01	14_Methanogenesis	23616	1015397.4423707	79	1110.2392985000001	0.003345189701897019	0.0010934036783743202	0.13410715404288184	0.33317501402795946	0.4722145386853077	14 Methanogenesis, r = 0.47
2011-07-01	15_Methylotrophy	23616	1015397.4423707	191	2771.1696504	0.008087737127371274	0.0027291477551194235	0.1415578143472078	0.4638320690335793	0.2250221355194813	15 Methylotrophy, r = 0.23
2011-07-01	16_Embden Meyerhof-Parnos (EMP)	23616	1015397.4423707	594	7788.9840896000005	0.025152439024390245	0.007670872275800365	0.19803524351056223	0.5361400457338079	0.2882508431747306	16 Embden Meyerhof-Parnos (EMP), r = 0.29
2011-07-01	17_Gluconeogenesis	23616	1015397.4423707	466	3130.2232861	0.01973238482384824	0.003082756717203964	0.7341674912738921	0.18811918542023515	0.012993814114130428	17 Gluconeogenesis, r = 0.01
2011-07-01	18_Sulfur compounds metabolism	23616	1015397.4423707	22	2247.3687072	9.315718157181572e-4	0.002213289706494586	0	0.4440536181876756	0.21048018627130016	18 Sulfur compounds metabolism, r = 0.21
2011-07-01	19_Saccharide and derivated synthesis	23616	1015397.4423707	149	16551.661736000002	0.006309281842818428	0.016300673061925383	0.31600822567941544	0.3614590106837609	0.010401692915939483	19 Saccharide and derivated synthesis, r = 0.01
2011-07-01	20_Hydrolysis of polymers	23616	1015397.4423707	138	7409.9256647	0.005843495934959349	0.007297561876263614	0.42516573941544744	0.5122685117285317	-0.09085046309217551	20 Hydrolysis of polymers, r = -0.09
2011-07-01	21_Cellular response to stress	23616	1015397.4423707	989	45379.0970633	0.041878387533875336	0.0446909704217406	0.9101463405856257	0.7831918466822732	0.07436784169950893	21 Cellular response to stress, r = 0.07
2011-07-08	01_Fermentation	22837	629830.5383474	2924	20808.2347443	0.12803783334063143	0.03303783077730451	0.8137459635186023	0.49438981137835863	0.3682547599093568	01 Fermentation, r = 0.37
2011-07-08	02_Homoacetogenesis	22837	629830.5383474	278	2741.6001069000004	0.012173227656872619	0.0043529170784472136	0.890231678180383	0.5947035349363802	0.08573147387830989	02 Homoacetogenesis, r = 0.09
2011-07-08	03_Superpathway of thiosulfate metabolism (Desulfovibrio sulfodismutans)	22837	629830.5383474	10	378.93212109999996	0.00043788588693786397	6.016413908640768e-4	0.2514128454488397	0.5182041186341917	-0.3020854101953823	03 Superpathway of thiosulfate metabolism (Desulfovibrio sulfodismutans), r = -0.3
2011-07-08	04_Utililization of sugar, conversion of pentose to EMP pathway intermediates	22837	629830.5383474	20	376.4210528	0.00087577177387572795	5.976544957437024e-4	0.39106328266216406	0.21431627905026457	0.6799715593549032	04 Utililization of sugar, conversion of pentose to EMP pathway intermediates, r = 0.68
2011-07-08	05_Fatty acid oxidation	22837	629830.5383474	867	4822.6940388	0.03796470639751281	0.0076571295692555216	0.5020966855809799	0.2511683972959593	0.616717008030189	05 Fatty acid oxidation, r = 0.62
2011-07-08	06_Amino acid utilization biosynthesis metabolism	22837	629830.5383474	2969	34336.3424933	0.13000831983185182	0.054516795237325985	0.4851604515506403	1	0.06686700907601052	06 Amino acid utilization biosynthesis metabolism, r = 0.07
2011-07-08	07_Nucleic acid metabolism	22837	629830.5383474	1620	11904.2399681	0.07093751368393397	0.018900703035669406	0	0.6456571184565034	-0.10829920672427543	07 Nucleic acid metabolism, r = -0.11
2011-07-08	08_Hydrocarbon degradation	22837	629830.5383474	88	854.4601241	0.0038533958050532033	0.00135665083236834	0.4846019997088509	0.775470488046257	0.49222633677664324	08 Hydrocarbon degradation, r = 0.49
2011-07-08	09_Carbohydrate Active enzyme - CAZy	22837	629830.5383474	94	5555.8685926	0.004116127337215922	0.008821211824974277	0.6534412150865259	0.5503879476618979	0.1545113163858447	09 Carbohydrate Active enzyme - CAZy, r = 0.15
2011-07-08	10_TCA cycle	22837	629830.5383474	969	4391.4414051	0.04243114244427902	0.006972417400754522	0.3056259418127505	0.4520335571527579	0.09258044372038561	10 TCA cycle, r = 0.09
2011-07-08	11_Nitrogen cycle	22837	629830.5383474	456	5741.7419656	0.0199675964443666	0.009116328307397803	0.36396169801250383	0.6897363184749556	0.04215474781349103	11 Nitrogen cycle, r = 0.04
2011-07-08	12_Transporters	22837	629830.5383474	285	8560.3328692	0.012479747777729124	0.013591485880727994	0.5172216103429483	0.8222287848637266	0.4050764580417668	12 Transporters, r = 0.41
2011-07-08	13_Hydrogen metabolism	22837	629830.5383474	16	433.8468957	7.006174191005824e-4	6.888311526436338e-4	0.5213996400013815	0.6153823819637019	0.6362212971779774	13 Hydrogen metabolism, r = 0.64
2011-07-08	14_Methanogenesis	22837	629830.5383474	68	753.8745915	0.002977624031177475	0.0011969482989473274	0.08040325601916871	0.38093432295847374	0.4722145386853077	14 Methanogenesis, r = 0.47
2011-07-08	15_Methylotrophy	22837	629830.5383474	306	2321.4474975000003	0.013399308140298638	0.003685828736712578	0.6682595924290011	1	0.2250221355194813	15 Methylotrophy, r = 0.23
2011-07-08	16_Embden Meyerhof-Parnos (EMP)	22837	629830.5383474	915	5789.9783949	0.04006655865481455	0.009192914668907943	0.8709508696750954	0.9139276224340819	0.2882508431747306	16 Embden Meyerhof-Parnos (EMP), r = 0.29
2011-07-08	17_Gluconeogenesis	22837	629830.5383474	453	2430.5131029	0.01983623067828524	0.003858995324801772	0.7451715891471828	0.8162416394452883	0.012993814114130428	17 Gluconeogenesis, r = 0.01
2011-07-08	18_Sulfur compounds metabolism	22837	629830.5383474	115	1374.9056775000001	0.005035687699785436	0.002182977156216636	0.29640110251722956	0.42544281584059507	0.21048018627130016	18 Sulfur compounds metabolism, r = 0.21
2011-07-08	19_Saccharide and derivated synthesis	22837	629830.5383474	146	10229.1676418	0.006393133949292814	0.01624114268679336	0.3221998442231237	0.35590801999364746	0.010401692915939483	19 Saccharide and derivated synthesis, r = 0.01
2011-07-08	20_Hydrolysis of polymers	22837	629830.5383474	129	5426.745424	0.005648727941498445	0.00861619926883687	0.3966162268850779	0.8796682729827846	-0.09085046309217551	20 Hydrolysis of polymers, r = -0.09
2011-07-08	21_Cellular response to stress	22837	629830.5383474	880	26709.5859247	0.03853395805053203	0.04240757521028237	0.7416841560206232	0.6032485253342932	0.07436784169950893	21 Cellular response to stress, r = 0.07
2011-08-05	01_Fermentation	20314	593886.8382347	2640	18588.216929100003	0.12995963375012307	0.031299257253035916	0.8488772396275834	0.36751853875329593	0.3682547599093568	01 Fermentation, r = 0.37
2011-08-05	02_Homoacetogenesis	20314	593886.8382347	191	2375.0942055	0.009402382593285418	0.003999236980162506	0.3944340262812027	0.3714251897402195	0.08573147387830989	02 Homoacetogenesis, r = 0.09
2011-08-05	03_Superpathway of thiosulfate metabolism (Desulfovibrio sulfodismutans)	20314	593886.8382347	3	292.4154816	1.476814019887762e-4	4.923757570873113e-4	0.08479150071155585	0.3530278191982893	-0.3020854101953823	03 Superpathway of thiosulfate metabolism (Desulfovibrio sulfodismutans), r = -0.3
2011-08-05	04_Utililization of sugar, conversion of pentose to EMP pathway intermediates	20314	593886.8382347	23	366.188537	0.001132224081913951	6.16596485095507e-4	0.5212726268672263	0.2541477915508368	0.6799715593549032	04 Utililization of sugar, conversion of pentose to EMP pathway intermediates, r = 0.68
2011-08-05	05_Fatty acid oxidation	20314	593886.8382347	679	4326.5089836	0.033425223983459686	0.007285073022430231	0.35733430397140575	0.19007078118843276	0.616717008030189	05 Fatty acid oxidation, r = 0.62
2011-08-05	06_Amino acid utilization biosynthesis metabolism	20314	593886.8382347	2754	24312.0044998	0.13557152702569655	0.04093709935055349	0.5889760345071061	0.08176643548767755	0.06686700907601052	06 Amino acid utilization biosynthesis metabolism, r = 0.07
2011-08-05	07_Nucleic acid metabolism	20314	593886.8382347	2214	8924.472251	0.10898887466771684	0.01502722686619485	0.4895131195380732	0.11715718307374494	-0.10829920672427543	07 Nucleic acid metabolism, r = -0.11
2011-08-05	08_Hydrocarbon degradation	20314	593886.8382347	78	797.3110249	0.0038397164517081817	0.0013425302154699513	0.48247699388426185	0.7612926380894719	0.49222633677664324	08 Hydrocarbon degradation, r = 0.49
2011-08-05	09_Carbohydrate Active enzyme - CAZy	20314	593886.8382347	58	4548.353497	0.0028551737717830068	0.007658619797872203	0.32285542938521666	0.4180687255675539	0.1545113163858447	09 Carbohydrate Active enzyme - CAZy, r = 0.15
2011-08-05	10_TCA cycle	20314	593886.8382347	914	4386.2094761	0.04499360047258048	0.0073855980528846135	0.3937844033757976	0.5398796741347164	0.09258044372038561	10 TCA cycle, r = 0.09
2011-08-05	11_Nitrogen cycle	20314	593886.8382347	470	3721.2948800999998	0.023136752978241606	0.006265999918707357	0.5577662269162899	0.26386897039467117	0.04215474781349103	11 Nitrogen cycle, r = 0.04
2011-08-05	12_Transporters	20314	593886.8382347	282	7280.2344929	0.013882051786944963	0.012258622390993115	0.6296674280852677	0.6828766430392345	0.4050764580417668	12 Transporters, r = 0.41
2011-08-05	13_Hydrogen metabolism	20314	593886.8382347	19	407.5072116	9.35315545928916e-4	6.861697976188452e-4	0.705231213147993	0.612743307987033	0.6362212971779774	13 Hydrogen metabolism, r = 0.64
2011-08-05	14_Methanogenesis	20314	593886.8382347	68	946.3047441	0.0033474451117455942	0.00159340918703106	0.13443668509041534	0.5637994291134244	0.4722145386853077	14 Methanogenesis, r = 0.47
2011-08-05	15_Methylotrophy	20314	593886.8382347	252	1319.7449261	0.012405237767057202	0.0022222161548871465	0.5696863771127784	0.17972433357362577	0.2250221355194813	15 Methylotrophy, r = 0.23
2011-08-05	16_Embden Meyerhof-Parnos (EMP)	20314	593886.8382347	555	4193.8210378	0.0273210593679236	0.0070616500784323345	0.2958820190859017	0.3849244300203915	0.2882508431747306	16 Embden Meyerhof-Parnos (EMP), r = 0.29
2011-08-05	17_Gluconeogenesis	20314	593886.8382347	348	2031.2790185	0.01713104263069804	0.0034203132444185474	0.4585144644820421	0.46126565374954054	0.012993814114130428	17 Gluconeogenesis, r = 0.01
2011-08-05	18_Sulfur compounds metabolism	20314	593886.8382347	59	1159.9864733	0.0029044009057792655	0.001953211283058577	0.14247860779035193	0.28437493431168487	0.21048018627130016	18 Sulfur compounds metabolism, r = 0.21
2011-08-05	19_Saccharide and derivated synthesis	20314	593886.8382347	128	9395.1641828	0.0063010731515211185	0.015819788515143172	0.3154020979696539	0.3166182779269561	0.010401692915939483	19 Saccharide and derivated synthesis, r = 0.01
2011-08-05	20_Hydrolysis of polymers	20314	593886.8382347	100	4324.1493303	0.004922713399625874	0.007281099785193632	0.2901954495689009	0.5076818312939246	-0.09085046309217551	20 Hydrolysis of polymers, r = -0.09
2011-08-05	21_Cellular response to stress	20314	593886.8382347	667	23722.1587992	0.032834498375504576	0.03994390390888771	0.454596797032434	0.409098518161623	0.07436784169950893	21 Cellular response to stress, r = 0.07
2011-08-11	01_Fermentation	20570	692324.5023412	2397	22215.6130261	0.11652892561983472	0.03208843967095566	0.603358551352816	0.42510861262545163	0.3682547599093568	01 Fermentation, r = 0.37
2011-08-11	02_Homoacetogenesis	20570	692324.5023412	188	2780.0158218	0.009139523578026252	0.004015480908734208	0.347399681323169	0.38167998640128203	0.08573147387830989	02 Homoacetogenesis, r = 0.09
2011-08-11	03_Superpathway of thiosulfate metabolism (Desulfovibrio sulfodismutans)	20570	692324.5023412	5	349.6308789	2.4307243558580456e-4	5.050101184020938e-4	0.13956040718315876	0.3721271185440974	-0.3020854101953823	03 Superpathway of thiosulfate metabolism (Desulfovibrio sulfodismutans), r = -0.3
2011-08-11	04_Utililization of sugar, conversion of pentose to EMP pathway intermediates	20570	692324.5023412	18	378.7398741	8.750607681088965e-4	5.470554238933244e-4	0.39070228144781216	0.10791575661867185	0.6799715593549032	04 Utililization of sugar, conversion of pentose to EMP pathway intermediates, r = 0.68
2011-08-11	05_Fatty acid oxidation	20570	692324.5023412	566	4441.1143681	0.02751579970831308	0.0064147872176727825	0.16888499323867712	0.04715597843435315	0.616717008030189	05 Fatty acid oxidation, r = 0.62
2011-08-11	06_Amino acid utilization biosynthesis metabolism	20570	692324.5023412	2218	28217.5295763	0.1078269324258629	0.040757664189087855	0.07123129448386877	0.06963336643478948	0.06686700907601052	06 Amino acid utilization biosynthesis metabolism, r = 0.07
2011-08-11	07_Nucleic acid metabolism	20570	692324.5023412	2724	9903.7209897	0.13242586290714634	0.014305027420247397	0.7910191085235876	0.018619759886636913	-0.10829920672427543	07 Nucleic acid metabolism, r = -0.11
2011-08-11	08_Hydrocarbon degradation	20570	692324.5023412	63	817.6247791	0.0030627126883811377	0.0011809848941285164	0.36177410090734535	0.5990925484134445	0.49222633677664324	08 Hydrocarbon degradation, r = 0.49
2011-08-11	09_Carbohydrate Active enzyme - CAZy	20570	692324.5023412	73	4369.1379766	0.003548857559552747	0.006310823843190728	0.5047193824241124	0.26467070794146325	0.1545113163858447	09 Carbohydrate Active enzyme - CAZy, r = 0.15
2011-08-11	10_TCA cycle	20570	692324.5023412	881	5236.4222397	0.04282936315021876	0.007563537361442859	0.3193262734515359	0.5777112551506998	0.09258044372038561	10 TCA cycle, r = 0.09
2011-08-11	11_Nitrogen cycle	20570	692324.5023412	439	3319.7819590999998	0.021341759844433643	0.004795124176413886	0.44799638911726386	0.04410553744723707	0.04215474781349103	11 Nitrogen cycle, r = 0.04
2011-08-11	12_Transporters	20570	692324.5023412	240	8688.5395183	0.01166747690811862	0.012549807913656659	0.4520884711938327	0.713320365568929	0.4050764580417668	12 Transporters, r = 0.41
2011-08-11	13_Hydrogen metabolism	20570	692324.5023412	21	535.7435777000001	0.0010209042294603793	7.738330448919576e-4	0.7722701049779424	0.6996726324980066	0.6362212971779774	13 Hydrogen metabolism, r = 0.64
2011-08-11	14_Methanogenesis	20570	692324.5023412	142	1589.7543379	0.00690325717063685	0.002296256065651303	0.6539655296322944	0.8879831580325346	0.4722145386853077	14 Methanogenesis, r = 0.47
2011-08-11	15_Methylotrophy	20570	692324.5023412	137	1917.0408429000001	0.006660184735051046	0.002768991760969367	0	0.48616247863616435	0.2250221355194813	15 Methylotrophy, r = 0.23
2011-08-11	16_Embden Meyerhof-Parnos (EMP)	20570	692324.5023412	456	5073.2106241	0.022168206125425378	0.007327792974167708	0.06338854631422144	0.4509840089724436	0.2882508431747306	16 Embden Meyerhof-Parnos (EMP), r = 0.29
2011-08-11	17_Gluconeogenesis	20570	692324.5023412	342	2603.0947493	0.016626154594069034	0.0037599344534206738	0.4050136540718429	0.7360828364422886	0.012993814114130428	17 Gluconeogenesis, r = 0.01
2011-08-11	18_Sulfur compounds metabolism	20570	692324.5023412	66	1260.2153036	0.0032085561497326204	0.0018202667959004647	0.16444483686155167	0.20275185901955475	0.21048018627130016	18 Sulfur compounds metabolism, r = 0.21
2011-08-11	19_Saccharide and derivated synthesis	20570	692324.5023412	104	11136.444172900001	0.005055906660184735	0.01608558433977193	0.2234593160656891	0.34140277062859087	0.010401692915939483	19 Saccharide and derivated synthesis, r = 0.01
2011-08-11	20_Hydrolysis of polymers	20570	692324.5023412	106	5467.3834279	0.005153135634419057	0.007897139866365002	0.32397123768792896	0.6793233909980174	-0.09085046309217551	20 Hydrolysis of polymers, r = -0.09
2011-08-11	21_Cellular response to stress	20570	692324.5023412	675	27294.3442772	0.032814778804083615	0.0394242066905043	0.45360350293046364	0.3681436965425063	0.07436784169950893	21 Cellular response to stress, r = 0.07
2011-08-19	01_Fermentation	19060	630976.523682	1966	23000.6112454	0.10314795383001049	0.03645240414204676	0.3587490631702464	0.7435660827349241	0.3682547599093568	01 Fermentation, r = 0.37
2011-08-19	02_Homoacetogenesis	19060	630976.523682	201	2941.4304249	0.010545645330535152	0.004661711354545458	0.5990022961138076	0.7896454480031448	0.08573147387830989	02 Homoacetogenesis, r = 0.09
2011-08-19	03_Superpathway of thiosulfate metabolism (Desulfovibrio sulfodismutans)	19060	630976.523682	16	351.5881372	8.394543546694648e-4	5.572127076112798e-4	0.4819739896340106	0.4510415055155978	-0.3020854101953823	03 Superpathway of thiosulfate metabolism (Desulfovibrio sulfodismutans), r = -0.3
2011-08-19	04_Utililization of sugar, conversion of pentose to EMP pathway intermediates	19060	630976.523682	9	375.0702834	4.72193074501574e-4	5.944282700270924e-4	0.18615298888228388	0.20753212097826282	0.6799715593549032	04 Utililization of sugar, conversion of pentose to EMP pathway intermediates, r = 0.68
2011-08-19	05_Fatty acid oxidation	19060	630976.523682	527	3866.3899627	0.0276495278069255	0.006127628869831908	0.17314953185288648	0	0.616717008030189	05 Fatty acid oxidation, r = 0.62
2011-08-19	06_Amino acid utilization biosynthesis metabolism	19060	630976.523682	2573	26854.3528836	0.1349947534102833	0.042559987377809444	0.5782128026101735	0.1915030798497321	0.06686700907601052	06 Amino acid utilization biosynthesis metabolism, r = 0.07
2011-08-19	07_Nucleic acid metabolism	19060	630976.523682	1910	10208.953167399999	0.10020986358866736	0.016179608565825367	0.3765752117035454	0.27438898911674386	-0.10829920672427543	07 Nucleic acid metabolism, r = -0.11
2011-08-19	08_Hydrocarbon degradation	19060	630976.523682	79	899.5994559	0.004144805876180483	0.0014257257158324652	0.5298708134364194	0.844825342765708	0.49222633677664324	08 Hydrocarbon degradation, r = 0.49
2011-08-19	09_Carbohydrate Active enzyme - CAZy	19060	630976.523682	60	5361.4828117	0.0031479538300104933	0.008497119322940267	0.3996139463045758	0.5135016911281735	0.1545113163858447	09 Carbohydrate Active enzyme - CAZy, r = 0.15
2011-08-19	10_TCA cycle	19060	630976.523682	766	5791.6463602	0.04018887722980063	0.009178861879683623	0.22848335077652557	0.9211445351497987	0.09258044372038561	10 TCA cycle, r = 0.09
2011-08-19	11_Nitrogen cycle	19060	630976.523682	478	3441.4962840999997	0.02507869884575026	0.005454238240144807	0.6765227162175572	0.14258371965152322	0.04215474781349103	11 Nitrogen cycle, r = 0.04
2011-08-19	12_Transporters	19060	630976.523682	296	9648.7774359	0.0155299055613851	0.01529181684858183	0.7618030163521115	1	0.4050764580417668	12 Transporters, r = 0.41
2011-08-19	13_Hydrogen metabolism	19060	630976.523682	25	679.3699004	0.0013116474291710388	0.0010766960019932363	1	1	0.6362212971779774	13 Hydrogen metabolism, r = 0.64
2011-08-19	14_Methanogenesis	19060	630976.523682	115	1602.1215137000002	0.006033578174186778	0.0025391142991358557	0.5268993864658497	1	0.4722145386853077	14 Methanogenesis, r = 0.47
2011-08-19	15_Methylotrophy	19060	630976.523682	245	1901.8916257	0.01285414480587618	0.003014203467668976	0.6142005396767237	0.6235903735765762	0.2250221355194813	15 Methylotrophy, r = 0.23
2011-08-19	16_Embden Meyerhof-Parnos (EMP)	19060	630976.523682	670	5400.9006789	0.03515215110178384	0.00855959053339035	0.6492159153014398	0.7567296419399365	0.2882508431747306	16 Embden Meyerhof-Parnos (EMP), r = 0.29
2011-08-19	17_Gluconeogenesis	19060	630976.523682	375	2512.1375978	0.019674711437565582	0.003981348756274915	0.7280560909606186	0.9152484871890901	0.012993814114130428	17 Gluconeogenesis, r = 0.01
2011-08-19	18_Sulfur compounds metabolism	19060	630976.523682	136	1293.0487704	0.007135362014690451	0.002049281901733117	0.4480405297276024	0.3433587967422304	0.21048018627130016	18 Sulfur compounds metabolism, r = 0.21
2011-08-19	19_Saccharide and derivated synthesis	19060	630976.523682	154	11055.389005000001	0.0080797481636936	0.017521078186058952	0.44673901545021505	0.4752573441766701	0.010401692915939483	19 Saccharide and derivated synthesis, r = 0.01
2011-08-19	20_Hydrolysis of polymers	19060	630976.523682	126	5380.953475	0.0066107030430220355	0.00852797730666743	0.5376246119222432	0.8550878022476254	-0.09085046309217551	20 Hydrolysis of polymers, r = -0.09
2011-08-19	21_Cellular response to stress	19060	630976.523682	799	25597.9089833	0.0419202518363064	0.04056871852208697	0.9122550864503394	0.4583371327306825	0.07436784169950893	21 Cellular response to stress, r = 0.07
2011-08-29	01_Fermentation	16863	735841.6234896	2242	25558.4243643	0.1329538041866809	0.034733594225199775	0.903611866493381	0.6181370465124298	0.3682547599093568	01 Fermentation, r = 0.37
2011-08-29	02_Homoacetogenesis	16863	735841.6234896	161	3489.8144435	0.009547530095475302	0.0047426162534135625	0.4204058107416479	0.8407207333390803	0.08573147387830989	02 Homoacetogenesis, r = 0.09
2011-08-29	03_Superpathway of thiosulfate metabolism (Desulfovibrio sulfodismutans)	16863	735841.6234896	1	372.48581210000003	5.930142916444286e-5	5.062037810983718e-4	0.03404800540541512	0.37393157233373736	-0.3020854101953823	03 Superpathway of thiosulfate metabolism (Desulfovibrio sulfodismutans), r = -0.3
2011-08-29	04_Utililization of sugar, conversion of pentose to EMP pathway intermediates	16863	735841.6234896	18	506.74450989999997	0.0010674257249599715	6.886597519407137e-4	0.48837235145506025	0.4056835600947806	0.6799715593549032	04 Utililization of sugar, conversion of pentose to EMP pathway intermediates, r = 0.68
2011-08-29	05_Fatty acid oxidation	16863	735841.6234896	570	5312.792483200001	0.03380181462373243	0.0072200216916311595	0.36934363741633525	0.17938831565904184	0.616717008030189	05 Fatty acid oxidation, r = 0.62
2011-08-29	06_Amino acid utilization biosynthesis metabolism	16863	735841.6234896	2038	33607.574436	0.12085631263713456	0.045672293280477894	0.31437390180779073	0.401951367255321	0.06686700907601052	06 Amino acid utilization biosynthesis metabolism, r = 0.07
2011-08-29	07_Nucleic acid metabolism	16863	735841.6234896	1735	13569.2306058	0.10288797960030836	0.0184404227385919	0.411027932695627	0.5828561364392534	-0.10829920672427543	07 Nucleic acid metabolism, r = -0.11
2011-08-29	08_Hydrocarbon degradation	16863	735841.6234896	82	1062.5097604	0.004862717191484314	0.0014439381063566824	0.6413940476187006	0.863111550943779	0.49222633677664324	08 Hydrocarbon degradation, r = 0.49
2011-08-29	09_Carbohydrate Active enzyme - CAZy	16863	735841.6234896	35	5235.356172899999	0.0020755500207555004	0.007114786668457595	0.11846048785035967	0.3561729143493718	0.1545113163858447	09 Carbohydrate Active enzyme - CAZy, r = 0.15
2011-08-29	10_TCA cycle	16863	735841.6234896	801	6118.272954	0.047500444760718734	0.008314660055495587	0.48002953729780407	0.7374070485267767	0.09258044372038561	10 TCA cycle, r = 0.09
2011-08-29	11_Nitrogen cycle	16863	735841.6234896	430	4170.7954284	0.02549961454071043	0.005668061299143059	0.7022631197280841	0.17453100665722726	0.04215474781349103	11 Nitrogen cycle, r = 0.04
2011-08-29	12_Transporters	16863	735841.6234896	197	11223.1876447	0.011682381545395243	0.015252178303635499	0.4532836215433349	0.9958557525360856	0.4050764580417668	12 Transporters, r = 0.41
2011-08-29	13_Hydrogen metabolism	16863	735841.6234896	8	682.0425434	4.744114333155429e-4	9.268876910843025e-4	0.34421969065964814	0.8514458946190805	0.6362212971779774	13 Hydrogen metabolism, r = 0.64
2011-08-29	14_Methanogenesis	16863	735841.6234896	69	1611.4527794	0.004091798612346558	0.0021899451294396305	0.24319190265905793	0.8389479033072971	0.4722145386853077	14 Methanogenesis, r = 0.47
2011-08-29	15_Methylotrophy	16863	735841.6234896	182	2135.4557437	0.010792860107928601	0.002902058915304322	0.4098010667337026	0.5607394193218143	0.2250221355194813	15 Methylotrophy, r = 0.23
2011-08-29	16_Embden Meyerhof-Parnos (EMP)	16863	735841.6234896	441	5783.5984532	0.026151930261519303	0.007859841395995375	0.2431316547198861	0.5830442491337521	0.2882508431747306	16 Embden Meyerhof-Parnos (EMP), r = 0.29
2011-08-29	17_Gluconeogenesis	16863	735841.6234896	269	2389.7824357	0.015952084445235132	0.0032476858598551074	0.33358534399200496	0.32157775963735297	0.012993814114130428	17 Gluconeogenesis, r = 0.01
2011-08-29	18_Sulfur compounds metabolism	16863	735841.6234896	37	1917.012811	0.002194152879084386	0.0026051975721472546	0.09118417456289145	0.6846707803547784	0.21048018627130016	18 Sulfur compounds metabolism, r = 0.21
2011-08-29	19_Saccharide and derivated synthesis	16863	735841.6234896	134	12672.595089800001	0.007946391508035344	0.017221905754260594	0.43689199339176743	0.44736060440360104	0.010401692915939483	19 Saccharide and derivated synthesis, r = 0.01
2011-08-29	20_Hydrolysis of polymers	16863	735841.6234896	84	5843.2203242	0.0049813200498132005	0.007940866808389489	0.2987861387481368	0.6915066251082109	-0.09085046309217551	20 Hydrolysis of polymers, r = -0.09
2011-08-29	21_Cellular response to stress	16863	735841.6234896	675	33106.2261648	0.04002846468599893	0.04499096695264331	0.8169639171612177	0.8068331208220363	0.07436784169950893	21 Cellular response to stress, r = 0.07
2011-09-05	01_Fermentation	21846	780004.151531	2941	28268.4814571	0.13462418749427812	0.03624144999948313	0.9341471379488357	0.7281718413301289	0.3682547599093568	01 Fermentation, r = 0.37
2011-09-05	02_Homoacetogenesis	21846	780004.151531	227	3557.3611447000003	0.01039091824590314	0.004560695142093251	0.5713164012025843	0.7258738847636542	0.08573147387830989	02 Homoacetogenesis, r = 0.09
2011-09-05	03_Superpathway of thiosulfate metabolism (Desulfovibrio sulfodismutans)	21846	780004.151531	21	425.2523637	9.612743751716561e-4	5.451924363034611e-4	0.5519171389811324	0.43287052289083744	-0.3020854101953823	03 Superpathway of thiosulfate metabolism (Desulfovibrio sulfodismutans), r = -0.3
2011-09-05	04_Utililization of sugar, conversion of pentose to EMP pathway intermediates	21846	780004.151531	17	514.4416861	7.781744941865788e-4	6.595371128349108e-4	0.341509906123131	0.34444401750777537	0.6799715593549032	04 Utililization of sugar, conversion of pentose to EMP pathway intermediates, r = 0.68
2011-09-05	05_Fatty acid oxidation	21846	780004.151531	665	5493.2169359	0.030440355213769112	0.007042548331464465	0.26214796498377546	0.15024436073793895	0.616717008030189	05 Fatty acid oxidation, r = 0.62
2011-09-05	06_Amino acid utilization biosynthesis metabolism	21846	780004.151531	2638	36377.8623297	0.12075437150965852	0.04663803680826206	0.3124715679188294	0.46725313316494943	0.06686700907601052	06 Amino acid utilization biosynthesis metabolism, r = 0.07
2011-09-05	07_Nucleic acid metabolism	21846	780004.151531	2976	13173.4275457	0.13622631145289757	0.01688891978311021	0.8399101172858626	0.3711679329128942	-0.10829920672427543	07 Nucleic acid metabolism, r = -0.11
2011-09-05	08_Hydrocarbon degradation	21846	780004.151531	74	1191.4155571	0.003387347798223931	0.0015274477126326538	0.41220422592002354	0.9469596346536354	0.49222633677664324	08 Hydrocarbon degradation, r = 0.49
2011-09-05	09_Carbohydrate Active enzyme - CAZy	21846	780004.151531	59	5093.6821907	0.002700723244529891	0.006530327025442197	0.28236293996795336	0.28965323805148374	0.1545113163858447	09 Carbohydrate Active enzyme - CAZy, r = 0.15
2011-09-05	10_TCA cycle	21846	780004.151531	1009	7076.647096	0.046186944978485765	0.00907257619348549	0.4348400673489784	0.898547192377008	0.09258044372038561	10 TCA cycle, r = 0.09
2011-09-05	11_Nitrogen cycle	21846	780004.151531	585	4512.9160331	0.026778357594067565	0.005785758991464344	0.7804625372689542	0.1921162099281612	0.04215474781349103	11 Nitrogen cycle, r = 0.04
2011-09-05	12_Transporters	21846	780004.151531	251	10474.2872176	0.011489517531813605	0.013428501883023268	0.43781853581461316	0.8051886533437391	0.4050764580417668	12 Transporters, r = 0.41
2011-09-05	13_Hydrogen metabolism	21846	780004.151531	21	611.4478527	9.612743751716561e-4	7.839033311551534e-4	0.7255639379175759	0.7096586096289296	0.6362212971779774	13 Hydrogen metabolism, r = 0.64
2011-09-05	14_Methanogenesis	21846	780004.151531	122	1494.355005	0.0055845463700448595	0.0019158295530438713	0.46129272039218006	0.7125138073271929	0.4722145386853077	14 Methanogenesis, r = 0.47
2011-09-05	15_Methylotrophy	21846	780004.151531	267	2438.4475812	0.012221917055753914	0.0031261982085784936	0.55150807461665	0.6863573666159684	0.2250221355194813	15 Methylotrophy, r = 0.23
2011-09-05	16_Embden Meyerhof-Parnos (EMP)	21846	780004.151531	473	6168.7849714	0.0216515609264854	0.00790865658765001	0.04007784235283015	0.5951607138556784	0.2882508431747306	16 Embden Meyerhof-Parnos (EMP), r = 0.29
2011-09-05	17_Gluconeogenesis	21846	780004.151531	356	2942.0301404	0.016295889407671887	0.0037718134379481874	0.37001687490373913	0.7456951603330548	0.012993814114130428	17 Gluconeogenesis, r = 0.01
2011-09-05	18_Sulfur compounds metabolism	21846	780004.151531	176	2013.9549233999999	0.008056394763343404	0.0025819797490141414	0.5145579307627468	0.6704158821922123	0.21048018627130016	18 Sulfur compounds metabolism, r = 0.21
2011-09-05	19_Saccharide and derivated synthesis	21846	780004.151531	115	12923.8757981	0.0052641215783209745	0.016568983348015372	0.23883385347940148	0.38647796775977583	0.010401692915939483	19 Saccharide and derivated synthesis, r = 0.01
2011-09-05	20_Hydrolysis of polymers	21846	780004.151531	75	5981.3070947999995	0.0034331227684702005	0.007668301614882215	0.0718480423095225	0.6155643019306675	-0.09085046309217551	20 Hydrolysis of polymers, r = -0.09
2011-09-05	21_Cellular response to stress	21846	780004.151531	926	32360.5697774	0.042387622448045406	0.041487689153810715	0.9357970013411049	0.5307567589363529	0.07436784169950893	21 Cellular response to stress, r = 0.07
2011-09-12	01_Fermentation	22216	1021722.892517	3008	40834.6187716	0.13539791141519625	0.03996643225934234	0.948291119063445	1	0.3682547599093568	01 Fermentation, r = 0.37
2011-09-12	02_Homoacetogenesis	22216	1021722.892517	248	4943.5576442	0.011163125675189053	0.004838452461431705	0.7094903594835283	0.9012221583272081	0.08573147387830989	02 Homoacetogenesis, r = 0.09
2011-09-12	03_Superpathway of thiosulfate metabolism (Desulfovibrio sulfodismutans)	22216	1021722.892517	18	551.2041921	8.102268635217861e-4	5.394850170598764e-4	0.46519298130749337	0.42424264642685594	-0.3020854101953823	03 Superpathway of thiosulfate metabolism (Desulfovibrio sulfodismutans), r = -0.3
2011-09-12	04_Utililization of sugar, conversion of pentose to EMP pathway intermediates	22216	1021722.892517	26	755.5721813	0.001170327691753691	7.395079300206914e-4	0.5406190936119851	0.5126079070156594	0.6799715593549032	04 Utililization of sugar, conversion of pentose to EMP pathway intermediates, r = 0.68
2011-09-12	05_Fatty acid oxidation	22216	1021722.892517	809	9058.5251156	0.03641519625495138	0.008865931439868642	0.4526833917061162	0.44967293449863627	0.616717008030189	05 Fatty acid oxidation, r = 0.62
2011-09-12	06_Amino acid utilization biosynthesis metabolism	22216	1021722.892517	3048	49873.212665	0.13719841555635579	0.04881285623554743	0.6193355690939983	0.6143103435426936	0.06686700907601052	06 Amino acid utilization biosynthesis metabolism, r = 0.07
2011-09-12	07_Nucleic acid metabolism	22216	1021722.892517	2583	19574.005967099998	0.11626755491537631	0.01915784221970373	0.5831499667370594	0.6807413777111433	-0.10829920672427543	07 Nucleic acid metabolism, r = -0.11
2011-09-12	08_Hydrocarbon degradation	22216	1021722.892517	96	1554.7310215	0.004321209938782859	0.0015216758211905599	0.5572741307611847	0.9411643488370366	0.49222633677664324	08 Hydrocarbon degradation, r = 0.49
2011-09-12	09_Carbohydrate Active enzyme - CAZy	22216	1021722.892517	68	6711.171702600001	0.003060857039971192	0.006568485204503076	0.37677967107310123	0.29399617216093027	0.1545113163858447	09 Carbohydrate Active enzyme - CAZy, r = 0.15
2011-09-12	10_TCA cycle	22216	1021722.892517	1005	9757.2036731	0.045237666546633054	0.009549755363769199	0.40218121978042365	1	0.09258044372038561	10 TCA cycle, r = 0.09
2011-09-12	11_Nitrogen cycle	22216	1021722.892517	525	6543.0848728	0.02363161685271876	0.006403972075717324	0.5880288091016134	0.2844833798949557	0.04215474781349103	11 Nitrogen cycle, r = 0.04
2011-09-12	12_Transporters	22216	1021722.892517	311	13561.3923525	0.013998919697515304	0.013273063030908213	0.639038654071612	0.7889373739503168	0.4050764580417668	12 Transporters, r = 0.41
2011-09-12	13_Hydrogen metabolism	22216	1021722.892517	20	659.7278351	9.002520705797623e-4	6.457013344144318e-4	0.6777671088514257	0.5726136495522166	0.6362212971779774	13 Hydrogen metabolism, r = 0.64
2011-09-12	14_Methanogenesis	22216	1021722.892517	111	1692.6753724	0.004996398991717681	0.001656687331562199	0.3753603024741387	0.5929860776953424	0.4722145386853077	14 Methanogenesis, r = 0.47
2011-09-12	15_Methylotrophy	22216	1021722.892517	346	3322.7629902	0.015574360821029889	0.003252117589353822	0.8839404355495273	0.7569283669367337	0.2250221355194813	15 Methylotrophy, r = 0.23
2011-09-12	16_Embden Meyerhof-Parnos (EMP)	22216	1021722.892517	724	8435.1929166	0.0325891249549874	0.00825585193243544	0.53357379983059	0.6813383975667736	0.2882508431747306	16 Embden Meyerhof-Parnos (EMP), r = 0.29
2011-09-12	17_Gluconeogenesis	22216	1021722.892517	439	3395.8819861	0.019760532949225782	0.003323681999269188	0.737150226870642	0.3830728735340006	0.012993814114130428	17 Gluconeogenesis, r = 0.01
2011-09-12	18_Sulfur compounds metabolism	22216	1021722.892517	113	2946.086807	0.005086424198775657	0.002883449934005449	0.3000653153863025	0.8555076008026475	0.21048018627130016	18 Sulfur compounds metabolism, r = 0.21
2011-09-12	19_Saccharide and derivated synthesis	22216	1021722.892517	129	16675.0529347	0.005806625855239467	0.01632052394717441	0.2788922334323921	0.3633100334425369	0.010401692915939483	19 Saccharide and derivated synthesis, r = 0.01
2011-09-12	20_Hydrolysis of polymers	22216	1021722.892517	140	8779.5767125	0.006301764494058336	0.008592913770260776	0.4923397331388934	0.8731804495176483	-0.09085046309217551	20 Hydrolysis of polymers, r = -0.09
2011-09-12	21_Cellular response to stress	22216	1021722.892517	970	46091.6043	0.04366222542311847	0.04511164880181355	1	0.8163434730629173	0.07436784169950893	21 Cellular response to stress, r = 0.07
2011-09-19	01_Fermentation	17066	992167.9420288	2334	39575.856111400004	0.13676315481073478	0.039888263301951374	0.9732483115209669	0.9942956711548114	0.3682547599093568	01 Fermentation, r = 0.37
2011-09-19	02_Homoacetogenesis	17066	992167.9420288	137	4772.5898157	0.008027657330364467	0.004810264082853692	0.14844930258817388	0.8834268270287098	0.08573147387830989	02 Homoacetogenesis, r = 0.09
2011-09-19	03_Superpathway of thiosulfate metabolism (Desulfovibrio sulfodismutans)	17066	992167.9420288	7	536.1949499	4.1017227235438887e-4	5.404276102728944e-4	0.2355010316454123	0.42566755976344806	-0.3020854101953823	03 Superpathway of thiosulfate metabolism (Desulfovibrio sulfodismutans), r = -0.3
2011-09-19	04_Utililization of sugar, conversion of pentose to EMP pathway intermediates	17066	992167.9420288	19	782.7102685	0.0011133247392476268	7.888888920352558e-4	0.5116768036386748	0.6164469689664577	0.6799715593549032	04 Utililization of sugar, conversion of pentose to EMP pathway intermediates, r = 0.68
2011-09-19	05_Fatty acid oxidation	17066	992167.9420288	540	9383.9363918	0.03164186101019571	0.009458012090787357	0.30046353154924327	0.54690201600036	0.616717008030189	05 Fatty acid oxidation, r = 0.62
2011-09-19	06_Amino acid utilization biosynthesis metabolism	17066	992167.9420288	2173	48446.8707419	0.12732919254658384	0.04882930468690119	0.4351649810884931	0.615422556970977	0.06686700907601052	06 Amino acid utilization biosynthesis metabolism, r = 0.07
2011-09-19	07_Nucleic acid metabolism	17066	992167.9420288	1761	18891.0947926	0.10318762451658268	0.019040218890736586	0.41488272563671735	0.6646927642593475	-0.10829920672427543	07 Nucleic acid metabolism, r = -0.11
2011-09-19	08_Hydrocarbon degradation	17066	992167.9420288	73	1384.6276505	0.004277510840267198	0.0013955577396188518	0.5504857368559374	0.8145350910483573	0.49222633677664324	08 Hydrocarbon degradation, r = 0.49
2011-09-19	09_Carbohydrate Active enzyme - CAZy	17066	992167.9420288	66	6045.5943975	0.003867338567912809	0.0060933176142920695	0.58821594983618	0.23991545903417136	0.1545113163858447	09 Carbohydrate Active enzyme - CAZy, r = 0.15
2011-09-19	10_TCA cycle	17066	992167.9420288	652	9270.4692425	0.038204617367865935	0.0093436492450497885	0.16021714120843383	0.9561798885732381	0.09258044372038561	10 TCA cycle, r = 0.09
2011-09-19	11_Nitrogen cycle	17066	992167.9420288	430	6203.0876260000005	0.02519629673034103	0.006252054075962012	0.6837142204489146	0.26178532308923436	0.04215474781349103	11 Nitrogen cycle, r = 0.04
2011-09-19	12_Transporters	17066	992167.9420288	239	11853.739157600001	0.014004453298956991	0.011947311191451414	0.639482374074608	0.6503287619064735	0.4050764580417668	12 Transporters, r = 0.41
2011-09-19	13_Hydrogen metabolism	17066	992167.9420288	16	649.2031568	0.00093753662252431735	6.543278907727049e-4	0.706970911756284	0.5811679837847169	0.6362212971779774	13 Hydrogen metabolism, r = 0.64
2011-09-19	14_Methanogenesis	17066	992167.9420288	70	1485.3809458	0.004101722723543888	0.001497106369676358	0.24464188424921599	0.5193803566452493	0.4722145386853077	14 Methanogenesis, r = 0.47
2011-09-19	15_Methylotrophy	17066	992167.9420288	184	3037.9290811	0.01078167115902965	0.0030619101388097633	0.4086915570866319	0.6503273816816764	0.2250221355194813	15 Methylotrophy, r = 0.23
2011-09-19	16_Embden Meyerhof-Parnos (EMP)	17066	992167.9420288	476	8207.6084656	0.02789171452009844	0.008272398369188343	0.321629617909395	0.6854454042258595	0.2882508431747306	16 Embden Meyerhof-Parnos (EMP), r = 0.29
2011-09-19	17_Gluconeogenesis	17066	992167.9420288	279	3548.9851905	0.016348294855267783	0.003577000465508875	0.37557005444629554	0.5880549693830348	0.012993814114130428	17 Gluconeogenesis, r = 0.01
2011-09-19	18_Sulfur compounds metabolism	17066	992167.9420288	86	3094.3669565	0.005039259346068206	0.003118793528213169	0.29665904842468416	1	0.21048018627130016	18 Sulfur compounds metabolism, r = 0.21
2011-09-19	19_Saccharide and derivated synthesis	17066	992167.9420288	84	14565.935707999999	0.004922067268252666	0.014680917504969323	0.2135766488816707	0.21042270363913	0.010401692915939483	19 Saccharide and derivated synthesis, r = 0.01
2011-09-19	20_Hydrolysis of polymers	17066	992167.9420288	69	6721.8668289	0.004043126684636119	0.006774928461360105	0.16126373191382687	0.3666519889903621	-0.09085046309217551	20 Hydrolysis of polymers, r = -0.09
2011-09-19	21_Cellular response to stress	17066	992167.9420288	579	43133.027067099996	0.033927106527598734	0.04347351415013564	0.5096325384322828	0.687250012343127	0.07436784169950893	21 Cellular response to stress, r = 0.07
2011-09-28	01_Fermentation	27611	801908.5249791	3644	29647.5752987	0.13197638622288219	0.03697126838684338	0.8857442772315107	0.7814298636668713	0.3682547599093568	01 Fermentation, r = 0.37
2011-09-28	02_Homoacetogenesis	27611	801908.5249791	303	3444.741336	0.010973887218862048	0.004295678657475028	0.6756292159901827	0.5585689037306883	0.08573147387830989	02 Homoacetogenesis, r = 0.09
2011-09-28	03_Superpathway of thiosulfate metabolism (Desulfovibrio sulfodismutans)	27611	801908.5249791	37	278.0825169	0.0013400456339864547	3.467758581407369e-4	0.7693892311254956	0.13292519703832445	-0.3020854101953823	03 Superpathway of thiosulfate metabolism (Desulfovibrio sulfodismutans), r = -0.3
2011-09-28	04_Utililization of sugar, conversion of pentose to EMP pathway intermediates	27611	801908.5249791	34	475.0521828	0.0012313932852848503	5.924019610745268e-4	0.5716241212056539	0.20327116671020184	0.6799715593549032	04 Utililization of sugar, conversion of pentose to EMP pathway intermediates, r = 0.68
2011-09-28	05_Fatty acid oxidation	27611	801908.5249791	915	5582.9933359999995	0.03313896635398935	0.006962132415471588	0.34820565616174565	0.13703878538604206	0.616717008030189	05 Fatty acid oxidation, r = 0.62
2011-09-28	06_Amino acid utilization biosynthesis metabolism	27611	801908.5249791	3529	36014.607818900004	0.127811379522654	0.044911117287147743	0.44416312195768914	0.3504820743194194	0.06686700907601052	06 Amino acid utilization biosynthesis metabolism, r = 0.07
2011-09-28	07_Nucleic acid metabolism	27611	801908.5249791	2929	13831.233257299999	0.10608090978233313	0.017247894025893388	0.45210349933662936	0.4201466424271234	-0.10829920672427543	07 Nucleic acid metabolism, r = -0.11
2011-09-28	08_Hydrocarbon degradation	27611	801908.5249791	96	1267.2351643	0.003476875158451342	0.0015802739649550773	0.42611176651386057	1	0.49222633677664324	08 Hydrocarbon degradation, r = 0.49
2011-09-28	09_Carbohydrate Active enzyme - CAZy	27611	801908.5249791	113	3195.8912009	0.0040925718010937666	0.003985356311037215	0.6472656304892573	0	0.1545113163858447	09 Carbohydrate Active enzyme - CAZy, r = 0.15
2011-09-28	10_TCA cycle	27611	801908.5249791	1385	6862.1445947	0.050161167650574046	0.008557266048367358	0.571568689949101	0.7889873786329106	0.09258044372038561	10 TCA cycle, r = 0.09
2011-09-28	11_Nitrogen cycle	27611	801908.5249791	651	4777.3346564	0.023577559668248163	0.00595745587880427	0.5847230313471206	0.21776942882575215	0.04215474781349103	11 Nitrogen cycle, r = 0.04
2011-09-28	12_Transporters	27611	801908.5249791	387	11565.3482031	0.014016152982506972	0.014422278655039146	0.6404205304768275	0.9090889572701288	0.4050764580417668	12 Transporters, r = 0.41
2011-09-28	13_Hydrogen metabolism	27611	801908.5249791	30	553.6695301	0.0010865234870160443	6.90439760712645e-4	0.8236675809961204	0.6169775226548332	0.6362212971779774	13 Hydrogen metabolism, r = 0.64
2011-09-28	14_Methanogenesis	27611	801908.5249791	143	1151.1028681999999	0.005179095288109811	0.0014354540852773712	0.4020535005944803	0.49094362588522816	0.4722145386853077	14 Methanogenesis, r = 0.47
2011-09-28	15_Methylotrophy	27611	801908.5249791	382	2394.7520792	0.013835065734670965	0.0029863157761820954	0.7114698402464463	0.6079608313031943	0.2250221355194813	15 Methylotrophy, r = 0.23
2011-09-28	16_Embden Meyerhof-Parnos (EMP)	27611	801908.5249791	773	5875.1235752	0.027996088515446743	0.007326426134892533	0.3263389064343321	0.45064474450790226	0.2882508431747306	16 Embden Meyerhof-Parnos (EMP), r = 0.29
2011-09-28	17_Gluconeogenesis	27611	801908.5249791	422	2862.9394955000002	0.015283763717359023	0.0035701572016267275	0.26276627528513574	0.5825174868858713	0.012993814114130428	17 Gluconeogenesis, r = 0.01
2011-09-28	18_Sulfur compounds metabolism	27611	801908.5249791	315	2044.1499053	0.011408496613668466	0.0025491060908141316	0.7566482401625254	0.6502326528177146	0.21048018627130016	18 Sulfur compounds metabolism, r = 0.21
2011-09-28	19_Saccharide and derivated synthesis	27611	801908.5249791	136	11383.0620305	0.004925573141139401	0.014194963235733995	0.21383552165768166	0.16510923772591046	0.010401692915939483	19 Saccharide and derivated synthesis, r = 0.01
2011-09-28	20_Hydrolysis of polymers	27611	801908.5249791	144	5402.3822479	0.005215312737677013	0.006736905868460248	0.33308529157852074	0.35605810500652146	-0.09085046309217551	20 Hydrolysis of polymers, r = -0.09
2011-09-28	21_Cellular response to stress	27611	801908.5249791	1183	30990.103971200002	0.04284524283799935	0.03864543524089321	0.9588477880229828	0.30677248909195354	0.07436784169950893	21 Cellular response to stress, r = 0.07
2011-10-05	01_Fermentation	20886	581571.7166977	2887	17966.050538	0.13822656324810878	0.030892235681637736	1	0.3378164041997031	0.3682547599093568	01 Fermentation, r = 0.37
2011-10-05	02_Homoacetogenesis	20886	581571.7166977	232	1983.6757006999999	0.01110791918031217	0.0034108875032021397	0.6996120552473084	0	0.08573147387830989	02 Homoacetogenesis, r = 0.09
2011-10-05	03_Superpathway of thiosulfate metabolism (Desulfovibrio sulfodismutans)	20886	581571.7166977	35	150.5367122	0.0016757636694436464	2.5884462376331264e-4	0.9621422498469324	0	-0.3020854101953823	03 Superpathway of thiosulfate metabolism (Desulfovibrio sulfodismutans), r = -0.3
2011-10-05	04_Utililization of sugar, conversion of pentose to EMP pathway intermediates	20886	581571.7166977	29	349.4683492	0.0013884898975390213	6.009032749810511e-4	0.6513872826875299	0.22114786301964995	0.6799715593549032	04 Utililization of sugar, conversion of pentose to EMP pathway intermediates, r = 0.68
2011-10-05	05_Fatty acid oxidation	20886	581571.7166977	676	4022.7432624999997	0.03236617830125443	0.006917020114633627	0.32356173670365745	0.1296306264332061	0.616717008030189	05 Fatty acid oxidation, r = 0.62
2011-10-05	06_Amino acid utilization biosynthesis metabolism	20886	581571.7166977	2607	23180.0300718	0.12482045389255961	0.03985756082400572	0.3883491504393831	0.008770065206226868	0.06686700907601052	06 Amino acid utilization biosynthesis metabolism, r = 0.07
2011-10-05	07_Nucleic acid metabolism	20886	581571.7166977	2326	8240.0335715	0.11136646557502633	0.014168559671864435	0.5200997243777385	0	-0.10829920672427543	07 Nucleic acid metabolism, r = -0.11
2011-10-05	08_Hydrocarbon degradation	20886	581571.7166977	108	869.9852388	0.005170927894283252	0.0014959208190865598	0.6892727391130453	0.9153049577003178	0.49222633677664324	08 Hydrocarbon degradation, r = 0.49
2011-10-05	09_Carbohydrate Active enzyme - CAZy	20886	581571.7166977	75	2370.2919093	0.003590922148807814	0.004075665719713935	0.5157475088121883	0.010278472951246776	0.1545113163858447	09 Carbohydrate Active enzyme - CAZy, r = 0.15
2011-10-05	10_TCA cycle	20886	581571.7166977	977	3812.6034043	0.04677774585846979	0.006555689169254744	0.45516590140917973	0.363433191222535	0.09258044372038561	10 TCA cycle, r = 0.09
2011-10-05	11_Nitrogen cycle	20886	581571.7166977	552	2639.7554872	0.02642918701522551	0.004539002519223507	0.7591095877329451	0.005838420098099977	0.04215474781349103	11 Nitrogen cycle, r = 0.04
2011-10-05	12_Transporters	20886	581571.7166977	278	6338.1900647	0.013310351431580963	0.01089838085780671	0.5838247908682297	0.5406621008089117	0.4050764580417668	12 Transporters, r = 0.41
2011-10-05	13_Hydrogen metabolism	20886	581571.7166977	11	281.7455419	5.26668581825146e-4	4.844553712134025e-4	0.3851510519299619	0.4127176486943291	0.6362212971779774	13 Hydrogen metabolism, r = 0.64
2011-10-05	14_Methanogenesis	20886	581571.7166977	85	632.4625172	0.004069711768648856	0.0010875056317925327	0.23996486135434336	0.33045457691372476	0.4722145386853077	14 Methanogenesis, r = 0.47
2011-10-05	15_Methylotrophy	20886	581571.7166977	264	1315.6231717	0.012640045963803505	0.002262185615164396	0.5929702406690517	0.2021250535952672	0.2250221355194813	15 Methylotrophy, r = 0.23
2011-10-05	16_Embden Meyerhof-Parnos (EMP)	20886	581571.7166977	639	3204.9571164999998	0.030594656707842574	0.00551085450767533	0.4435846564784821	0	0.2882508431747306	16 Embden Meyerhof-Parnos (EMP), r = 0.29
2011-10-05	17_Gluconeogenesis	20886	581571.7166977	388	1720.4093568	0.018577037249832423	0.0029582067136429643	0.6117402855749715	0.08733489935171877	0.012993814114130428	17 Gluconeogenesis, r = 0.01
2011-10-05	18_Sulfur compounds metabolism	20886	581571.7166977	300	1148.975511	0.014363688595231256	0.001975638563587912	0.9700735396005197	0.29814446809510925	0.21048018627130016	18 Sulfur compounds metabolism, r = 0.21
2011-10-05	19_Saccharide and derivated synthesis	20886	581571.7166977	106	7225.6131273	0.005075169970315044	0.012424285638113075	0.22488171406176638	0	0.010401692915939483	19 Saccharide and derivated synthesis, r = 0.01
2011-10-05	20_Hydrolysis of polymers	20886	581571.7166977	81	3264.7631149	0.003878195920712439	0.005613689629609375	0.13708782483786422	0.04310673542234274	-0.09085046309217551	20 Hydrolysis of polymers, r = -0.09
2011-10-05	21_Cellular response to stress	20886	581571.7166977	757	20211.1514457	0.036244374221966864	0.03475263817928361	0.6263555789267474	0	0.07436784169950893	21 Cellular response to stress, r = 0.07
2011-10-12	01_Fermentation	22736	785912.2341697	2945	27711.745484900002	0.12953026038001408	0.03526061089273778	0.8410281235879357	0.6565957451937496	0.3682547599093568	01 Fermentation, r = 0.37
2011-10-12	02_Homoacetogenesis	22736	785912.2341697	234	3083.7713670000003	0.010292047853624208	0.003923811378579621	0.5536251527894437	0.323808986316484	0.08573147387830989	02 Homoacetogenesis, r = 0.09
2011-10-12	03_Superpathway of thiosulfate metabolism (Desulfovibrio sulfodismutans)	22736	785912.2341697	33	251.8389118	0.001451442646023927	3.2044152114015965e-4	0.8333479943701619	0.0931157145551114	-0.3020854101953823	03 Superpathway of thiosulfate metabolism (Desulfovibrio sulfodismutans), r = -0.3
2011-10-12	04_Utililization of sugar, conversion of pentose to EMP pathway intermediates	22736	785912.2341697	26	589.2591620000001	0.001143560872624912	7.497773114863649e-4	0.5270286915919169	0.5342025235380338	0.6799715593549032	04 Utililization of sugar, conversion of pentose to EMP pathway intermediates, r = 0.68
2011-10-12	05_Fatty acid oxidation	22736	785912.2341697	822	6247.5608786	0.03615411681914145	0.007949438381246754	0.44435766699350854	0.29917016404964003	0.616717008030189	05 Fatty acid oxidation, r = 0.62
2011-10-12	06_Amino acid utilization biosynthesis metabolism	22736	785912.2341697	2676	35913.2730112	0.1176988036593948	0.04569628954706581	0.25545130126596427	0.40357394979234773	0.06686700907601052	06 Amino acid utilization biosynthesis metabolism, r = 0.07
2011-10-12	07_Nucleic acid metabolism	22736	785912.2341697	2570	14244.5167589	0.113036593947924	0.01812481870058816	0.5415851516715117	0.5397948895401559	-0.10829920672427543	07 Nucleic acid metabolism, r = -0.11
2011-10-12	08_Hydrocarbon degradation	22736	785912.2341697	63	1211.8218203000001	0.002770935960591133	0.001541930215121622	0.31644832925755184	0.9615008369796321	0.49222633677664324	08 Hydrocarbon degradation, r = 0.49
2011-10-12	09_Carbohydrate Active enzyme - CAZy	22736	785912.2341697	59	3540.5701980999997	0.002595003518648839	0.004505045276258537	0.254646266172344	0.059147867872882336	0.1545113163858447	09 Carbohydrate Active enzyme - CAZy, r = 0.15
2011-10-12	10_TCA cycle	22736	785912.2341697	916	6681.9532038	0.040288529204785366	0.008502162090477374	0.2319117639287976	0.7772717556819881	0.09258044372038561	10 TCA cycle, r = 0.09
2011-10-12	11_Nitrogen cycle	22736	785912.2341697	499	4418.7276976	0.021947572132301196	0.005622418770803708	0.4850438381149115	0.167711559964459	0.04215474781349103	11 Nitrogen cycle, r = 0.04
2011-10-12	12_Transporters	22736	785912.2341697	247	10389.5213786	0.010863828289936664	0.013219696712796837	0.38764672000787725	0.7833578747837617	0.4050764580417668	12 Transporters, r = 0.41
2011-10-12	13_Hydrogen metabolism	22736	785912.2341697	19	529.9428693	8.356790992258972e-4	6.743028626598155e-4	0.6271891555155874	0.600975723827274	0.6362212971779774	13 Hydrogen metabolism, r = 0.64
2011-10-12	14_Methanogenesis	22736	785912.2341697	123	1099.5603082	0.0054099225897255455	0.0013990879138834921	0.43577897295100726	0.4741699566727779	0.4722145386853077	14 Methanogenesis, r = 0.47
2011-10-12	15_Methylotrophy	22736	785912.2341697	263	2039.6821552000001	0.01156755805770584	0.0025953052599504093	0.48662104836077896	0.38882059175862754	0.2250221355194813	15 Methylotrophy, r = 0.23
2011-10-12	16_Embden Meyerhof-Parnos (EMP)	22736	785912.2341697	639	5296.1566959	0.02810520760028149	0.006738865315533967	0.3312622903897809	0.3048057198429624	0.2882508431747306	16 Embden Meyerhof-Parnos (EMP), r = 0.29
2011-10-12	17_Gluconeogenesis	22736	785912.2341697	373	2559.5135357	0.01640570021111893	0.0032567421964159564	0.381653052729297	0.32890603252844397	0.012993814114130428	17 Gluconeogenesis, r = 0.01
2011-10-12	18_Sulfur compounds metabolism	22736	785912.2341697	277	1928.7719323000001	0.012183321604503871	0.002454182348157117	0.8126064509024032	0.5919529305100902	0.21048018627130016	18 Sulfur compounds metabolism, r = 0.21
2011-10-12	19_Saccharide and derivated synthesis	22736	785912.2341697	88	10267.473575600001	0.0038705137227304713	0.013064402269354382	0.13593019841180407	0.05968854475932478	0.010401692915939483	19 Saccharide and derivated synthesis, r = 0.01
2011-10-12	20_Hydrolysis of polymers	22736	785912.2341697	88	4664.0842978	0.0038705137227304713	0.0059346121551696026	0.1359617516897574	0.1325224155297073	-0.09085046309217551	20 Hydrolysis of polymers, r = -0.09
2011-10-12	21_Cellular response to stress	22736	785912.2341697	812	27844.3660667	0.03571428571428571	0.03542935821086562	0.5996545022673289	0.05332902928696709	0.07436784169950893	21 Cellular response to stress, r = 0.07
2011-11-02	01_Fermentation	30342	1051456.252581	3227	35019.2606208	0.10635422846219761	0.0333054851638749	0.4173610391216844	0.5139217162267038	0.3682547599093568	01 Fermentation, r = 0.37
2011-11-02	02_Homoacetogenesis	30342	1051456.252581	295	4644.8241762	0.009722496869026431	0.004417515388584539	0.45171326875401313	0.6354844662352618	0.08573147387830989	02 Homoacetogenesis, r = 0.09
2011-11-02	03_Superpathway of thiosulfate metabolism (Desulfovibrio sulfodismutans)	30342	1051456.252581	49	690.5576523999999	0.001614923208753543	6.567630852019705e-4	0.9272106071591933	0.6015313018908387	-0.3020854101953823	03 Superpathway of thiosulfate metabolism (Desulfovibrio sulfodismutans), r = -0.3
2011-11-02	04_Utililization of sugar, conversion of pentose to EMP pathway intermediates	30342	1051456.252581	51	733.9117103	0.0016808384417638916	6.979954786501802e-4	0.7998223368074225	0.42531487274223573	0.6799715593549032	04 Utililization of sugar, conversion of pentose to EMP pathway intermediates, r = 0.68
2011-11-02	05_Fatty acid oxidation	30342	1051456.252581	1247	9769.0398653	0.04109814778195241	0.009290961788776305	0.6020209492021429	0.5194696933870173	0.616717008030189	05 Fatty acid oxidation, r = 0.62
2011-11-02	06_Amino acid utilization biosynthesis metabolism	30342	1051456.252581	3838	53807.1494189	0.12649133214685915	0.05117393071449248	0.4195295817940364	0.7739617711562219	0.06686700907601052	06 Amino acid utilization biosynthesis metabolism, r = 0.07
2011-11-02	07_Nucleic acid metabolism	30342	1051456.252581	3471	20195.0503722	0.11439588688946016	0.01920674333585196	0.5590718252351994	0.6874134819383885	-0.10829920672427543	07 Nucleic acid metabolism, r = -0.11
2011-11-02	08_Hydrocarbon degradation	30342	1051456.252581	111	1337.8322933999998	0.003658295432074352	0.00127236134657627	0.4542943222548991	0.6908393638472218	0.49222633677664324	08 Hydrocarbon degradation, r = 0.49
2011-11-02	09_Carbohydrate Active enzyme - CAZy	30342	1051456.252581	114	7344.1577649	0.0037571682815898755	0.006984748768075098	0.5593324669995212	0.34137278376161656	0.1545113163858447	09 Carbohydrate Active enzyme - CAZy, r = 0.15
2011-11-02	10_TCA cycle	30342	1051456.252581	1296	8108.5599258	0.042713070990705954	0.007711742553145689	0.31532537362751445	0.6092210815197264	0.09258044372038561	10 TCA cycle, r = 0.09
2011-11-02	11_Nitrogen cycle	30342	1051456.252581	642	6801.7115383	0.02115878979632193	0.0064688488195337665	0.43680715829235556	0.2941766092613749	0.04215474781349103	11 Nitrogen cycle, r = 0.04
2011-11-02	12_Transporters	30342	1051456.252581	471	11801.3858479	0.015523037373937117	0.011223848656500206	0.7612522805994356	0.5746900678078899	0.4050764580417668	12 Transporters, r = 0.41
2011-11-02	13_Hydrogen metabolism	30342	1051456.252581	21	598.909166	6.921099466086612e-4	5.695996999683659e-4	0.5147360075607387	0.497149143247	0.6362212971779774	13 Hydrogen metabolism, r = 0.64
2011-11-02	14_Methanogenesis	30342	1051456.252581	125	1159.0235614	0.004119702063146794	0.0011023031710115903	0.24726879067025892	0.3372798493717573	0.4722145386853077	14 Methanogenesis, r = 0.47
2011-11-02	15_Methylotrophy	30342	1051456.252581	353	3065.4379873	0.011634038626326544	0.0029154213309163335	0.49321334160418895	0.5682283303268963	0.2250221355194813	15 Methylotrophy, r = 0.23
2011-11-02	16_Embden Meyerhof-Parnos (EMP)	30342	1051456.252581	898	8543.3697249	0.029595939621646562	0.008125273594530127	0.39852317446865276	0.6489274252639077	0.2882508431747306	16 Embden Meyerhof-Parnos (EMP), r = 0.29
2011-11-02	17_Gluconeogenesis	30342	1051456.252581	494	3963.9568188000003	0.016281062553556127	0.0037699683739287407	0.3684457370405344	0.7442021578871771	0.012993814114130428	17 Gluconeogenesis, r = 0.01
2011-11-02	18_Sulfur compounds metabolism	30342	1051456.252581	415	2527.7548181	0.013677410849647353	0.002404051344880154	0.9205102508995876	0.5611743195092512	0.21048018627130016	18 Sulfur compounds metabolism, r = 0.21
2011-11-02	19_Saccharide and derivated synthesis	30342	1051456.252581	292	15335.6295751	0.00962362401951091	0.014585133273453621	0.5607384220242395	0.20149117286640855	0.010401692915939483	19 Saccharide and derivated synthesis, r = 0.01
2011-11-02	20_Hydrolysis of polymers	30342	1051456.252581	215	7152.5133097	0.007085887548612484	0.00680248302498824	0.6072781815643988	0.3743292626331838	-0.09085046309217551	20 Hydrolysis of polymers, r = -0.09
2011-11-02	21_Cellular response to stress	30342	1051456.252581	1275	42845.0412583	0.04202096104409729	0.040748287104792676	0.9173279077595525	0.4724880633359802	0.07436784169950893	21 Cellular response to stress, r = 0.07
2011-11-07	01_Fermentation	35661	1067829.1453172	4321	33350.2305245	0.1211687838254676	0.0312318039554851	0.6881770054043109	0.3625961782183112	0.3682547599093568	01 Fermentation, r = 0.37
2011-11-07	02_Homoacetogenesis	35661	1067829.1453172	343	5005.5956711	0.009618350579063963	0.004687637243327987	0.43307798427132377	0.8060124688594977	0.08573147387830989	02 Homoacetogenesis, r = 0.09
2011-11-07	03_Superpathway of thiosulfate metabolism (Desulfovibrio sulfodismutans)	35661	1067829.1453172	8	512.0476231	2.2433470738341605e-4	4.795220521424292e-4	0.12880211214526013	0.33359693920930544	-0.3020854101953823	03 Superpathway of thiosulfate metabolism (Desulfovibrio sulfodismutans), r = -0.3
2011-11-07	04_Utililization of sugar, conversion of pentose to EMP pathway intermediates	35661	1067829.1453172	74	903.0647655	0.0020750960432965983	8.457015520322246e-4	1	0.735913522074008	0.6799715593549032	04 Utililization of sugar, conversion of pentose to EMP pathway intermediates, r = 0.68
2011-11-07	05_Fatty acid oxidation	35661	1067829.1453172	1382	10905.514826300001	0.03875382070048512	0.010212790008705468	0.5272612429998633	0.6708485823728464	0.616717008030189	05 Fatty acid oxidation, r = 0.62
2011-11-07	06_Amino acid utilization biosynthesis metabolism	35661	1067829.1453172	4574	52559.4414512	0.12826336894646814	0.04922083432700008	0.4525977431911638	0.6418970568447494	0.06686700907601052	06 Amino acid utilization biosynthesis metabolism, r = 0.07
2011-11-07	07_Nucleic acid metabolism	35661	1067829.1453172	4255	22095.6347777	0.11931802248955442	0.02069210685491869	0.6223928179696887	0.8900775721509694	-0.10829920672427543	07 Nucleic acid metabolism, r = -0.11
2011-11-07	08_Hydrocarbon degradation	35661	1067829.1453172	84	1016.7596263	0.0023555144275258684	9.521744473437932e-4	0.2519150757361297	0.36935469726978004	0.49222633677664324	08 Hydrocarbon degradation, r = 0.49
2011-11-07	09_Carbohydrate Active enzyme - CAZy	35661	1067829.1453172	152	9310.608019899999	0.004262359440284905	0.008719192635573053	0.6917790698759825	0.5387767379979937	0.1545113163858447	09 Carbohydrate Active enzyme - CAZy, r = 0.15
2011-11-07	10_TCA cycle	35661	1067829.1453172	1726	7784.9002687	0.04840021311797201	0.00729039875230928	0.5109850469149267	0.5196394018668167	0.09258044372038561	10 TCA cycle, r = 0.09
2011-11-07	11_Nitrogen cycle	35661	1067829.1453172	784	5108.7129022	0.021984801323574773	0.004784204406298022	0.487320527763757	0.04247401542354996	0.04215474781349103	11 Nitrogen cycle, r = 0.04
2011-11-07	12_Transporters	35661	1067829.1453172	344	9180.1138131	0.00964639241748689	0.00859698749875668	0.29002482680441993	0.3000492426773748	0.4050764580417668	12 Transporters, r = 0.41
2011-11-07	13_Hydrogen metabolism	35661	1067829.1453172	13	295.8172392	3.6454389949805107e-4	2.7702675142110593e-4	0.2581639481092146	0.207025635636555	0.6362212971779774	13 Hydrogen metabolism, r = 0.64
2011-11-07	14_Methanogenesis	35661	1067829.1453172	91	818.0523313	0.0025518072964863577	7.660891584458452e-4	0.018188472870688057	0.18220323791637477	0.4722145386853077	14 Methanogenesis, r = 0.47
2011-11-07	15_Methylotrophy	35661	1067829.1453172	389	2884.5764776	0.010908275146518607	0.002701346456265841	0.42124576094842453	0.448250945157069	0.2250221355194813	15 Methylotrophy, r = 0.23
2011-11-07	16_Embden Meyerhof-Parnos (EMP)	35661	1067829.1453172	864	8353.7917267	0.024228148397408934	0.0078231538849958	0.15633183617404464	0.5739380074558211	0.2882508431747306	16 Embden Meyerhof-Parnos (EMP), r = 0.29
2011-11-07	17_Gluconeogenesis	35661	1067829.1453172	559	3265.2406219	0.015675387678416197	0.003057830586680658	0.3042649794978616	0.16794927616758962	0.012993814114130428	17 Gluconeogenesis, r = 0.01
2011-11-07	18_Sulfur compounds metabolism	35661	1067829.1453172	119	2370.733769	0.0033369787723283137	0.0022201433435268996	0.17371957665954066	0.44826150181994784	0.21048018627130016	18 Sulfur compounds metabolism, r = 0.21
2011-11-07	19_Saccharide and derivated synthesis	35661	1067829.1453172	309	16145.6389284	0.008664928072684446	0.015120058296970267	0.4899485533885375	0.25137098328023894	0.010401692915939483	19 Saccharide and derivated synthesis, r = 0.01
2011-11-07	20_Hydrolysis of polymers	35661	1067829.1453172	207	6735.994646	0.00580466055354589	0.006308120241463407	0.41947316545304336	0.23658952488346635	-0.09085046309217551	20 Hydrolysis of polymers, r = -0.09
2011-11-07	21_Cellular response to stress	35661	1067829.1453172	1217	46786.04227400001	0.03412691736070217	0.043814164915026876	0.5196972055487528	0.7140950498323285	0.07436784169950893	21 Cellular response to stress, r = 0.07
2011-11-16	01_Fermentation	35842	1932768.3207794	3839	56887.4615542	0.10710897829362201	0.029433150855483706	0.4311581663311595	0.23134063761401488	0.3682547599093568	01 Fermentation, r = 0.37
2011-11-16	02_Homoacetogenesis	35842	1932768.3207794	318	9295.5904587	0.008872272752636572	0.004809469587617982	0.29957949338210066	0.8829252619636815	0.08573147387830989	02 Homoacetogenesis, r = 0.09
2011-11-16	03_Superpathway of thiosulfate metabolism (Desulfovibrio sulfodismutans)	35842	1932768.3207794	32	1073.0829890999998	8.928073210200324e-4	5.552051829301884e-4	0.5126066761020168	0.4480067407282871	-0.3020854101953823	03 Superpathway of thiosulfate metabolism (Desulfovibrio sulfodismutans), r = -0.3
2011-11-16	04_Utililization of sugar, conversion of pentose to EMP pathway intermediates	35842	1932768.3207794	53	1630.6352100000001	0.0014787121254394287	8.436785684393033e-4	0.6971961007773275	0.7316595604243978	0.6799715593549032	04 Utililization of sugar, conversion of pentose to EMP pathway intermediates, r = 0.68
2011-11-16	05_Fatty acid oxidation	35842	1932768.3207794	1686	21437.9858679	0.047039785726242955	0.011091854950962259	0.7914975416908759	0.8152050594564516	0.616717008030189	05 Fatty acid oxidation, r = 0.62
2011-11-16	06_Amino acid utilization biosynthesis metabolism	35842	1932768.3207794	4048	93249.7315696	0.11294012610903409	0.048246719778600525	0.16664912892567385	0.57602925822258	0.06686700907601052	06 Amino acid utilization biosynthesis metabolism, r = 0.07
2011-11-16	07_Nucleic acid metabolism	35842	1932768.3207794	3771	40994.964008099996	0.10521176273645444	0.02121049044904075	0.44092232550301264	0.960806210720122	-0.10829920672427543	07 Nucleic acid metabolism, r = -0.11
2011-11-16	08_Hydrocarbon degradation	35842	1932768.3207794	86	1196.141314	0.002399419675241337	6.188746479027807e-4	0.2587354936880755	0.03470398185801804	0.49222633677664324	08 Hydrocarbon degradation, r = 0.49
2011-11-16	09_Carbohydrate Active enzyme - CAZy	35842	1932768.3207794	145	24684.5891238	0.004045533173372022	0.01277162340587505	0.634933454166519	1	0.1545113163858447	09 Carbohydrate Active enzyme - CAZy, r = 0.15
2011-11-16	10_TCA cycle	35842	1932768.3207794	1373	10978.2798449	0.03830701411751576	0.0056800806009035506	0.1637399852193341	0.17727052283707054	0.09258044372038561	10 TCA cycle, r = 0.09
2011-11-16	11_Nitrogen cycle	35842	1932768.3207794	632	8697.3144144	0.01763294459014564	0.004499925997800273	0.22118992327520415	0	0.04215474781349103	11 Nitrogen cycle, r = 0.04
2011-11-16	12_Transporters	35842	1932768.3207794	297	11069.1614591	0.008286367948217176	0.005727102074311885	0.18096925640630493	0	0.4050764580417668	12 Transporters, r = 0.41
2011-11-16	13_Hydrogen metabolism	35842	1932768.3207794	6	233.6155991	1.6740137269125608e-4	1.2087097899338145e-4	0.1037484811996764	0.052177210123176644	0.6362212971779774	13 Hydrogen metabolism, r = 0.64
2011-11-16	14_Methanogenesis	35842	1932768.3207794	87	802.384675	0.002427319904023213	4.151478821198983e-4	0	0.02033376811903024	0.4722145386853077	14 Methanogenesis, r = 0.47
2011-11-16	15_Methylotrophy	35842	1932768.3207794	362	4006.0901144	0.010099882819039115	0.002072721324811719	0.341084604252062	0.09594056942035706	0.2250221355194813	15 Methylotrophy, r = 0.23
2011-11-16	16_Embden Meyerhof-Parnos (EMP)	35842	1932768.3207794	1195	17083.108364800002	0.033340773394341834	0.008838673617079537	0.5674877010703236	0.8260011171382792	0.2882508431747306	16 Embden Meyerhof-Parnos (EMP), r = 0.29
2011-11-16	17_Gluconeogenesis	35842	1932768.3207794	630	6311.146115099999	0.017577144132581886	0.0032653402103336388	0.5057859190313405	0.33586343653908607	0.012993814114130428	17 Gluconeogenesis, r = 0.01
2011-11-16	18_Sulfur compounds metabolism	35842	1932768.3207794	120	4525.775761899999	0.0033480274538251215	0.0023416028259791396	0.1745175174266932	0.5228332023324457	0.21048018627130016	18 Sulfur compounds metabolism, r = 0.21
2011-11-16	19_Saccharide and derivated synthesis	35842	1932768.3207794	537	31592.9467045	0.014982422855867417	0.016345956400899597	0.9564307861429928	0.36568151713539393	0.010401692915939483	19 Saccharide and derivated synthesis, r = 0.01
2011-11-16	20_Hydrolysis of polymers	35842	1932768.3207794	350	11907.3348243	0.009765080073656604	0.006160766759410822	1	0.19553378474518954	-0.09085046309217551	20 Hydrolysis of polymers, r = -0.09
2011-11-16	21_Cellular response to stress	35842	1932768.3207794	1280	75085.4518786	0.035712292840801296	0.038848656132940626	0.5995541192805091	0.32278734368164963	0.07436784169950893	21 Cellular response to stress, r = 0.07
2011-11-23	01_Fermentation	18907	1793651.2813001	2459	48437.0647294	0.13005765060559582	0.027004727861198948	0.8506690267434256	0.05412804841018062	0.3682547599093568	01 Fermentation, r = 0.37
2011-11-23	02_Homoacetogenesis	18907	1793651.2813001	227	7204.2362334	0.012006135293806527	0.00401651999388539	0.8603332178344256	0.3823359611485158	0.08573147387830989	02 Homoacetogenesis, r = 0.09
2011-11-23	03_Superpathway of thiosulfate metabolism (Desulfovibrio sulfodismutans)	18907	1793651.2813001	12	898.2719136000001	6.346855661924155e-4	5.008063289475654e-4	0.36440567947417263	0.3657722715377158	-0.3020854101953823	03 Superpathway of thiosulfate metabolism (Desulfovibrio sulfodismutans), r = -0.3
2011-11-23	04_Utililization of sugar, conversion of pentose to EMP pathway intermediates	18907	1793651.2813001	37	1337.2204489	0.0019569471624266144	7.455297820938398e-4	0.940011893773443	0.525270752067114	0.6799715593549032	04 Utililization of sugar, conversion of pentose to EMP pathway intermediates, r = 0.68
2011-11-23	05_Fatty acid oxidation	18907	1793651.2813001	1013	18767.808762700002	0.05357803987940974	0.010463465757455624	1	0.7120135364511728	0.616717008030189	05 Fatty acid oxidation, r = 0.62
2011-11-23	06_Amino acid utilization biosynthesis metabolism	18907	1793651.2813001	2080	85472.622354	0.11001216480668535	0.04765286499393936	0.11201014121843464	0.5358739115735232	0.06686700907601052	06 Amino acid utilization biosynthesis metabolism, r = 0.07
2011-11-23	07_Nucleic acid metabolism	18907	1793651.2813001	2034	27801.703743000002	0.10757920346961443	0.01550006070458042	0.4713783530575739	0.1816709794933196	-0.10829920672427543	07 Nucleic acid metabolism, r = -0.11
2011-11-23	08_Hydrocarbon degradation	18907	1793651.2813001	36	1060.4172256	0.0019040566985772465	5.912059030958198e-4	0.181783814456831	0.006923091321257697	0.49222633677664324	08 Hydrocarbon degradation, r = 0.49
2011-11-23	09_Carbohydrate Active enzyme - CAZy	18907	1793651.2813001	60	20992.360508600003	0.0031734278309620777	0.01170370223435183	0.4062924972444308	0.8784556444737888	0.1545113163858447	09 Carbohydrate Active enzyme - CAZy, r = 0.15
2011-11-23	10_TCA cycle	18907	1793651.2813001	653	8692.5648127	0.034537472893637275	0.004846295878873028	0.03405319565037831	0	0.09258044372038561	10 TCA cycle, r = 0.09
2011-11-23	11_Nitrogen cycle	18907	1793651.2813001	265	13507.0068212	0.01401597292008251	0.007530453083059522	0	0.45279082164907486	0.04215474781349103	11 Nitrogen cycle, r = 0.04
2011-11-23	12_Transporters	18907	1793651.2813001	114	10282.4355254	0.006029512878827947	0.005732683734347145	0	5.835678498511372e-4	0.4050764580417668	12 Transporters, r = 0.41
2011-11-23	13_Hydrogen metabolism	18907	1793651.2813001	1	133.0844473	5.2890463849367956e-5	7.419750354346237e-5	0.014055730774575014	0.00589448823402974	0.6362212971779774	13 Hydrogen metabolism, r = 0.64
2011-11-23	14_Methanogenesis	18907	1793651.2813001	93	696.5249052	0.00491881313799122	3.883279389152695e-4	0.3640244702446165	0.007963236980663885	0.4722145386853077	14 Methanogenesis, r = 0.47
2011-11-23	15_Methylotrophy	18907	1793651.2813001	234	3410.6910219	0.012376368540752103	0.0019015351854948161	0.5668236698667048	0	0.2250221355194813	15 Methylotrophy, r = 0.23
2011-11-23	16_Embden Meyerhof-Parnos (EMP)	18907	1793651.2813001	666	14133.9047181	0.03522504892367906	0.007879962434980818	0.6525050188276436	0.5880385111815274	0.2882508431747306	16 Embden Meyerhof-Parnos (EMP), r = 0.29
2011-11-23	17_Gluconeogenesis	18907	1793651.2813001	357	5119.8563957	0.01888189559422436	0.0028544324357123374	0.6440448111370715	0.0033620674409456422	0.012993814114130428	17 Gluconeogenesis, r = 0.01
2011-11-23	18_Sulfur compounds metabolism	18907	1793651.2813001	68	3400.755615	0.003596551541757021	0.0018959959778441524	0.19246603928765543	0.24924681982413194	0.21048018627130016	18 Sulfur compounds metabolism, r = 0.21
2011-11-23	19_Saccharide and derivated synthesis	18907	1793651.2813001	175	24635.6711216	0.009255831173639394	0.013734927953076376	0.5335806903882796	0.12221262292224566	0.010401692915939483	19 Saccharide and derivated synthesis, r = 0.01
2011-11-23	20_Hydrolysis of polymers	18907	1793651.2813001	78	9923.6760443	0.004125456180250701	0.00553266744085672	0.17333176693796615	0.02053227107628577	-0.09085046309217551	20 Hydrolysis of polymers, r = -0.09
2011-11-23	21_Cellular response to stress	18907	1793651.2813001	495	78537.4637977	0.02618077960543714	0.04378636171729732	0.1194424739799419	0.7119040144309905	0.07436784169950893	21 Cellular response to stress, r = 0.07
2011-11-29	01_Fermentation	28616	1627391.3248544	3010	54067.892865400005	0.10518590998043052	0.03322365803457713	0.39600371243808646	0.5079504346649237	0.3682547599093568	01 Fermentation, r = 0.37
2011-11-29	02_Homoacetogenesis	28616	1627391.3248544	327	7260.0462104	0.011427173609169696	0.004461155777052913	0.7567374421071045	0.6630346557092887	0.08573147387830989	02 Homoacetogenesis, r = 0.09
2011-11-29	03_Superpathway of thiosulfate metabolism (Desulfovibrio sulfodismutans)	28616	1627391.3248544	12	872.2458196	4.193458205199888e-4	5.3597792140009e-4	0.24076803822400691	0.41894098786479833	-0.3020854101953823	03 Superpathway of thiosulfate metabolism (Desulfovibrio sulfodismutans), r = -0.3
2011-11-29	04_Utililization of sugar, conversion of pentose to EMP pathway intermediates	28616	1627391.3248544	41	1477.4557231000001	0.0014327648867766285	9.078675181165695e-4	0.6738671634786817	0.8666370912414048	0.6799715593549032	04 Utililization of sugar, conversion of pentose to EMP pathway intermediates, r = 0.68
2011-11-29	05_Fatty acid oxidation	28616	1627391.3248544	1200	19882.119151400002	0.04193458205199888	0.012217171646271877	0.628694522518992	1	0.616717008030189	05 Fatty acid oxidation, r = 0.62
2011-11-29	06_Amino acid utilization biosynthesis metabolism	28616	1627391.3248544	3805	83094.62433189999	0.1329675705898798	0.051060014308073276	0.5403833350159458	0.7662589574264514	0.06686700907601052	06 Amino acid utilization biosynthesis metabolism, r = 0.07
2011-11-29	07_Nucleic acid metabolism	28616	1627391.3248544	2948	31682.1944305	0.10301928990774392	0.019468086099902585	0.41271717892909754	0.7230712807398829	-0.10829920672427543	07 Nucleic acid metabolism, r = -0.11
2011-11-29	08_Hydrocarbon degradation	28616	1627391.3248544	21	950.90226	7.338551859099804e-4	5.843107588674627e-4	0	0	0.49222633677664324	08 Hydrocarbon degradation, r = 0.49
2011-11-29	09_Carbohydrate Active enzyme - CAZy	28616	1627391.3248544	107	14506.1428496	0.003739166899636567	0.008913739816634356	0.5546130220017979	0.5609189263655207	0.1545113163858447	09 Carbohydrate Active enzyme - CAZy, r = 0.15
2011-11-29	10_TCA cycle	28616	1627391.3248544	960	8481.6957663	0.033547665641599105	0.005211835430583263	0	0.07771716815762149	0.09258044372038561	10 TCA cycle, r = 0.09
2011-11-29	11_Nitrogen cycle	28616	1627391.3248544	544	9152.6703252	0.019010343863572827	0.005624136116135973	0.3054224988660891	0.16796814840012553	0.04215474781349103	11 Nitrogen cycle, r = 0.04
2011-11-29	12_Transporters	28616	1627391.3248544	311	9687.8860584	0.010868045848476377	0.005953015670196447	0.38798491116739575	0.02361948068668939	0.4050764580417668	12 Transporters, r = 0.41
2011-11-29	13_Hydrogen metabolism	28616	1627391.3248544	1	111.0747463	3.49454850433324e-5	6.825324960481627e-5	0	0	0.6362212971779774	13 Hydrogen metabolism, r = 0.64
2011-11-29	14_Methanogenesis	28616	1627391.3248544	82	603.8650888	0.002865529773553257	3.710632345014047e-4	0.0640255062453383	0	0.4722145386853077	14 Methanogenesis, r = 0.47
2011-11-29	15_Methylotrophy	28616	1627391.3248544	294	3203.1514222	0.010273972602739725	0.0019682736249602294	0.35834755685079817	0.0374032845771734	0.2250221355194813	15 Methylotrophy, r = 0.23
2011-11-29	16_Embden Meyerhof-Parnos (EMP)	28616	1627391.3248544	900	12535.6128555	0.031450936538999164	0.007702887845135551	0.4822194598080303	0.5440866603685849	0.2882508431747306	16 Embden Meyerhof-Parnos (EMP), r = 0.29
2011-11-29	17_Gluconeogenesis	28616	1627391.3248544	489	4638.5169854	0.017088342186189546	0.002850277566654105	0.4539896823118539	0	0.012993814114130428	17 Gluconeogenesis, r = 0.01
2011-11-29	18_Sulfur compounds metabolism	28616	1627391.3248544	71	3492.4236879	0.0024811294380766005	0.0021460257496533366	0.11190975124850795	0.4027559974208193	0.21048018627130016	18 Sulfur compounds metabolism, r = 0.21
2011-11-29	19_Saccharide and derivated synthesis	28616	1627391.3248544	437	27345.5815654	0.01527117696393626	0.01680332268444811	0.9777523171725934	0.40832925749179183	0.010401692915939483	19 Saccharide and derivated synthesis, r = 0.01
2011-11-29	20_Hydrolysis of polymers	28616	1627391.3248544	244	9894.2628741	0.008526698350573106	0.006079830169295774	0.8184753362587276	0.17298316995716692	-0.09085046309217551	20 Hydrolysis of polymers, r = -0.09
2011-11-29	21_Cellular response to stress	28616	1627391.3248544	1092	76643.2891674	0.03816046966731898	0.047095795582084196	0.7228711808154101	0.9727044743876905	0.07436784169950893	21 Cellular response to stress, r = 0.07
2011-12-21	01_Fermentation	35988	1239607.3681099	4111	36700.1829283	0.1142325219517617	0.029606296213178254	0.5613793786342033	0.24397580752382375	0.3682547599093568	01 Fermentation, r = 0.37
2011-12-21	02_Homoacetogenesis	35988	1239607.3681099	378	5353.4798238	0.010503501167055685	0.0043186899025638706	0.5914612836014285	0.5730959092061393	0.08573147387830989	02 Homoacetogenesis, r = 0.09
2011-12-21	03_Superpathway of thiosulfate metabolism (Desulfovibrio sulfodismutans)	35988	1239607.3681099	5	598.5517032	1.389352006224297e-4	4.8285587727075704e-4	0.07976985594524774	0.33863666559563343	-0.3020854101953823	03 Superpathway of thiosulfate metabolism (Desulfovibrio sulfodismutans), r = -0.3
2011-12-21	04_Utililization of sugar, conversion of pentose to EMP pathway intermediates	35988	1239607.3681099	63	1204.0165419	0.0017505835278426142	9.712886296697579e-4	0.8352342306964124	1	0.6799715593549032	04 Utililization of sugar, conversion of pentose to EMP pathway intermediates, r = 0.68
2011-12-21	05_Fatty acid oxidation	35988	1239607.3681099	1455	11647.022354	0.04043014338112704	0.009395735015482264	0.580718540872552	0.5366751274487205	0.616717008030189	05 Fatty acid oxidation, r = 0.62
2011-12-21	06_Amino acid utilization biosynthesis metabolism	35988	1239607.3681099	4436	62867.605937	0.12326330999221963	0.05071574076948076	0.3592911275888663	0.7429798264985635	0.06686700907601052	06 Amino acid utilization biosynthesis metabolism, r = 0.07
2011-12-21	07_Nucleic acid metabolism	35988	1239607.3681099	3874	26648.7682532	0.10764699344225853	0.02149774915732624	0.4722504396301556	1	-0.10829920672427543	07 Nucleic acid metabolism, r = -0.11
2011-12-21	08_Hydrocarbon degradation	35988	1239607.3681099	89	1166.9614698	0.0024730465710792486	9.413960418606842e-4	0.27017299212501095	0.35853260523141134	0.49222633677664324	08 Hydrocarbon degradation, r = 0.49
2011-12-21	09_Carbohydrate Active enzyme - CAZy	35988	1239607.3681099	143	7737.2749332	0.00397354673780149	0.006241714217137532	0.6160606796129606	0.25680506655960716	0.1545113163858447	09 Carbohydrate Active enzyme - CAZy, r = 0.15
2011-12-21	10_TCA cycle	35988	1239607.3681099	1605	8737.2151233	0.044598199399799934	0.00704837301558003	0.38018107801720924	0.4681824397081232	0.09258044372038561	10 TCA cycle, r = 0.09
2011-12-21	11_Nitrogen cycle	35988	1239607.3681099	788	10909.1754859	0.02189618761809492	0.00880050874700256	0.4819015030922483	0.6425497419418579	0.04215474781349103	11 Nitrogen cycle, r = 0.04
2011-12-21	12_Transporters	35988	1239607.3681099	458	10459.5423642	0.01272646437701456	0.008437786538933099	0.5370049451797133	0.28340463135536775	0.4050764580417668	12 Transporters, r = 0.41
2011-12-21	13_Hydrogen metabolism	35988	1239607.3681099	23	247.3962032	6.391019228631766e-4	1.9957626064874e-4	0.47321650961581946	0.13022356572338406	0.6362212971779774	13 Hydrogen metabolism, r = 0.64
2011-12-21	14_Methanogenesis	35988	1239607.3681099	209	888.4240302000001	0.005807491386017561	7.166979263398787e-4	0.4938665360568878	0.15942184087658956	0.4722145386853077	14 Methanogenesis, r = 0.47
2011-12-21	15_Methylotrophy	35988	1239607.3681099	395	2509.9333329	0.010975880849171947	0.002024780908431545	0.4279496238374493	0.06907255975487617	0.2250221355194813	15 Methylotrophy, r = 0.23
2011-12-21	16_Embden Meyerhof-Parnos (EMP)	35988	1239607.3681099	1112	8667.2070489	0.030899188618428365	0.006991897008578921	0.457324943292387	0.36761095481979406	0.2882508431747306	16 Embden Meyerhof-Parnos (EMP), r = 0.29
2011-12-21	17_Gluconeogenesis	35988	1239607.3681099	613	3994.2788326	0.01703345559630988	0.0032222128839797916	0.4481735868091353	0.30096535004896713	0.012993814114130428	17 Gluconeogenesis, r = 0.01
2011-12-21	18_Sulfur compounds metabolism	35988	1239607.3681099	110	3258.0054766	0.0030565744136934535	0.0026282559788005024	0.15346864725165976	0.6988278026022388	0.21048018627130016	18 Sulfur compounds metabolism, r = 0.21
2011-12-21	19_Saccharide and derivated synthesis	35988	1239607.3681099	401	15632.5598265	0.011142603089918861	0.01261089618266456	0.6728994561983245	0.01740075370237397	0.010401692915939483	19 Saccharide and derivated synthesis, r = 0.01
2011-12-21	20_Hydrolysis of polymers	35988	1239607.3681099	260	6766.9855135	0.007224630432366344	0.005458974904140823	0.6276154126866443	0	-0.09085046309217551	20 Hydrolysis of polymers, r = -0.09
2011-12-21	21_Cellular response to stress	35988	1239607.3681099	1362	48161.7284968	0.03784594864954985	0.03885240579864811	0.7070284494889213	0.32308283668170673	0.07436784169950893	21 Cellular response to stress, r = 0.07
2011-12-28	01_Fermentation	21630	1059711.0538447	2694	31668.8166853	0.12454923717059639	0.029884388362661208	0.7499730375285122	0.2642694013347524	0.3682547599093568	01 Fermentation, r = 0.37
2011-12-28	02_Homoacetogenesis	21630	1059711.0538447	225	4510.6983374	0.010402219140083218	0.00425653608220363	0.573338512388978	0.5338581849888082	0.08573147387830989	02 Homoacetogenesis, r = 0.09
2011-12-28	03_Superpathway of thiosulfate metabolism (Desulfovibrio sulfodismutans)	21630	1059711.0538447	14	577.8267107	6.472491909385113e-4	5.452681734361526e-4	0.3716191036579386	0.4329850143267579	-0.3020854101953823	03 Superpathway of thiosulfate metabolism (Desulfovibrio sulfodismutans), r = -0.3
2011-12-28	04_Utililization of sugar, conversion of pentose to EMP pathway intermediates	21630	1059711.0538447	42	955.7757968	0.001941747572815534	9.019211353249395e-4	0.9322945579047017	0.8541329441796056	0.6799715593549032	04 Utililization of sugar, conversion of pentose to EMP pathway intermediates, r = 0.68
2011-12-28	05_Fatty acid oxidation	21630	1059711.0538447	937	10036.4597445	0.04331946370781322	0.00947093993979498	0.6728578760595765	0.5490249748960001	0.616717008030189	05 Fatty acid oxidation, r = 0.62
2011-12-28	06_Amino acid utilization biosynthesis metabolism	21630	1059711.0538447	2687	52153.6663442	0.12422561257512714	0.04921498757136026	0.3772487552924669	0.6415017101951082	0.06686700907601052	06 Amino acid utilization biosynthesis metabolism, r = 0.07
2011-12-28	07_Nucleic acid metabolism	21630	1059711.0538447	2696	22005.2049077	0.12464170134073047	0.02076528769598439	0.6908794784854245	0.90006241989039	-0.10829920672427543	07 Nucleic acid metabolism, r = -0.11
2011-12-28	08_Hydrocarbon degradation	21630	1059711.0538447	45	1054.7466431	0.0020804438280166435	9.953153166358992e-4	0.2091845013158827	0.4126704232207154	0.49222633677664324	08 Hydrocarbon degradation, r = 0.49
2011-12-28	09_Carbohydrate Active enzyme - CAZy	21630	1059711.0538447	79	6987.296328	0.003652334720295885	0.006593586339077655	0.5318481200907264	0.2968530321110821	0.1545113163858447	09 Carbohydrate Active enzyme - CAZy, r = 0.15
2011-12-28	10_TCA cycle	21630	1059711.0538447	921	7381.387568600001	0.042579750346740636	0.0069654719008732146	0.31073862811333797	0.4505568781458245	0.09258044372038561	10 TCA cycle, r = 0.09
2011-12-28	11_Nitrogen cycle	21630	1059711.0538447	434	6327.2003558999995	0.020064724919093852	0.005970684492668551	0.3699014293215919	0.21974591501854054	0.04215474781349103	11 Nitrogen cycle, r = 0.04
2011-12-28	12_Transporters	21630	1059711.0538447	256	9867.5572131	0.01183541377716135	0.009311554482044767	0.4655547370281252	0.3747578984138056	0.4050764580417668	12 Transporters, r = 0.41
2011-12-28	13_Hydrogen metabolism	21630	1059711.0538447	13	332.4192019	6.010171058714748e-4	3.1368852924008075e-4	0.44338588456909184	0.24338047851895378	0.6362212971779774	13 Hydrogen metabolism, r = 0.64
2011-12-28	14_Methanogenesis	21630	1059711.0538447	61	867.5297821	0.002820157189089228	8.186474784353206e-4	0.057396256445272686	0.20644543444339114	0.4722145386853077	14 Methanogenesis, r = 0.47
2011-12-28	15_Methylotrophy	21630	1059711.0538447	206	2493.6241945	0.009523809523809525	0.0023531170930537817	0.2839604825629424	0.2530872272955118	0.2250221355194813	15 Methylotrophy, r = 0.23
2011-12-28	16_Embden Meyerhof-Parnos (EMP)	21630	1059711.0538447	543	7745.7622854	0.025104022191400833	0.007309315362237541	0.19585070668939372	0.446397663502753	0.2882508431747306	16 Embden Meyerhof-Parnos (EMP), r = 0.29
2011-12-28	17_Gluconeogenesis	21630	1059711.0538447	339	3567.7387109	0.015672676837725382	0.0033667089702952646	0.3039777233869426	0.41788975376339416	0.012993814114130428	17 Gluconeogenesis, r = 0.01
2011-12-28	18_Sulfur compounds metabolism	21630	1059711.0538447	75	2745.7099408999998	0.0034674063800277394	0.0025909986792516573	0.18313911738714864	0.6759531770253234	0.21048018627130016	18 Sulfur compounds metabolism, r = 0.21
2011-12-28	19_Saccharide and derivated synthesis	21630	1059711.0538447	109	14160.3955682	0.005039297272306981	0.013362506238681923	0.22223288302414163	0.08748565429799521	0.010401692915939483	19 Saccharide and derivated synthesis, r = 0.01
2011-12-28	20_Hydrolysis of polymers	21630	1059711.0538447	114	6512.7981663	0.005270457697642164	0.006145824508172438	0.3411685587392918	0.19137056324964993	-0.09085046309217551	20 Hydrolysis of polymers, r = -0.09
2011-12-28	21_Cellular response to stress	21630	1059711.0538447	515	42470.106840399996	0.023809523809523808	0.04007706316388388	0	0.4195921543451427	0.07436784169950893	21 Cellular response to stress, r = 0.07
2012-01-03	01_Fermentation	27354	751854.0896276999	3144	22673.8152273	0.11493748629085326	0.030157201430569502	0.5742664072357646	0.2841777575998888	0.3682547599093568	01 Fermentation, r = 0.37
2012-01-03	02_Homoacetogenesis	27354	751854.0896276999	258	3165.8502276	0.009431892958982233	0.004210724223323242	0.3997144261893178	0.5049371456349367	0.08573147387830989	02 Homoacetogenesis, r = 0.09
2012-01-03	03_Superpathway of thiosulfate metabolism (Desulfovibrio sulfodismutans)	27354	751854.0896276999	9	373.2085576	3.290195218249616e-4	4.963842888515827e-4	0.18890705697022872	0.35908749615350055	-0.3020854101953823	03 Superpathway of thiosulfate metabolism (Desulfovibrio sulfodismutans), r = -0.3
2012-01-03	04_Utililization of sugar, conversion of pentose to EMP pathway intermediates	27354	751854.0896276999	35	686.020088	0.0012795203626526285	9.124377953968444e-4	0.5960598349276404	0.8762475420361628	0.6799715593549032	04 Utililization of sugar, conversion of pentose to EMP pathway intermediates, r = 0.68
2012-01-03	05_Fatty acid oxidation	27354	751854.0896276999	1155	6725.223194	0.04222417196753674	0.00894485151677524	0.6379294356742004	0.46263286922673036	0.616717008030189	05 Fatty acid oxidation, r = 0.62
2012-01-03	06_Amino acid utilization biosynthesis metabolism	27354	751854.0896276999	3266	39750.348185	0.11939752869781385	0.052869763872247365	0.2871513843298023	0.8886308284198857	0.06686700907601052	06 Amino acid utilization biosynthesis metabolism, r = 0.07
2012-01-03	07_Nucleic acid metabolism	27354	751854.0896276999	3106	16018.0355117	0.11354829275425897	0.021304712886022533	0.5481679196061382	0.9736619892708992	-0.10829920672427543	07 Nucleic acid metabolism, r = -0.11
2012-01-03	08_Hydrocarbon degradation	27354	751854.0896276999	69	728.3117493999999	0.002522483000658039	9.68687620972631e-4	0.27785264613731464	0.38593480136188363	0.49222633677664324	08 Hydrocarbon degradation, r = 0.49
2012-01-03	09_Carbohydrate Active enzyme - CAZy	27354	751854.0896276999	82	4762.9686843	0.0029977334210718725	0.006334964124034369	0.3602304723379542	0.26741820930729626	0.1545113163858447	09 Carbohydrate Active enzyme - CAZy, r = 0.15
2012-01-03	10_TCA cycle	27354	751854.0896276999	1414	5233.5354887	0.05169262265116619	0.00696083929169225	0.6242566619330682	0.44957194159096725	0.09258044372038561	10 TCA cycle, r = 0.09
2012-01-03	11_Nitrogen cycle	27354	751854.0896276999	566	6383.540460499999	0.020691672150325364	0.00849039800217217	0.40824135084253643	0.596216119108737	0.04215474781349103	11 Nitrogen cycle, r = 0.04
2012-01-03	12_Transporters	27354	751854.0896276999	462	7630.5814897	0.016889668787014697	0.010149019064960437	0.8708376385431686	0.4623156147367779	0.4050764580417668	12 Transporters, r = 0.41
2012-01-03	13_Hydrogen metabolism	27354	751854.0896276999	14	223.9377187	5.118081450610514e-4	2.9784731078724144e-4	0.3735113447669499	0.22767188384134757	0.6362212971779774	13 Hydrogen metabolism, r = 0.64
2012-01-03	14_Methanogenesis	27354	751854.0896276999	92	641.8190393	0.003363310667544052	8.536483982122294e-4	0.1367547530128684	0.222589389882379	0.4722145386853077	14 Methanogenesis, r = 0.47
2012-01-03	15_Methylotrophy	27354	751854.0896276999	251	1981.2188182	0.009175988886451707	0.0026351107821745733	0.24947016930081398	0.4111294333710389	0.2250221355194813	15 Methylotrophy, r = 0.23
2012-01-03	16_Embden Meyerhof-Parnos (EMP)	27354	751854.0896276999	915	5497.6029417	0.03345031805220443	0.00731206096707179	0.5724302866110895	0.4470791526660016	0.2882508431747306	16 Embden Meyerhof-Parnos (EMP), r = 0.29
2012-01-03	17_Gluconeogenesis	27354	751854.0896276999	523	2455.623396	0.01911968999049499	0.003266090362314802	0.6692428589981878	0.33647045002525905	0.012993814114130428	17 Gluconeogenesis, r = 0.01
2012-01-03	18_Sulfur compounds metabolism	27354	751854.0896276999	112	2003.308888	0.004094465160488411	0.0026644915757417643	0.22842558568430105	0.7210751399730191	0.21048018627130016	18 Sulfur compounds metabolism, r = 0.21
2012-01-03	19_Saccharide and derivated synthesis	27354	751854.0896276999	243	9736.1012261	0.008883527089273964	0.012949455699471	0.5060898500316396	0.0489701957170412	0.010401692915939483	19 Saccharide and derivated synthesis, r = 0.01
2012-01-03	20_Hydrolysis of polymers	27354	751854.0896276999	148	5066.8567156	0.005410543247788258	0.0067391489725207	0.3617026007969897	0.35668308037952395	-0.09085046309217551	20 Hydrolysis of polymers, r = -0.09
2012-01-03	21_Cellular response to stress	27354	751854.0896276999	897	29598.896263900002	0.032792279008554505	0.03936787293204279	0.4524701662205772	0.36370430578320534	0.07436784169950893	21 Cellular response to stress, r = 0.07
2012-01-11	01_Fermentation	26036	1012314.2781871	2923	30499.4176177	0.1122676294361653	0.03012840802000718	0.5254603616806439	0.2820765771837228	0.3682547599093568	01 Fermentation, r = 0.37
2012-01-11	02_Homoacetogenesis	26036	1012314.2781871	259	4263.6825995	0.009947764633584268	0.004211817111910743	0.49202127088090214	0.5056270865066018	0.08573147387830989	02 Homoacetogenesis, r = 0.09
2012-01-11	03_Superpathway of thiosulfate metabolism (Desulfovibrio sulfodismutans)	26036	1012314.2781871	21	545.0753625	8.065755108311569e-4	5.384448034025032e-4	0.46309655162781604	0.4226701607640845	-0.3020854101953823	03 Superpathway of thiosulfate metabolism (Desulfovibrio sulfodismutans), r = -0.3
2012-01-11	04_Utililization of sugar, conversion of pentose to EMP pathway intermediates	26036	1012314.2781871	38	752.1270552999999	0.0014595175910278077	7.429778197408659e-4	0.6874503989071531	0.5199044455786257	0.6799715593549032	04 Utililization of sugar, conversion of pentose to EMP pathway intermediates, r = 0.68
2012-01-11	05_Fatty acid oxidation	26036	1012314.2781871	985	8857.8406483	0.03783223229374712	0.00875008961067213	0.497872136389348	0.43064985945847134	0.616717008030189	05 Fatty acid oxidation, r = 0.62
2012-01-11	06_Amino acid utilization biosynthesis metabolism	26036	1012314.2781871	2708	52122.313269599996	0.10400983253956061	0.051488272360381095	0	0.7952169636425372	0.06686700907601052	06 Amino acid utilization biosynthesis metabolism, r = 0.07
2012-01-11	07_Nucleic acid metabolism	26036	1012314.2781871	3389	19101.232531499998	0.13016592410508526	0.018868875944047122	0.7619460434778055	0.6413146066841695	-0.10829920672427543	07 Nucleic acid metabolism, r = -0.11
2012-01-11	08_Hydrocarbon degradation	26036	1012314.2781871	67	1025.6247864	0.0025733599631279766	0.0010131485927835939	0.2857560783288196	0.4305759804126804	0.49222633677664324	08 Hydrocarbon degradation, r = 0.49
2012-01-11	09_Carbohydrate Active enzyme - CAZy	26036	1012314.2781871	102	7340.6978561	0.003917652481179905	0.007251402073717726	0.6014068118988918	0.37172165692520315	0.1545113163858447	09 Carbohydrate Active enzyme - CAZy, r = 0.15
2012-01-11	10_TCA cycle	26036	1012314.2781871	1127	7663.5647552	0.04328621908127209	0.007570341464435602	0.33504388349345005	0.5791578718409451	0.09258044372038561	10 TCA cycle, r = 0.09
2012-01-11	11_Nitrogen cycle	26036	1012314.2781871	560	8503.4342967	0.02150868028883085	0.008399994428536907	0.4582041329585743	0.5827089280377745	0.04215474781349103	11 Nitrogen cycle, r = 0.04
2012-01-11	12_Transporters	26036	1012314.2781871	372	12483.5698522	0.014287909049009064	0.01233171369918457	0.6622116919678023	0.6905184086241403	0.4050764580417668	12 Transporters, r = 0.41
2012-01-11	13_Hydrogen metabolism	26036	1012314.2781871	17	509.6373453	6.529420801966507e-4	5.034378713028552e-4	0.4840570643726545	0.4315412259816804	0.6362212971779774	13 Hydrogen metabolism, r = 0.64
2012-01-11	14_Methanogenesis	26036	1012314.2781871	107	1289.8522091999998	0.004109694269473037	0.0012741618260190184	0.24580658248894088	0.4165485796202327	0.4722145386853077	14 Methanogenesis, r = 0.47
2012-01-11	15_Methylotrophy	26036	1012314.2781871	217	3013.0211906	0.008334613611921953	0.0029763693504312318	0.16603838385535444	0.6023863978003241	0.2250221355194813	15 Methylotrophy, r = 0.23
2012-01-11	16_Embden Meyerhof-Parnos (EMP)	26036	1012314.2781871	754	8775.0688791	0.028959901674604393	0.008668324717117303	0.36982554537593854	0.7837186561492041	0.2882508431747306	16 Embden Meyerhof-Parnos (EMP), r = 0.29
2012-01-11	17_Gluconeogenesis	26036	1012314.2781871	493	3839.8621284	0.018935320325702873	0.0037931521970396443	0.6497059998020507	0.7629622140394584	0.012993814114130428	17 Gluconeogenesis, r = 0.01
2012-01-11	18_Sulfur compounds metabolism	26036	1012314.2781871	168	2554.5051482	0.006452604086649255	0.002523430917891159	0.39873144383911235	0.6344690313436039	0.21048018627130016	18 Sulfur compounds metabolism, r = 0.21
2012-01-11	19_Saccharide and derivated synthesis	26036	1012314.2781871	243	14642.2531108	0.009333230911046243	0.014464137695481324	0.5392958676158521	0.19020877584842308	0.010401692915939483	19 Saccharide and derivated synthesis, r = 0.01
2012-01-11	20_Hydrolysis of polymers	26036	1012314.2781871	189	7907.0671678	0.007259179597480412	0.007810881796471692	0.6326797038199609	0.6552901014344545	-0.09085046309217551	20 Hydrolysis of polymers, r = -0.09
2012-01-11	21_Cellular response to stress	26036	1012314.2781871	887	41889.8804965	0.03406821324320172	0.04138031182521536	0.5167402217264478	0.5222948715469233	0.07436784169950893	21 Cellular response to stress, r = 0.07
2012-01-19	01_Fermentation	19678	692706.8911004	2224	18192.5521584	0.11301961581461531	0.026262987119270907	0.5392069718702568	0	0.3682547599093568	01 Fermentation, r = 0.37
2012-01-19	02_Homoacetogenesis	19678	692706.8911004	239	2815.4305077	0.012145543246264864	0.004064389345438076	0.8852780032333732	0.4125558962031967	0.08573147387830989	02 Homoacetogenesis, r = 0.09
2012-01-19	03_Superpathway of thiosulfate metabolism (Desulfovibrio sulfodismutans)	19678	692706.8911004	20	453.2850035	0.0010163634515702815	6.543676832490201e-4	0.5835466156637007	0.5979101850165409	-0.3020854101953823	03 Superpathway of thiosulfate metabolism (Desulfovibrio sulfodismutans), r = -0.3
2012-01-19	04_Utililization of sugar, conversion of pentose to EMP pathway intermediates	19678	692706.8911004	23	471.59297730000003	0.0011688179693058237	6.807972944384178e-4	0.5398525574424641	0.38915026105889666	0.6799715593549032	04 Utililization of sugar, conversion of pentose to EMP pathway intermediates, r = 0.68
2012-01-19	05_Fatty acid oxidation	19678	692706.8911004	777	5407.1968106	0.039485720093505434	0.007805894354552175	0.5506012385253933	0.27559794656724684	0.616717008030189	05 Fatty acid oxidation, r = 0.62
2012-01-19	06_Amino acid utilization biosynthesis metabolism	19678	692706.8911004	2261	31763.2127273	0.11489988820002033	0.045853755946967015	0.20322045133782934	0.4142215323949188	0.06686700907601052	06 Amino acid utilization biosynthesis metabolism, r = 0.07
2012-01-19	07_Nucleic acid metabolism	19678	692706.8911004	2624	12325.276669	0.13334688484602095	0.017792917650091042	0.8028676288078861	0.4945100662789373	-0.10829920672427543	07 Nucleic acid metabolism, r = -0.11
2012-01-19	08_Hydrocarbon degradation	19678	692706.8911004	67	566.0029122	0.003404817562760443	8.17088612040333e-4	0.4149180494800968	0.233721338047495	0.49222633677664324	08 Hydrocarbon degradation, r = 0.49
2012-01-19	09_Carbohydrate Active enzyme - CAZy	19678	692706.8911004	70	5964.768521999999	0.0035572720804959855	0.008610811583705573	0.506925427986437	0.5264414594664366	0.1545113163858447	09 Carbohydrate Active enzyme - CAZy, r = 0.15
2012-01-19	10_TCA cycle	19678	692706.8911004	833	4128.4596416	0.04233153775790222	0.005959893996495015	0.30219915557138954	0.23676149889203732	0.09258044372038561	10 TCA cycle, r = 0.09
2012-01-19	11_Nitrogen cycle	19678	692706.8911004	343	5158.4292949	0.017430633194430327	0.007446770576665656	0.20881790431073485	0.4402878247242046	0.04215474781349103	11 Nitrogen cycle, r = 0.04
2012-01-19	12_Transporters	19678	692706.8911004	250	6808.003578000001	0.01270454314462852	0.009828115853135432	0.5352471587900516	0.42876487962356086	0.4050764580417668	12 Transporters, r = 0.41
2012-01-19	13_Hydrogen metabolism	19678	692706.8911004	15	348.5554489	7.622725886777111e-4	5.031788385218775e-4	0.569692172068648	0.43128436184103963	0.6362212971779774	13 Hydrogen metabolism, r = 0.64
2012-01-19	14_Methanogenesis	19678	692706.8911004	98	825.4354967	0.004980180912694379	0.0011916086115279637	0.3729907284595064	0.378471425517327	0.4722145386853077	14 Methanogenesis, r = 0.47
2012-01-19	15_Methylotrophy	19678	692706.8911004	244	1846.0530047999998	0.012399634109157434	0.0026649843223985415	0.5691307116472529	0.42787193642138044	0.2250221355194813	15 Methylotrophy, r = 0.23
2012-01-19	16_Embden Meyerhof-Parnos (EMP)	19678	692706.8911004	683	5644.3601183	0.034708811871125116	0.008148266158192316	0.6292127301725347	0.654634431157699	0.2882508431747306	16 Embden Meyerhof-Parnos (EMP), r = 0.29
2012-01-19	17_Gluconeogenesis	19678	692706.8911004	343	2329.6654049	0.017430633194430327	0.003363133000162895	0.4902607860188769	0.4149961240043495	0.012993814114130428	17 Gluconeogenesis, r = 0.01
2012-01-19	18_Sulfur compounds metabolism	19678	692706.8911004	136	1497.8856246999999	0.006911271470677914	0.0021623657046641077	0.4318566094423942	0.41278813494396455	0.21048018627130016	18 Sulfur compounds metabolism, r = 0.21
2012-01-19	19_Saccharide and derivated synthesis	19678	692706.8911004	130	10422.6292588	0.00660636243520683	0.015046232963329013	0.3379445822260425	0.24448703976689365	0.010401692915939483	19 Saccharide and derivated synthesis, r = 0.01
2012-01-19	20_Hydrolysis of polymers	19678	692706.8911004	125	5115.0251493	0.00635227157231426	0.007384111830004351	0.4997431695963793	0.5363831261934382	-0.09085046309217551	20 Hydrolysis of polymers, r = -0.09
2012-01-19	21_Cellular response to stress	19678	692706.8911004	700	31693.225886300002	0.03557272080495985	0.045752722101484664	0.5925237393071421	0.8668633559949042	0.07436784169950893	21 Cellular response to stress, r = 0.07
2012-01-25	01_Fermentation	9854	811325.4709941	1088	21906.3689593	0.11041201542520804	0.027000716410959698	0.49153899927034134	0.053835315436957694	0.3682547599093568	01 Fermentation, r = 0.37
2012-01-25	02_Homoacetogenesis	9854	811325.4709941	126	3432.989505	0.012786685609904607	0.004231334560214941	1	0.5179484570924721	0.08573147387830989	02 Homoacetogenesis, r = 0.09
2012-01-25	03_Superpathway of thiosulfate metabolism (Desulfovibrio sulfodismutans)	9854	811325.4709941	7	520.4933447	7.103714227724782e-4	6.415345792881991e-4	0.4078608287051559	0.5785104474297411	-0.3020854101953823	03 Superpathway of thiosulfate metabolism (Desulfovibrio sulfodismutans), r = -0.3
2012-01-25	04_Utililization of sugar, conversion of pentose to EMP pathway intermediates	9854	811325.4709941	13	575.7035076	0.0013192612137203166	7.095839193789917e-4	0.6162375833568081	0.449683227785568	0.6799715593549032	04 Utililization of sugar, conversion of pentose to EMP pathway intermediates, r = 0.68
2012-01-25	05_Fatty acid oxidation	9854	811325.4709941	510	6354.5011089	0.05175563223056627	0.007832246534937408	0.9418841076036829	0.2799253946783247	0.616717008030189	05 Fatty acid oxidation, r = 0.62
2012-01-25	06_Amino acid utilization biosynthesis metabolism	9854	811325.4709941	1212	40248.928014	0.12299573777146336	0.04960885545067855	0.35429793479326044	0.668134317419076	0.06686700907601052	06 Amino acid utilization biosynthesis metabolism, r = 0.07
2012-01-25	07_Nucleic acid metabolism	9854	811325.4709941	1465	15375.1478165	0.14867059062309723	0.018950653426005666	1	0.6524723864251296	-0.10829920672427543	07 Nucleic acid metabolism, r = -0.11
2012-01-25	08_Hydrocarbon degradation	9854	811325.4709941	54	704.1070507	0.005480008118530546	8.678478315703221e-4	0.7372865055700552	0.28468629259574946	0.49222633677664324	08 Hydrocarbon degradation, r = 0.49
2012-01-25	09_Carbohydrate Active enzyme - CAZy	9854	811325.4709941	16	5857.4796298	0.0016237061091942358	0.007219642226470413	0	0.36810694240486114	0.1545113163858447	09 Carbohydrate Active enzyme - CAZy, r = 0.15
2012-01-25	10_TCA cycle	9854	811325.4709941	617	4880.4445579	0.06261416683580272	0.006015396696371549	1	0.2485618981629921	0.09258044372038561	10 TCA cycle, r = 0.09
2012-01-25	11_Nitrogen cycle	9854	811325.4709941	238	6389.8517271	0.024152628374264257	0.007875817973852898	0.6198904074187863	0.5043917637530779	0.04215474781349103	11 Nitrogen cycle, r = 0.04
2012-01-25	12_Transporters	9854	811325.4709941	134	9292.6197644	0.013598538664501725	0.01145362754729486	0.6069335097021666	0.5987136687429415	0.4050764580417668	12 Transporters, r = 0.41
2012-01-25	13_Hydrogen metabolism	9854	811325.4709941	8	441.6870336	8.118530545971179e-4	5.444017837364458e-4	0.6085269730552495	0.47216218571050056	0.6362212971779774	13 Hydrogen metabolism, r = 0.64
2012-01-25	14_Methanogenesis	9854	811325.4709941	70	1114.2291343	0.007103714227724781	0.0013733442054207402	0.6832536982768519	0.462295832081025	0.4722145386853077	14 Methanogenesis, r = 0.47
2012-01-25	15_Methylotrophy	9854	811325.4709941	121	2388.0651696	0.012279277450781409	0.002943412052223572	0.5571960004636217	0.5839156152403767	0.2250221355194813	15 Methylotrophy, r = 0.23
2012-01-25	16_Embden Meyerhof-Parnos (EMP)	9854	811325.4709941	423	6629.8300315	0.04292673026182261	0.008171603466826462	1	0.6604270065258526	0.2882508431747306	16 Embden Meyerhof-Parnos (EMP), r = 0.29
2012-01-25	17_Gluconeogenesis	9854	811325.4709941	193	2702.947189	0.01958595494215547	0.003331520192122325	0.7186509474652117	0.38941543995860833	0.012993814114130428	17 Gluconeogenesis, r = 0.01
2012-01-25	18_Sulfur compounds metabolism	9854	811325.4709941	58	2049.1304837	0.005885934645829105	0.0025256577747882654	0.3578063209219055	0.6358362404100553	0.21048018627130016	18 Sulfur compounds metabolism, r = 0.21
2012-01-25	19_Saccharide and derivated synthesis	9854	811325.4709941	20	13027.5842867	0.0020296326364927946	0.0160571617093909	0	0.33875246385186186	0.010401692915939483	19 Saccharide and derivated synthesis, r = 0.01
2012-01-25	20_Hydrolysis of polymers	9854	811325.4709941	29	6004.6381094	0.0029429673229145526	0.007401022553923573	0	0.5410948050564456	-0.09085046309217551	20 Hydrolysis of polymers, r = -0.09
2012-01-25	21_Cellular response to stress	9854	811325.4709941	269	35999.2924138	0.02729855896082809	0.04437096294991309	0.1757461135120811	0.7579736071730305	0.07436784169950893	21 Cellular response to stress, r = 0.07
2012-02-01	01_Fermentation	24794	798013.1992735	2803	23116.391385900002	0.11305154472856337	0.028967429870765095	0.5397906451207302	0.19735495153593832	0.3682547599093568	01 Fermentation, r = 0.37
2012-02-01	02_Homoacetogenesis	24794	798013.1992735	235	3687.4638498	0.009478099540211341	0.004620805587121886	0.4079823422762685	0.7638216255613125	0.08573147387830989	02 Homoacetogenesis, r = 0.09
2012-02-01	03_Superpathway of thiosulfate metabolism (Desulfovibrio sulfodismutans)	24794	798013.1992735	35	526.7632891000001	0.001411631846414455	6.600934540676244e-4	0.8104905634549903	0.6065658034625692	-0.3020854101953823	03 Superpathway of thiosulfate metabolism (Desulfovibrio sulfodismutans), r = -0.3
2012-02-01	04_Utililization of sugar, conversion of pentose to EMP pathway intermediates	24794	798013.1992735	32	648.3156266999999	0.0012906348310075019	8.12412159711415e-4	0.6017030192169401	0.6659120654299383	0.6799715593549032	04 Utililization of sugar, conversion of pentose to EMP pathway intermediates, r = 0.68
2012-02-01	05_Fatty acid oxidation	24794	798013.1992735	1041	6706.0272236	0.041985964346212795	0.00840340389069388	0.6303330844968825	0.3737185375668584	0.616717008030189	05 Fatty acid oxidation, r = 0.62
2012-02-01	06_Amino acid utilization biosynthesis metabolism	24794	798013.1992735	3158	37099.8473159	0.12736952488505285	0.04649026776709355	0.435917627014532	0.45726126777060744	0.06686700907601052	06 Amino acid utilization biosynthesis metabolism, r = 0.07
2012-02-01	07_Nucleic acid metabolism	24794	798013.1992735	2263	16788.7386604	0.09127208195531177	0.021038171643882872	0.26159479428933924	0.9372949062983041	-0.10829920672427543	07 Nucleic acid metabolism, r = -0.11
2012-02-01	08_Hydrocarbon degradation	24794	798013.1992735	73	714.009627	0.0029442607082358634	8.94734106716561e-4	0.3433732933988224	0.3116815420004486	0.49222633677664324	08 Hydrocarbon degradation, r = 0.49
2012-02-01	09_Carbohydrate Active enzyme - CAZy	24794	798013.1992735	99	6116.382639500001	0.003992901508429458	0.007664513124680481	0.6211349442254873	0.41873946852866195	0.1545113163858447	09 Carbohydrate Active enzyme - CAZy, r = 0.15
2012-02-01	10_TCA cycle	24794	798013.1992735	1192	5009.2817599	0.048076147455029444	0.006277191610941247	0.49983593540758126	0.30422197462593986	0.09258044372038561	10 TCA cycle, r = 0.09
2012-02-01	11_Nitrogen cycle	24794	798013.1992735	391	5181.2725068	0.015769944341372914	0.0064927152978383786	0.10726122278291274	0.297742497972279	0.04215474781349103	11 Nitrogen cycle, r = 0.04
2012-02-01	12_Transporters	24794	798013.1992735	332	9751.7225912	0.013390336371702831	0.012220001624130818	0.59023850140458	0.6788388052391789	0.4050764580417668	12 Transporters, r = 0.41
2012-02-01	13_Hydrogen metabolism	24794	798013.1992735	14	467.6790891	5.64652738565782e-4	5.860543278303773e-4	0.41490283300568376	0.5134660118278291	0.6362212971779774	13 Hydrogen metabolism, r = 0.64
2012-02-01	14_Methanogenesis	24794	798013.1992735	112	1114.0421019	0.004517221908526256	0.0013960196434272118	0.3053492017077463	0.47275473610609914	0.4722145386853077	14 Methanogenesis, r = 0.47
2012-02-01	15_Methylotrophy	24794	798013.1992735	280	2361.231756	0.01129305477131564	0.0029588880962741373	0.45940097191275064	0.5925891006318376	0.2250221355194813	15 Methylotrophy, r = 0.23
2012-02-01	16_Embden Meyerhof-Parnos (EMP)	24794	798013.1992735	722	6804.2498502	0.02911994837460676	0.008526487853076232	0.37704675105327257	0.7485131944646326	0.2882508431747306	16 Embden Meyerhof-Parnos (EMP), r = 0.29
2012-02-01	17_Gluconeogenesis	24794	798013.1992735	376	2749.2051536999998	0.015164959264338146	0.0034450622573697245	0.2501770791548501	0.4812922417051421	0.012993814114130428	17 Gluconeogenesis, r = 0.01
2012-02-01	18_Sulfur compounds metabolism	24794	798013.1992735	195	2190.8412348	0.007864806001451964	0.002745369671572489	0.5007213038597422	0.7707313464588444	0.21048018627130016	18 Sulfur compounds metabolism, r = 0.21
2012-02-01	19_Saccharide and derivated synthesis	24794	798013.1992735	191	13865.1452745	0.0077034766475760266	0.017374581381764904	0.4189552209265266	0.46159705067164636	0.010401692915939483	19 Saccharide and derivated synthesis, r = 0.01
2012-02-01	20_Hydrolysis of polymers	24794	798013.1992735	179	6328.2949862	0.007219488585948213	0.007930063051539987	0.6268617097494463	0.6884964740920851	-0.09085046309217551	20 Hydrolysis of polymers, r = -0.09
2012-02-01	21_Cellular response to stress	24794	798013.1992735	885	35434.2773587	0.03569411954505122	0.044403121891917155	0.5986387125966334	0.7605078976919076	0.07436784169950893	21 Cellular response to stress, r = 0.07
2012-02-08	01_Fermentation	18884	622513.22380289994	2300	17533.927597	0.12179622961237026	0.02816635362360044	0.6996469640296841	0.1388969332072366	0.3682547599093568	01 Fermentation, r = 0.37
2012-02-08	02_Homoacetogenesis	18884	622513.22380289994	205	2594.5015581	0.010855750900233002	0.004167785452412286	0.6544906434478168	0.4778298875215961	0.08573147387830989	02 Homoacetogenesis, r = 0.09
2012-02-08	03_Superpathway of thiosulfate metabolism (Desulfovibrio sulfodismutans)	18884	622513.22380289994	21	388.6811394	0.0011120525312433805	6.243741089154183e-4	0.6384866457414646	0.55256905218239	-0.3020854101953823	03 Superpathway of thiosulfate metabolism (Desulfovibrio sulfodismutans), r = -0.3
2012-02-08	04_Utililization of sugar, conversion of pentose to EMP pathway intermediates	18884	622513.22380289994	9	444.4030655	4.765939419614488e-4	7.138853417203983e-4	0.18838745528372602	0.4587283261952371	0.6799715593549032	04 Utililization of sugar, conversion of pentose to EMP pathway intermediates, r = 0.68
2012-02-08	05_Fatty acid oxidation	18884	622513.22380289994	664	4958.4956016	0.03516204194026689	0.00796528557467232	0.41272077337843166	0.3017725258372732	0.616717008030189	05 Fatty acid oxidation, r = 0.62
2012-02-08	06_Amino acid utilization biosynthesis metabolism	18884	622513.22380289994	2311	31083.7458153	0.12237873331921204	0.04993266749485427	0.34278395110268756	0.6900298804739979	0.06686700907601052	06 Amino acid utilization biosynthesis metabolism, r = 0.07
2012-02-08	07_Nucleic acid metabolism	18884	622513.22380289994	2227	12442.227220499999	0.11793052319423851	0.01998708902036024	0.6045432827402804	0.7938844206494392	-0.10829920672427543	07 Nucleic acid metabolism, r = -0.11
2012-02-08	08_Hydrocarbon degradation	18884	622513.22380289994	74	672.7545802	0.003918661300571912	0.0010807072917908124	0.49474060455543306	0.4984085053436018	0.49222633677664324	08 Hydrocarbon degradation, r = 0.49
2012-02-08	09_Carbohydrate Active enzyme - CAZy	18884	622513.22380289994	90	4620.5507193	0.004765939419614488	0.00742241376186887	0.8238032678272877	0.3911851772467761	0.1545113163858447	09 Carbohydrate Active enzyme - CAZy, r = 0.15
2012-02-08	10_TCA cycle	18884	622513.22380289994	917	4653.3451333	0.048559627197627624	0.007475094432328624	0.5164695074831427	0.5589074513976869	0.09258044372038561	10 TCA cycle, r = 0.09
2012-02-08	11_Nitrogen cycle	18884	622513.22380289994	330	5654.3161433000005	0.017475111205253125	0.009083045832758516	0.2115378835361062	0.6847635864668047	0.04215474781349103	11 Nitrogen cycle, r = 0.04
2012-02-08	12_Transporters	18884	622513.22380289994	250	7385.2183648	0.013238720610040246	0.011863552583966163	0.5780809676667229	0.6415717200644554	0.4050764580417668	12 Transporters, r = 0.41
2012-02-08	13_Hydrogen metabolism	18884	622513.22380289994	12	356.9340118	6.354585892819318e-4	5.733757905085281e-4	0.4703628023758465	0.5008936200962995	0.6362212971779774	13 Hydrogen metabolism, r = 0.64
2012-02-08	14_Methanogenesis	18884	622513.22380289994	102	905.3778557	0.00540139800889642	0.001454391362434191	0.43453347247038276	0.49967832658749817	0.4722145386853077	14 Methanogenesis, r = 0.47
2012-02-08	15_Methylotrophy	18884	622513.22380289994	225	1757.8054734	0.011914848549036221	0.0028237239084844823	0.5210587917044003	0.5168368861504218	0.2250221355194813	15 Methylotrophy, r = 0.23
2012-02-08	16_Embden Meyerhof-Parnos (EMP)	18884	622513.22380289994	621	5240.4582457	0.03288498199533997	0.00841822799150566	0.546922681997118	0.7216419122047809	0.2882508431747306	16 Embden Meyerhof-Parnos (EMP), r = 0.29
2012-02-08	17_Gluconeogenesis	18884	622513.22380289994	420	2193.7550380000002	0.022241050624867614	0.0035240296175532916	1	0.5451916298325648	0.012993814114130428	17 Gluconeogenesis, r = 0.01
2012-02-08	18_Sulfur compounds metabolism	18884	622513.22380289994	141	1638.4180891	0.007466638424062698	0.0026319410198083694	0.4719654616129501	0.7010902836277362	0.21048018627130016	18 Sulfur compounds metabolism, r = 0.21
2012-02-08	19_Saccharide and derivated synthesis	18884	622513.22380289994	102	10129.7924114	0.00540139800889642	0.0162724132180159	0.24897031073613887	0.35882388315268626	0.010401692915939483	19 Saccharide and derivated synthesis, r = 0.01
2012-02-08	20_Hydrolysis of polymers	18884	622513.22380289994	127	4636.6273626	0.006725270069900445	0.0074482391462708086	0.5544180938045161	0.5542503282149094	-0.09085046309217551	20 Hydrolysis of polymers, r = -0.09
2012-02-08	21_Cellular response to stress	18884	622513.22380289994	694	27840.6424878	0.03675068841347172	0.04472297362250878	0.6518591200245566	0.785713863988386	0.07436784169950893	21 Cellular response to stress, r = 0.07
2012-02-14	01_Fermentation	30612	494777.9684662	3420	13923.5778362	0.11172089376715014	0.028141062706091707	0.515465816122252	0.13705134494456114	0.3682547599093568	01 Fermentation, r = 0.37
2012-02-14	02_Homoacetogenesis	30612	494777.9684662	279	1972.3098311	0.009114072912583301	0.003986252332968895	0.3428456987379607	0.3632279783268377	0.08573147387830989	02 Homoacetogenesis, r = 0.09
2012-02-14	03_Superpathway of thiosulfate metabolism (Desulfovibrio sulfodismutans)	30612	494777.9684662	18	264.628769	5.880047040376323e-4	5.34843477005136e-4	0.3376037917394248	0.41722605407823254	-0.3020854101953823	03 Superpathway of thiosulfate metabolism (Desulfovibrio sulfodismutans), r = -0.3
2012-02-14	04_Utililization of sugar, conversion of pentose to EMP pathway intermediates	30612	494777.9684662	27	320.2194945	8.820070560564484e-4	6.471983695892379e-4	0.3942291422712892	0.3184979145561048	0.6799715593549032	04 Utililization of sugar, conversion of pentose to EMP pathway intermediates, r = 0.68
2012-02-14	05_Fatty acid oxidation	30612	494777.9684662	1105	3489.9589446	0.0360969554423102	0.007053585986091479	0.44253481225118	0.15205691958385384	0.616717008030189	05 Fatty acid oxidation, r = 0.62
2012-02-14	06_Amino acid utilization biosynthesis metabolism	30612	494777.9684662	3772	22113.1792409	0.12321965242388606	0.044693136417230404	0.3584764292055263	0.3357426167609728	0.06686700907601052	06 Amino acid utilization biosynthesis metabolism, r = 0.07
2012-02-14	07_Nucleic acid metabolism	30612	494777.9684662	3584	8687.9510065	0.11707826995949301	0.017559292369934018	0.5935794399554063	0.46263406135091034	-0.10829920672427543	07 Nucleic acid metabolism, r = -0.11
2012-02-14	08_Hydrocarbon degradation	30612	494777.9684662	104	591.3474286	0.003397360512217431	0.0011951773649767855	0.4137596412250807	0.613342543555354	0.49222633677664324	08 Hydrocarbon degradation, r = 0.49
2012-02-14	09_Carbohydrate Active enzyme - CAZy	30612	494777.9684662	150	3430.2929972	0.004900039200313603	0.0069329946275373325	0.858960376368053	0.335482439206968	0.1545113163858447	09 Carbohydrate Active enzyme - CAZy, r = 0.15
2012-02-14	10_TCA cycle	30612	494777.9684662	1366	3406.5267053	0.044623023650855874	0.0068849603709319395	0.3810351282136908	0.4334393649196949	0.09258044372038561	10 TCA cycle, r = 0.09
2012-02-14	11_Nitrogen cycle	30612	494777.9684662	641	3475.1281409	0.02093950084934013	0.007023611321403042	0.4233969052457349	0.377063632533103	0.04215474781349103	11 Nitrogen cycle, r = 0.04
2012-02-14	12_Transporters	30612	494777.9684662	395	5568.3667605	0.01290343656082582	0.011254273867047486	0.5511957210710474	0.5778710524232521	0.4050764580417668	12 Transporters, r = 0.41
2012-02-14	13_Hydrogen metabolism	30612	494777.9684662	23	290.7464939	7.513393440480858e-4	5.876302350351356e-4	0.5611285095161519	0.515028725428602	0.6362212971779774	13 Hydrogen metabolism, r = 0.64
2012-02-14	14_Methanogenesis	30612	494777.9684662	180	769.8885710000001	0.005880047040376323	0.0015560284007524355	0.5044674212132706	0.5465577751282461	0.4722145386853077	14 Methanogenesis, r = 0.47
2012-02-14	15_Methylotrophy	30612	494777.9684662	339	1381.7060188	0.011074088592708742	0.002792577897280382	0.437688021952873	0.49938123196008777	0.2250221355194813	15 Methylotrophy, r = 0.23
2012-02-14	16_Embden Meyerhof-Parnos (EMP)	30612	494777.9684662	935	4008.3761916	0.03054357768195479	0.008101363534891966	0.44128000320085686	0.6429926868293118	0.2882508431747306	16 Embden Meyerhof-Parnos (EMP), r = 0.29
2012-02-14	17_Gluconeogenesis	30612	494777.9684662	471	1703.2956714	0.015386123088984712	0.0034425455051690684	0.27361285697801324	0.47925571768665615	0.012993814114130428	17 Gluconeogenesis, r = 0.01
2012-02-14	18_Sulfur compounds metabolism	30612	494777.9684662	146	1257.9581105	0.00476937148830524	0.002542469937373405	0.27716762545889806	0.646158296193221	0.21048018627130016	18 Sulfur compounds metabolism, r = 0.21
2012-02-14	19_Saccharide and derivated synthesis	30612	494777.9684662	180	6971.6482144	0.005880047040376323	0.014090458061445106	0.28431363535666293	0.1553645107985267	0.010401692915939483	19 Saccharide and derivated synthesis, r = 0.01
2012-02-14	20_Hydrolysis of polymers	30612	494777.9684662	223	3409.3826967	0.0072847249444662225	0.006890732639670691	0.6364241958738382	0.39891743793271833	-0.09085046309217551	20 Hydrolysis of polymers, r = -0.09
2012-02-14	21_Cellular response to stress	30612	494777.9684662	1134	19846.8212256	0.037044296354370836	0.04011258077461427	0.6666484392121306	0.42239112528503936	0.07436784169950893	21 Cellular response to stress, r = 0.07
2012-02-23	01_Fermentation	27415	578059.6389855	2554	17380.1049706	0.0931606784606967	0.030066283473972076	0.17617769579885442	0.2775430788261865	0.3682547599093568	01 Fermentation, r = 0.37
2012-02-23	02_Homoacetogenesis	27415	578059.6389855	204	2317.7200674	0.007441181834761992	0.004009482605406633	0.04350905261271207	0.37789325582904765	0.08573147387830989	02 Homoacetogenesis, r = 0.09
2012-02-23	03_Superpathway of thiosulfate metabolism (Desulfovibrio sulfodismutans)	27415	578059.6389855	26	285.0721953	9.483859201167244e-4	4.931536057426606e-4	0.5445172129833812	0.3542036890301002	-0.3020854101953823	03 Superpathway of thiosulfate metabolism (Desulfovibrio sulfodismutans), r = -0.3
2012-02-23	04_Utililization of sugar, conversion of pentose to EMP pathway intermediates	27415	578059.6389855	23	346.3579846	8.389567754878716e-4	5.991734437779837e-4	0.37237108669924557	0.21751034681640619	0.6799715593549032	04 Utililization of sugar, conversion of pentose to EMP pathway intermediates, r = 0.68
2012-02-23	05_Fatty acid oxidation	27415	578059.6389855	877	4184.2602894	0.031989786613167974	0.0072384577770269794	0.31155874776889186	0.1824158147788687	0.616717008030189	05 Fatty acid oxidation, r = 0.62
2012-02-23	06_Amino acid utilization biosynthesis metabolism	27415	578059.6389855	3962	31421.9639399	0.1445194236731716	0.054357650700273485	0.7559536562860724	0.9892389449109297	0.06686700907601052	06 Amino acid utilization biosynthesis metabolism, r = 0.07
2012-02-23	07_Nucleic acid metabolism	27415	578059.6389855	3477	10339.1627844	0.12682837862484042	0.017885979381894446	0.7190100680647015	0.5072074773621139	-0.10829920672427543	07 Nucleic acid metabolism, r = -0.11
2012-02-23	08_Hydrocarbon degradation	27415	578059.6389855	78	760.9932582	0.002845157760350173	0.0013164614978751158	0.3279782424648045	0.7351182599241983	0.49222633677664324	08 Hydrocarbon degradation, r = 0.49
2012-02-23	09_Carbohydrate Active enzyme - CAZy	27415	578059.6389855	129	4017.2897807	0.004705453219040671	0.006949611268052516	0.8079455243790449	0.33737364514639884	0.1545113163858447	09 Carbohydrate Active enzyme - CAZy, r = 0.15
2012-02-23	10_TCA cycle	27415	578059.6389855	1417	4108.3095502	0.05168703264636148	0.007107068670994088	0.6240643441591688	0.4806616915444668	0.09258044372038561	10 TCA cycle, r = 0.09
2012-02-23	11_Nitrogen cycle	27415	578059.6389855	653	5976.1543154	0.023819077147546962	0.010338300604913718	0.5994926335416519	0.8723111066416506	0.04215474781349103	11 Nitrogen cycle, r = 0.04
2012-02-23	12_Transporters	27415	578059.6389855	449	8018.762518500001	0.01637789531278497	0.013871860233267632	0.8298003267830967	0.8515421893045858	0.4050764580417668	12 Transporters, r = 0.41
2012-02-23	13_Hydrogen metabolism	27415	578059.6389855	18	386.71979719999996	6.565748677731169e-4	6.689963649402971e-4	0.48690251126272577	0.5957136524732478	0.6362212971779774	13 Hydrogen metabolism, r = 0.64
2012-02-23	14_Methanogenesis	27415	578059.6389855	212	952.3587692	0.007732992887105599	0.0016475095387586624	0.775195682101756	0.5887528781396465	0.4722145386853077	14 Methanogenesis, r = 0.47
2012-02-23	15_Methylotrophy	27415	578059.6389855	301	1932.9916713	0.010979390844428233	0.003343931215631	0.4282976791939615	0.8083849370815489	0.2250221355194813	15 Methylotrophy, r = 0.23
2012-02-23	16_Embden Meyerhof-Parnos (EMP)	27415	578059.6389855	741	4619.252642400001	0.027028998723326647	0.007990962058009848	0.2827044278899684	0.6155898322148156	0.2882508431747306	16 Embden Meyerhof-Parnos (EMP), r = 0.29
2012-02-23	17_Gluconeogenesis	27415	578059.6389855	421	2039.2528595000001	0.015356556629582345	0.0035277551345375157	0.27047982663420017	0.5482062710108547	0.012993814114130428	17 Gluconeogenesis, r = 0.01
2012-02-23	18_Sulfur compounds metabolism	27415	578059.6389855	180	1386.8097892	0.006565748677731169	0.002399077354083852	0.40690279730179896	0.5581204702376672	0.21048018627130016	18 Sulfur compounds metabolism, r = 0.21
2012-02-23	19_Saccharide and derivated synthesis	27415	578059.6389855	197	8418.3299902	0.007185847163961335	0.014563082115496331	0.38073358948190844	0.19943498269028975	0.010401692915939483	19 Saccharide and derivated synthesis, r = 0.01
2012-02-23	20_Hydrolysis of polymers	27415	578059.6389855	161	4694.400077400001	0.005872697428415102	0.008120961507775765	0.4294461573039639	0.7416847483211083	-0.09085046309217551	20 Hydrolysis of polymers, r = -0.09
2012-02-23	21_Cellular response to stress	27415	578059.6389855	1017	23047.4317329	0.0370964800291811	0.03987033547844381	0.6692769819578964	0.40330094634663316	0.07436784169950893	21 Cellular response to stress, r = 0.07
2012-02-29	01_Fermentation	26964	649952.9358517	3266	18906.323909	0.12112446224595758	0.029088758379443434	0.6873667892967159	0.20620882057676457	0.3682547599093568	01 Fermentation, r = 0.37
2012-02-29	02_Homoacetogenesis	26964	649952.9358517	307	2597.5343576	0.011385551105177274	0.003996496075821527	0.7492897720743056	0.3696948560613877	0.08573147387830989	02 Homoacetogenesis, r = 0.09
2012-02-29	03_Superpathway of thiosulfate metabolism (Desulfovibrio sulfodismutans)	26964	649952.9358517	21	316.90396649999997	7.78816199376947e-4	4.875798677403129e-4	0.44715850089681863	0.34577789781441026	-0.3020854101953823	03 Superpathway of thiosulfate metabolism (Desulfovibrio sulfodismutans), r = -0.3
2012-02-29	04_Utililization of sugar, conversion of pentose to EMP pathway intermediates	26964	649952.9358517	38	415.3717475	0.001409286456015428	6.390797311434494e-4	0.6619463853201002	0.3014259142115242	0.6799715593549032	04 Utililization of sugar, conversion of pentose to EMP pathway intermediates, r = 0.68
2012-02-29	05_Fatty acid oxidation	26964	649952.9358517	914	4695.5777836	0.033897047915739505	0.007224488920027574	0.37238059117053085	0.18012190577580697	0.616717008030189	05 Fatty acid oxidation, r = 0.62
2012-02-29	06_Amino acid utilization biosynthesis metabolism	26964	649952.9358517	3430	31027.0595161	0.1272066458982347	0.04773739420907771	0.43287812545029136	0.5415896185502547	0.06686700907601052	06 Amino acid utilization biosynthesis metabolism, r = 0.07
2012-02-29	07_Nucleic acid metabolism	26964	649952.9358517	2335	11433.2822818	0.08659694407357958	0.017590938745153595	0.20145131270052838	0.4669519160444411	-0.10829920672427543	07 Nucleic acid metabolism, r = -0.11
2012-02-29	08_Hydrocarbon degradation	26964	649952.9358517	142	871.8182719	0.005266280967215546	0.0013413560025812747	0.704085269374012	0.760113665933172	0.49222633677664324	08 Hydrocarbon degradation, r = 0.49
2012-02-29	09_Carbohydrate Active enzyme - CAZy	26964	649952.9358517	122	4502.6952634	0.004524551253523216	0.006927725093663369	0.7605182280495666	0.3348826926004643	0.1545113163858447	09 Carbohydrate Active enzyme - CAZy, r = 0.15
2012-02-29	10_TCA cycle	26964	649952.9358517	1237	4781.8260682	0.04587598279187064	0.007357188196917493	0.42414176607984816	0.5338394698854079	0.09258044372038561	10 TCA cycle, r = 0.09
2012-02-29	11_Nitrogen cycle	26964	649952.9358517	552	5086.3167379999995	0.020471740097908322	0.007825669302247058	0.39479176974613966	0.4968990545370916	0.04215474781349103	11 Nitrogen cycle, r = 0.04
2012-02-29	12_Transporters	26964	649952.9358517	436	8443.7075467	0.016169707758492805	0.012991259952746184	0.8131065003144362	0.7594745948907563	0.4050764580417668	12 Transporters, r = 0.41
2012-02-29	13_Hydrogen metabolism	26964	649952.9358517	18	499.90827199999995	6.675567423230974e-4	7.691453402620897e-4	0.49550426408412046	0.6950241736551368	0.6362212971779774	13 Hydrogen metabolism, r = 0.64
2012-02-29	14_Methanogenesis	26964	649952.9358517	250	1059.4026416	0.009271621421154131	0.0016299682379490384	1	0.58066206280058	0.4722145386853077	14 Methanogenesis, r = 0.47
2012-02-29	15_Methylotrophy	26964	649952.9358517	346	1999.2548289000001	0.012831924046877318	0.0030759993818324266	0.611997102455129	0.6582236401269571	0.2250221355194813	15 Methylotrophy, r = 0.23
2012-02-29	16_Embden Meyerhof-Parnos (EMP)	26964	649952.9358517	824	5291.2957516	0.030559264204124015	0.008141044466037025	0.4419877691400756	0.6528419281424233	0.2882508431747306	16 Embden Meyerhof-Parnos (EMP), r = 0.29
2012-02-29	17_Gluconeogenesis	26964	649952.9358517	434	2294.1534717	0.016095534787123573	0.0035297224539708174	0.348786158802143	0.5497982009898605	0.012993814114130428	17 Gluconeogenesis, r = 0.01
2012-02-29	18_Sulfur compounds metabolism	26964	649952.9358517	191	1469.9257499	0.0070835187657617565	0.0022615879840188822	0.44429638687817785	0.47370700229646723	0.21048018627130016	18 Sulfur compounds metabolism, r = 0.21
2012-02-29	19_Saccharide and derivated synthesis	26964	649952.9358517	233	9587.5553448	0.00864115116451565	0.014751153223481393	0.4881928724435999	0.21697192861393091	0.010401692915939483	19 Saccharide and derivated synthesis, r = 0.01
2012-02-29	20_Hydrolysis of polymers	26964	649952.9358517	219	4559.7411821	0.008121940364931019	0.007015494400567485	0.7591450377968528	0.43367865540258926	-0.09085046309217551	20 Hydrolysis of polymers, r = -0.09
2012-02-29	21_Cellular response to stress	26964	649952.9358517	1120	26147.566182900002	0.04153686396677051	0.04022993780101349	0.8929434644354619	0.43163946434077044	0.07436784169950893	21 Cellular response to stress, r = 0.07
2012-03-08	01_Fermentation	19232	538895.1795076	2167	15159.6098425	0.11267678868552412	0.02813090637840119	0.5329399555504206	0.13631019353433518	0.3682547599093568	01 Fermentation, r = 0.37
2012-03-08	02_Homoacetogenesis	19232	538895.1795076	184	2153.6359802	0.00956738768718802	0.003996391250275838	0.4239590037631273	0.3696286796650079	0.08573147387830989	02 Homoacetogenesis, r = 0.09
2012-03-08	03_Superpathway of thiosulfate metabolism (Desulfovibrio sulfodismutans)	19232	538895.1795076	12	271.32775449999997	6.239600665557404e-4	5.03488924781101e-4	0.3582476176070186	0.3698275379316386	-0.3020854101953823	03 Superpathway of thiosulfate metabolism (Desulfovibrio sulfodismutans), r = -0.3
2012-03-08	04_Utililization of sugar, conversion of pentose to EMP pathway intermediates	19232	538895.1795076	23	320.3977514	0.0011959234608985025	5.94545588054349e-4	0.5536149147073965	0.2077788191672662	0.6799715593549032	04 Utililization of sugar, conversion of pentose to EMP pathway intermediates, r = 0.68
2012-03-08	05_Fatty acid oxidation	19232	538895.1795076	570	3774.6028107	0.029638103161397672	0.007004335823061055	0.2365644496929286	0.14396925769551477	0.616717008030189	05 Fatty acid oxidation, r = 0.62
2012-03-08	06_Amino acid utilization biosynthesis metabolism	19232	538895.1795076	2248	23838.3066675	0.11688851913477537	0.044235516616202744	0.24033049821964936	0.304799224170101	0.06686700907601052	06 Amino acid utilization biosynthesis metabolism, r = 0.07
2012-03-08	07_Nucleic acid metabolism	19232	538895.1795076	2421	9460.5006848	0.12588394342762063	0.01755536335181966	0.7068603470655065	0.46209798323174717	-0.10829920672427543	07 Nucleic acid metabolism, r = -0.11
2012-03-08	08_Hydrocarbon degradation	19232	538895.1795076	102	747.1518014000001	0.005303660565723793	0.0013864510758524293	0.7098919667044623	0.805391516556087	0.49222633677664324	08 Hydrocarbon degradation, r = 0.49
2012-03-08	09_Carbohydrate Active enzyme - CAZy	19232	538895.1795076	85	4116.1364764	0.004419717138103162	0.007638102237546458	0.7330337358648429	0.4157335404309901	0.1545113163858447	09 Carbohydrate Active enzyme - CAZy, r = 0.15
2012-03-08	10_TCA cycle	19232	538895.1795076	937	3608.1264048	0.04872088186356073	0.006695414139901607	0.5220172913342401	0.39314004233830424	0.09258044372038561	10 TCA cycle, r = 0.09
2012-03-08	11_Nitrogen cycle	19232	538895.1795076	435	3510.9612303	0.02261855241264559	0.006515109735269927	0.5260765279634226	0.3010884491681358	0.04215474781349103	11 Nitrogen cycle, r = 0.04
2012-03-08	12_Transporters	19232	538895.1795076	263	6958.4917764	0.013675124792013311	0.012912514420259097	0.6130746814303809	0.7512416747937639	0.4050764580417668	12 Transporters, r = 0.41
2012-03-08	13_Hydrogen metabolism	19232	538895.1795076	15	371.1399506	7.799500831946755e-4	6.887052709195106e-4	0.5835383909126572	0.6152575541300692	0.6362212971779774	13 Hydrogen metabolism, r = 0.64
2012-03-08	14_Methanogenesis	19232	538895.1795076	167	941.7827338	0.008683444259567387	0.0017476176622335477	0.9140632305408275	0.6349271242669001	0.4722145386853077	14 Methanogenesis, r = 0.47
2012-03-08	15_Methylotrophy	19232	538895.1795076	177	1631.0319864	0.009203410981697172	0.0030266219636447826	0.2521893772883119	0.630550268694356	0.2250221355194813	15 Methylotrophy, r = 0.23
2012-03-08	16_Embden Meyerhof-Parnos (EMP)	19232	538895.1795076	522	4442.1353909	0.02714226289517471	0.008243041615178064	0.28781483554458215	0.6781587366484306	0.2882508431747306	16 Embden Meyerhof-Parnos (EMP), r = 0.29
2012-03-08	17_Gluconeogenesis	19232	538895.1795076	325	1877.082235	0.01689891846921797	0.003483204723996845	0.43391726697685107	0.5121566428131181	0.012993814114130428	17 Gluconeogenesis, r = 0.01
2012-03-08	18_Sulfur compounds metabolism	19232	538895.1795076	94	1310.7061354	0.004887687188019967	0.0024322097974556387	0.2857124387222576	0.5784625842866029	0.21048018627130016	18 Sulfur compounds metabolism, r = 0.21
2012-03-08	19_Saccharide and derivated synthesis	19232	538895.1795076	142	7840.4564654000005	0.007383527454242929	0.014549130820884298	0.39533025261292987	0.1981340752739553	0.010401692915939483	19 Saccharide and derivated synthesis, r = 0.01
2012-03-08	20_Hydrolysis of polymers	19232	538895.1795076	149	3806.8548124	0.007747504159733777	0.007064184199751803	0.704259371306437	0.4472446445794373	-0.09085046309217551	20 Hydrolysis of polymers, r = -0.09
2012-03-08	21_Cellular response to stress	19232	538895.1795076	725	21407.5920103	0.03769758735440932	0.03972496475077133	0.69955534592709	0.39184498312445665	0.07436784169950893	21 Cellular response to stress, r = 0.07
2012-03-14	01_Fermentation	26263	435218.4391183	2636	12250.0595983	0.10036934089784107	0.028146922320472317	0.3079549132481681	0.13747894649444253	0.3682547599093568	01 Fermentation, r = 0.37
2012-03-14	02_Homoacetogenesis	26263	435218.4391183	233	1815.6430792	0.008871796824429807	0.004171797231014095	0.29949433377123413	0.4803625244775613	0.08573147387830989	02 Homoacetogenesis, r = 0.09
2012-03-14	03_Superpathway of thiosulfate metabolism (Desulfovibrio sulfodismutans)	26263	435218.4391183	26	234.589596	9.899859117389483e-4	5.390157560310408e-4	0.5684019112035713	0.4235332669309121	-0.3020854101953823	03 Superpathway of thiosulfate metabolism (Desulfovibrio sulfodismutans), r = -0.3
2012-03-14	04_Utililization of sugar, conversion of pentose to EMP pathway intermediates	26263	435218.4391183	19	302.3944385	7.234512431938469e-4	6.948107233521966e-4	0.31372509623375916	0.4186179193173933	0.6799715593549032	04 Utililization of sugar, conversion of pentose to EMP pathway intermediates, r = 0.68
2012-03-14	05_Fatty acid oxidation	26263	435218.4391183	914	3418.8119138	0.03480181243574611	0.007855393077384544	0.4012331903801962	0.28372642593746755	0.616717008030189	05 Fatty acid oxidation, r = 0.62
2012-03-14	06_Amino acid utilization biosynthesis metabolism	26263	435218.4391183	3843	22393.5769374	0.1463275330312607	0.051453649304856394	0.789694971415724	0.7928758175702072	0.06686700907601052	06 Amino acid utilization biosynthesis metabolism, r = 0.07
2012-03-14	07_Nucleic acid metabolism	26263	435218.4391183	2639	8422.1320337	0.10048357004150325	0.019351505535386376	0.3800963183368272	0.7071649428361545	-0.10829920672427543	07 Nucleic acid metabolism, r = -0.11
2012-03-14	08_Hydrocarbon degradation	26263	435218.4391183	129	604.9823309	0.004911853177474013	0.0013900659451047642	0.6490270295142252	0.8090210374362157	0.49222633677664324	08 Hydrocarbon degradation, r = 0.49
2012-03-14	09_Carbohydrate Active enzyme - CAZy	26263	435218.4391183	121	3120.0429079	0.004607242127708183	0.00716891249879217	0.7821973987677842	0.36233319035172273	0.1545113163858447	09 Carbohydrate Active enzyme - CAZy, r = 0.15
2012-03-14	10_TCA cycle	26263	435218.4391183	1050	2899.1427592	0.03998020028176522	0.006661350941548601	0.22130405710642884	0.38589788399455954	0.09258044372038561	10 TCA cycle, r = 0.09
2012-03-14	11_Nitrogen cycle	26263	435218.4391183	685	3566.6024177	0.026082321136199217	0.008194970840218778	0.7378975783042748	0.552076369278094	0.04215474781349103	11 Nitrogen cycle, r = 0.04
2012-03-14	12_Transporters	26263	435218.4391183	467	5753.8003929999995	0.01778167003008034	0.01322048855433723	0.9423640754245478	0.7834406625677239	0.4050764580417668	12 Transporters, r = 0.41
2012-03-14	13_Hydrogen metabolism	26263	435218.4391183	23	317.2657961	8.75756768076762e-4	7.289805936135017e-4	0.6585807179982837	0.6551956890401591	0.6362212971779774	13 Hydrogen metabolism, r = 0.64
2012-03-14	14_Methanogenesis	26263	435218.4391183	167	678.9904564	0.006358755663861707	0.0015601141757126667	0.5744100767621534	0.5484423132864468	0.4722145386853077	14 Methanogenesis, r = 0.47
2012-03-14	15_Methylotrophy	26263	435218.4391183	334	1335.2620989	0.012717511327723413	0.003068027406203376	0.6006517994427303	0.6537557790938835	0.2250221355194813	15 Methylotrophy, r = 0.23
2012-03-14	16_Embden Meyerhof-Parnos (EMP)	26263	435218.4391183	783	3646.9587554	0.029813806495830635	0.008379605337467544	0.4083531897625501	0.7120553468496584	0.2882508431747306	16 Embden Meyerhof-Parnos (EMP), r = 0.29
2012-03-14	17_Gluconeogenesis	26263	435218.4391183	419	1505.3527495	0.01595400373148536	0.0034588441439881617	0.33378872248851665	0.49244436987699036	0.012993814114130428	17 Gluconeogenesis, r = 0.01
2012-03-14	18_Sulfur compounds metabolism	26263	435218.4391183	244	1065.730332	0.009290637017857822	0.00244872513710366	0.6036954637528917	0.5886024015921699	0.21048018627130016	18 Sulfur compounds metabolism, r = 0.21
2012-03-14	19_Saccharide and derivated synthesis	26263	435218.4391183	229	7140.1809489	0.008719491299546892	0.016405970673864703	0.4939774883962618	0.37127762953623805	0.010401692915939483	19 Saccharide and derivated synthesis, r = 0.01
2012-03-14	20_Hydrolysis of polymers	26263	435218.4391183	192	3304.191379	0.007310665194379926	0.0075920298452746915	0.640226573650559	0.5943134030087435	-0.09085046309217551	20 Hydrolysis of polymers, r = -0.09
2012-03-14	21_Cellular response to stress	26263	435218.4391183	931	17992.443047300003	0.035449110916498494	0.04134117819950488	0.5862973883113305	0.5192109399737134	0.07436784169950893	21 Cellular response to stress, r = 0.07
2012-03-22	01_Fermentation	16798	398970.3289902	1625	12105.7950433	0.09673770686986546	0.03034259483390645	0.24156719830469423	0.2977067206775622	0.3682547599093568	01 Fermentation, r = 0.37
2012-03-22	02_Homoacetogenesis	16798	398970.3289902	167	1582.8880254	0.009941659721395404	0.003967432940204635	0.49092889615087265	0.35134729039902024	0.08573147387830989	02 Homoacetogenesis, r = 0.09
2012-03-22	03_Superpathway of thiosulfate metabolism (Desulfovibrio sulfodismutans)	16798	398970.3289902	10	186.02691249999998	5.953089653530182e-4	4.662675366632825e-4	0.34179754444071625	0.3135601559867395	-0.3020854101953823	03 Superpathway of thiosulfate metabolism (Desulfovibrio sulfodismutans), r = -0.3
2012-03-22	04_Utililization of sugar, conversion of pentose to EMP pathway intermediates	16798	398970.3289902	20	217.6834246	0.0011906179307060365	5.456130663925812e-4	0.5509211210258119	0.10488274462853098	0.6799715593549032	04 Utililization of sugar, conversion of pentose to EMP pathway intermediates, r = 0.68
2012-03-22	05_Fatty acid oxidation	16798	398970.3289902	559	3293.007588	0.033277771163233716	0.008253765627972016	0.35263208916275735	0.34914554937785935	0.616717008030189	05 Fatty acid oxidation, r = 0.62
2012-03-22	06_Amino acid utilization biosynthesis metabolism	16798	398970.3289902	2302	19510.0095736	0.13704012382426478	0.04890090354082253	0.6163816707631221	0.6202639371756121	0.06686700907601052	06 Amino acid utilization biosynthesis metabolism, r = 0.07
2012-03-22	07_Nucleic acid metabolism	16798	398970.3289902	2053	6818.7965347	0.12221693058697464	0.01709098657025067	0.6596859267924491	0.39873807385975846	-0.10829920672427543	07 Nucleic acid metabolism, r = -0.11
2012-03-22	08_Hydrocarbon degradation	16798	398970.3289902	82	582.6623543000001	0.004881533515894749	0.0014604152538729568	0.6443170512111243	0.8796554829038769	0.49222633677664324	08 Hydrocarbon degradation, r = 0.49
2012-03-22	09_Carbohydrate Active enzyme - CAZy	16798	398970.3289902	51	2644.872856	0.0030360757233003927	0.006629246998628228	0.37028272204427914	0.30091171359272345	0.1545113163858447	09 Carbohydrate Active enzyme - CAZy, r = 0.15
2012-03-22	10_TCA cycle	16798	398970.3289902	637	3133.2069298	0.03792118109298726	0.007853232940229401	0.15046583770668331	0.6393032768778599	0.09258044372038561	10 TCA cycle, r = 0.09
2012-03-22	11_Nitrogen cycle	16798	398970.3289902	384	3488.0677702000003	0.0228598642695559	0.00874267462201601	0.5408335556606997	0.6339087497199469	0.04215474781349103	11 Nitrogen cycle, r = 0.04
2012-03-22	12_Transporters	16798	398970.3289902	297	5161.3168058	0.01768067627098464	0.012936593101706013	0.9342657417153422	0.7537591237731825	0.4050764580417668	12 Transporters, r = 0.41
2012-03-22	13_Hydrogen metabolism	16798	398970.3289902	8	302.292672	4.762471722824146e-4	7.576820882021661e-4	0.34565756656742386	0.6836568927333654	0.6362212971779774	13 Hydrogen metabolism, r = 0.64
2012-03-22	14_Methanogenesis	16798	398970.3289902	123	565.1942061999999	0.007322300273842124	0.0014166321782136408	0.715190638163301	0.48226213891716	0.4722145386853077	14 Methanogenesis, r = 0.47
2012-03-22	15_Methylotrophy	16798	398970.3289902	205	1231.5447575	0.012203833789736874	0.00308680788523061	0.5497149161816934	0.6642812215102485	0.2250221355194813	15 Methylotrophy, r = 0.23
2012-03-22	16_Embden Meyerhof-Parnos (EMP)	16798	398970.3289902	552	3317.6291981	0.032861054887486606	0.008315478513143997	0.5458431060541566	0.6961383673539602	0.2882508431747306	16 Embden Meyerhof-Parnos (EMP), r = 0.29
2012-03-22	17_Gluconeogenesis	16798	398970.3289902	224	1516.1702735000001	0.013334920823907609	0.003800208094014034	0.05625578860782521	0.7686717565429125	0.012993814114130428	17 Gluconeogenesis, r = 0.01
2012-03-22	18_Sulfur compounds metabolism	16798	398970.3289902	69	938.4314927	0.004107631860935826	0.0023521335410459834	0.22937649073653854	0.5292986780144774	0.21048018627130016	18 Sulfur compounds metabolism, r = 0.21
2012-03-22	19_Saccharide and derivated synthesis	16798	398970.3289902	103	5470.8278314	0.0061316823431360875	0.013712367647104857	0.3028943230975836	0.12010895654795735	0.010401692915939483	19 Saccharide and derivated synthesis, r = 0.01
2012-03-22	20_Hydrolysis of polymers	16798	398970.3289902	124	2673.9360375	0.007381831170377426	0.006702092469552242	0.6506582358932798	0.34635836911302437	-0.09085046309217551	20 Hydrolysis of polymers, r = -0.09
2012-03-22	21_Cellular response to stress	16798	398970.3289902	463	15471.112353299999	0.027562805095844745	0.03877760131300395	0.18905644981591715	0.31718785734085864	0.07436784169950893	21 Cellular response to stress, r = 0.07
2012-03-28	01_Fermentation	17689	503617.1639538	1751	14728.9581484	0.09898807168296682	0.029246338692600994	0.28270476243702375	0.21770814148087544	0.3682547599093568	01 Fermentation, r = 0.37
2012-03-28	02_Homoacetogenesis	17689	503617.1639538	136	1964.7467806	0.0076883939171236365	0.0039012704912103407	0.08774363345114111	0.3095789178012505	0.08573147387830989	02 Homoacetogenesis, r = 0.09
2012-03-28	03_Superpathway of thiosulfate metabolism (Desulfovibrio sulfodismutans)	17689	503617.1639538	1	276.5409631	5.6532308214144386e-5	5.491094881058678e-4	0.03245811041616344	0.4387919100558277	-0.3020854101953823	03 Superpathway of thiosulfate metabolism (Desulfovibrio sulfodismutans), r = -0.3
2012-03-28	04_Utililization of sugar, conversion of pentose to EMP pathway intermediates	17689	503617.1639538	11	316.5163946	6.218553903555882e-4	6.28486114561886e-4	0.26214151146035947	0.27914949099863656	0.6799715593549032	04 Utililization of sugar, conversion of pentose to EMP pathway intermediates, r = 0.68
2012-03-28	05_Fatty acid oxidation	17689	503617.1639538	585	3913.9749073000003	0.033071400305274466	0.007771726595996347	0.3460510003583361	0.2699870559289513	0.616717008030189	05 Fatty acid oxidation, r = 0.62
2012-03-28	06_Amino acid utilization biosynthesis metabolism	17689	503617.1639538	2171	21529.9763619	0.12273164113290745	0.04275068028435004	0.349369600195394	0.20439737650850695	0.06686700907601052	06 Amino acid utilization biosynthesis metabolism, r = 0.07
2012-03-28	07_Nucleic acid metabolism	17689	503617.1639538	2187	8454.242433	0.12363615806433377	0.016787041900294647	0.6779436303755695	0.3572676397061693	-0.10829920672427543	07 Nucleic acid metabolism, r = -0.11
2012-03-28	08_Hydrocarbon degradation	17689	503617.1639538	62	685.5943802	0.0035050031092769517	0.0013613403777137628	0.43048127564419736	0.7801790408489698	0.49222633677664324	08 Hydrocarbon degradation, r = 0.49
2012-03-28	09_Carbohydrate Active enzyme - CAZy	17689	503617.1639538	55	3919.2907106999996	0.003109276951777941	0.007782281842680686	0.3894739803855355	0.43214319467641327	0.1545113163858447	09 Carbohydrate Active enzyme - CAZy, r = 0.15
2012-03-28	10_TCA cycle	17689	503617.1639538	829	3503.7736695000003	0.04686528350952569	0.006957216553130472	0.45817753498939745	0.44880171308715827	0.09258044372038561	10 TCA cycle, r = 0.09
2012-03-28	11_Nitrogen cycle	17689	503617.1639538	432	3457.4603321	0.024421957148510375	0.0068652551572233045	0.6363607633810335	0.3534036500696876	0.04215474781349103	11 Nitrogen cycle, r = 0.04
2012-03-28	12_Transporters	17689	503617.1639538	248	5007.0373581	0.014020012437107807	0.009942149943402898	0.6407300065431998	0.44068725190111474	0.4050764580417668	12 Transporters, r = 0.41
2012-03-28	13_Hydrogen metabolism	17689	503617.1639538	11	236.33949990000002	6.218553903555882e-4	4.6928404513568354e-4	0.45970784959778216	0.3976733380066011	0.6362212971779774	13 Hydrogen metabolism, r = 0.64
2012-03-28	14_Methanogenesis	17689	503617.1639538	110	635.4246277	0.006218553903555882	0.0012617215479937287	0.553925625579676	0.41081057915141656	0.4722145386853077	14 Methanogenesis, r = 0.47
2012-03-28	15_Methylotrophy	17689	503617.1639538	184	1277.8283875	0.010401944711402567	0.002537301106793142	0.3710374252557481	0.3563124021069416	0.2250221355194813	15 Methylotrophy, r = 0.23
2012-03-28	16_Embden Meyerhof-Parnos (EMP)	17689	503617.1639538	419	3669.9307501	0.023687037141726496	0.007287143911633373	0.13191723923736545	0.44089446685487477	0.2882508431747306	16 Embden Meyerhof-Parnos (EMP), r = 0.29
2012-03-28	17_Gluconeogenesis	17689	503617.1639538	245	1671.3050212	0.013850415512465374	0.003318602185991658	0.11088054023421205	0.3789623529406674	0.012993814114130428	17 Gluconeogenesis, r = 0.01
2012-03-28	18_Sulfur compounds metabolism	17689	503617.1639538	27	1142.5725513	0.0015263723217818985	0.002268732348853812	0.042956761152753285	0.4780933822156464	0.21048018627130016	18 Sulfur compounds metabolism, r = 0.21
2012-03-28	19_Saccharide and derivated synthesis	17689	503617.1639538	88	6828.83717	0.004974843122844705	0.013559579892766427	0.2174736047685444	0.10586205486096116	0.010401692915939483	19 Saccharide and derivated synthesis, r = 0.01
2012-03-28	20_Hydrolysis of polymers	17689	503617.1639538	133	3144.4504576	0.007518796992481203	0.006243731712623798	0.6707349814863336	0.21864954361460467	-0.09085046309217551	20 Hydrolysis of polymers, r = -0.09
2012-03-28	21_Cellular response to stress	17689	503617.1639538	619	19358.8471814	0.03499349878455537	0.03843960962215321	0.5633477595499163	0.2905523686026382	0.07436784169950893	21 Cellular response to stress, r = 0.07
2012-04-04	01_Fermentation	26107	731291.7835318	2882	20968.812803200002	0.1103918489294059	0.028673661150588024	0.49117034770346873	0.17591737017050227	0.3682547599093568	01 Fermentation, r = 0.37
2012-04-04	02_Homoacetogenesis	26107	731291.7835318	243	2888.0016759	0.009307848469759069	0.003949178345683431	0.3775186826249854	0.3398231597603762	0.08573147387830989	02 Homoacetogenesis, r = 0.09
2012-04-04	03_Superpathway of thiosulfate metabolism (Desulfovibrio sulfodismutans)	26107	731291.7835318	4	426.1355927	1.5321561267093116e-4	5.827162321473965e-4	0.0879689761598828	0.489595053047798	-0.3020854101953823	03 Superpathway of thiosulfate metabolism (Desulfovibrio sulfodismutans), r = -0.3
2012-04-04	04_Utililization of sugar, conversion of pentose to EMP pathway intermediates	26107	731291.7835318	30	447.89820180000004	0.0011491170950319839	6.124753646716219e-4	0.5298497700271886	0.24548183484314262	0.6799715593549032	04 Utililization of sugar, conversion of pentose to EMP pathway intermediates, r = 0.68
2012-04-04	05_Fatty acid oxidation	26107	731291.7835318	897	5499.1825541	0.034358601141456314	0.007519819965078097	0.3870993494121097	0.22861997137658385	0.616717008030189	05 Fatty acid oxidation, r = 0.62
2012-04-04	06_Amino acid utilization biosynthesis metabolism	26107	731291.7835318	3181	33573.0351435	0.12184471597655801	0.04590921968432055	0.3328185984194673	0.4179718862817774	0.06686700907601052	06 Amino acid utilization biosynthesis metabolism, r = 0.07
2012-04-04	07_Nucleic acid metabolism	26107	731291.7835318	2896	13263.5045892	0.11092810357375417	0.018137089582961573	0.5144604004434082	0.5414691377496956	-0.10829920672427543	07 Nucleic acid metabolism, r = -0.11
2012-04-04	08_Hydrocarbon degradation	26107	731291.7835318	89	967.7129964000001	0.0034090473819282183	0.0013232925874353397	0.4155751266197667	0.7419770369537817	0.49222633677664324	08 Hydrocarbon degradation, r = 0.49
2012-04-04	09_Carbohydrate Active enzyme - CAZy	26107	731291.7835318	104	5176.1851988	0.00398360592944421	0.007078139417622645	0.6186979105657016	0.35200194499009957	0.1545113163858447	09 Carbohydrate Active enzyme - CAZy, r = 0.15
2012-04-04	10_TCA cycle	26107	731291.7835318	1156	4976.0669769	0.044279312061899105	0.00680448910948774	0.3692101209085353	0.4163304131571444	0.09258044372038561	10 TCA cycle, r = 0.09
2012-04-04	11_Nitrogen cycle	26107	731291.7835318	584	5666.4852016	0.022369479449955952	0.007748596838095877	0.5108448826720765	0.48538366352168794	0.04215474781349103	11 Nitrogen cycle, r = 0.04
2012-04-04	12_Transporters	26107	731291.7835318	454	7861.0525067	0.017389972038150688	0.010749543046600037	0.9109551935265464	0.5251009665023183	0.4050764580417668	12 Transporters, r = 0.41
2012-04-04	13_Hydrogen metabolism	26107	731291.7835318	28	485.3411682	0.0010725092886965182	6.636764956609076e-4	0.81269070547401	0.5904383215069736	0.6362212971779774	13 Hydrogen metabolism, r = 0.64
2012-04-04	14_Methanogenesis	26107	731291.7835318	124	819.6239048	0.004749683992798866	0.001120789161395465	0.3393135271675131	0.3458063968712239	0.4722145386853077	14 Methanogenesis, r = 0.47
2012-04-04	15_Methylotrophy	26107	731291.7835318	396	2019.3906908	0.015168345654422186	0.002761402132876811	0.8436794826864319	0.4819089027111849	0.2250221355194813	15 Methylotrophy, r = 0.23
2012-04-04	16_Embden Meyerhof-Parnos (EMP)	26107	731291.7835318	946	5510.2636873	0.03623549239667522	0.007534972785675211	0.6980955879785049	0.5024083052240309	0.2882508431747306	16 Embden Meyerhof-Parnos (EMP), r = 0.29
2012-04-04	17_Gluconeogenesis	26107	731291.7835318	464	2459.0229494	0.017773011069828017	0.0033625742894635847	0.5265410946643327	0.4145440223797901	0.012993814114130428	17 Gluconeogenesis, r = 0.01
2012-04-04	18_Sulfur compounds metabolism	26107	731291.7835318	61	1593.4000914	0.0023365380932317	0.0021788841708361836	0.10146729902807868	0.42292987182148034	0.21048018627130016	18 Sulfur compounds metabolism, r = 0.21
2012-04-04	19_Saccharide and derivated synthesis	26107	731291.7835318	246	10547.4029681	0.009422760179262267	0.014422974803793004	0.5459066863608802	0.1863704861008235	0.010401692915939483	19 Saccharide and derivated synthesis, r = 0.01
2012-04-04	20_Hydrolysis of polymers	26107	731291.7835318	209	4859.4586762	0.008005515762056154	0.006645033877901744	0.7420792684188546	0.33046066056330087	-0.09085046309217551	20 Hydrolysis of polymers, r = -0.09
2012-04-04	21_Cellular response to stress	26107	731291.7835318	1079	29973.6703673	0.04132991151798368	0.04098729268164491	0.8825190671511591	0.4913229356803149	0.07436784169950893	21 Cellular response to stress, r = 0.07
2012-04-10	01_Fermentation	26682	1054177.2405019	3000	33175.1957278	0.11243534967393748	0.03147022573927425	0.5285263543576861	0.3799948528838492	0.3682547599093568	01 Fermentation, r = 0.37
2012-04-10	02_Homoacetogenesis	26682	1054177.2405019	252	4475.6966312	0.00944456937261075	0.0042456775381235655	0.40198266420598433	0.52700318306703	0.08573147387830989	02 Homoacetogenesis, r = 0.09
2012-04-10	03_Superpathway of thiosulfate metabolism (Desulfovibrio sulfodismutans)	26682	1054177.2405019	11	682.4226761	4.1226294880443746e-4	6.473509860401601e-4	0.2367013966968993	0.5873030797524138	-0.3020854101953823	03 Superpathway of thiosulfate metabolism (Desulfovibrio sulfodismutans), r = -0.3
2012-04-10	04_Utililization of sugar, conversion of pentose to EMP pathway intermediates	26682	1054177.2405019	39	721.0859954	0.0014616595457611872	6.840272846876174e-4	0.6885379403813702	0.39594233524911165	0.6799715593549032	04 Utililization of sugar, conversion of pentose to EMP pathway intermediates, r = 0.68
2012-04-10	05_Fatty acid oxidation	26682	1054177.2405019	927	9226.2704247999991	0.03474252304924668	0.008752105500216755	0.39934247421236685	0.43098090065789013	0.616717008030189	05 Fatty acid oxidation, r = 0.62
2012-04-10	06_Amino acid utilization biosynthesis metabolism	26682	1054177.2405019	3469	51202.294567100005	0.13001274267296303	0.04857085943415198	0.4852429866445682	0.5979469737442307	0.06686700907601052	06 Amino acid utilization biosynthesis metabolism, r = 0.07
2012-04-10	07_Nucleic acid metabolism	26682	1054177.2405019	2781	19353.643170800002	0.10422756914774005	0.018359003047329705	0.42826113122808823	0.5717471739238619	-0.10829920672427543	07 Nucleic acid metabolism, r = -0.11
2012-04-10	08_Hydrocarbon degradation	26682	1054177.2405019	110	1319.2497099	0.004122629488044374	0.0012514496227142007	0.5264258440165214	0.6698428815130847	0.49222633677664324	08 Hydrocarbon degradation, r = 0.49
2012-04-10	09_Carbohydrate Active enzyme - CAZy	26682	1054177.2405019	96	6740.8497216	0.0035979311895659996	0.006394417810036045	0.5175850778627678	0.2741848697513665	0.1545113163858447	09 Carbohydrate Active enzyme - CAZy, r = 0.15
2012-04-10	10_TCA cycle	26682	1054177.2405019	1287	7613.1923737	0.04823476501011918	0.007221928231039511	0.5052929924517008	0.5050819210402799	0.09258044372038561	10 TCA cycle, r = 0.09
2012-04-10	11_Nitrogen cycle	26682	1054177.2405019	593	6450.0007338	0.02222472078554831	0.006118516399319261	0.5019924058504407	0.24183346896382987	0.04215474781349103	11 Nitrogen cycle, r = 0.04
2012-04-10	12_Transporters	26682	1054177.2405019	431	11588.932763100001	0.016153211903155686	0.010993343735615505	0.811783755795023	0.5505905597384195	0.4050764580417668	12 Transporters, r = 0.41
2012-04-10	13_Hydrogen metabolism	26682	1054177.2405019	23	567.000256	8.620043475001874e-4	5.378604604763122e-4	0.6478088846507823	0.46567562686058966	0.6362212971779774	13 Hydrogen metabolism, r = 0.64
2012-04-10	14_Methanogenesis	26682	1054177.2405019	99	1106.3170594	0.003710366539239937	0.0010494602016576226	0.18746202691470087	0.31290636010485323	0.4722145386853077	14 Methanogenesis, r = 0.47
2012-04-10	15_Methylotrophy	26682	1054177.2405019	291	2904.1652172	0.010906228918371936	0.0027549117032893916	0.42104285450123796	0.4782713680785064	0.2250221355194813	15 Methylotrophy, r = 0.23
2012-04-10	16_Embden Meyerhof-Parnos (EMP)	26682	1054177.2405019	739	8238.67129	0.027696574469679935	0.007815261963042875	0.3128250225010764	0.5719791460708791	0.2882508431747306	16 Embden Meyerhof-Parnos (EMP), r = 0.29
2012-04-10	17_Gluconeogenesis	26682	1054177.2405019	483	3757.0637011999997	0.018102091297503935	0.0035639772486562504	0.561412308861019	0.577516747180862	0.012993814114130428	17 Gluconeogenesis, r = 0.01
2012-04-10	18_Sulfur compounds metabolism	26682	1054177.2405019	93	2284.2091652	0.003485495839892062	0.0021668169994947667	0.1844455463475348	0.41552106792130744	0.21048018627130016	18 Sulfur compounds metabolism, r = 0.21
2012-04-10	19_Saccharide and derivated synthesis	26682	1054177.2405019	185	24402.6904181	0.006933513229892812	0.023148565042517645	0.36210131498010123	1	0.010401692915939483	19 Saccharide and derivated synthesis, r = 0.01
2012-04-10	20_Hydrolysis of polymers	26682	1054177.2405019	181	9373.2957202	0.006783599430327561	0.008891574737220962	0.5629681372526798	0.9563935971010095	-0.09085046309217551	20 Hydrolysis of polymers, r = -0.09
2012-04-10	21_Cellular response to stress	26682	1054177.2405019	873	44393.8184482	0.03271868675511581	0.04211229074445189	0.44876325242763	0.5799785862289784	0.07436784169950893	21 Cellular response to stress, r = 0.07
2012-04-17	01_Fermentation	20228	890030.5847769	2046	26335.2225217	0.10114692505438007	0.029589120837124193	0.3221694610057924	0.24272244562260106	0.3682547599093568	01 Fermentation, r = 0.37
2012-04-17	02_Homoacetogenesis	20228	890030.5847769	210	3888.7695342	0.010381649199129919	0.004369253821962512	0.5696578560583972	0.6050169256973543	0.08573147387830989	02 Homoacetogenesis, r = 0.09
2012-04-17	03_Superpathway of thiosulfate metabolism (Desulfovibrio sulfodismutans)	20228	890030.5847769	20	522.207043	9.887284951552303e-4	5.86729323611839e-4	0.567679963566853	0.49566162287842447	-0.3020854101953823	03 Superpathway of thiosulfate metabolism (Desulfovibrio sulfodismutans), r = -0.3
2012-04-17	04_Utililization of sugar, conversion of pentose to EMP pathway intermediates	20228	890030.5847769	35	704.3884148	0.0017302748665216532	7.914204599795477e-4	0.8249228496349056	0.6217703897722824	0.6799715593549032	04 Utililization of sugar, conversion of pentose to EMP pathway intermediates, r = 0.68
2012-04-17	05_Fatty acid oxidation	20228	890030.5847769	606	8077.2671679	0.02995847340320348	0.009075269216646855	0.2467809358405719	0.4840495345921814	0.616717008030189	05 Fatty acid oxidation, r = 0.62
2012-04-17	06_Amino acid utilization biosynthesis metabolism	20228	890030.5847769	2822	40774.1095512	0.139509590666403	0.04581203191058953	0.6624646460820884	0.41140023131658926	0.06686700907601052	06 Amino acid utilization biosynthesis metabolism, r = 0.07
2012-04-17	07_Nucleic acid metabolism	20228	890030.5847769	2222	16725.7679393	0.10984773581174609	0.018792351886977653	0.5005619700126457	0.6308736080960907	-0.10829920672427543	07 Nucleic acid metabolism, r = -0.11
2012-04-17	08_Hydrocarbon degradation	20228	890030.5847769	45	987.9083329	0.0022246391140992683	0.0011099712187392242	0.23158437761671494	0.5277910435433487	0.49222633677664324	08 Hydrocarbon degradation, r = 0.49
2012-04-17	09_Carbohydrate Active enzyme - CAZy	20228	890030.5847769	110	7008.4262725	0.005438006723353767	0.007874365659306833	1	0.4426236200529931	0.1545113163858447	09 Carbohydrate Active enzyme - CAZy, r = 0.15
2012-04-17	10_TCA cycle	20228	890030.5847769	994	5894.3326932	0.04913980620921495	0.0066226181369683	0.5364299082108033	0.37766292317376776	0.09258044372038561	10 TCA cycle, r = 0.09
2012-04-17	11_Nitrogen cycle	20228	890030.5847769	387	4857.2324481	0.019131896381253708	0.005457377006114391	0.3128558421466774	0.1430526824366589	0.04215474781349103	11 Nitrogen cycle, r = 0.04
2012-04-17	12_Transporters	20228	890030.5847769	260	8470.9633552	0.012853470437017995	0.009517609282296044	0.5471891136492183	0.3963011231846671	0.4050764580417668	12 Transporters, r = 0.41
2012-04-17	13_Hydrogen metabolism	20228	890030.5847769	1	351.69527350000004	4.943642475776152e-5	3.951496493664405e-4	0.011350291883772377	0.3241596005201039	0.6362212971779774	13 Hydrogen metabolism, r = 0.64
2012-04-17	14_Methanogenesis	20228	890030.5847769	93	832.6057621	0.004597587502471821	9.354799445557318e-4	0.31709117329453496	0.2603336790637317	0.4722145386853077	14 Methanogenesis, r = 0.47
2012-04-17	15_Methylotrophy	20228	890030.5847769	188	2449.6736146000003	0.009294047854459166	0.002752347679393567	0.261177038740513	0.476834371406028	0.2250221355194813	15 Methylotrophy, r = 0.23
2012-04-17	16_Embden Meyerhof-Parnos (EMP)	20228	890030.5847769	420	7269.5490496	0.020763298398259838	0.008167751955874894	0	0.6594710193630662	0.2882508431747306	16 Embden Meyerhof-Parnos (EMP), r = 0.29
2012-04-17	17_Gluconeogenesis	20228	890030.5847769	259	2920.5020166	0.012804034012260233	0.0032813501766706917	0	0.3488184986115701	0.012993814114130428	17 Gluconeogenesis, r = 0.01
2012-04-17	18_Sulfur compounds metabolism	20228	890030.5847769	162	1980.4049583	0.008008700810757366	0.0022250976451516206	0.5111134519689619	0.45130326265696236	0.21048018627130016	18 Sulfur compounds metabolism, r = 0.21
2012-04-17	19_Saccharide and derivated synthesis	20228	890030.5847769	315	13764.9609958	0.01557247379869488	0.01546571683179899	1	0.2836023828730878	0.010401692915939483	19 Saccharide and derivated synthesis, r = 0.01
2012-04-17	20_Hydrolysis of polymers	20228	890030.5847769	188	5920.9590812999995	0.009294047854459166	0.006652534398898415	0.9309550814524132	0.3325504614736799	-0.09085046309217551	20 Hydrolysis of polymers, r = -0.09
2012-04-17	21_Cellular response to stress	20228	890030.5847769	880	42224.9759241	0.04350405378683014	0.04744216282711717	0.9920327399581716	1	0.07436784169950893	21 Cellular response to stress, r = 0.07
2012-04-25	01_Fermentation	30952	1002625.7694414	3508	29556.018776	0.11333677952959421	0.029478614730266466	0.5450048507694613	0.23465833431860592	0.3682547599093568	01 Fermentation, r = 0.37
2012-04-25	02_Homoacetogenesis	30952	1002625.7694414	297	4243.9318857	0.009595502713879555	0.0042328174829023716	0.42898973045366967	0.5188846266007625	0.08573147387830989	02 Homoacetogenesis, r = 0.09
2012-04-25	03_Superpathway of thiosulfate metabolism (Desulfovibrio sulfodismutans)	30952	1002625.7694414	8	517.502742	2.584647195657793e-4	5.1614745777811e-4	0.14839791035190364	0.3889633774857749	-0.3020854101953823	03 Superpathway of thiosulfate metabolism (Desulfovibrio sulfodismutans), r = -0.3
2012-04-25	04_Utililization of sugar, conversion of pentose to EMP pathway intermediates	30952	1002625.7694414	57	793.1301303	0.0018415611269061772	7.910530074864147e-4	0.8814265757840302	0.6209977049026123	0.6799715593549032	04 Utililization of sugar, conversion of pentose to EMP pathway intermediates, r = 0.68
2012-04-25	05_Fatty acid oxidation	30952	1002625.7694414	1463	8729.5681756	0.047266735590591885	0.008706706372072968	0.7987348872453853	0.42352564008899596	0.616717008030189	05 Fatty acid oxidation, r = 0.62
2012-04-25	06_Amino acid utilization biosynthesis metabolism	30952	1002625.7694414	3838	50693.8015075	0.1239984492116826	0.05056103987407325	0.37300963634891227	0.7325192421226167	0.06686700907601052	06 Amino acid utilization biosynthesis metabolism, r = 0.07
2012-04-25	07_Nucleic acid metabolism	30952	1002625.7694414	3556	19064.8208375	0.11488756784698889	0.0190148921148533	0.5653970728246334	0.6612371603438634	-0.10829920672427543	07 Nucleic acid metabolism, r = -0.11
2012-04-25	08_Hydrocarbon degradation	30952	1002625.7694414	84	993.0925191	0.0027138795554406824	9.904917162195908e-4	0.3075849575603111	0.4078272720010467	0.49222633677664324	08 Hydrocarbon degradation, r = 0.49
2012-04-25	09_Carbohydrate Active enzyme - CAZy	30952	1002625.7694414	123	7843.789800699999	0.0039738950633238564	0.007823247755810291	0.6161520005542293	0.43680568816624515	0.1545113163858447	09 Carbohydrate Active enzyme - CAZy, r = 0.15
2012-04-25	10_TCA cycle	30952	1002625.7694414	1135	6560.9849256	0.03666968208839493	0.006543802409203354	0.10740943417773359	0.3609059535393869	0.09258044372038561	10 TCA cycle, r = 0.09
2012-04-25	11_Nitrogen cycle	30952	1002625.7694414	719	9598.8280688	0.023229516670974414	0.009573689766768975	0.5634390371979187	0.7580706593843611	0.04215474781349103	11 Nitrogen cycle, r = 0.04
2012-04-25	12_Transporters	30952	1002625.7694414	513	10216.6324901	0.016574050142155596	0.010189876224498066	0.8455292914353614	0.4665872695118413	0.4050764580417668	12 Transporters, r = 0.41
2012-04-25	13_Hydrogen metabolism	30952	1002625.7694414	17	384.0610234	5.49237529077281e-4	3.830552087385253e-4	0.4028285900240665	0.3121664153846359	0.6362212971779774	13 Hydrogen metabolism, r = 0.64
2012-04-25	14_Methanogenesis	30952	1002625.7694414	174	956.4500328	0.005621607650555699	9.539451926643316e-4	0.4667076309448606	0.2688506593183981	0.4722145386853077	14 Methanogenesis, r = 0.47
2012-04-25	15_Methylotrophy	30952	1002625.7694414	386	2586.7768483	0.01247092271904885	0.0025800023569523744	0.5761997760531329	0.3802441425596766	0.2250221355194813	15 Methylotrophy, r = 0.23
2012-04-25	16_Embden Meyerhof-Parnos (EMP)	30952	1002625.7694414	978	8186.2391944	0.031597311966916515	0.008164800311247594	0.488823826352816	0.6587383888686215	0.2882508431747306	16 Embden Meyerhof-Parnos (EMP), r = 0.29
2012-04-25	17_Gluconeogenesis	30952	1002625.7694414	528	3287.7644758	0.01705867149134143	0.003279154172978953	0.4508456065868544	0.34704152022579826	0.012993814114130428	17 Gluconeogenesis, r = 0.01
2012-04-25	18_Sulfur compounds metabolism	30952	1002625.7694414	40	2171.6284578	0.0012923235978288964	0.0021659411955967326	0.026053656615249124	0.4149833562114164	0.21048018627130016	18 Sulfur compounds metabolism, r = 0.21
2012-04-25	19_Saccharide and derivated synthesis	30952	1002625.7694414	285	14636.0703307	0.009207805634530887	0.014597740031013065	0.5300344966071294	0.2026667070989712	0.010401692915939483	19 Saccharide and derivated synthesis, r = 0.01
2012-04-25	20_Hydrolysis of polymers	30952	1002625.7694414	253	6886.976039900001	0.00817394675626777	0.006868939787710614	0.7667682467992392	0.3928454968120765	-0.09085046309217551	20 Hydrolysis of polymers, r = -0.09
2012-04-25	21_Cellular response to stress	30952	1002625.7694414	1010	43413.8157275	0.032631170845179636	0.04330011959665414	0.44435499043691723	0.6735856270888614	0.07436784169950893	21 Cellular response to stress, r = 0.07
2012-05-03	01_Fermentation	23655	895512.7313109	2956	25036.9102828	0.12496300993447475	0.02795818463256197	0.7575369682792773	0.12370593642426363	0.3682547599093568	01 Fermentation, r = 0.37
2012-05-03	02_Homoacetogenesis	23655	895512.7313109	238	3722.9059077	0.010061297822870428	0.0041572897598565785	0.5123361883046248	0.4712039538688647	0.08573147387830989	02 Homoacetogenesis, r = 0.09
2012-05-03	03_Superpathway of thiosulfate metabolism (Desulfovibrio sulfodismutans)	23655	895512.7313109	8	495.5794439	3.381948848023674e-4	5.534030132375048e-4	0.19417510552577136	0.4452824100260905	-0.3020854101953823	03 Superpathway of thiosulfate metabolism (Desulfovibrio sulfodismutans), r = -0.3
2012-05-03	04_Utililization of sugar, conversion of pentose to EMP pathway intermediates	23655	895512.7313109	45	659.6710113	0.0019023462270133164	7.366405727524811e-4	0.9122891875613826	0.5065783831493373	0.6799715593549032	04 Utililization of sugar, conversion of pentose to EMP pathway intermediates, r = 0.68
2012-05-03	05_Fatty acid oxidation	23655	895512.7313109	1121	7204.6459089	0.04738955823293173	0.008045274686774637	0.8026516549732773	0.31490801318646966	0.616717008030189	05 Fatty acid oxidation, r = 0.62
2012-05-03	06_Amino acid utilization biosynthesis metabolism	23655	895512.7313109	3424	43422.612079700004	0.14474741069541322	0.048489106364948756	0.7602081456113502	0.5924189845484328	0.06686700907601052	06 Amino acid utilization biosynthesis metabolism, r = 0.07
2012-05-03	07_Nucleic acid metabolism	23655	895512.7313109	2571	15434.4788255	0.1086873811033608	0.017235353876997567	0.48563454459639177	0.41843565529536814	-0.10829920672427543	07 Nucleic acid metabolism, r = -0.11
2012-05-03	08_Hydrocarbon degradation	23655	895512.7313109	68	900.3404355	0.0028746565208201224	0.0010053909944775805	0.3325606986844629	0.4227869393531345	0.49222633677664324	08 Hydrocarbon degradation, r = 0.49
2012-05-03	09_Carbohydrate Active enzyme - CAZy	23655	895512.7313109	74	6651.5224265	0.003128302684421898	0.0074276134709588566	0.39446198069503635	0.39177697681693047	0.1545113163858447	09 Carbohydrate Active enzyme - CAZy, r = 0.15
2012-05-03	10_TCA cycle	23655	895512.7313109	1249	5740.400504	0.0528006763897696	0.006410183019505364	0.6623779938126815	0.332497206716528	0.09258044372038561	10 TCA cycle, r = 0.09
2012-05-03	11_Nitrogen cycle	23655	895512.7313109	625	7573.161047199999	0.02642147537518495	0.008456787695373126	0.7586379951343588	0.5911944057224945	0.04215474781349103	11 Nitrogen cycle, r = 0.04
2012-05-03	12_Transporters	23655	895512.7313109	384	9103.2552024	0.016233354470513633	0.010165411260065687	0.8182101059040644	0.464029434279975	0.4050764580417668	12 Transporters, r = 0.41
2012-05-03	13_Hydrogen metabolism	23655	895512.7313109	15	406.8007715	6.341154090044388e-4	4.5426576002387264e-4	0.46931073201308793	0.38278078701524215	0.6362212971779774	13 Hydrogen metabolism, r = 0.64
2012-05-03	14_Methanogenesis	23655	895512.7313109	210	1104.699122	0.008877615726062143	0.0012335939885331185	0.94243303073282	0.39783691818953665	0.4722145386853077	14 Methanogenesis, r = 0.47
2012-05-03	15_Methylotrophy	23655	895512.7313109	251	2350.9912439	0.010610864510674277	0.0026253018652883826	0.3917541641424331	0.40563206614718933	0.2250221355194813	15 Methylotrophy, r = 0.23
2012-05-03	16_Embden Meyerhof-Parnos (EMP)	23655	895512.7313109	704	7347.5487759	0.02976114986260833	0.008204851275697958	0.405977355841772	0.6686794764971463	0.2882508431747306	16 Embden Meyerhof-Parnos (EMP), r = 0.29
2012-05-03	17_Gluconeogenesis	23655	895512.7313109	440	2993.8481372	0.018600718664130204	0.003343166470472668	0.6142497030391884	0.3988394609568869	0.012993814114130428	17 Gluconeogenesis, r = 0.01
2012-05-03	18_Sulfur compounds metabolism	23655	895512.7313109	99	1770.8730997	0.004185161699429296	0.0019774962854047875	0.2349757306840894	0.29928504166060294	0.21048018627130016	18 Sulfur compounds metabolism, r = 0.21
2012-05-03	19_Saccharide and derivated synthesis	23655	895512.7313109	173	12849.0414729	0.007313464383851194	0.014348251033897507	0.3901568130404951	0.17940276667859292	0.010401692915939483	19 Saccharide and derivated synthesis, r = 0.01
2012-05-03	20_Hydrolysis of polymers	23655	895512.7313109	170	5738.8557379	0.007186641302050306	0.006408458012092305	0.6220468840351784	0.2645457114602043	-0.09085046309217551	20 Hydrolysis of polymers, r = -0.09
2012-05-03	21_Cellular response to stress	23655	895512.7313109	668	38654.9675748	0.028239272880997673	0.04316517925793726	0.22313079386840115	0.6629516323205925	0.07436784169950893	21 Cellular response to stress, r = 0.07
