# Supplementary material for: Integration of time-series meta-omics data reveals how microbial ecosystems respond to disturbance
Source: Nat Commun. 2020 Oct 19;11:5281. doi: 10.1038/s41467-020-19006-2 (PMC7572474; doi:10.1038/s41467-020-19006-2)
Supplement: Supplementary file 11 — Source Data [file 41467_2020_19006_MOESM11_ESM.zip › Source Data/fig6a.tsv]

x	y	binID	date	FunC_ID	order	family	genus	species	mean_MG_depth	mean_mtmg_ratio	median_mtmg_ratio
0.058124101745509346	0.1198246447032769	A01_O1.2.4	2011-03-21	3	Pseudomonadales	Moraxellaceae	Acinetobacter	Marinobacter hydrocarbonoclasticus	0.1709578534149211	0.8490214542235677	0.101623303900179
0.0985958615438906	0.13306850922448016	A01_O1.2.4	2011-03-29	3	Pseudomonadales	Moraxellaceae	Acinetobacter	Marinobacter hydrocarbonoclasticus	0.18081618206044037	1.2478562438032363	0.134381640034818
0.13019005512324003	0.13352444940613378	A01_O1.2.4	2011-04-05	3	Pseudomonadales	Moraxellaceae	Acinetobacter	Marinobacter hydrocarbonoclasticus	0.25605804704054097	1.155467878539713	0.188068793082391
0.34423005138048907	0.15141162155346735	A01_O1.2.4	2011-04-14	3	Pseudomonadales	Moraxellaceae	Acinetobacter	Marinobacter hydrocarbonoclasticus	0.4085654468552321	6.82551647383537	0.986290075772861
0.23533881554336245	0.1189872977601102	A01_O1.2.4	2011-04-21	3	Pseudomonadales	Moraxellaceae	Acinetobacter	Marinobacter hydrocarbonoclasticus	0.6523500513557725	1.0791976254776094	0.404134657638856
0.22415735802993222	0.12365435622313382	A01_O1.2.4	2011-04-29	3	Pseudomonadales	Moraxellaceae	Acinetobacter	Marinobacter hydrocarbonoclasticus	0.4449664233350838	2.5531396844873107	0.339892113124878
0.19242962602445166	0.1148140951092178	A01_O1.2.4	2011-05-06	3	Pseudomonadales	Moraxellaceae	Acinetobacter	Marinobacter hydrocarbonoclasticus	0.37367423409860895	1.6865805597795853	0.244222797607645
0.12210077596044028	0.09566901027096968	A01_O1.2.4	2011-05-13	3	Pseudomonadales	Moraxellaceae	Acinetobacter	Marinobacter hydrocarbonoclasticus	0.32119500274969964	1.3750845559655092	0.178753858386147
0.11225588161182386	0.11255479030931324	A01_O1.2.4	2011-05-20	3	Pseudomonadales	Moraxellaceae	Acinetobacter	Marinobacter hydrocarbonoclasticus	0.27405146084723564	1.1670306681176303	0.152751820259143
0.18955261142313257	0.11309865937586176	A01_O1.2.4	2011-05-27	3	Pseudomonadales	Moraxellaceae	Acinetobacter	Marinobacter hydrocarbonoclasticus	0.472602255029322	1.790288851252289	0.260553445381447
0.2202250853177038	0.11942839338307455	A01_O1.2.4	2011-06-03	3	Pseudomonadales	Moraxellaceae	Acinetobacter	Marinobacter hydrocarbonoclasticus	0.6208883339795155	1.7659244775686018	0.32231512831177
0.2364480089325515	0.11832698828975251	A01_O1.2.4	2011-06-09	3	Pseudomonadales	Moraxellaceae	Acinetobacter	Marinobacter hydrocarbonoclasticus	0.7850718906482694	1.7652505363980924	0.355258094736015
0.20985365112965468	0.12192495869067965	A01_O1.2.4	2011-06-17	3	Pseudomonadales	Moraxellaceae	Acinetobacter	Marinobacter hydrocarbonoclasticus	0.5910967541847459	1.9568647795487597	0.2905337984384358
0.30595640475362906	0.13644227384437113	A01_O1.2.4	2011-06-24	3	Pseudomonadales	Moraxellaceae	Acinetobacter	Marinobacter hydrocarbonoclasticus	1.354931338117398	1.9438733553008858	0.643261460177717
0.26368843941907477	0.13177951904156807	A01_O1.2.4	2011-07-01	3	Pseudomonadales	Moraxellaceae	Acinetobacter	Marinobacter hydrocarbonoclasticus	2.666569528416826	1.6183685999318949	0.4763178400257753
0.13586007348735996	0.12207756506495467	A01_O1.2.4	2011-07-08	3	Pseudomonadales	Moraxellaceae	Acinetobacter	Marinobacter hydrocarbonoclasticus	2.310507958896191	0.6679864255677803	0.17700169306858218
0.21661223685398276	0.12079341498705393	A01_O1.2.4	2011-08-05	3	Pseudomonadales	Moraxellaceae	Acinetobacter	Marinobacter hydrocarbonoclasticus	8.687052225887756	1.5176178354850929	0.36737943261183775
0.2524543659694796	0.10588672285309678	A01_O1.2.4	2011-08-11	3	Pseudomonadales	Moraxellaceae	Acinetobacter	Marinobacter hydrocarbonoclasticus	3.444422786600004	1.6641592153190106	0.44447937657537107
0.29323158675259464	0.1319629508451176	A01_O1.2.4	2011-08-19	3	Pseudomonadales	Moraxellaceae	Acinetobacter	Marinobacter hydrocarbonoclasticus	1.0739199185158177	2.278502088939728	0.597301002590895
0.30781337669129316	0.1428366403287173	A01_O1.2.4	2011-08-29	3	Pseudomonadales	Moraxellaceae	Acinetobacter	Marinobacter hydrocarbonoclasticus	6.267011947162581	2.0297117414691	0.6572521254254987
0.3113048996133447	0.1359974718293012	A01_O1.2.4	2011-09-05	3	Pseudomonadales	Moraxellaceae	Acinetobacter	Marinobacter hydrocarbonoclasticus	7.585214801210927	1.9173046129700615	0.6424349550927203
0.3161703879593197	0.14900241240857684	A01_O1.2.4	2011-09-12	3	Pseudomonadales	Moraxellaceae	Acinetobacter	Marinobacter hydrocarbonoclasticus	12.395133475209057	1.9280333488332586	0.6865158330761844
0.3450880466542759	0.15395224258161488	A01_O1.2.4	2011-09-19	3	Pseudomonadales	Moraxellaceae	Acinetobacter	Marinobacter hydrocarbonoclasticus	11.256683747106724	2.5841712347747583	0.933154417233939
0.31126319831257016	0.14078500103916844	A01_O1.2.4	2011-09-28	3	Pseudomonadales	Moraxellaceae	Acinetobacter	Marinobacter hydrocarbonoclasticus	9.131009377965126	1.7723981635899129	0.6314912099435718
0.2580719647119079	0.11883479388438872	A01_O1.2.4	2011-10-05	3	Pseudomonadales	Moraxellaceae	Acinetobacter	Marinobacter hydrocarbonoclasticus	22.26862579644857	1.888519801548194	0.3739507039035098
0.3115888984503259	0.1367132898874047	A01_O1.2.4	2011-10-12	3	Pseudomonadales	Moraxellaceae	Acinetobacter	Marinobacter hydrocarbonoclasticus	18.859376377031964	2.1075516761002557	0.6280035093331651
0.31274152878019784	0.13899217266677963	A01_O1.2.4	2011-11-02	3	Pseudomonadales	Moraxellaceae	Acinetobacter	Marinobacter hydrocarbonoclasticus	16.11012977744905	1.3315445892800233	0.6035160211838974
0.2949467710156794	0.1444845956320336	A01_O1.2.4	2011-11-07	3	Pseudomonadales	Moraxellaceae	Acinetobacter	Marinobacter hydrocarbonoclasticus	22.773858375867725	1.3462479815504929	0.5251465888723718
0.285631760089486	0.14073775328339372	A01_O1.2.4	2011-11-16	3	Pseudomonadales	Moraxellaceae	Acinetobacter	Marinobacter hydrocarbonoclasticus	30.55554593943751	1.130034910336456	0.3935707285144706
0.2243962784610548	0.13989927021753232	A01_O1.2.4	2011-11-23	3	Pseudomonadales	Moraxellaceae	Acinetobacter	Marinobacter hydrocarbonoclasticus	42.00635693730933	0.8652119129677466	0.2857109457032902
0.27976407289650457	0.14663291003216442	A01_O1.2.4	2011-11-29	3	Pseudomonadales	Moraxellaceae	Acinetobacter	Marinobacter hydrocarbonoclasticus	42.869579050757544	0.8936794094589047	0.362645984972642
0.319856016879026	0.14875248323171217	A01_O1.2.4	2011-12-21	3	Pseudomonadales	Moraxellaceae	Acinetobacter	Marinobacter hydrocarbonoclasticus	38.031811178711294	1.3020035419588216	0.5237651760574895
0.3067331003649913	0.14577988351854881	A01_O1.2.4	2011-12-28	3	Pseudomonadales	Moraxellaceae	Acinetobacter	Marinobacter hydrocarbonoclasticus	28.564347950165935	1.4539820131501904	0.5636789512626911
0.3222088619167932	0.15354750553814905	A01_O1.2.4	2012-01-03	3	Pseudomonadales	Moraxellaceae	Acinetobacter	Marinobacter hydrocarbonoclasticus	24.340825467881203	1.8380275136780604	0.6767357674147784
0.32215904992179495	0.14722989501423914	A01_O1.2.4	2012-01-11	3	Pseudomonadales	Moraxellaceae	Acinetobacter	Marinobacter hydrocarbonoclasticus	12.074115520602957	1.9169788729376385	0.7124856581241832
0.33033465986444716	0.1473673031981573	A01_O1.2.4	2012-01-19	3	Pseudomonadales	Moraxellaceae	Acinetobacter	Marinobacter hydrocarbonoclasticus	6.3906278133218075	2.4448266401656884	0.8274905327845877
0.33030854015919475	0.15353607465863658	A01_O1.2.4	2012-01-25	3	Pseudomonadales	Moraxellaceae	Acinetobacter	Marinobacter hydrocarbonoclasticus	4.840891704130543	2.369167595191614	0.9663675723608229
0.33903132235253064	0.1540738091460183	A01_O1.2.4	2012-02-01	3	Pseudomonadales	Moraxellaceae	Acinetobacter	Marinobacter hydrocarbonoclasticus	3.9931671402967424	2.74225742947702	0.9627268210148869
0.33993111349709043	0.1519278850773826	A01_O1.2.4	2012-02-08	3	Pseudomonadales	Moraxellaceae	Acinetobacter	Marinobacter hydrocarbonoclasticus	4.067831945369568	2.963064444987849	1.078140404157925
0.3392064875068384	0.1578229471441329	A01_O1.2.4	2012-02-14	3	Pseudomonadales	Moraxellaceae	Acinetobacter	Marinobacter hydrocarbonoclasticus	2.2986529297791383	4.888866644816895	1.6878812072350173
0.33196705529602316	0.15193398598312668	A01_O1.2.4	2012-02-23	3	Pseudomonadales	Moraxellaceae	Acinetobacter	Marinobacter hydrocarbonoclasticus	3.5862764583446842	3.2896628407729662	1.0944498563609966
0.34730730235656304	0.1483024871508163	A01_O1.2.4	2012-02-29	3	Pseudomonadales	Moraxellaceae	Acinetobacter	Marinobacter hydrocarbonoclasticus	3.057489302103041	3.1874781947505384	1.1379060595942607
0.34494434896049425	0.15372176193376416	A01_O1.2.4	2012-03-08	3	Pseudomonadales	Moraxellaceae	Acinetobacter	Marinobacter hydrocarbonoclasticus	2.9880834424722233	3.5038369972509478	1.294453206921912
0.3444176567512191	0.15859350894125337	A01_O1.2.4	2012-03-14	3	Pseudomonadales	Moraxellaceae	Acinetobacter	Marinobacter hydrocarbonoclasticus	2.5638350276891635	3.746070375432832	1.2880685381404084
0.33618590963107864	0.15915039981779103	A01_O1.2.4	2012-03-22	3	Pseudomonadales	Moraxellaceae	Acinetobacter	Marinobacter hydrocarbonoclasticus	3.117378075064264	3.3180595062248464	0.8920942676604017
0.34217496542850245	0.15186501622822307	A01_O1.2.4	2012-03-28	3	Pseudomonadales	Moraxellaceae	Acinetobacter	Marinobacter hydrocarbonoclasticus	5.154934396079875	2.9013247149725188	0.8757543469640482
0.3396971395324915	0.15017806018832766	A01_O1.2.4	2012-04-04	3	Pseudomonadales	Moraxellaceae	Acinetobacter	Marinobacter hydrocarbonoclasticus	5.219998424462959	2.1545905411132886	0.8947907190445731
0.3511802242519852	0.15765309800459273	A01_O1.2.4	2012-04-10	3	Pseudomonadales	Moraxellaceae	Acinetobacter	Marinobacter hydrocarbonoclasticus	4.835144871290285	4.426457551148079	1.645847832496806
0.32444536859092943	0.14629932242243263	A01_O1.2.4	2012-04-17	3	Pseudomonadales	Moraxellaceae	Acinetobacter	Marinobacter hydrocarbonoclasticus	9.385482389991452	2.326067617008157	0.8206068127074699
0.31074465971938797	0.14781423166193527	A01_O1.2.4	2012-04-25	3	Pseudomonadales	Moraxellaceae	Acinetobacter	Marinobacter hydrocarbonoclasticus	13.303060165179321	1.9182145177872152	0.6705172918312001
0.31273740300398317	0.14785839730102288	A01_O1.2.4	2012-05-03	3	Pseudomonadales	Moraxellaceae	Acinetobacter	Marinobacter hydrocarbonoclasticus	9.335410206907534	2.350515753225375	0.751699124164332
0.24378450976181312	0.08779262748192618	D03_O1.31.2	2011-03-21	3	Nitrosomonadales	Nitrosomonadaceae	Nitrosomonas	Nitrosomonas sp. Is79A3	1.5493996686505986	1.8195092398407386	0.6224324218436434
0.27932914132503167	0.10348374616720579	D03_O1.31.2	2011-03-29	3	Nitrosomonadales	Nitrosomonadaceae	Nitrosomonas	Nitrosomonas sp. Is79A3	1.6530424826410213	2.40433864613521	0.8077040040267451
0.2914545146687825	0.10126032677281802	D03_O1.31.2	2011-04-05	3	Nitrosomonadales	Nitrosomonadaceae	Nitrosomonas	Nitrosomonas sp. Is79A3	1.408061108998876	2.471159726970543	0.9531279096826252
0.3261805291153496	0.11817500079382977	D03_O1.31.2	2011-04-14	3	Nitrosomonadales	Nitrosomonadaceae	Nitrosomonas	Nitrosomonas sp. Is79A3	1.4711327150068811	4.257302070821594	1.5192729285871693
0.2811302363401264	0.10704792018572216	D03_O1.31.2	2011-04-21	3	Nitrosomonadales	Nitrosomonadaceae	Nitrosomonas	Nitrosomonas sp. Is79A3	1.8382682613557182	2.601465388274959	0.9210950198216923
0.27807247229302534	0.10180211764270927	D03_O1.31.2	2011-04-29	3	Nitrosomonadales	Nitrosomonadaceae	Nitrosomonas	Nitrosomonas sp. Is79A3	1.5981271386814089	2.5159059263175876	0.800544410726284
0.26816460766024486	0.09050116221336331	D03_O1.31.2	2011-05-06	3	Nitrosomonadales	Nitrosomonadaceae	Nitrosomonas	Nitrosomonas sp. Is79A3	1.9490372845982338	2.2334711274437993	0.7434770774441499
0.26568148554077653	0.09217696544864284	D03_O1.31.2	2011-05-13	3	Nitrosomonadales	Nitrosomonadaceae	Nitrosomonas	Nitrosomonas sp. Is79A3	2.1707158380167675	2.124754923983136	0.684429274035776
0.23754297031381974	0.0743559090275939	D03_O1.31.2	2011-05-20	3	Nitrosomonadales	Nitrosomonadaceae	Nitrosomonas	Nitrosomonas sp. Is79A3	3.2613078138373828	1.825460153383002	0.5537302238881185
0.2644859634002681	0.08755782534409547	D03_O1.31.2	2011-05-27	3	Nitrosomonadales	Nitrosomonadaceae	Nitrosomonas	Nitrosomonas sp. Is79A3	3.7534351220885505	2.1885526167683986	0.7918905223549998
0.28910426944732975	0.10325752007640686	D03_O1.31.2	2011-06-03	3	Nitrosomonadales	Nitrosomonadaceae	Nitrosomonas	Nitrosomonas sp. Is79A3	2.620127353252058	2.715652110834551	0.9889958702713646
0.26687605071336745	0.09910956836546361	D03_O1.31.2	2011-06-09	3	Nitrosomonadales	Nitrosomonadaceae	Nitrosomonas	Nitrosomonas sp. Is79A3	3.3650137356252663	2.183324826212342	0.6484275997080731
0.2638456416975574	0.08949241355661272	D03_O1.31.2	2011-06-17	3	Nitrosomonadales	Nitrosomonadaceae	Nitrosomonas	Nitrosomonas sp. Is79A3	4.4913466570125795	2.261585666444807	0.6713551657325773
0.25709746537669714	0.09181745109102295	D03_O1.31.2	2011-06-24	3	Nitrosomonadales	Nitrosomonadaceae	Nitrosomonas	Nitrosomonas sp. Is79A3	4.309724068619087	1.8852500045606329	0.7070872172933741
0.21348027842197484	0.07852546030526728	D03_O1.31.2	2011-07-01	3	Nitrosomonadales	Nitrosomonadaceae	Nitrosomonas	Nitrosomonas sp. Is79A3	5.329831373594333	1.2642825559012643	0.5333062264019677
0.09134332040964532	0.0594663468764058	D03_O1.31.2	2011-07-08	3	Nitrosomonadales	Nitrosomonadaceae	Nitrosomonas	Nitrosomonas sp. Is79A3	4.589530243391535	1.0848026069932517	0.2800517062276479
0.1716495019443327	0.07776676530916805	D03_O1.31.2	2011-08-05	3	Nitrosomonadales	Nitrosomonadaceae	Nitrosomonas	Nitrosomonas sp. Is79A3	5.2643506512459135	1.298154948242975	0.37659872445892323
0.14633207115783597	0.048004079816024524	D03_O1.31.2	2011-08-11	3	Nitrosomonadales	Nitrosomonadaceae	Nitrosomonas	Nitrosomonas sp. Is79A3	6.388809904884888	1.0743681159284757	0.34311819530377086
0.25553858073872454	0.08179307783730308	D03_O1.31.2	2011-08-19	3	Nitrosomonadales	Nitrosomonadaceae	Nitrosomonas	Nitrosomonas sp. Is79A3	6.360226176659771	2.128813279040197	0.7267110744508722
0.28113170749679106	0.10010253981085065	D03_O1.31.2	2011-08-29	3	Nitrosomonadales	Nitrosomonadaceae	Nitrosomonas	Nitrosomonas sp. Is79A3	4.928663034338509	2.2590016426125388	0.8615546088751782
0.2530408723502561	0.08520650168246115	D03_O1.31.2	2011-09-05	3	Nitrosomonadales	Nitrosomonadaceae	Nitrosomonas	Nitrosomonas sp. Is79A3	6.7302397669548455	1.8014977919068174	0.6387067550359988
0.2573139398633748	0.09098519077924704	D03_O1.31.2	2011-09-12	3	Nitrosomonadales	Nitrosomonadaceae	Nitrosomonas	Nitrosomonas sp. Is79A3	4.71563352718243	1.7822444613471662	0.6609376193302947
0.269720088669636	0.08823367833271709	D03_O1.31.2	2011-09-19	3	Nitrosomonadales	Nitrosomonadaceae	Nitrosomonas	Nitrosomonas sp. Is79A3	3.4545424042020447	2.1459744466381707	0.777471645681736
0.253136131455892	0.0836411809065135	D03_O1.31.2	2011-09-28	3	Nitrosomonadales	Nitrosomonadaceae	Nitrosomonas	Nitrosomonas sp. Is79A3	4.033181320687029	1.8565117117516075	0.6660646569950808
0.2223049056362441	0.0802577213692335	D03_O1.31.2	2011-10-05	3	Nitrosomonadales	Nitrosomonadaceae	Nitrosomonas	Nitrosomonas sp. Is79A3	3.294049317172648	1.6299045920759476	0.5638959773291286
0.26084264454533934	0.09578851142934959	D03_O1.31.2	2011-10-12	3	Nitrosomonadales	Nitrosomonadaceae	Nitrosomonas	Nitrosomonas sp. Is79A3	2.971015157628179	2.0258220637969657	0.679454053442816
0.2431183937794997	0.08781152620172801	D03_O1.31.2	2011-11-02	3	Nitrosomonadales	Nitrosomonadaceae	Nitrosomonas	Nitrosomonas sp. Is79A3	2.0806491265490346	1.6364874235459796	0.6397315131424595
0.252621434734042	0.08508787539924592	D03_O1.31.2	2011-11-07	3	Nitrosomonadales	Nitrosomonadaceae	Nitrosomonas	Nitrosomonas sp. Is79A3	1.5710599067407065	1.471238222115845	0.597970155341228
0.08481882801623913	0.07884499159534887	D03_O1.31.2	2011-11-16	3	Nitrosomonadales	Nitrosomonadaceae	Nitrosomonas	Nitrosomonas sp. Is79A3	0.7905031655537578	0.6229889605926703	0.2270813910555401
-0.03695736253414974	0.11097979603497146	D03_O1.31.2	2011-11-23	3	Nitrosomonadales	Nitrosomonadaceae	Nitrosomonas	Nitrosomonas sp. Is79A3	0.3469903918273984	0.3466323749889941	0.1128913052837565
0.004496245423447105	0.12262361699587238	D03_O1.31.2	2011-11-29	3	Nitrosomonadales	Nitrosomonadaceae	Nitrosomonas	Nitrosomonas sp. Is79A3	0.4767703999585385	0.48220716636963046	0.17259946301878398
0.1168157476303749	0.0805062139655088	D03_O1.31.2	2011-12-21	3	Nitrosomonadales	Nitrosomonadaceae	Nitrosomonas	Nitrosomonas sp. Is79A3	0.6918708616662099	0.8262862660268965	0.296236504745256
0.1850899725724266	0.06477432523559713	D03_O1.31.2	2011-12-28	3	Nitrosomonadales	Nitrosomonadaceae	Nitrosomonas	Nitrosomonas sp. Is79A3	0.6732289507519188	1.125867301950361	0.434363909634697
0.21003623084499162	0.0849335758699159	D03_O1.31.2	2012-01-03	3	Nitrosomonadales	Nitrosomonadaceae	Nitrosomonas	Nitrosomonas sp. Is79A3	0.7851865119244117	1.269504287562421	0.49912635198528027
0.23950382958631028	0.07807233684548452	D03_O1.31.2	2012-01-11	3	Nitrosomonadales	Nitrosomonadaceae	Nitrosomonas	Nitrosomonas sp. Is79A3	0.9660104092286329	1.4844207517022527	0.5560733937170594
0.2692163324136851	0.09718283082608072	D03_O1.31.2	2012-01-19	3	Nitrosomonadales	Nitrosomonadaceae	Nitrosomonas	Nitrosomonas sp. Is79A3	0.9907891042091608	2.14552978306316	0.7655166888039681
0.2967340489070179	0.10761002133432479	D03_O1.31.2	2012-01-25	3	Nitrosomonadales	Nitrosomonadaceae	Nitrosomonas	Nitrosomonas sp. Is79A3	0.9925484110478534	2.2896506362632167	0.9710427675445146
0.2958265904405101	0.09942834439285059	D03_O1.31.2	2012-02-01	3	Nitrosomonadales	Nitrosomonadaceae	Nitrosomonas	Nitrosomonas sp. Is79A3	0.9244712002642524	2.2550697114819167	0.9361288964322274
0.27153428745593866	0.09718168531118544	D03_O1.31.2	2012-02-08	3	Nitrosomonadales	Nitrosomonadaceae	Nitrosomonas	Nitrosomonas sp. Is79A3	1.025147694900514	2.2301808650649355	0.7548849005029876
0.28277339335272034	0.09893041749081849	D03_O1.31.2	2012-02-14	3	Nitrosomonadales	Nitrosomonadaceae	Nitrosomonas	Nitrosomonas sp. Is79A3	1.431545353236191	2.646063528795636	0.8564364302309029
0.27867335703085955	0.0964210256535143	D03_O1.31.2	2012-02-23	3	Nitrosomonadales	Nitrosomonadaceae	Nitrosomonas	Nitrosomonas sp. Is79A3	1.5686516999567803	2.3853549989322334	0.8556353754662633
0.30664745235045	0.10889905379504902	D03_O1.31.2	2012-02-29	3	Nitrosomonadales	Nitrosomonadaceae	Nitrosomonas	Nitrosomonas sp. Is79A3	1.2146866200281674	2.9815363982200855	1.1347473051289734
0.3122441582598211	0.10758227710090397	D03_O1.31.2	2012-03-08	3	Nitrosomonadales	Nitrosomonadaceae	Nitrosomonas	Nitrosomonas sp. Is79A3	1.1702620946061382	2.8970766508467927	1.1870320609666
0.3065755789740683	0.10131138636958409	D03_O1.31.2	2012-03-14	3	Nitrosomonadales	Nitrosomonadaceae	Nitrosomonas	Nitrosomonas sp. Is79A3	1.2825752078351347	2.762493313099578	1.0929995347857677
0.2737529770869296	0.09187745379894686	D03_O1.31.2	2012-03-22	3	Nitrosomonadales	Nitrosomonadaceae	Nitrosomonas	Nitrosomonas sp. Is79A3	1.2897300617442047	2.3412393017434616	0.807678769656333
0.29235941275948063	0.10156087527108099	D03_O1.31.2	2012-03-28	3	Nitrosomonadales	Nitrosomonadaceae	Nitrosomonas	Nitrosomonas sp. Is79A3	1.1839517475436312	2.6479976599983805	0.9481391176421414
0.28888511123925964	0.09678222263103232	D03_O1.31.2	2012-04-04	3	Nitrosomonadales	Nitrosomonadaceae	Nitrosomonas	Nitrosomonas sp. Is79A3	1.1691840713716335	2.204191435097673	0.838362467939315
0.2887210284665002	0.09912412221903416	D03_O1.31.2	2012-04-10	3	Nitrosomonadales	Nitrosomonadaceae	Nitrosomonas	Nitrosomonas sp. Is79A3	1.140376097108307	2.271303490365986	0.8967383481119471
0.2688827396813405	0.10250270557311791	D03_O1.31.2	2012-04-17	3	Nitrosomonadales	Nitrosomonadaceae	Nitrosomonas	Nitrosomonas sp. Is79A3	1.0150468148341405	2.059921385775872	0.8127892140689957
0.26418432553975496	0.0872159658636666	D03_O1.31.2	2012-04-25	3	Nitrosomonadales	Nitrosomonadaceae	Nitrosomonas	Nitrosomonas sp. Is79A3	1.013832209378724	1.7943047768425602	0.7085363938457775
0.2559460159509522	0.08809824525099968	D03_O1.31.2	2012-05-03	3	Nitrosomonadales	Nitrosomonadaceae	Nitrosomonas	Nitrosomonas sp. Is79A3	0.9242494292956287	1.7985161183027598	0.6965701101835959
0.18727039249590602	0.019396068919754206	D04_G2.13	2011-03-21	4	Nitrospirales	Nitrospiraceae	Nitrospira	Nitrospira sp. ND1	5.573607914598268	0.6604350235036787	0.2133457412001596
0.2348291943808905	0.030059248190332524	D04_G2.13	2011-03-29	4	Nitrospirales	Nitrospiraceae	Nitrospira	Nitrospira sp. ND1	6.383614568894766	0.8848175554954594	0.2763871926538247
0.2306294137906877	0.017317841362609006	D04_G2.13	2011-04-05	4	Nitrospirales	Nitrospiraceae	Nitrospira	Nitrospira sp. ND1	5.729118058071758	0.8501457480916234	0.269398513891755
0.2502029363678245	0.026145123648445602	D04_G2.13	2011-04-14	4	Nitrospirales	Nitrospiraceae	Nitrospira	Nitrospira sp. ND1	5.933019225102557	1.0677893254712192	0.32571239124816515
0.21884027115625143	0.010932196708652893	D04_G2.13	2011-04-21	4	Nitrospirales	Nitrospiraceae	Nitrospira	Nitrospira sp. ND1	5.71521520315347	0.8628100029918705	0.25918628741183797
0.19735421957753815	0.021972294104802198	D04_G2.13	2011-04-29	4	Nitrospirales	Nitrospiraceae	Nitrospira	Nitrospira sp. ND1	5.305807338856911	0.7427167091457624	0.23491155674078215
0.16457147836291758	-1.3563010971851298e-4	D04_G2.13	2011-05-06	4	Nitrospirales	Nitrospiraceae	Nitrospira	Nitrospira sp. ND1	6.6761132735491575	0.6685834884503655	0.20771799550284997
0.14328985903983008	0.0015717530847458834	D04_G2.13	2011-05-13	4	Nitrospirales	Nitrospiraceae	Nitrospira	Nitrospira sp. ND1	8.782157860258542	0.6440041460150597	0.1860459676947644
0.09562762613102492	-0.005891948663292244	D04_G2.13	2011-05-20	4	Nitrospirales	Nitrospiraceae	Nitrospira	Nitrospira sp. ND1	11.146755934886137	0.5238287635724649	0.13707750742836938
0.20246640648800138	0.011449559029109282	D04_G2.13	2011-05-27	4	Nitrospirales	Nitrospiraceae	Nitrospira	Nitrospira sp. ND1	12.145670726801795	0.7598509446874128	0.21954827348990133
0.23338594837851698	0.02110549671814102	D04_G2.13	2011-06-03	4	Nitrospirales	Nitrospiraceae	Nitrospira	Nitrospira sp. ND1	9.194531850955851	0.9849875289871115	0.2943559566369583
0.18211158856809243	0.00900215481667226	D04_G2.13	2011-06-09	4	Nitrospirales	Nitrospiraceae	Nitrospira	Nitrospira sp. ND1	8.78362144464076	0.7287590471780045	0.2028984015017658
0.20502795010921854	0.012389904693979636	D04_G2.13	2011-06-17	4	Nitrospirales	Nitrospiraceae	Nitrospira	Nitrospira sp. ND1	12.29204805056621	0.8420296584487554	0.2536645286843588
0.12624950511348118	-0.018719378454866424	D04_G2.13	2011-06-24	4	Nitrospirales	Nitrospiraceae	Nitrospira	Nitrospira sp. ND1	11.229506727961876	0.5692969891734802	0.1751820237185536
0.057322133319098925	-0.006437559232284893	D04_G2.13	2011-07-01	4	Nitrospirales	Nitrospiraceae	Nitrospira	Nitrospira sp. ND1	12.455970082829461	0.39492256125235803	0.12715416980724967
0.13073621711116692	0.0067927024963092214	D04_G2.13	2011-07-08	4	Nitrospirales	Nitrospiraceae	Nitrospira	Nitrospira sp. ND1	10.890358755773974	0.5293913419150026	0.1661522195285517
0.03164825247868766	0.006588720451825533	D04_G2.13	2011-08-05	4	Nitrospirales	Nitrospiraceae	Nitrospira	Nitrospira sp. ND1	12.11261151123487	0.40155266087581964	0.11770181841973255
0.0836925199025461	-0.003690709890981735	D04_G2.13	2011-08-11	4	Nitrospirales	Nitrospiraceae	Nitrospira	Nitrospira sp. ND1	12.30768623012131	0.47312179517356034	0.12874339565029239
0.21684522354473992	0.01628979689978609	D04_G2.13	2011-08-19	4	Nitrospirales	Nitrospiraceae	Nitrospira	Nitrospira sp. ND1	14.117698601630316	0.9217770629870128	0.2618249565556141
0.21896251117425344	0.019938265649946267	D04_G2.13	2011-08-29	4	Nitrospirales	Nitrospiraceae	Nitrospira	Nitrospira sp. ND1	10.241340835038638	0.8640705229555832	0.26602655549925985
0.16302211260709015	-8.043944311688678e-4	D04_G2.13	2011-09-05	4	Nitrospirales	Nitrospiraceae	Nitrospira	Nitrospira sp. ND1	13.677971557961918	0.6992655052896997	0.21504089431412515
0.128624048058473	0.0032182800596423	D04_G2.13	2011-09-12	4	Nitrospirales	Nitrospiraceae	Nitrospira	Nitrospira sp. ND1	12.968501365544327	0.6318088516817598	0.16700031501709647
0.17006327917772035	0.0015801354214300318	D04_G2.13	2011-09-19	4	Nitrospirales	Nitrospiraceae	Nitrospira	Nitrospira sp. ND1	11.247288047986615	0.6421222136937941	0.1876847363950759
0.19678722908097251	0.01130502325177931	D04_G2.13	2011-09-28	4	Nitrospirales	Nitrospiraceae	Nitrospira	Nitrospira sp. ND1	10.880828366297637	0.7239201645810435	0.2502495477007017
0.139035962798196	0.004786090700406768	D04_G2.13	2011-10-05	4	Nitrospirales	Nitrospiraceae	Nitrospira	Nitrospira sp. ND1	8.948342578738458	0.6271741223080024	0.1929674903056347
0.22479097593474112	0.01866773826215211	D04_G2.13	2011-10-12	4	Nitrospirales	Nitrospiraceae	Nitrospira	Nitrospira sp. ND1	8.117533527042783	0.8254843380859466	0.24767146361248718
0.15544831187647426	0.014603467234161883	D04_G2.13	2011-11-02	4	Nitrospirales	Nitrospiraceae	Nitrospira	Nitrospira sp. ND1	4.758837048840527	0.6275689250710971	0.21957049271120554
0.13985582379460731	-0.005121221271335266	D04_G2.13	2011-11-07	4	Nitrospirales	Nitrospiraceae	Nitrospira	Nitrospira sp. ND1	3.682696854714442	0.5609965361711294	0.1629948196752812
0.03296770081881189	-0.007654878148244236	D04_G2.13	2011-11-16	4	Nitrospirales	Nitrospiraceae	Nitrospira	Nitrospira sp. ND1	1.9652323851622704	0.3309207163934962	0.09934092948529054
-0.057521895994612965	0.08070378170082346	D04_G2.13	2011-11-23	4	Nitrospirales	Nitrospiraceae	Nitrospira	Nitrospira sp. ND1	0.8068571934912662	0.21436304609343326	0.0508942880949722
0.015153298860668187	0.04999468068749929	D04_G2.13	2011-11-29	4	Nitrospirales	Nitrospiraceae	Nitrospira	Nitrospira sp. ND1	1.3594278411901963	0.29734019652701665	0.08628145516298594
0.1061255820010065	-0.00262767469233355	D04_G2.13	2011-12-21	4	Nitrospirales	Nitrospiraceae	Nitrospira	Nitrospira sp. ND1	1.8112174150590947	0.47497236349906075	0.1381586024440949
0.20314396543076138	0.011551552112379683	D04_G2.13	2011-12-28	4	Nitrospirales	Nitrospiraceae	Nitrospira	Nitrospira sp. ND1	1.6337415247241764	0.7114920117580209	0.21471482600270522
0.19720340146406645	0.018912551850782024	D04_G2.13	2012-01-03	4	Nitrospirales	Nitrospiraceae	Nitrospira	Nitrospira sp. ND1	1.8196841643988384	0.752487644336802	0.20743740624267107
0.2472057916121464	0.03526148045431933	D04_G2.13	2012-01-11	4	Nitrospirales	Nitrospiraceae	Nitrospira	Nitrospira sp. ND1	1.8406858393333225	0.9366214217177156	0.2888673202861708
0.285839640178319	0.04921963937031891	D04_G2.13	2012-01-19	4	Nitrospirales	Nitrospiraceae	Nitrospira	Nitrospira sp. ND1	2.0149881148429487	1.20725620228469	0.3634004725023843
0.29705122934336464	0.06223137977991236	D04_G2.13	2012-01-25	4	Nitrospirales	Nitrospiraceae	Nitrospira	Nitrospira sp. ND1	1.8123707893799372	1.3196626721432363	0.42769209192514046
0.2988340678806925	0.06257138418367841	D04_G2.13	2012-02-01	4	Nitrospirales	Nitrospiraceae	Nitrospira	Nitrospira sp. ND1	1.5221845564739942	1.2942492247545916	0.445489201669961
0.2909652317273096	0.06431288035898201	D04_G2.13	2012-02-08	4	Nitrospirales	Nitrospiraceae	Nitrospira	Nitrospira sp. ND1	1.6326881096239485	1.1967608873852387	0.34808136646290816
0.24815194710736796	0.03425332068973328	D04_G2.13	2012-02-14	4	Nitrospirales	Nitrospiraceae	Nitrospira	Nitrospira sp. ND1	3.3649445152089843	0.9279707841029479	0.24732013066555822
0.255334469578201	0.04027544263299195	D04_G2.13	2012-02-23	4	Nitrospirales	Nitrospiraceae	Nitrospira	Nitrospira sp. ND1	3.366083457673448	0.983649094710773	0.31151821003456037
0.28485012401317544	0.04937424993940572	D04_G2.13	2012-02-29	4	Nitrospirales	Nitrospiraceae	Nitrospira	Nitrospira sp. ND1	2.5890939512355455	1.3198002229283057	0.4217740906629822
0.26487074776716857	0.04395335142838891	D04_G2.13	2012-03-08	4	Nitrospirales	Nitrospiraceae	Nitrospira	Nitrospira sp. ND1	2.8301777779798813	1.1209229131150207	0.383842019395679
0.2690618068582591	0.0647937065700999	D04_G2.13	2012-03-14	4	Nitrospirales	Nitrospiraceae	Nitrospira	Nitrospira sp. ND1	3.026341957041228	1.0699129181895726	0.37578997592021474
0.2196600133221097	0.025389323230791017	D04_G2.13	2012-03-22	4	Nitrospirales	Nitrospiraceae	Nitrospira	Nitrospira sp. ND1	3.1796583201846293	0.8199157602350988	0.22160933283369924
0.20735032946914156	0.014501100892180801	D04_G2.13	2012-03-28	4	Nitrospirales	Nitrospiraceae	Nitrospira	Nitrospira sp. ND1	3.5895732802079934	0.8709500538142683	0.22457784559555108
0.28005257043385406	0.0528294010829933	D04_G2.13	2012-04-04	4	Nitrospirales	Nitrospiraceae	Nitrospira	Nitrospira sp. ND1	2.5285175638418864	1.2009759049361821	0.3679307128292981
0.2538509401518263	0.04086468124796778	D04_G2.13	2012-04-10	4	Nitrospirales	Nitrospiraceae	Nitrospira	Nitrospira sp. ND1	2.830402722031	1.0988371810797963	0.34887353444839764
0.2117687487917672	0.02156964895465411	D04_G2.13	2012-04-17	4	Nitrospirales	Nitrospiraceae	Nitrospira	Nitrospira sp. ND1	3.3344692300858143	0.7925706982592946	0.23431900638144437
0.2189247617032036	0.024299860427684877	D04_G2.13	2012-04-25	4	Nitrospirales	Nitrospiraceae	Nitrospira	Nitrospira sp. ND1	3.2094952528948264	0.8273471387457406	0.23239866408659843
0.22726792194879794	0.028316100217437117	D04_G2.13	2012-05-03	4	Nitrospirales	Nitrospiraceae	Nitrospira	Nitrospira sp. ND1	2.5797448573087585	0.954351692230583	0.262452020904653
0.27672292132614773	0.036382879384300744	D04_G2.5	2011-03-21	1	Anaerolineales	Anaerolineaceae	Anaerolinea	Anaerolinea thermophila	2.2281134191605227	1.7190445420019669	0.6313131339126771
0.28654088090773533	0.04625042552607218	D04_G2.5	2011-03-29	1	Anaerolineales	Anaerolineaceae	Anaerolinea	Anaerolinea thermophila	2.0665925939474596	2.006269875430588	0.7555415272080628
0.27552725873602746	0.035514150803366486	D04_G2.5	2011-04-05	1	Anaerolineales	Anaerolineaceae	Anaerolinea	Anaerolinea thermophila	1.8646123417070095	1.6719853692184512	0.6209979958098583
0.29525768216784315	0.07679701349896635	D04_G2.5	2011-04-14	1	Anaerolineales	Anaerolineaceae	Anaerolinea	Anaerolinea thermophila	2.0095494609851845	4.51508275847587	1.7242246747626278
0.2947292480645935	0.06409283690711233	D04_G2.5	2011-04-21	1	Anaerolineales	Anaerolineaceae	Anaerolinea	Anaerolinea thermophila	1.817653167933925	2.5305933963122644	1.03026277192587
0.2795089080707568	0.04161995341988361	D04_G2.5	2011-04-29	1	Anaerolineales	Anaerolineaceae	Anaerolinea	Anaerolinea thermophila	2.3793902177422854	2.0649705641826763	0.6890617239200438
0.27077171317850907	0.031210190768990093	D04_G2.5	2011-05-06	1	Anaerolineales	Anaerolineaceae	Anaerolinea	Anaerolinea thermophila	2.600987440646526	1.7035397861013024	0.6190035261124585
0.28045673018145484	0.05215690670040852	D04_G2.5	2011-05-13	1	Anaerolineales	Anaerolineaceae	Anaerolinea	Anaerolinea thermophila	2.9637592729372058	2.025991708007643	0.7261134285778722
0.2627683347138125	0.0233562384424502	D04_G2.5	2011-05-20	1	Anaerolineales	Anaerolineaceae	Anaerolinea	Anaerolinea thermophila	3.6798020054803713	1.6242960928056764	0.5311657183724265
0.2824730887208917	0.04682902080351556	D04_G2.5	2011-05-27	1	Anaerolineales	Anaerolineaceae	Anaerolinea	Anaerolinea thermophila	3.495623251471123	2.010365792122498	0.7336786068178515
0.2916621048574447	0.06117356152029025	D04_G2.5	2011-06-03	1	Anaerolineales	Anaerolineaceae	Anaerolinea	Anaerolinea thermophila	4.165850601155634	2.5736293798262757	0.9062560857042916
0.2853605036445468	0.04787470740962325	D04_G2.5	2011-06-09	1	Anaerolineales	Anaerolineaceae	Anaerolinea	Anaerolinea thermophila	4.442282606122259	2.0440991499508776	0.7231988056000296
0.285767669815503	0.0528991164500575	D04_G2.5	2011-06-17	1	Anaerolineales	Anaerolineaceae	Anaerolinea	Anaerolinea thermophila	5.398252085437472	2.210387814797894	0.8153100553284446
0.27405281785642854	0.03448179281826365	D04_G2.5	2011-06-24	1	Anaerolineales	Anaerolineaceae	Anaerolinea	Anaerolinea thermophila	4.488428270345213	1.6845731300421292	0.58596243988852
0.2534432701354251	0.01481542752359684	D04_G2.5	2011-07-01	1	Anaerolineales	Anaerolineaceae	Anaerolinea	Anaerolinea thermophila	4.495267713544571	1.262638043125525	0.4884092889786086
0.19186140714212946	-0.010159183246773864	D04_G2.5	2011-07-08	1	Anaerolineales	Anaerolineaceae	Anaerolinea	Anaerolinea thermophila	6.002655961274055	0.8877407177020511	0.33924507749054283
0.244579820577752	0.016940102451594382	D04_G2.5	2011-08-05	1	Anaerolineales	Anaerolineaceae	Anaerolinea	Anaerolinea thermophila	9.10516906996978	1.247135762841587	0.4470344912441897
0.24313602123321465	0.011683600779199763	D04_G2.5	2011-08-11	1	Anaerolineales	Anaerolineaceae	Anaerolinea	Anaerolinea thermophila	11.108632651909506	1.1880109535313725	0.44601979004081815
0.2882752415671916	0.049159589787089016	D04_G2.5	2011-08-19	1	Anaerolineales	Anaerolineaceae	Anaerolinea	Anaerolinea thermophila	12.138932465333216	2.076799800695675	0.8049853227525796
0.2868912307598446	0.046850742707982763	D04_G2.5	2011-08-29	1	Anaerolineales	Anaerolineaceae	Anaerolinea	Anaerolinea thermophila	11.150688106957343	1.985263574973652	0.72603847811554445
0.27367570368713584	0.039050273832432064	D04_G2.5	2011-09-05	1	Anaerolineales	Anaerolineaceae	Anaerolinea	Anaerolinea thermophila	10.269990416627463	1.650804046999996	0.6070788883721479
0.2570525020452721	0.022326357846877996	D04_G2.5	2011-09-12	1	Anaerolineales	Anaerolineaceae	Anaerolinea	Anaerolinea thermophila	7.708429686335949	1.4817842493296036	0.4837294068222431
0.2582866253433625	0.014646965920421804	D04_G2.5	2011-09-19	1	Anaerolineales	Anaerolineaceae	Anaerolinea	Anaerolinea thermophila	5.880523900095171	1.505331602939992	0.5087323718155228
0.2816307615628442	0.05350731249789015	D04_G2.5	2011-09-28	1	Anaerolineales	Anaerolineaceae	Anaerolinea	Anaerolinea thermophila	2.3136313459015216	1.9685414099303096	0.80130450120088
0.2663294889657167	0.036519144817548484	D04_G2.5	2011-10-05	1	Anaerolineales	Anaerolineaceae	Anaerolinea	Anaerolinea thermophila	1.5032749750592076	1.5150778724647225	0.57896147885133
0.271594727802637	0.03996443866941251	D04_G2.5	2011-10-12	1	Anaerolineales	Anaerolineaceae	Anaerolinea	Anaerolinea thermophila	1.2198918684101743	1.5945903001867747	0.683595395107334
0.2725530635181677	0.03672729247639095	D04_G2.5	2011-11-02	1	Anaerolineales	Anaerolineaceae	Anaerolinea	Anaerolinea thermophila	1.1699140585087784	1.3706885081092188	0.5944318636118133
0.22438151531414438	0.010014476789334995	D04_G2.5	2011-11-07	1	Anaerolineales	Anaerolineaceae	Anaerolinea	Anaerolinea thermophila	1.4610403694852852	1.074337383951458	0.3694022070942856
0.03794809343270386	-0.08068239465818447	D04_G2.5	2011-11-16	1	Anaerolineales	Anaerolineaceae	Anaerolinea	Anaerolinea thermophila	0.7904105542092367	0.3959607682435161	0.171370044723124
0.01375167621897539	-0.0853194516071299	D04_G2.5	2011-11-23	1	Anaerolineales	Anaerolineaceae	Anaerolinea	Anaerolinea thermophila	0.42579921300582313	0.3399418172602158	0.120484290261673
0.0020489850184892025	-0.050619466520242386	D04_G2.5	2011-11-29	1	Anaerolineales	Anaerolineaceae	Anaerolinea	Anaerolinea thermophila	0.46262549953517934	0.3024633031073612	0.105502847011965
0.16170748618970024	-0.020377389878968512	D04_G2.5	2011-12-21	1	Anaerolineales	Anaerolineaceae	Anaerolinea	Anaerolinea thermophila	0.8358944314263961	0.6236789999340184	0.251076403486261
0.2070287726909041	-0.005412434267854742	D04_G2.5	2011-12-28	1	Anaerolineales	Anaerolineaceae	Anaerolinea	Anaerolinea thermophila	0.8248829496740915	0.8429387535136855	0.354103493599931
0.2166942110130354	0.0015777220768952202	D04_G2.5	2012-01-03	1	Anaerolineales	Anaerolineaceae	Anaerolinea	Anaerolinea thermophila	0.8921458908846693	0.9111343544181884	0.341731250205621
0.26902645232807687	0.038433958254498087	D04_G2.5	2012-01-11	1	Anaerolineales	Anaerolineaceae	Anaerolinea	Anaerolinea thermophila	0.9868061987412132	1.3648370392044076	0.5910008322657502
0.25964247783537764	0.03304606655531193	D04_G2.5	2012-01-19	1	Anaerolineales	Anaerolineaceae	Anaerolinea	Anaerolinea thermophila	1.0810584177276623	1.3074826557228327	0.528717201984449
0.26388304245164074	0.03420828243574555	D04_G2.5	2012-01-25	1	Anaerolineales	Anaerolineaceae	Anaerolinea	Anaerolinea thermophila	0.8868823752249865	1.2466206018920127	0.528851752208512
0.2515049065470517	0.03202517797323776	D04_G2.5	2012-02-01	1	Anaerolineales	Anaerolineaceae	Anaerolinea	Anaerolinea thermophila	0.8071597249716214	1.1710847455727476	0.478936455394654
0.2754620139957351	0.040850231010861895	D04_G2.5	2012-02-08	1	Anaerolineales	Anaerolineaceae	Anaerolinea	Anaerolinea thermophila	0.9588741745068473	1.412526235788213	0.6089781076067855
0.2646044305159122	0.035927065854001364	D04_G2.5	2012-02-14	1	Anaerolineales	Anaerolineaceae	Anaerolinea	Anaerolinea thermophila	0.9368704820228502	1.508036650289322	0.53537587725301
0.27454265085745677	0.04071502008358556	D04_G2.5	2012-02-23	1	Anaerolineales	Anaerolineaceae	Anaerolinea	Anaerolinea thermophila	0.7742900405501965	1.630360539532697	0.604979226519171
0.26966099873644983	0.03756562739790695	D04_G2.5	2012-02-29	1	Anaerolineales	Anaerolineaceae	Anaerolinea	Anaerolinea thermophila	0.6754850426353841	1.3746048585135853	0.5650540370584937
0.27034034989139805	0.031087171481863508	D04_G2.5	2012-03-08	1	Anaerolineales	Anaerolineaceae	Anaerolinea	Anaerolinea thermophila	0.6711233942119215	1.3937601609177857	0.534767490336578
0.2421065162234329	0.015743253386029405	D04_G2.5	2012-03-14	1	Anaerolineales	Anaerolineaceae	Anaerolinea	Anaerolinea thermophila	0.5686148939219788	1.00276746445395	0.394817349928936
0.2594562385793004	0.036443968295628834	D04_G2.5	2012-03-22	1	Anaerolineales	Anaerolineaceae	Anaerolinea	Anaerolinea thermophila	0.5946238262018924	1.2957964843188936	0.450755937604345
0.22738829855971224	0.016007809787945557	D04_G2.5	2012-03-28	1	Anaerolineales	Anaerolineaceae	Anaerolinea	Anaerolinea thermophila	0.4880098612738024	1.0084774367331688	0.350218316779665
0.24861273018342153	0.014569817495406003	D04_G2.5	2012-04-04	1	Anaerolineales	Anaerolineaceae	Anaerolinea	Anaerolinea thermophila	0.5203032866261758	1.0767540026339162	0.442985204999101
0.27614837958684174	0.043752603267781916	D04_G2.5	2012-04-10	1	Anaerolineales	Anaerolineaceae	Anaerolinea	Anaerolinea thermophila	0.587884496950756	1.5759632595114994	0.675686267305206
0.2203355937742164	0.001030654775104445	D04_G2.5	2012-04-17	1	Anaerolineales	Anaerolineaceae	Anaerolinea	Anaerolinea thermophila	0.5622388942564744	0.9408718936402362	0.393058231660025
0.220824009388553	-0.004982099993709276	D04_G2.5	2012-04-25	1	Anaerolineales	Anaerolineaceae	Anaerolinea	Anaerolinea thermophila	0.6710504054898401	0.9162904275347501	0.377846226003049
0.22986096763359823	0.009635781053738336	D04_G2.5	2012-05-03	1	Anaerolineales	Anaerolineaceae	Anaerolinea	Anaerolinea thermophila	0.7149132190880688	0.9651643954910498	0.394526091357924
0.23340770917495715	0.07611453693533414	D04_L6	2011-03-21	1	Anaerolineales	Anaerolineaceae	Anaerolinea	Anaerolinea thermophila	1.1942460069989012	2.4699884240308227	0.9332451378407568
0.23867236761454705	0.08397323374217246	D04_L6	2011-03-29	1	Anaerolineales	Anaerolineaceae	Anaerolinea	Anaerolinea thermophila	1.379159989014709	2.6444726117204977	1.10457237807931
0.24148633488659574	0.08684206877602912	D04_L6	2011-04-05	1	Anaerolineales	Anaerolineaceae	Anaerolinea	Anaerolinea thermophila	1.3192869917359125	2.447521617916667	1.105917847259348
0.2509046667316925	0.08686803112599607	D04_L6	2011-04-14	1	Anaerolineales	Anaerolineaceae	Anaerolinea	Anaerolinea thermophila	1.2086077757064808	3.2932143113630152	1.38021420613517
0.2414783577596694	0.0821911785771326	D04_L6	2011-04-21	1	Anaerolineales	Anaerolineaceae	Anaerolinea	Anaerolinea thermophila	1.1168671011285296	2.8625388053434815	1.1692426199009562
0.22151621425595697	0.0836266751286906	D04_L6	2011-04-29	1	Anaerolineales	Anaerolineaceae	Anaerolinea	Anaerolinea thermophila	0.890229557866481	2.13637523353188	0.870262835087189
0.2059643513643096	0.0664677072937013	D04_L6	2011-05-06	1	Anaerolineales	Anaerolineaceae	Anaerolinea	Anaerolinea thermophila	0.962517874199257	1.9333509960839013	0.750381255067005
0.2322404081234856	0.07626055885678458	D04_L6	2011-05-13	1	Anaerolineales	Anaerolineaceae	Anaerolinea	Anaerolinea thermophila	1.0684944341421678	2.6776764132194826	1.07270048378583
0.2077968542055122	0.05963974180349733	D04_L6	2011-05-20	1	Anaerolineales	Anaerolineaceae	Anaerolinea	Anaerolinea thermophila	1.444937537916368	2.2784037329426963	0.7090781954064546
0.24846478590960475	0.08494809587515074	D04_L6	2011-05-27	1	Anaerolineales	Anaerolineaceae	Anaerolinea	Anaerolinea thermophila	1.6349427697545054	2.6350942369390027	1.15522944895571
0.24762544408565462	0.0877074208071657	D04_L6	2011-06-03	1	Anaerolineales	Anaerolineaceae	Anaerolinea	Anaerolinea thermophila	1.7154539992307714	3.689185129433803	1.4400427313990087
0.23581598460887743	0.07651949621105374	D04_L6	2011-06-09	1	Anaerolineales	Anaerolineaceae	Anaerolinea	Anaerolinea thermophila	1.3874636141265801	2.906288669864974	1.12070154372111
0.24031721366181685	0.08653043352665912	D04_L6	2011-06-17	1	Anaerolineales	Anaerolineaceae	Anaerolinea	Anaerolinea thermophila	1.6694926823759	3.4176149061967953	1.2487766840996477
0.24467797463973995	0.08332865390459963	D04_L6	2011-06-24	1	Anaerolineales	Anaerolineaceae	Anaerolinea	Anaerolinea thermophila	1.819220955728301	2.6104412891338256	1.1269219346601227
0.22438639264075755	0.061076445577853036	D04_L6	2011-07-01	1	Anaerolineales	Anaerolineaceae	Anaerolinea	Anaerolinea thermophila	1.9409691872763561	1.7506382749863967	0.7831018606154302
0.23915176862108192	0.07418528079930137	D04_L6	2011-07-08	1	Anaerolineales	Anaerolineaceae	Anaerolinea	Anaerolinea thermophila	2.011437561505651	3.6546734069730906	0.9611700301147394
0.19990223854754263	0.05466746143406614	D04_L6	2011-08-05	1	Anaerolineales	Anaerolineaceae	Anaerolinea	Anaerolinea thermophila	3.7760129302701775	2.0457975279851692	0.6827080704716902
0.192208115995912	0.047743115437269196	D04_L6	2011-08-11	1	Anaerolineales	Anaerolineaceae	Anaerolinea	Anaerolinea thermophila	4.133272428559951	2.3661379580235518	0.6417271345269278
0.24098793721143688	0.07698442885800234	D04_L6	2011-08-19	1	Anaerolineales	Anaerolineaceae	Anaerolinea	Anaerolinea thermophila	4.616583462990281	3.096639756224049	1.1304954952427257
0.24891023029340448	0.08420722506948974	D04_L6	2011-08-29	1	Anaerolineales	Anaerolineaceae	Anaerolinea	Anaerolinea thermophila	3.029415071854357	3.0317470505188564	1.2893778820347521
0.24240330631255702	0.08665794566104494	D04_L6	2011-09-05	1	Anaerolineales	Anaerolineaceae	Anaerolinea	Anaerolinea thermophila	3.5769992076332153	3.187012125757192	1.1839250272852477
0.2513063279450938	0.08861966369059071	D04_L6	2011-09-12	1	Anaerolineales	Anaerolineaceae	Anaerolinea	Anaerolinea thermophila	3.625479013096195	3.778310378490382	1.227738358737212
0.24922734294281665	0.08396196788155694	D04_L6	2011-09-19	1	Anaerolineales	Anaerolineaceae	Anaerolinea	Anaerolinea thermophila	2.5711854073404568	2.9461309751153815	1.1772253503410166
0.23109793879363347	0.07117947282069655	D04_L6	2011-09-28	1	Anaerolineales	Anaerolineaceae	Anaerolinea	Anaerolinea thermophila	3.7190034911628214	2.9879348698259847	0.9996359713267342
0.2301314592363797	0.06761622005795034	D04_L6	2011-10-05	1	Anaerolineales	Anaerolineaceae	Anaerolinea	Anaerolinea thermophila	3.0880699188346754	2.959356096666678	0.9339197905664112
0.2411835013786197	0.08320886706678603	D04_L6	2011-10-12	1	Anaerolineales	Anaerolineaceae	Anaerolinea	Anaerolinea thermophila	3.446769951878115	3.0837656876727935	1.1348740990503001
0.2334406965089803	0.07018072488395015	D04_L6	2011-11-02	1	Anaerolineales	Anaerolineaceae	Anaerolinea	Anaerolinea thermophila	2.0198325605667584	2.223542744555862	0.9008340988263084
0.2172871405732962	0.06812220889966394	D04_L6	2011-11-07	1	Anaerolineales	Anaerolineaceae	Anaerolinea	Anaerolinea thermophila	1.5315928964776866	1.664228925714356	0.7552074043873422
0.012166123991443026	0.0029703327458587407	D04_L6	2011-11-16	1	Anaerolineales	Anaerolineaceae	Anaerolinea	Anaerolinea thermophila	0.7903313313260505	0.5071717795703711	0.2106930263144241
-0.0116832873011872	0.0029699058912777284	D04_L6	2011-11-23	1	Anaerolineales	Anaerolineaceae	Anaerolinea	Anaerolinea thermophila	0.4575171623218779	0.473717552491981	0.126339993880025
-0.03159168387705533	0.012058570634782804	D04_L6	2011-11-29	1	Anaerolineales	Anaerolineaceae	Anaerolinea	Anaerolinea thermophila	0.48344035219374715	0.38787817871178637	0.109379683801799
0.19420882488790153	0.046805700220407725	D04_L6	2011-12-21	1	Anaerolineales	Anaerolineaceae	Anaerolinea	Anaerolinea thermophila	1.1500065642846535	1.3112621780137186	0.539149302799688
0.2113211109658553	0.06999408864340488	D04_L6	2011-12-28	1	Anaerolineales	Anaerolineaceae	Anaerolinea	Anaerolinea thermophila	1.1729437083234708	1.6453408686367301	0.713970024948223
0.21459712252778218	0.07109913319075564	D04_L6	2012-01-03	1	Anaerolineales	Anaerolineaceae	Anaerolinea	Anaerolinea thermophila	1.0933987526609976	2.4816983436892777	0.6667147543216846
0.24537941552268674	0.08683033400243474	D04_L6	2012-01-11	1	Anaerolineales	Anaerolineaceae	Anaerolinea	Anaerolinea thermophila	1.1974005199884634	2.472072883640523	1.091863698388
0.234187181590203	0.08262212547338312	D04_L6	2012-01-19	1	Anaerolineales	Anaerolineaceae	Anaerolinea	Anaerolinea thermophila	1.09022282261174	2.2667590674335556	1.00477414947681
0.24329508482747395	0.08250091638801282	D04_L6	2012-01-25	1	Anaerolineales	Anaerolineaceae	Anaerolinea	Anaerolinea thermophila	1.0281705994751846	2.3486534884131176	1.0101404978827098
0.22979699041871798	0.0791464530304456	D04_L6	2012-02-01	1	Anaerolineales	Anaerolineaceae	Anaerolinea	Anaerolinea thermophila	0.9629600573921414	1.92758198535013	0.8769433423058107
0.2552972314770494	0.08646864620872272	D04_L6	2012-02-08	1	Anaerolineales	Anaerolineaceae	Anaerolinea	Anaerolinea thermophila	1.1608395888859135	2.6726284671105716	1.215165600064406
0.24605934479359007	0.0871285253353121	D04_L6	2012-02-14	1	Anaerolineales	Anaerolineaceae	Anaerolinea	Anaerolinea thermophila	1.3931822814928538	2.9889362004452313	1.13700449812415
0.25053001233973793	0.09075852769413574	D04_L6	2012-02-23	1	Anaerolineales	Anaerolineaceae	Anaerolinea	Anaerolinea thermophila	1.2808249481411516	4.16113573767964	1.2897706049187276
0.25355429514663286	0.08625308430430659	D04_L6	2012-02-29	1	Anaerolineales	Anaerolineaceae	Anaerolinea	Anaerolinea thermophila	1.1788219243376765	2.9492092960465066	1.2756461874073057
0.2539654123920157	0.08356684657759884	D04_L6	2012-03-08	1	Anaerolineales	Anaerolineaceae	Anaerolinea	Anaerolinea thermophila	1.1975235663077055	3.0898601354351065	1.31668747346087
0.2418707666345383	0.08184739243046316	D04_L6	2012-03-14	1	Anaerolineales	Anaerolineaceae	Anaerolinea	Anaerolinea thermophila	0.965157197771933	2.6154032349713456	1.12597273521076
0.24655372356566027	0.08385251635741792	D04_L6	2012-03-22	1	Anaerolineales	Anaerolineaceae	Anaerolinea	Anaerolinea thermophila	1.1843593771744743	3.221499909403036	1.1988347512408608
0.23825093312650894	0.0904630587647884	D04_L6	2012-03-28	1	Anaerolineales	Anaerolineaceae	Anaerolinea	Anaerolinea thermophila	1.1271173364414941	2.7723474956267773	1.0752176439764587
0.24702026919778067	0.08605097995203323	D04_L6	2012-04-04	1	Anaerolineales	Anaerolineaceae	Anaerolinea	Anaerolinea thermophila	1.086510535663925	2.475594326760178	1.1390593654052097
0.2524207232346575	0.09048548462297853	D04_L6	2012-04-10	1	Anaerolineales	Anaerolineaceae	Anaerolinea	Anaerolinea thermophila	0.9875163393773172	3.0151531580437365	1.2953430350484
0.24145322701429203	0.08695543823219752	D04_L6	2012-04-17	1	Anaerolineales	Anaerolineaceae	Anaerolinea	Anaerolinea thermophila	1.1370824431303244	2.2642657944017244	0.99925568279016
0.21811782118094586	0.06768990287813303	D04_L6	2012-04-25	1	Anaerolineales	Anaerolineaceae	Anaerolinea	Anaerolinea thermophila	1.018741846674802	1.794745313344857	0.7903961629789451
0.22395232059351347	0.07655116674984344	D04_L6	2012-05-03	1	Anaerolineales	Anaerolineaceae	Anaerolinea	Anaerolinea thermophila	1.0601657482592663	1.834696626734296	0.8188939984302085
-0.19903618897702396	0.0690274659226779	D04_O2.19	2011-03-21	1	Corynebacteriales	Mycobacteriaceae	Mycobacterium	Mycobacterium smegmatis	0.39841749045407104	0.1177076768630567	0.041326348282386294
-0.18583906769743289	0.013578889470384643	D04_O2.19	2011-03-29	1	Corynebacteriales	Mycobacteriaceae	Mycobacterium	Mycobacterium smegmatis	0.3703386440511705	0.11539100273860316	0.03439588725367515
-0.20398745778107752	0.03993653887699209	D04_O2.19	2011-04-05	1	Corynebacteriales	Mycobacteriaceae	Mycobacterium	Mycobacterium smegmatis	0.34195931127809515	0.11364767736480451	0.0465142847178189
-0.06337964608752092	-0.03605696664613734	D04_O2.19	2011-04-14	1	Corynebacteriales	Mycobacteriaceae	Mycobacterium	Mycobacterium smegmatis	0.3513120924504784	0.3657566190948217	0.13643048512106098
-0.17050967200871067	0.08146207505391735	D04_O2.19	2011-04-21	1	Corynebacteriales	Mycobacteriaceae	Mycobacterium	Mycobacterium smegmatis	0.2898566005314149	0.11210478453636133	0.019195457495391244
-0.15796814128727	0.08125364046555832	D04_O2.19	2011-04-29	1	Corynebacteriales	Mycobacteriaceae	Mycobacterium	Mycobacterium smegmatis	0.28643892531460596	0.11376455347507522	0
-0.16244026576644638	0.09155725229301084	D04_O2.19	2011-05-06	1	Corynebacteriales	Mycobacteriaceae	Mycobacterium	Mycobacterium smegmatis	0.2860922913326518	0.11196948183019863	0.026642487011743
-0.15958836505681395	0.054826636166560014	D04_O2.19	2011-05-13	1	Corynebacteriales	Mycobacteriaceae	Mycobacterium	Mycobacterium smegmatis	0.4208523772108068	0.12303963150878668	0
-0.14795852769689977	0.07138009302724209	D04_O2.19	2011-05-20	1	Corynebacteriales	Mycobacteriaceae	Mycobacterium	Mycobacterium smegmatis	0.4694027124082626	0.11953692790584655	0
-0.14001323105489305	-6.424476331672449e-4	D04_O2.19	2011-05-27	1	Corynebacteriales	Mycobacteriaceae	Mycobacterium	Mycobacterium smegmatis	0.6572300724075274	0.19573547633050942	0.05298455133339525
-0.1393439630031507	0.015978063862908953	D04_O2.19	2011-06-03	1	Corynebacteriales	Mycobacteriaceae	Mycobacterium	Mycobacterium smegmatis	0.6950353628142397	0.1988849176776489	0.0648943387662623
-0.14333472072845366	0.038705869257687396	D04_O2.19	2011-06-09	1	Corynebacteriales	Mycobacteriaceae	Mycobacterium	Mycobacterium smegmatis	0.6539570773365343	0.14826229022648021	0
-0.14738981985715247	-0.022628544714114664	D04_O2.19	2011-06-17	1	Corynebacteriales	Mycobacteriaceae	Mycobacterium	Mycobacterium smegmatis	0.8538750494708681	0.2055929746627943	0.07341404910364857
-0.1544600252120269	-0.04029675918982938	D04_O2.19	2011-06-24	1	Corynebacteriales	Mycobacteriaceae	Mycobacterium	Mycobacterium smegmatis	2.183739771558568	0.21915636618478254	0.06977742978220515
-0.18409261958542486	-0.0029942768519430362	D04_O2.19	2011-07-01	1	Corynebacteriales	Mycobacteriaceae	Mycobacterium	Mycobacterium smegmatis	3.263578162319346	0.18131604625469783	0.06760699769330134
-0.2253358625307282	0.06290949348013336	D04_O2.19	2011-07-08	1	Corynebacteriales	Mycobacteriaceae	Mycobacterium	Mycobacterium smegmatis	1.7589339505751675	0.10601495821592452	0.03622209235769436
-0.17630103288210933	0.024061523189960243	D04_O2.19	2011-08-05	1	Corynebacteriales	Mycobacteriaceae	Mycobacterium	Mycobacterium smegmatis	4.412521651543564	0.13739035018340412	0.04514438653203003
-0.18948441927908347	0.04985909691427584	D04_O2.19	2011-08-11	1	Corynebacteriales	Mycobacteriaceae	Mycobacterium	Mycobacterium smegmatis	6.0843689686987235	0.12433805763858413	0.041820515847189814
-0.20372296558054917	-0.019090949061856776	D04_O2.19	2011-08-19	1	Corynebacteriales	Mycobacteriaceae	Mycobacterium	Mycobacterium smegmatis	6.656757313288383	0.16388840392595738	0.049611687459498365
-0.1554523026932455	-0.02432557631920226	D04_O2.19	2011-08-29	1	Corynebacteriales	Mycobacteriaceae	Mycobacterium	Mycobacterium smegmatis	5.527795943788744	0.20691492528353486	0.06492109044840397
-0.18320192863781565	-0.027023676092133957	D04_O2.19	2011-09-05	1	Corynebacteriales	Mycobacteriaceae	Mycobacterium	Mycobacterium smegmatis	4.841952134014022	0.185319763268698	0.05832713263914111
-0.17219831609539069	-0.025561946719198	D04_O2.19	2011-09-12	1	Corynebacteriales	Mycobacteriaceae	Mycobacterium	Mycobacterium smegmatis	6.465040416323154	0.17894628710660712	0.054864193571075304
-0.13743547762379757	-0.040110134214513565	D04_O2.19	2011-09-19	1	Corynebacteriales	Mycobacteriaceae	Mycobacterium	Mycobacterium smegmatis	5.674758150037131	0.22474615780200954	0.0667739316426
-0.15037710651075747	0.0013727029714184547	D04_O2.19	2011-09-28	1	Corynebacteriales	Mycobacteriaceae	Mycobacterium	Mycobacterium smegmatis	4.816105527886462	0.2105748656651759	0.07869023373795739
-0.1761455539525595	-0.017805953900963508	D04_O2.19	2011-10-05	1	Corynebacteriales	Mycobacteriaceae	Mycobacterium	Mycobacterium smegmatis	3.1365933204323704	0.16944394758959566	0.05350308602908391
-0.1475690711335521	-0.028708092473073394	D04_O2.19	2011-10-12	1	Corynebacteriales	Mycobacteriaceae	Mycobacterium	Mycobacterium smegmatis	3.810301028656164	0.21237254354542265	0.07274464504084042
-0.14251677194193701	-0.022598028194898763	D04_O2.19	2011-11-02	1	Corynebacteriales	Mycobacteriaceae	Mycobacterium	Mycobacterium smegmatis	2.6165696730646877	0.2289265691135066	0.07411206221901237
-0.15019846063225614	-0.02751382233103239	D04_O2.19	2011-11-07	1	Corynebacteriales	Mycobacteriaceae	Mycobacterium	Mycobacterium smegmatis	1.593304786430482	0.2050803479972589	0.052083191263945644
-0.19165599421592877	-0.01961910370726475	D04_O2.19	2011-11-16	1	Corynebacteriales	Mycobacteriaceae	Mycobacterium	Mycobacterium smegmatis	1.7634614561018294	0.15345298236253804	0.03677644624104877
-0.16131639487008262	-0.011995472878315419	D04_O2.19	2011-11-23	1	Corynebacteriales	Mycobacteriaceae	Mycobacterium	Mycobacterium smegmatis	1.8918391579677316	0.1595059786884758	0.04470352889657781
-0.17418742242999416	-0.028197263740305355	D04_O2.19	2011-11-29	1	Corynebacteriales	Mycobacteriaceae	Mycobacterium	Mycobacterium smegmatis	2.1514883219076446	0.18237497764792762	0.05259810101379035
-0.18550485640674041	0.01328279014607568	D04_O2.19	2011-12-21	1	Corynebacteriales	Mycobacteriaceae	Mycobacterium	Mycobacterium smegmatis	2.190675660483288	0.16048975599304538	0.04599486233388464
-0.15939559249180674	-0.045621096803604086	D04_O2.19	2011-12-28	1	Corynebacteriales	Mycobacteriaceae	Mycobacterium	Mycobacterium smegmatis	1.190960875385804	0.1960711800435702	0.05557740664532571
-0.18540614014482293	-0.002042181788806274	D04_O2.19	2012-01-03	1	Corynebacteriales	Mycobacteriaceae	Mycobacterium	Mycobacterium smegmatis	0.8653506099592485	0.19261268651735222	0.034714730710206754
-0.16591933839320466	-0.03080142647406018	D04_O2.19	2012-01-11	1	Corynebacteriales	Mycobacteriaceae	Mycobacterium	Mycobacterium smegmatis	0.6799738662363447	0.21213952330659927	0.08997087293663095
-0.16326952901029723	0.006721506361539722	D04_O2.19	2012-01-19	1	Corynebacteriales	Mycobacteriaceae	Mycobacterium	Mycobacterium smegmatis	0.4989628146221958	0.14703720515201418	0.0147169265801177
-0.1844217837946768	0.014246540033626394	D04_O2.19	2012-01-25	1	Corynebacteriales	Mycobacteriaceae	Mycobacterium	Mycobacterium smegmatis	0.471411167559596	0.15730422883928016	0.039768049652659204
-0.18535575647532443	0.011144477081884563	D04_O2.19	2012-02-01	1	Corynebacteriales	Mycobacteriaceae	Mycobacterium	Mycobacterium smegmatis	0.3760576861598663	0.13657564651016235	0
-0.18270331601260117	0.0528798212866963	D04_O2.19	2012-02-08	1	Corynebacteriales	Mycobacteriaceae	Mycobacterium	Mycobacterium smegmatis	0.36338380184351604	0.13361338561177497	0
-0.15688857911360202	0.04435592727996297	D04_O2.19	2012-02-14	1	Corynebacteriales	Mycobacteriaceae	Mycobacterium	Mycobacterium smegmatis	0.6434647226168493	0.14370946570811688	0
-0.19207496092201315	0.05339102253184562	D04_O2.19	2012-02-23	1	Corynebacteriales	Mycobacteriaceae	Mycobacterium	Mycobacterium smegmatis	0.4952281507391596	0.18422987260057536	0.034449089867363544
-0.19171435073135035	0.01870935590451497	D04_O2.19	2012-02-29	1	Corynebacteriales	Mycobacteriaceae	Mycobacterium	Mycobacterium smegmatis	0.3994132888506642	0.1524546695457886	0.04261498708554744
-0.1765627451036891	0.055908280096409184	D04_O2.19	2012-03-08	1	Corynebacteriales	Mycobacteriaceae	Mycobacterium	Mycobacterium smegmatis	0.45505783233417296	0.14344978553053653	0
-0.19715444468685128	0.03358531531865397	D04_O2.19	2012-03-14	1	Corynebacteriales	Mycobacteriaceae	Mycobacterium	Mycobacterium smegmatis	0.40639854786021684	0.15830344501704877	0
-0.15875284321414385	-0.0014263262897092354	D04_O2.19	2012-03-22	1	Corynebacteriales	Mycobacteriaceae	Mycobacterium	Mycobacterium smegmatis	0.4719112608892341	0.15911749152152255	0
-0.1334930301463547	0.03009516346879704	D04_O2.19	2012-03-28	1	Corynebacteriales	Mycobacteriaceae	Mycobacterium	Mycobacterium smegmatis	0.6365484764456185	0.16353445472362146	0
-0.17176824752750952	-0.006164975853881395	D04_O2.19	2012-04-04	1	Corynebacteriales	Mycobacteriaceae	Mycobacterium	Mycobacterium smegmatis	0.5024451389698024	0.19389950706056136	0.049410038867357856
-0.0022077243066686695	-0.01575804030404432	D04_O2.19	2012-04-10	1	Corynebacteriales	Mycobacteriaceae	Mycobacterium	Mycobacterium smegmatis	0.5630746356660757	0.4944487787412587	0.1738526784966075
-0.11134458446338542	-0.03590099517891275	D04_O2.19	2012-04-17	1	Corynebacteriales	Mycobacteriaceae	Mycobacterium	Mycobacterium smegmatis	1.1892714515622822	0.24306761533466184	0.06300857739944933
-0.16972041724818696	-0.034541659903681785	D04_O2.19	2012-04-25	1	Corynebacteriales	Mycobacteriaceae	Mycobacterium	Mycobacterium smegmatis	0.8373399861115813	0.2089181137530752	0.06221586242955059
-0.16359469411909103	0.03520760189554193	D04_O2.19	2012-05-03	1	Corynebacteriales	Mycobacteriaceae	Mycobacterium	Mycobacterium smegmatis	0.7285438497151897	0.1703779743355955	0.0566157426310481
-0.22086365767386942	0.06736177555842524	D05_G3.14.1	2011-03-21	1	Actinomycetales	Nocardioidaceae	Nocardioides	Nocardioides sp. JS614	0.5261802551323855	0.1366235475494179	0.046212274239280246
-0.21002090774426982	0.035467182144131255	D05_G3.14.1	2011-03-29	1	Actinomycetales	Nocardioidaceae	Nocardioides	Nocardioides sp. JS614	0.5745057221921657	0.18700223457223533	0.0564666967628522
-0.20743705425337586	0.003102274991319536	D05_G3.14.1	2011-04-05	1	Actinomycetales	Nocardioidaceae	Nocardioides	Nocardioides sp. JS614	0.5591450847534053	0.20793879721718087	0.07551234699251957
-0.1642401798805676	0.018038387201986115	D05_G3.14.1	2011-04-14	1	Actinomycetales	Nocardioidaceae	Nocardioides	Nocardioides sp. JS614	0.6006782685690052	0.31034095160463904	0.11371591589063901
-0.16403502495224004	0.0990481913385281	D05_G3.14.1	2011-04-21	1	Actinomycetales	Nocardioidaceae	Nocardioides	Nocardioides sp. JS614	0.47819109986473723	0.18622969092400152	0.061834809430559703
-0.1301530938521811	0.07135689425371135	D05_G3.14.1	2011-04-29	1	Actinomycetales	Nocardioidaceae	Nocardioides	Nocardioides sp. JS614	0.5494266237956684	0.2376838964265327	0.0725624831402743
-0.19698358553861248	0.01055875998670453	D05_G3.14.1	2011-05-06	1	Actinomycetales	Nocardioidaceae	Nocardioides	Nocardioides sp. JS614	0.688169031545378	0.2525176297728289	0.07416138432437164
-0.1549757342612935	0.04935365200989327	D05_G3.14.1	2011-05-13	1	Actinomycetales	Nocardioidaceae	Nocardioides	Nocardioides sp. JS614	0.9541923021912881	0.2674021592509327	0.08600458033572811
-0.16412331196374141	0.067577882224987465	D05_G3.14.1	2011-05-20	1	Actinomycetales	Nocardioidaceae	Nocardioides	Nocardioides sp. JS614	0.7576017915654544	0.1774982775461183	0
-0.16209340599210376	0.05815651863784232	D05_G3.14.1	2011-05-27	1	Actinomycetales	Nocardioidaceae	Nocardioides	Nocardioides sp. JS614	0.7114135272063642	0.22822337667887663	0.0706445513225529
-0.16505518808118821	0.12265850547480388	D05_G3.14.1	2011-06-03	1	Actinomycetales	Nocardioidaceae	Nocardioides	Nocardioides sp. JS614	0.6870680835893382	0.2242936944946492	0.08545146426497385
-0.18999504469372316	0.06727474955071426	D05_G3.14.1	2011-06-09	1	Actinomycetales	Nocardioidaceae	Nocardioides	Nocardioides sp. JS614	0.5578176565300847	0.17749445145489667	0.041746837090292296
-0.18813051337615994	0.07308650136366794	D05_G3.14.1	2011-06-17	1	Actinomycetales	Nocardioidaceae	Nocardioides	Nocardioides sp. JS614	0.6200162953165046	0.20966863437077282	0.07767776416222215
-0.1459437471288945	0.0048487678062473	D05_G3.14.1	2011-06-24	1	Actinomycetales	Nocardioidaceae	Nocardioides	Nocardioides sp. JS614	1.5387948425226383	0.31519806922126636	0.1178686485309995
-0.2024677900072376	0.022610906293286	D05_G3.14.1	2011-07-01	1	Actinomycetales	Nocardioidaceae	Nocardioides	Nocardioides sp. JS614	2.034482432124145	0.2738935546247874	0.11297200016558608
-0.2157990926346626	0.029099108440162808	D05_G3.14.1	2011-07-08	1	Actinomycetales	Nocardioidaceae	Nocardioides	Nocardioides sp. JS614	1.0949916798634616	0.21271173458916873	0.0862163189343724
-0.17050530161172628	0.0872079398242568	D05_G3.14.1	2011-08-05	1	Actinomycetales	Nocardioidaceae	Nocardioides	Nocardioides sp. JS614	2.8567675284201495	0.22792460306332504	0.08818950683735176
-0.1619498389940705	0.10480852221165257	D05_G3.14.1	2011-08-11	1	Actinomycetales	Nocardioidaceae	Nocardioides	Nocardioides sp. JS614	1.5163942476339187	0.2375601214632135	0.0987873499498839
-0.14624212847180248	0.04489689186901929	D05_G3.14.1	2011-08-19	1	Actinomycetales	Nocardioidaceae	Nocardioides	Nocardioides sp. JS614	1.2910566295813675	0.27329073267708137	0.10391393401713742
-0.12749732900094626	-0.002804133133319715	D05_G3.14.1	2011-08-29	1	Actinomycetales	Nocardioidaceae	Nocardioides	Nocardioides sp. JS614	1.1837010840448712	0.3973265187026315	0.15690205230786097
-0.16827709902600776	0.00782196716237137	D05_G3.14.1	2011-09-05	1	Actinomycetales	Nocardioidaceae	Nocardioides	Nocardioides sp. JS614	1.1715734126893922	0.32429044744850066	0.14482951628212448
-0.18042933574342152	-0.006065704427360856	D05_G3.14.1	2011-09-12	1	Actinomycetales	Nocardioidaceae	Nocardioides	Nocardioides sp. JS614	2.0314621615096007	0.33677060455298	0.13352814922512674
-0.18806608456883045	-0.04181783403411502	D05_G3.14.1	2011-09-19	1	Actinomycetales	Nocardioidaceae	Nocardioides	Nocardioides sp. JS614	2.523836413656118	0.36090321816955945	0.13414862124103422
-0.19190590077939265	-0.002506245307828215	D05_G3.14.1	2011-09-28	1	Actinomycetales	Nocardioidaceae	Nocardioides	Nocardioides sp. JS614	6.482859596096982	0.32586187825713764	0.13394318674192374
-0.21970210426207043	0.045316121743867656	D05_G3.14.1	2011-10-05	1	Actinomycetales	Nocardioidaceae	Nocardioides	Nocardioides sp. JS614	5.5920602288823495	0.2810898018102623	0.08496342912808762
-0.19445997507835766	-0.030850000646345542	D05_G3.14.1	2011-10-12	1	Actinomycetales	Nocardioidaceae	Nocardioides	Nocardioides sp. JS614	8.304557128922763	0.3088264786758495	0.11001718760280614
-0.17879872676571568	-0.02952172964513407	D05_G3.14.1	2011-11-02	1	Actinomycetales	Nocardioidaceae	Nocardioides	Nocardioides sp. JS614	2.8411541808962206	0.358542850485483	0.15140530687877518
-0.17371684085301442	-0.02972165269099148	D05_G3.14.1	2011-11-07	1	Actinomycetales	Nocardioidaceae	Nocardioides	Nocardioides sp. JS614	1.9490213312868798	0.3172683902607111	0.12946719186746947
-0.20564607476326915	-0.0219110931316963	D05_G3.14.1	2011-11-16	1	Actinomycetales	Nocardioidaceae	Nocardioides	Nocardioides sp. JS614	2.3047965599092852	0.22865317458022585	0.08392923109119621
-0.16216120861904187	-0.046611011357250695	D05_G3.14.1	2011-11-23	1	Actinomycetales	Nocardioidaceae	Nocardioides	Nocardioides sp. JS614	3.4658906610420384	0.2942552784136791	0.11561711231566724
-0.195324140857792	-0.06288554266063545	D05_G3.14.1	2011-11-29	1	Actinomycetales	Nocardioidaceae	Nocardioides	Nocardioides sp. JS614	5.838097689555929	0.26735470610411544	0.09277706195814939
-0.22347399939177567	-0.010148458204069555	D05_G3.14.1	2011-12-21	1	Actinomycetales	Nocardioidaceae	Nocardioides	Nocardioides sp. JS614	4.803135073417998	0.2243937481573586	0.08529431529071646
-0.18507101904166115	-0.006543340801249781	D05_G3.14.1	2011-12-28	1	Actinomycetales	Nocardioidaceae	Nocardioides	Nocardioides sp. JS614	2.3082636097265015	0.3210352066692743	0.12936523325392946
-0.15934770846531796	9.103341980757051e-4	D05_G3.14.1	2012-01-03	1	Actinomycetales	Nocardioidaceae	Nocardioides	Nocardioides sp. JS614	1.6216573457607477	0.32519667692108717	0.11845669836001912
-0.13907935219784767	-0.020731027985801065	D05_G3.14.1	2012-01-11	1	Actinomycetales	Nocardioidaceae	Nocardioides	Nocardioides sp. JS614	1.1664270419927578	0.35466994497732535	0.16618653557617485
-0.17120361952786778	0.024663170100634645	D05_G3.14.1	2012-01-19	1	Actinomycetales	Nocardioidaceae	Nocardioides	Nocardioides sp. JS614	0.8290061630851822	0.2685673016167464	0.06761503399160276
-0.18154036937042187	-0.012423638921121243	D05_G3.14.1	2012-01-25	1	Actinomycetales	Nocardioidaceae	Nocardioides	Nocardioides sp. JS614	0.6595122240532222	0.2641778006691603	0.07584711919188235
-0.214532219654283	-0.0038102318165090087	D05_G3.14.1	2012-02-01	1	Actinomycetales	Nocardioidaceae	Nocardioides	Nocardioides sp. JS614	0.49017246764999345	0.22926863401102185	0.06141798786777775
-0.20947368237263642	0.012102634148419217	D05_G3.14.1	2012-02-08	1	Actinomycetales	Nocardioidaceae	Nocardioides	Nocardioides sp. JS614	0.4516586365656007	0.21550439040702488	0.05436968857905651
-0.16565060452262853	0.04457471497145666	D05_G3.14.1	2012-02-14	1	Actinomycetales	Nocardioidaceae	Nocardioides	Nocardioides sp. JS614	0.6111921753416694	0.18060971960808328	0
-0.1940563529376145	0.05723678582566889	D05_G3.14.1	2012-02-23	1	Actinomycetales	Nocardioidaceae	Nocardioides	Nocardioides sp. JS614	0.49729312318199403	0.18219699234809808	0.046965929569269996
-0.2264511389940289	0.030829520462104482	D05_G3.14.1	2012-02-29	1	Actinomycetales	Nocardioidaceae	Nocardioides	Nocardioides sp. JS614	0.427961191645481	0.20917137904021427	0.0567901768511514
-0.1973083310803505	0.036522489004485084	D05_G3.14.1	2012-03-08	1	Actinomycetales	Nocardioidaceae	Nocardioides	Nocardioides sp. JS614	0.49388123548729945	0.22530387580562966	0.05710425307455015
-0.1898149002143055	0.01569212493756415	D05_G3.14.1	2012-03-14	1	Actinomycetales	Nocardioidaceae	Nocardioides	Nocardioides sp. JS614	0.49262044782102343	0.24373522791635	0.050263635855512606
-0.1622917865799882	0.07421713188722096	D05_G3.14.1	2012-03-22	1	Actinomycetales	Nocardioidaceae	Nocardioides	Nocardioides sp. JS614	0.6386910137800954	0.25531167475804833	0.050734434535554054
-0.20309812186742984	0.01442651624240254	D05_G3.14.1	2012-03-28	1	Actinomycetales	Nocardioidaceae	Nocardioides	Nocardioides sp. JS614	0.7137766132230028	0.24414457783699	0.0592326174996902
-0.13779478066113993	-0.004672034435478001	D05_G3.14.1	2012-04-04	1	Actinomycetales	Nocardioidaceae	Nocardioides	Nocardioides sp. JS614	0.7133085835615116	0.3460671933015697	0.0965701860950346
-0.023614199760002515	-0.023466006016098793	D05_G3.14.1	2012-04-10	1	Actinomycetales	Nocardioidaceae	Nocardioides	Nocardioides sp. JS614	1.0443485876650083	0.7407052926674648	0.319769947035088
-0.13584845913084798	-0.040166521204189204	D05_G3.14.1	2012-04-17	1	Actinomycetales	Nocardioidaceae	Nocardioides	Nocardioides sp. JS614	3.076503650470309	0.44914689627787235	0.16509453553696696
-0.14988742746776568	-0.008737349798685347	D05_G3.14.1	2012-04-25	1	Actinomycetales	Nocardioidaceae	Nocardioides	Nocardioides sp. JS614	2.994042735840412	0.39297719443895796	0.1591724348676254
-0.16186579444861693	0.029343290318238388	D05_G3.14.1	2012-05-03	1	Actinomycetales	Nocardioidaceae	Nocardioides	Nocardioides sp. JS614	1.9629626110203333	0.322277959732896	0.12137004196850004
-0.14011625790552115	-0.06748814436968412	D05_G3.4	2011-03-21	1	Actinomycetales	Nocardioidaceae	Nocardioides	Nocardioides sp. JS614	0.7525045135966206	0.41443841985265795	0.0831203433023825
-0.12862983239397477	-0.057535926753979304	D05_G3.4	2011-03-29	1	Actinomycetales	Nocardioidaceae	Nocardioides	Nocardioides sp. JS614	0.791780245963853	0.5218959732880887	0.10020376615971
-0.1257320941848402	-0.06323780387937852	D05_G3.4	2011-04-05	1	Actinomycetales	Nocardioidaceae	Nocardioides	Nocardioides sp. JS614	0.6790759873418531	0.581393402649325	0.134136533461084
-0.19199588255014546	-0.04809273431205232	D05_G3.4	2011-04-14	1	Actinomycetales	Nocardioidaceae	Nocardioides	Nocardioides sp. JS614	0.47575660240835255	0.4401093652195856	0.104549642128348
-0.17951227508869183	-0.018908136845884577	D05_G3.4	2011-04-21	1	Actinomycetales	Nocardioidaceae	Nocardioides	Nocardioides sp. JS614	0.38007043885537506	0.29649084960970773	0.0513973962142335
-0.10442033675648993	-0.04460417766467918	D05_G3.4	2011-04-29	1	Actinomycetales	Nocardioidaceae	Nocardioides	Nocardioides sp. JS614	0.45451101320888415	0.5331989926500578	0.070887440715052
-0.07798658315960212	-0.048183714164822644	D05_G3.4	2011-05-06	1	Actinomycetales	Nocardioidaceae	Nocardioides	Nocardioides sp. JS614	0.741525577384502	0.5293023519588529	0.137913972836998
-0.0985742663102324	-0.011062289636478378	D05_G3.4	2011-05-13	1	Actinomycetales	Nocardioidaceae	Nocardioides	Nocardioides sp. JS614	0.8786965882473086	0.45017091728076236	0.0813729916804188
-0.1584106431033638	-0.01851632681656772	D05_G3.4	2011-05-20	1	Actinomycetales	Nocardioidaceae	Nocardioides	Nocardioides sp. JS614	0.5566513818249205	0.3043656300793397	0
-0.16922634901033357	-0.04405726924502316	D05_G3.4	2011-05-27	1	Actinomycetales	Nocardioidaceae	Nocardioides	Nocardioides sp. JS614	0.45799355320844765	0.37936158038588186	0.0445246123988169
-0.16235390327857138	-0.034491029539286656	D05_G3.4	2011-06-03	1	Actinomycetales	Nocardioidaceae	Nocardioides	Nocardioides sp. JS614	0.44301973598263017	0.37050950252240206	0.0685015062873852
-0.20517225224591928	-0.01183889999057312	D05_G3.4	2011-06-09	1	Actinomycetales	Nocardioidaceae	Nocardioides	Nocardioides sp. JS614	0.38712527543834624	0.30619164383906633	0
-0.17502475228776887	-0.06305093339018211	D05_G3.4	2011-06-17	1	Actinomycetales	Nocardioidaceae	Nocardioides	Nocardioides sp. JS614	0.4128607433093837	0.38316460648857176	0.0787130394848442
-0.0829104820957419	-0.07228691242304246	D05_G3.4	2011-06-24	1	Actinomycetales	Nocardioidaceae	Nocardioides	Nocardioides sp. JS614	1.2988975179170743	0.5894740504683212	0.178783053169739
-0.19230921658194203	-0.04152001844208265	D05_G3.4	2011-07-01	1	Actinomycetales	Nocardioidaceae	Nocardioides	Nocardioides sp. JS614	1.0056319561339977	0.3949135746982244	0.110878475499623
-0.16983519317163917	-0.05070003511244766	D05_G3.4	2011-07-08	1	Actinomycetales	Nocardioidaceae	Nocardioides	Nocardioides sp. JS614	0.650297893618115	0.3803942385210677	0.0944610401010669
-0.13851786937970317	0.008020181116999819	D05_G3.4	2011-08-05	1	Actinomycetales	Nocardioidaceae	Nocardioides	Nocardioides sp. JS614	1.1866328765807408	0.43443144477956575	0.10846231983184522
-0.21212005162732092	0.014396295150377726	D05_G3.4	2011-08-11	1	Actinomycetales	Nocardioidaceae	Nocardioides	Nocardioides sp. JS614	0.5888047360317777	0.2787396590129067	0.07966195770917896
-0.1771195524471344	-0.008327402584874372	D05_G3.4	2011-08-19	1	Actinomycetales	Nocardioidaceae	Nocardioides	Nocardioides sp. JS614	0.6236067553685161	0.42227764097926157	0.0901917081207825
-0.11373795436243828	-0.031153350548107174	D05_G3.4	2011-08-29	1	Actinomycetales	Nocardioidaceae	Nocardioides	Nocardioides sp. JS614	0.6837666277620932	0.5259633224669605	0.132453934896932
-0.16424521059317593	-0.017726804152435185	D05_G3.4	2011-09-05	1	Actinomycetales	Nocardioidaceae	Nocardioides	Nocardioides sp. JS614	0.7333000782661281	0.4952775148067097	0.116317884671491
-0.06002557672653329	-0.059619769292630256	D05_G3.4	2011-09-12	1	Actinomycetales	Nocardioidaceae	Nocardioides	Nocardioides sp. JS614	1.3719547573172703	0.6543966556641684	0.205080436823345
-0.043737778696794474	-0.0982472419999172	D05_G3.4	2011-09-19	1	Actinomycetales	Nocardioidaceae	Nocardioides	Nocardioides sp. JS614	2.126368442256055	0.6663239245553964	0.19814147958424905
-0.10804514114564495	-0.07079847749387576	D05_G3.4	2011-09-28	1	Actinomycetales	Nocardioidaceae	Nocardioides	Nocardioides sp. JS614	8.591668185980202	0.6461722106853326	0.19995072695613433
-0.20564960840372104	-0.03812359833302964	D05_G3.4	2011-10-05	1	Actinomycetales	Nocardioidaceae	Nocardioides	Nocardioides sp. JS614	5.723553649169232	0.42278702118753303	0.09717346534952684
-0.056955635508056636	-0.08539538600085259	D05_G3.4	2011-10-12	1	Actinomycetales	Nocardioidaceae	Nocardioides	Nocardioides sp. JS614	2.064562478534016	0.6983126942800757	0.21322738914175896
-0.12523651223090723	-0.08225203345143486	D05_G3.4	2011-11-02	1	Actinomycetales	Nocardioidaceae	Nocardioides	Nocardioides sp. JS614	3.5262465961854366	0.5365132690400974	0.18565281511278292
-0.16333207659331764	-0.08616694814037086	D05_G3.4	2011-11-07	1	Actinomycetales	Nocardioidaceae	Nocardioides	Nocardioides sp. JS614	2.280634575950085	0.46544710816370205	0.14107267196441237
-0.19694213568694816	-0.11314020466241308	D05_G3.4	2011-11-16	1	Actinomycetales	Nocardioidaceae	Nocardioides	Nocardioides sp. JS614	1.789996056278414	0.36934483349680686	0.09471597731969955
-0.1782952415877135	-0.08055540664356958	D05_G3.4	2011-11-23	1	Actinomycetales	Nocardioidaceae	Nocardioides	Nocardioides sp. JS614	2.026787322557662	0.3769231706359897	0.11562657669961984
-0.1871250797212906	-0.06942241139699758	D05_G3.4	2011-11-29	1	Actinomycetales	Nocardioidaceae	Nocardioides	Nocardioides sp. JS614	4.858924305489868	0.34869701356273275	0.09390255011887566
-0.17676734041459194	-0.06665177645054403	D05_G3.4	2011-12-21	1	Actinomycetales	Nocardioidaceae	Nocardioides	Nocardioides sp. JS614	3.8946386352626186	0.34824564794335733	0.10968664564246358
-0.16149756348006614	-0.05746358698541129	D05_G3.4	2011-12-28	1	Actinomycetales	Nocardioidaceae	Nocardioides	Nocardioides sp. JS614	1.8213380305600495	0.46509882207989717	0.15412647512841537
-0.12950130343563687	-0.07054903304617595	D05_G3.4	2012-01-03	1	Actinomycetales	Nocardioidaceae	Nocardioides	Nocardioides sp. JS614	1.0168954969902622	0.43820443733663683	0.0868509023705823
-0.17958570266481635	-0.0551169288901921	D05_G3.4	2012-01-11	1	Actinomycetales	Nocardioidaceae	Nocardioides	Nocardioides sp. JS614	0.5997733981243188	0.4038554163380838	0.105749319468938
-0.13398963050859394	-0.020070923607414966	D05_G3.4	2012-01-19	1	Actinomycetales	Nocardioidaceae	Nocardioides	Nocardioides sp. JS614	0.48493308600991	0.3919736335416396	0.0614821914173106
-0.16437906692576115	-0.07050604215693139	D05_G3.4	2012-01-25	1	Actinomycetales	Nocardioidaceae	Nocardioides	Nocardioides sp. JS614	0.46118626350965325	0.4352795688560927	0.0834811967650479
-0.15247664517333653	-0.08367086519673943	D05_G3.4	2012-02-01	1	Actinomycetales	Nocardioidaceae	Nocardioides	Nocardioides sp. JS614	0.43904954122341905	0.4316000963798213	0.0817666757933228
-0.05994149811629198	-0.0735253001324948	D05_G3.4	2012-02-08	1	Actinomycetales	Nocardioidaceae	Nocardioides	Nocardioides sp. JS614	0.5496910902223904	0.622055377183972	0.112912759669371
-0.030537809494901712	-0.06252187166758778	D05_G3.4	2012-02-14	1	Actinomycetales	Nocardioidaceae	Nocardioides	Nocardioides sp. JS614	0.8023702884891645	0.5831604400894818	0.0279614754853982
-0.08893201918852901	-0.0771254669172612	D05_G3.4	2012-02-23	1	Actinomycetales	Nocardioidaceae	Nocardioides	Nocardioides sp. JS614	0.7739951796962224	0.6042721761013047	0.1156658082018
-0.04675364663917092	-0.060313254956753194	D05_G3.4	2012-02-29	1	Actinomycetales	Nocardioidaceae	Nocardioides	Nocardioides sp. JS614	0.6785941075755331	0.6149033716730007	0.14311183599938
-0.09311460051951874	-0.053954293411375205	D05_G3.4	2012-03-08	1	Actinomycetales	Nocardioidaceae	Nocardioides	Nocardioides sp. JS614	0.7299889244573555	0.6254545852922303	0.114233231022827
-0.09668834252755326	-0.06106238296317661	D05_G3.4	2012-03-14	1	Actinomycetales	Nocardioidaceae	Nocardioides	Nocardioides sp. JS614	0.5856067270520595	0.5096221061667848	0.0595795314023571
-0.12594332603240901	-0.03656435783988425	D05_G3.4	2012-03-22	1	Actinomycetales	Nocardioidaceae	Nocardioides	Nocardioides sp. JS614	0.5504821269074192	0.4739139557732807	0.0374684711857229
-0.16457583857796607	-0.03361286685217512	D05_G3.4	2012-03-28	1	Actinomycetales	Nocardioidaceae	Nocardioides	Nocardioides sp. JS614	0.46872007786563086	0.42207835709351893	0.0247342259634245
-0.0665645477570854	-0.07964176839102476	D05_G3.4	2012-04-04	1	Actinomycetales	Nocardioidaceae	Nocardioides	Nocardioides sp. JS614	0.5548620415549007	0.5954427831522776	0.1275481834081446
0.13012780879399627	-0.03525170255859075	D05_G3.4	2012-04-10	1	Actinomycetales	Nocardioidaceae	Nocardioides	Nocardioides sp. JS614	0.91263816042319	1.4246323892067347	0.4891232905766069
-0.00581006811162882	-0.05758307303436629	D05_G3.4	2012-04-17	1	Actinomycetales	Nocardioidaceae	Nocardioides	Nocardioides sp. JS614	2.1831072956077264	0.8699498839186895	0.2480308841305549
-0.07672177822191804	-0.06698851475003853	D05_G3.4	2012-04-25	1	Actinomycetales	Nocardioidaceae	Nocardioides	Nocardioides sp. JS614	2.911222463325642	0.6380757833273659	0.19728679314210917
-0.07548267569269794	-0.07749094655606434	D05_G3.4	2012-05-03	1	Actinomycetales	Nocardioidaceae	Nocardioides	Nocardioides sp. JS614	2.402199370959022	0.6318577090234367	0.18662654506547066
-0.04722787246512313	0.2139692317869364	D05_L3.17	2011-03-21	3	Rhodocyclales	Rhodocyclaceae	Thiobacillus	Thiobacillus denitrificans	0.6072860377603883	0.10753721104902049	0.0376111110913242
-0.034475678273496804	0.19441777495515006	D05_L3.17	2011-03-29	3	Rhodocyclales	Rhodocyclaceae	Thiobacillus	Thiobacillus denitrificans	0.707940420251697	0.12884034986623688	0.044506480077525196
-0.05804304509677748	0.1872694705827487	D05_L3.17	2011-04-05	3	Rhodocyclales	Rhodocyclaceae	Thiobacillus	Thiobacillus denitrificans	0.6402286436252012	0.13154550687225758	0.04990926120066487
0.16292898517328705	0.1566755492332386	D05_L3.17	2011-04-14	3	Rhodocyclales	Rhodocyclaceae	Thiobacillus	Thiobacillus denitrificans	0.8503565264188373	0.5984668354268214	0.26712387372706003
-0.03616460485769974	0.18774856781383004	D05_L3.17	2011-04-21	3	Rhodocyclales	Rhodocyclaceae	Thiobacillus	Thiobacillus denitrificans	0.7402768690445999	0.1399959010621968	0.043499833253645245
-0.03767851288673021	0.17499862333854124	D05_L3.17	2011-04-29	3	Rhodocyclales	Rhodocyclaceae	Thiobacillus	Thiobacillus denitrificans	0.919519609431694	0.1522941430272909	0.04118582490009284
-0.011564199354225745	0.17771457155964154	D05_L3.17	2011-05-06	3	Rhodocyclales	Rhodocyclaceae	Thiobacillus	Thiobacillus denitrificans	1.041348999785613	0.20443171249754763	0.0680143907116974
-0.03005322505689004	0.1576783911936397	D05_L3.17	2011-05-13	3	Rhodocyclales	Rhodocyclaceae	Thiobacillus	Thiobacillus denitrificans	2.165138438883597	0.20141554112168847	0.05468975959415853
-0.004948237769333878	0.17411571475875162	D05_L3.17	2011-05-20	3	Rhodocyclales	Rhodocyclaceae	Thiobacillus	Thiobacillus denitrificans	2.8580941397793613	0.22927139006499894	0.04979330718300224
0.06533261077693524	0.18765699717543177	D05_L3.17	2011-05-27	3	Rhodocyclales	Rhodocyclaceae	Thiobacillus	Thiobacillus denitrificans	3.9295687817904295	0.31577100188226565	0.11502906668980928
0.04735393381524856	0.165400095038311	D05_L3.17	2011-06-03	3	Rhodocyclales	Rhodocyclaceae	Thiobacillus	Thiobacillus denitrificans	2.7738622194138496	0.3342145936196201	0.10607254191180712
0.02336704485398858	0.17702123972577385	D05_L3.17	2011-06-09	3	Rhodocyclales	Rhodocyclaceae	Thiobacillus	Thiobacillus denitrificans	3.283927852493949	0.2776172175008972	0.09379400906568675
0.02570864368285514	0.1683946434767125	D05_L3.17	2011-06-17	3	Rhodocyclales	Rhodocyclaceae	Thiobacillus	Thiobacillus denitrificans	2.755925363158231	0.30982622676910104	0.10760022917602818
0.027210409628020443	0.16542036398925428	D05_L3.17	2011-06-24	3	Rhodocyclales	Rhodocyclaceae	Thiobacillus	Thiobacillus denitrificans	1.5052963546118086	0.2541804950914508	0.10143192905998152
6.799847557845016e-4	0.17808195978126812	D05_L3.17	2011-07-01	3	Rhodocyclales	Rhodocyclaceae	Thiobacillus	Thiobacillus denitrificans	2.3236826336446614	0.22995762896304986	0.09578438647891926
-0.06004194515817235	0.22919553988247401	D05_L3.17	2011-07-08	3	Rhodocyclales	Rhodocyclaceae	Thiobacillus	Thiobacillus denitrificans	3.370878180371932	0.07579093578562245	0.021655475091918612
0.0029013307808979185	0.18455580920829895	D05_L3.17	2011-08-05	3	Rhodocyclales	Rhodocyclaceae	Thiobacillus	Thiobacillus denitrificans	2.87600306381098	0.2313553146294377	0.08519555375790863
0.0100807667584058	0.1559302531678359	D05_L3.17	2011-08-11	3	Rhodocyclales	Rhodocyclaceae	Thiobacillus	Thiobacillus denitrificans	1.6520480587340405	0.25750587925774654	0.10348790462042867
0.00900350973569723	0.16947988038166345	D05_L3.17	2011-08-19	3	Rhodocyclales	Rhodocyclaceae	Thiobacillus	Thiobacillus denitrificans	1.1700126491844483	0.2474070823431822	0.10668566444985046
0.028198408151909916	0.1587033106183141	D05_L3.17	2011-08-29	3	Rhodocyclales	Rhodocyclaceae	Thiobacillus	Thiobacillus denitrificans	1.410329433184058	0.2983102774610064	0.11985163226947078
0.022726502188285848	0.17034076920791089	D05_L3.17	2011-09-05	3	Rhodocyclales	Rhodocyclaceae	Thiobacillus	Thiobacillus denitrificans	2.006722479752698	0.27706165581347003	0.1197547545835537
-0.034130600763632994	0.16283669348056598	D05_L3.17	2011-09-12	3	Rhodocyclales	Rhodocyclaceae	Thiobacillus	Thiobacillus denitrificans	1.3079130887052748	0.2010818134686974	0.09317460654029214
0.056968345835482825	0.16190183695781363	D05_L3.17	2011-09-19	3	Rhodocyclales	Rhodocyclaceae	Thiobacillus	Thiobacillus denitrificans	1.7016866892347673	0.34420670413712734	0.13805051066306034
0.023752585159747694	0.15429175404625603	D05_L3.17	2011-09-28	3	Rhodocyclales	Rhodocyclaceae	Thiobacillus	Thiobacillus denitrificans	1.266700305333632	0.28662296704813955	0.13943051644651708
0.001424427144557208	0.18827789171335685	D05_L3.17	2011-10-05	3	Rhodocyclales	Rhodocyclaceae	Thiobacillus	Thiobacillus denitrificans	2.769391522847716	0.2611128140595692	0.09876637174836359
-0.002184912579566079	0.16415226573837124	D05_L3.17	2011-10-12	3	Rhodocyclales	Rhodocyclaceae	Thiobacillus	Thiobacillus denitrificans	1.8687227138938995	0.2753851607804909	0.10305490455722566
0.011172694766466686	0.1591758059539423	D05_L3.17	2011-11-02	3	Rhodocyclales	Rhodocyclaceae	Thiobacillus	Thiobacillus denitrificans	2.53814011010528	0.2734219130933888	0.11980358187876514
0.005215229230290498	0.1750161553915842	D05_L3.17	2011-11-07	3	Rhodocyclales	Rhodocyclaceae	Thiobacillus	Thiobacillus denitrificans	1.6940779293399646	0.198710137726699	0.07219458471780121
-0.028550230953445343	0.1978578568950255	D05_L3.17	2011-11-16	3	Rhodocyclales	Rhodocyclaceae	Thiobacillus	Thiobacillus denitrificans	2.0243387464353058	0.1405686473653681	0.04638996466770058
-0.047509022937413346	0.18305031832942803	D05_L3.17	2011-11-23	3	Rhodocyclales	Rhodocyclaceae	Thiobacillus	Thiobacillus denitrificans	3.9474208855144997	0.153397716541232	0.06122970724247938
-0.010087807479399205	0.18329654096543815	D05_L3.17	2011-11-29	3	Rhodocyclales	Rhodocyclaceae	Thiobacillus	Thiobacillus denitrificans	5.391772374391958	0.18486240907970455	0.07173193675515012
-0.032658897779380906	0.18486239206891317	D05_L3.17	2011-12-21	3	Rhodocyclales	Rhodocyclaceae	Thiobacillus	Thiobacillus denitrificans	0.7744692019403602	0.13391931139583393	0.0307105225872389
-0.07478654397126247	0.18015523268078476	D05_L3.17	2011-12-28	3	Rhodocyclales	Rhodocyclaceae	Thiobacillus	Thiobacillus denitrificans	0.5631124284009622	0.13305139454610074	0.0387143087431285
-0.06695958033893583	0.18379254777595067	D05_L3.17	2012-01-03	3	Rhodocyclales	Rhodocyclaceae	Thiobacillus	Thiobacillus denitrificans	0.6308629040977317	0.12899489336849734	0.019760286389188454
-0.03635918760739542	0.19254641413139476	D05_L3.17	2012-01-11	3	Rhodocyclales	Rhodocyclaceae	Thiobacillus	Thiobacillus denitrificans	0.63993516581491106	0.16647162629860537	0.07689688092129895
-0.06839207064353403	0.15564038738998814	D05_L3.17	2012-01-19	3	Rhodocyclales	Rhodocyclaceae	Thiobacillus	Thiobacillus denitrificans	0.6856483242383171	0.138814904903886	0.0323713876464386
-0.07026428734973891	0.17468650655282855	D05_L3.17	2012-01-25	3	Rhodocyclales	Rhodocyclaceae	Thiobacillus	Thiobacillus denitrificans	0.5018917399502483	0.13986972608894854	0.04263003486785545
-0.070036592852463	0.1535669477333127	D05_L3.17	2012-02-01	3	Rhodocyclales	Rhodocyclaceae	Thiobacillus	Thiobacillus denitrificans	0.5089949254033103	0.13432126165651354	0.03264637920208495
-0.06495373978024396	0.18529390805481127	D05_L3.17	2012-02-08	3	Rhodocyclales	Rhodocyclaceae	Thiobacillus	Thiobacillus denitrificans	0.6126406132869201	0.14973411486491608	0.0446659355611948
-0.03626456769743591	0.17920008803935022	D05_L3.17	2012-02-14	3	Rhodocyclales	Rhodocyclaceae	Thiobacillus	Thiobacillus denitrificans	0.5773577339205298	0.143106994763325	0
-0.017342712162750552	0.19261859606634815	D05_L3.17	2012-02-23	3	Rhodocyclales	Rhodocyclaceae	Thiobacillus	Thiobacillus denitrificans	0.552709492360438	0.14892739258470575	0.04096029880706241
-0.019681988660248985	0.19220616784779856	D05_L3.17	2012-02-29	3	Rhodocyclales	Rhodocyclaceae	Thiobacillus	Thiobacillus denitrificans	0.50755679661519	0.1482298865446476	0.047331810999999405
-0.04697472749441883	0.1782457455928425	D05_L3.17	2012-03-08	3	Rhodocyclales	Rhodocyclaceae	Thiobacillus	Thiobacillus denitrificans	0.4800769933344774	0.15580318522836595	0
-0.03489425502036381	0.18306560681347933	D05_L3.17	2012-03-14	3	Rhodocyclales	Rhodocyclaceae	Thiobacillus	Thiobacillus denitrificans	0.5599564707581243	0.14609385222156945	0
-0.04067153063985442	0.16759047567247337	D05_L3.17	2012-03-22	3	Rhodocyclales	Rhodocyclaceae	Thiobacillus	Thiobacillus denitrificans	0.4999874701436681	0.1483784657258881	0
-0.04370239623669528	0.16397744187430596	D05_L3.17	2012-03-28	3	Rhodocyclales	Rhodocyclaceae	Thiobacillus	Thiobacillus denitrificans	0.4980305436843886	0.13565678230832726	0
-0.028875140136151452	0.17712223297954935	D05_L3.17	2012-04-04	3	Rhodocyclales	Rhodocyclaceae	Thiobacillus	Thiobacillus denitrificans	0.3971515203152519	0.16436281241822825	0.0447360505231441
0.1396173288367932	0.16749688707349472	D05_L3.17	2012-04-10	3	Rhodocyclales	Rhodocyclaceae	Thiobacillus	Thiobacillus denitrificans	0.553193475248301	0.527075840663341	0.2475388306060155
-0.04471991943248552	0.18325137150099358	D05_L3.17	2012-04-17	3	Rhodocyclales	Rhodocyclaceae	Thiobacillus	Thiobacillus denitrificans	0.654452172127965	0.1686199362088156	0.052598467427020554
-0.016864044575926135	0.1851494786951142	D05_L3.17	2012-04-25	3	Rhodocyclales	Rhodocyclaceae	Thiobacillus	Thiobacillus denitrificans	0.8900326360036107	0.2209215199570135	0.0725104533955217
0.0439902044752628	0.16430376060081084	D05_L3.17	2012-05-03	3	Rhodocyclales	Rhodocyclaceae	Thiobacillus	Thiobacillus denitrificans	1.1067465873131879	0.2664142085934459	0.0972904185955004
-0.09494673789628967	4.6391620204635933e-4	D08_G1.16	2011-03-21	2	Sphingobacteriales	Chitinophaga	Chitinophaga pinensis	Haliscomenobacter hydrossis	5.175641288660046	0.22097617706171496	0.06635934331660703
-0.13341597839675087	-0.08062572020392172	D08_G1.16	2011-03-29	2	Sphingobacteriales	Chitinophaga	Chitinophaga pinensis	Haliscomenobacter hydrossis	4.661468248351334	0.2642521166760421	0.08106492869967621
-0.09235540747354161	-0.11195969115158429	D08_G1.16	2011-04-05	2	Sphingobacteriales	Chitinophaga	Chitinophaga pinensis	Haliscomenobacter hydrossis	3.5871297766164303	0.30335464203348783	0.12757292676544246
-0.1303646743314756	-0.10644376892812331	D08_G1.16	2011-04-14	2	Sphingobacteriales	Chitinophaga	Chitinophaga pinensis	Haliscomenobacter hydrossis	3.5847520185293877	0.29320882581605645	0.08506270855168963
-0.09816220557329104	-0.11022088263043509	D08_G1.16	2011-04-21	2	Sphingobacteriales	Chitinophaga	Chitinophaga pinensis	Haliscomenobacter hydrossis	3.925494077030239	0.3705700513787025	0.1004581021637614
-0.07531933370647036	-0.08986752356506042	D08_G1.16	2011-04-29	2	Sphingobacteriales	Chitinophaga	Chitinophaga pinensis	Haliscomenobacter hydrossis	3.840340812410918	0.36608805192736704	0.09314890989086785
-0.10117810956314677	-0.12529678203337305	D08_G1.16	2011-05-06	2	Sphingobacteriales	Chitinophaga	Chitinophaga pinensis	Haliscomenobacter hydrossis	3.9254576779750936	0.2868650038096312	0.10508173025607673
-0.11903916271032051	-0.0746706888311756	D08_G1.16	2011-05-13	2	Sphingobacteriales	Chitinophaga	Chitinophaga pinensis	Haliscomenobacter hydrossis	4.583143869519098	0.2621166455090739	0.08944281927413314
-0.1100146662048414	-0.009778869518390097	D08_G1.16	2011-05-20	2	Sphingobacteriales	Chitinophaga	Chitinophaga pinensis	Haliscomenobacter hydrossis	5.846601226838869	0.23689148504435795	0.06915914998144823
-0.10677938264315176	-0.11486796144891821	D08_G1.16	2011-05-27	2	Sphingobacteriales	Chitinophaga	Chitinophaga pinensis	Haliscomenobacter hydrossis	4.365252852716206	0.2921123496690635	0.10844004332659754
-0.07739653846017643	-0.11701492894404335	D08_G1.16	2011-06-03	2	Sphingobacteriales	Chitinophaga	Chitinophaga pinensis	Haliscomenobacter hydrossis	3.5287867413614133	0.418342655529308	0.10245263629512918
-0.10110356181121959	-0.07614985699205512	D08_G1.16	2011-06-09	2	Sphingobacteriales	Chitinophaga	Chitinophaga pinensis	Haliscomenobacter hydrossis	4.294080582883324	0.30374382784437043	0.06368488946340194
-0.10735707681194905	-0.04988911484904411	D08_G1.16	2011-06-17	2	Sphingobacteriales	Chitinophaga	Chitinophaga pinensis	Haliscomenobacter hydrossis	4.762709567404399	0.3151857821766114	0.06736384760784786
-0.08075898052289074	-0.1562945687033959	D08_G1.16	2011-06-24	2	Sphingobacteriales	Chitinophaga	Chitinophaga pinensis	Haliscomenobacter hydrossis	3.3378997095734637	0.31456437492613953	0.126793128595164
-0.12991021858254284	-0.08366168085469854	D08_G1.16	2011-07-01	2	Sphingobacteriales	Chitinophaga	Chitinophaga pinensis	Haliscomenobacter hydrossis	3.778953755898767	0.21307449618155413	0.09908019252271055
-0.08531196922811005	-0.0492132292425706	D08_G1.16	2011-07-08	2	Sphingobacteriales	Chitinophaga	Chitinophaga pinensis	Haliscomenobacter hydrossis	4.235593458795316	0.22935050899100234	0.08817912134389655
-0.10799821728553462	-0.002848182702561641	D08_G1.16	2011-08-05	2	Sphingobacteriales	Chitinophaga	Chitinophaga pinensis	Haliscomenobacter hydrossis	7.312339705493797	0.20947723089647377	0.056733720839683505
-0.1450355241205012	-0.03573460659100864	D08_G1.16	2011-08-11	2	Sphingobacteriales	Chitinophaga	Chitinophaga pinensis	Haliscomenobacter hydrossis	8.856913713531837	0.21383171662514056	0.0693724761764622
-0.09680566229088092	-0.15999427661876947	D08_G1.16	2011-08-19	2	Sphingobacteriales	Chitinophaga	Chitinophaga pinensis	Haliscomenobacter hydrossis	6.254260006286009	0.3589319185848188	0.11045999926857455
-0.09627239715505018	-0.1435474753234319	D08_G1.16	2011-08-29	2	Sphingobacteriales	Chitinophaga	Chitinophaga pinensis	Haliscomenobacter hydrossis	3.90656456338418	0.2637106429089736	0.11067849121880088
-0.08907392294120214	-0.094355653576274	D08_G1.16	2011-09-05	2	Sphingobacteriales	Chitinophaga	Chitinophaga pinensis	Haliscomenobacter hydrossis	4.49491230211119	0.29378825078857634	0.08976247849333538
-0.1491766425392	-0.14365791803144518	D08_G1.16	2011-09-12	2	Sphingobacteriales	Chitinophaga	Chitinophaga pinensis	Haliscomenobacter hydrossis	3.707567216068475	0.27226446296029155	0.10607581514553194
-0.08263514580210202	-0.24509240896402507	D08_G1.16	2011-09-19	2	Sphingobacteriales	Chitinophaga	Chitinophaga pinensis	Haliscomenobacter hydrossis	3.0885337343681862	0.33389769068046704	0.11587608074809644
-0.11381231241620682	-0.08441560762482825	D08_G1.16	2011-09-28	2	Sphingobacteriales	Chitinophaga	Chitinophaga pinensis	Haliscomenobacter hydrossis	4.8290533276485395	0.32632910030778084	0.09136063175194459
-0.10024874266782308	-0.08826223545455363	D08_G1.16	2011-10-05	2	Sphingobacteriales	Chitinophaga	Chitinophaga pinensis	Haliscomenobacter hydrossis	4.593409750129123	0.327133484205872	0.0813293070472829
-0.09528310257272336	-0.1515629447843336	D08_G1.16	2011-10-12	2	Sphingobacteriales	Chitinophaga	Chitinophaga pinensis	Haliscomenobacter hydrossis	3.6536467551920433	0.32484694873440706	0.10736833795086562
-0.12270377227955238	-0.15109338768755362	D08_G1.16	2011-11-02	2	Sphingobacteriales	Chitinophaga	Chitinophaga pinensis	Haliscomenobacter hydrossis	3.3757371265510745	0.28101145216189893	0.10082141121341075
-0.17144837430989512	-0.1289490785342911	D08_G1.16	2011-11-07	2	Sphingobacteriales	Chitinophaga	Chitinophaga pinensis	Haliscomenobacter hydrossis	3.3153677215564317	0.1890036838086852	0.07662010100662851
-0.15170695995448485	0.005788155522617913	D08_G1.16	2011-11-16	2	Sphingobacteriales	Chitinophaga	Chitinophaga pinensis	Haliscomenobacter hydrossis	1.7659913948313868	0.11297021565721296	0.041606432305142924
-0.16060181734799472	-0.10700547932407972	D08_G1.16	2011-11-23	2	Sphingobacteriales	Chitinophaga	Chitinophaga pinensis	Haliscomenobacter hydrossis	0.702035298640756	0.18363845152245672	0.07682577603087455
-0.14479818942629236	-0.110464360736722	D08_G1.16	2011-11-29	2	Sphingobacteriales	Chitinophaga	Chitinophaga pinensis	Haliscomenobacter hydrossis	0.5678283302734476	0.19882238300078706	0.08527808417269506
-0.14272905937956704	-0.11315244192808424	D08_G1.16	2011-12-21	2	Sphingobacteriales	Chitinophaga	Chitinophaga pinensis	Haliscomenobacter hydrossis	2.2170609061143174	0.21499875032787247	0.08046681307416229
-0.1143012162063289	-0.1565328409808987	D08_G1.16	2011-12-28	2	Sphingobacteriales	Chitinophaga	Chitinophaga pinensis	Haliscomenobacter hydrossis	2.7210718777289835	0.30151644963567586	0.09544257870265434
-0.08119069476810967	-0.18329939573021678	D08_G1.16	2012-01-03	2	Sphingobacteriales	Chitinophaga	Chitinophaga pinensis	Haliscomenobacter hydrossis	3.1693525274331438	0.2430817956717589	0.08802502366201828
-0.11528935467021312	-0.07200434300041494	D08_G1.16	2012-01-11	2	Sphingobacteriales	Chitinophaga	Chitinophaga pinensis	Haliscomenobacter hydrossis	4.846896210488533	0.19622409048463943	0.07026000073650757
-0.095048258878399	-2.2838276964178063e-4	D08_G1.16	2012-01-19	2	Sphingobacteriales	Chitinophaga	Chitinophaga pinensis	Haliscomenobacter hydrossis	5.680404999701181	0.2083512315163029	0.06869458211681675
-0.12882183522922197	-0.15021662808228195	D08_G1.16	2012-01-25	2	Sphingobacteriales	Chitinophaga	Chitinophaga pinensis	Haliscomenobacter hydrossis	4.951930881753895	0.26253159756007755	0.09986701055955176
-0.09116900484081343	-0.0760967147907059	D08_G1.16	2012-02-01	2	Sphingobacteriales	Chitinophaga	Chitinophaga pinensis	Haliscomenobacter hydrossis	5.412096978527993	0.2077209241731111	0.09083416794845059
-0.12430224472797695	-0.026183566707673064	D08_G1.16	2012-02-08	2	Sphingobacteriales	Chitinophaga	Chitinophaga pinensis	Haliscomenobacter hydrossis	6.655007895552216	0.18547419736693285	0.06823469849783545
-0.09690564971964516	-0.0540301184187219	D08_G1.16	2012-02-14	2	Sphingobacteriales	Chitinophaga	Chitinophaga pinensis	Haliscomenobacter hydrossis	6.890608127980775	0.24989528612381506	0.06393557258248478
-0.08698470117731863	-0.10709268015340036	D08_G1.16	2012-02-23	2	Sphingobacteriales	Chitinophaga	Chitinophaga pinensis	Haliscomenobacter hydrossis	6.021840975757453	0.3116406861896321	0.0873639658290848
-0.08949155723706173	-0.16652216036947712	D08_G1.16	2012-02-29	2	Sphingobacteriales	Chitinophaga	Chitinophaga pinensis	Haliscomenobacter hydrossis	5.245429749627035	0.3275503630450611	0.10306002568756818
-0.07286637324337937	-0.1245162486661694	D08_G1.16	2012-03-08	2	Sphingobacteriales	Chitinophaga	Chitinophaga pinensis	Haliscomenobacter hydrossis	4.621006486356229	0.38491295883658494	0.11023894138479137
-0.09880726733509315	-0.1591474766351508	D08_G1.16	2012-03-14	2	Sphingobacteriales	Chitinophaga	Chitinophaga pinensis	Haliscomenobacter hydrossis	4.788867714440029	0.3085619725262016	0.12516537536760786
-0.0908011928876407	-0.08398433459848943	D08_G1.16	2012-03-22	2	Sphingobacteriales	Chitinophaga	Chitinophaga pinensis	Haliscomenobacter hydrossis	4.249216169757942	0.33283464862674084	0.08422482432498829
-0.07995466442335844	-0.16641653585019048	D08_G1.16	2012-03-28	2	Sphingobacteriales	Chitinophaga	Chitinophaga pinensis	Haliscomenobacter hydrossis	3.6792798253137344	0.3679326582423321	0.09304351219840001
-0.11045261986395367	-0.13351372912463866	D08_G1.16	2012-04-04	2	Sphingobacteriales	Chitinophaga	Chitinophaga pinensis	Haliscomenobacter hydrossis	2.991306817373933	0.3603907055367782	0.10389732837405154
-0.05983970755122859	-0.14989212596751686	D08_G1.16	2012-04-10	2	Sphingobacteriales	Chitinophaga	Chitinophaga pinensis	Haliscomenobacter hydrossis	2.501963006462497	0.38036446364921284	0.13585153959078125
-0.06767815790174611	-0.2017672354566524	D08_G1.16	2012-04-17	2	Sphingobacteriales	Chitinophaga	Chitinophaga pinensis	Haliscomenobacter hydrossis	1.84310083064323	0.3697557813845253	0.17602906049411882
-0.085005512871415	-0.18241055640074064	D08_G1.16	2012-04-25	2	Sphingobacteriales	Chitinophaga	Chitinophaga pinensis	Haliscomenobacter hydrossis	1.1582788840137819	0.33045275016798953	0.14996505147756373
-0.056710643468524745	-0.14124341159621145	D08_G1.16	2012-05-03	2	Sphingobacteriales	Chitinophaga	Chitinophaga pinensis	Haliscomenobacter hydrossis	1.0651072111721913	0.3217446375435172	0.15903429403410146
-0.16564998626179747	0.04436440957052598	D08_O6	2011-03-21	4	NA	NA	NA	NA	3.491343289035333	0.17379919851479045	0.024900182602118123
-0.19375211031402384	-0.017955578259207197	D08_O6	2011-03-29	4	NA	NA	NA	NA	3.006439323065633	0.22277876276579534	0.03381583379815729
-0.1641578392629002	0.015567637399879482	D08_O6	2011-04-05	4	NA	NA	NA	NA	2.4016217441154053	0.1953614263150929	0.0335977363724284
-0.20740417258135604	-0.09626419101432629	D08_O6	2011-04-14	4	NA	NA	NA	NA	2.736971191331911	0.21426866347343804	0.0422394111204448
-0.17056975615372108	-0.015024734533820064	D08_O6	2011-04-21	4	NA	NA	NA	NA	2.460802005534284	0.2556002603210348	0.03385316046270805
-0.17952650732190734	-0.015165069676418372	D08_O6	2011-04-29	4	NA	NA	NA	NA	3.1125687376212947	0.2175942551923165	0.027707275862740324
-0.21715332091025272	-0.0543879101345637	D08_O6	2011-05-06	4	NA	NA	NA	NA	2.9684667895175916	0.19468273354108193	0.029938665354451006
-0.17677212292139463	-0.045488452635831976	D08_O6	2011-05-13	4	NA	NA	NA	NA	3.633093587844994	0.2077353190893286	0.02806645172472103
-0.1503602961734708	-0.025909799649511442	D08_O6	2011-05-20	4	NA	NA	NA	NA	3.5503020151637825	0.14827715986611364	0.009008916871776159
-0.18135310930816329	-0.04637995136341	D08_O6	2011-05-27	4	NA	NA	NA	NA	2.302256418890567	0.19924974903995418	0.03653897959595403
-0.15480696345295727	-0.053599462784513066	D08_O6	2011-06-03	4	NA	NA	NA	NA	2.290791215946426	0.29070562387653737	0.048925786563433556
-0.1782359885363937	-0.03770974403040985	D08_O6	2011-06-09	4	NA	NA	NA	NA	3.026201518067154	0.2252432800858675	0.020987720120095865
-0.15940952402818867	-0.006564887752336086	D08_O6	2011-06-17	4	NA	NA	NA	NA	3.160603069802135	0.2337033319138007	0.041259626068524936
-0.19512650789747907	-0.08078565055432743	D08_O6	2011-06-24	4	NA	NA	NA	NA	2.151175620216073	0.21405452118188578	0.043468260203113486
-0.20238583644233493	-0.005607657419619004	D08_O6	2011-07-01	4	NA	NA	NA	NA	2.366230983386602	0.145950265462728	0.029805033547797857
-0.14459919214592856	-0.026487316612707413	D08_O6	2011-07-08	4	NA	NA	NA	NA	2.8807474072511963	0.2165933381086661	0.038494936425147806
-0.1734456465648616	0.037945358433150375	D08_O6	2011-08-05	4	NA	NA	NA	NA	3.707780503561387	0.1739097118709572	0.027380851725175674
-0.18025937659420724	0.004950434392936123	D08_O6	2011-08-11	4	NA	NA	NA	NA	3.8185118882470257	0.17347556996155258	0.037175570419666605
-0.166090450464179	-0.06057879093790871	D08_O6	2011-08-19	4	NA	NA	NA	NA	3.7147240577955207	0.23745361802468254	0.04293890957247457
-0.17157639349023565	-0.05648728837556977	D08_O6	2011-08-29	4	NA	NA	NA	NA	3.4324579294863655	0.21109264629581384	0.03976482535286827
-0.1717071319424484	-0.012763276211810887	D08_O6	2011-09-05	4	NA	NA	NA	NA	3.3837874540338566	0.22697901727576378	0.0478430360514539
-0.1730783551429147	-0.04141435866072198	D08_O6	2011-09-12	4	NA	NA	NA	NA	2.959506027196945	0.2086953944446805	0.04550093956557073
-0.1878963657161334	-0.10269432718441776	D08_O6	2011-09-19	4	NA	NA	NA	NA	2.7344340347673004	0.23854076216172232	0.04342208266076838
-0.1946975655026644	-0.09368252981987536	D08_O6	2011-09-28	4	NA	NA	NA	NA	3.119659931506726	0.3066893068202692	0.06488497348118648
-0.17505484513580893	-0.0694257985899129	D08_O6	2011-10-05	4	NA	NA	NA	NA	3.303446080027212	0.23109622601193208	0.03809377375541358
-0.1897083857361229	-0.07269439176811539	D08_O6	2011-10-12	4	NA	NA	NA	NA	2.6324902173812275	0.2499104206123649	0.04109244963823328
-0.1758447153540387	-0.08492841403361653	D08_O6	2011-11-02	4	NA	NA	NA	NA	1.5920289458691703	0.3015279308559121	0.06264536918039179
-0.18866420215879304	-0.011612878831150107	D08_O6	2011-11-07	4	NA	NA	NA	NA	1.9435155730861462	0.14634308830633902	0.018840682344840813
-0.1606821347692122	0.07956973879264742	D08_O6	2011-11-16	4	NA	NA	NA	NA	1.094387350721382	0.07175117394586074	0
-0.14312591300435173	0.07652459358741641	D08_O6	2011-11-23	4	NA	NA	NA	NA	0.37588720135125825	0.06602005317357046	0
-0.1669399730237627	0.044154751182678184	D08_O6	2011-11-29	4	NA	NA	NA	NA	0.5628169514265204	0.08832524232885079	0
-0.24428938297542085	-0.055841970611948684	D08_O6	2011-12-21	4	NA	NA	NA	NA	1.151290649394283	0.14175611799587137	0.017062637040349115
-0.1906586150660634	-0.07419278388284939	D08_O6	2011-12-28	4	NA	NA	NA	NA	1.2891277458491692	0.19031768864157475	0.03376780232449039
-0.2013439305348111	-0.04884117842717496	D08_O6	2012-01-03	4	NA	NA	NA	NA	1.731830697834424	0.17882125017541212	0
-0.2060017847964384	-0.10658057514178891	D08_O6	2012-01-11	4	NA	NA	NA	NA	2.6230731945994954	0.2522430693794506	0.05243520304215381
-0.17963366286276566	-0.026575070280109327	D08_O6	2012-01-19	4	NA	NA	NA	NA	3.37046403322376	0.1730262869046334	0.01871287329061088
-0.1491348615812474	-0.04476593741967398	D08_O6	2012-01-25	4	NA	NA	NA	NA	2.824964990975046	0.20135573713704688	0.025110763560050767
-0.15569046657769542	0.02233471689453374	D08_O6	2012-02-01	4	NA	NA	NA	NA	2.6869961254569508	0.16878274416903483	0.016626649255565524
-0.19748839806096963	-0.102489754668562	D08_O6	2012-02-08	4	NA	NA	NA	NA	4.66790484328955	0.22151395059137524	0.0245325660108506
-0.22313748223548255	-0.10155077224673512	D08_O6	2012-02-14	4	NA	NA	NA	NA	4.609481759588788	0.2616715973081395	0.013907437297686918
-0.19510161902004144	-0.06163873039275521	D08_O6	2012-02-23	4	NA	NA	NA	NA	3.712839125880674	0.27090167059621173	0.03112782203449699
-0.18037117961222696	-0.08848158288252678	D08_O6	2012-02-29	4	NA	NA	NA	NA	2.6244424614982242	0.30233041255666854	0.03852904731692643
-0.17429421587969046	-0.08989758567975824	D08_O6	2012-03-08	4	NA	NA	NA	NA	2.0195916592945484	0.31908952218026415	0.020800006928381642
-0.15761161847758628	-0.04177724665034258	D08_O6	2012-03-14	4	NA	NA	NA	NA	1.8157678887896984	0.2175522000482302	0
-0.1152669180268797	-0.08115900954035252	D08_O6	2012-03-22	4	NA	NA	NA	NA	1.5965223191631082	0.36233032355336614	0.030674941515247075
-0.16860608238015468	-0.10394047842275514	D08_O6	2012-03-28	4	NA	NA	NA	NA	1.2377793166889663	0.33353257242117546	0
-0.156933269260559	-0.09132559061765519	D08_O6	2012-04-04	4	NA	NA	NA	NA	0.9231826498956254	0.3685778985523558	0.04942929562133815
-0.15904690968653037	-0.10580227735376521	D08_O6	2012-04-10	4	NA	NA	NA	NA	1.4362333547461195	0.3499964987491918	0.0773527853525484
-0.18718493609062414	-0.07255753863042912	D08_O6	2012-04-17	4	NA	NA	NA	NA	1.2053793672114381	0.24603625415653238	0.04745488252318037
-0.1829306175334111	-0.048714823673542615	D08_O6	2012-04-25	4	NA	NA	NA	NA	1.0410953258005002	0.21341503634356546	0.04457355020926793
-0.18281586693600538	-0.042053412741298805	D08_O6	2012-05-03	4	NA	NA	NA	NA	1.0418192402836328	0.21729597666630032	0.0422080345474723
-0.11231898514955559	0.044998756959392046	D08_P1.44	2011-03-21	4	Legionellales	NA	NA	Coxiella burnetii	0.39850998634934814	0.3881453647005839	0.13435215685216
-0.06682239279147736	-0.003638117080830182	D08_P1.44	2011-03-29	4	Legionellales	NA	NA	Coxiella burnetii	0.41814361053428745	0.4724946394701708	0.160853637391663
-0.08811146094590915	-0.0012150674713996548	D08_P1.44	2011-04-05	4	Legionellales	NA	NA	Coxiella burnetii	0.4586545363306509	0.5021063593171518	0.201639867859454
-0.07920827303987248	0.09862973378655784	D08_P1.44	2011-04-14	4	Legionellales	NA	NA	Coxiella burnetii	0.5240390914031687	0.45261942708310576	0.102686465362003
1.4122863676187226e-4	-0.052322409164631926	D08_P1.44	2011-04-21	4	Legionellales	NA	NA	Coxiella burnetii	0.7329671346076332	0.717232330217605	0.264540846055906
-0.03328760476277302	-0.09237820676207087	D08_P1.44	2011-04-29	4	Legionellales	NA	NA	Coxiella burnetii	0.7610041453940533	0.6938355744800953	0.239092411522542
-0.06647340670574499	0.04953885732536914	D08_P1.44	2011-05-06	4	Legionellales	NA	NA	Coxiella burnetii	0.5399398693514398	0.522224553089925	0.184831759092308
-0.07924216403236185	0.07482980773255579	D08_P1.44	2011-05-13	4	Legionellales	NA	NA	Coxiella burnetii	0.38724643375804607	0.3889527396119736	0.136641463720843
-0.071726645515932	0.06346536624991958	D08_P1.44	2011-05-20	4	Legionellales	NA	NA	Coxiella burnetii	0.4231870244619983	0.5159921158472355	0.169431024104449
-0.06304123238611771	0.0152462744751327	D08_P1.44	2011-05-27	4	Legionellales	NA	NA	Coxiella burnetii	0.4810810609570931	0.4686563592334893	0.154664866880976
-0.09225221641584316	0.05897472219121573	D08_P1.44	2011-06-03	4	Legionellales	NA	NA	Coxiella burnetii	0.48191970304292203	0.4292795156009348	0.119666450335159
-0.0813638114108225	0.1008759604982957	D08_P1.44	2011-06-09	4	Legionellales	NA	NA	Coxiella burnetii	0.5612343839845133	0.5508634474681057	0.0956319335983564
-0.11948207660106701	0.10385654340339097	D08_P1.44	2011-06-17	4	Legionellales	NA	NA	Coxiella burnetii	0.45659877916021785	0.39112884633399997	0.104100166802051
-0.09518194672607119	0.08460994096123912	D08_P1.44	2011-06-24	4	Legionellales	NA	NA	Coxiella burnetii	0.6321508379703126	0.4956914168259969	0.121533219126364
-0.10836557927407268	0.09535416363578066	D08_P1.44	2011-07-01	4	Legionellales	NA	NA	Coxiella burnetii	1.0959227074566353	0.33957279206415786	0.112040071087846
-0.09078236409603653	-0.06852779435331888	D08_P1.44	2011-07-08	4	Legionellales	NA	NA	Coxiella burnetii	0.7698229486855703	0.5703598871678541	0.192302214742044
-0.11004869371901464	0.058538430942327864	D08_P1.44	2011-08-05	4	Legionellales	NA	NA	Coxiella burnetii	0.7649653299460792	0.48578713845299404	0.143279515757342
-0.09167244094585696	0.039582692617794187	D08_P1.44	2011-08-11	4	Legionellales	NA	NA	Coxiella burnetii	0.6749833076994795	0.6808671820913382	0.17609312088996
-0.10990210895593747	0.0881969680219431	D08_P1.44	2011-08-19	4	Legionellales	NA	NA	Coxiella burnetii	0.3008520390185611	0.6030169078655201	0.135452717982891
-0.10022260711214649	0.10567532752699446	D08_P1.44	2011-08-29	4	Legionellales	NA	NA	Coxiella burnetii	0.3825202015519247	0.4537148377287282	0.1102106242367119
-0.07634335525837212	0.11083424262607389	D08_P1.44	2011-09-05	4	Legionellales	NA	NA	Coxiella burnetii	0.42779718785800225	0.4037885968317952	0.118779038501779
-0.10559130226003914	0.10361879110458554	D08_P1.44	2011-09-12	4	Legionellales	NA	NA	Coxiella burnetii	0.4412368057859442	0.3567011481021405	0.110828335317663
-0.08337913636501602	0.08276437207740915	D08_P1.44	2011-09-19	4	Legionellales	NA	NA	Coxiella burnetii	0.42934270421147236	0.36710254737222753	0.0901272091564389
-0.09566889759564619	0.1108409411050471	D08_P1.44	2011-09-28	4	Legionellales	NA	NA	Coxiella burnetii	0.5254244409976654	0.4007866963765466	0.13185758765129
-0.1008169621356681	0.09291316678751535	D08_P1.44	2011-10-05	4	Legionellales	NA	NA	Coxiella burnetii	0.7311759480210022	0.3463897686915788	0.106948650980482
-0.10457875656832297	0.07739814716066268	D08_P1.44	2011-10-12	4	Legionellales	NA	NA	Coxiella burnetii	0.5402550713360863	0.38989450538451625	0.0949683069258453
-0.09164057723162032	0.08670894101767661	D08_P1.44	2011-11-02	4	Legionellales	NA	NA	Coxiella burnetii	0.9628225426468563	0.37688914684609953	0.101037282109781
-0.11075633465861544	0.08834112193337522	D08_P1.44	2011-11-07	4	Legionellales	NA	NA	Coxiella burnetii	1.6658077402567555	0.3595296801426021	0.0664766522506377
-0.130156048821425	0.11978047335734889	D08_P1.44	2011-11-16	4	Legionellales	NA	NA	Coxiella burnetii	1.365940489566154	0.13433125580628263	0.0292918491567938
-0.12914728139246193	0.1300352447308633	D08_P1.44	2011-11-23	4	Legionellales	NA	NA	Coxiella burnetii	1.5644252351823926	0.13236355436358377	0.0437996396064575
-0.11361196857812572	0.12807145074758738	D08_P1.44	2011-11-29	4	Legionellales	NA	NA	Coxiella burnetii	1.7958134210390095	0.1560171362542098	0.0497987528965685
-0.15063114759609475	-0.08398389937701098	D08_P1.44	2011-12-21	4	Legionellales	NA	NA	Coxiella burnetii	1.7875894953270652	0.4761996270882999	0.113394165547636
-0.011747551154549988	-0.1147322481126317	D08_P1.44	2011-12-28	4	Legionellales	NA	NA	Coxiella burnetii	1.7587559158504726	0.6545901234251085	0.237949668266898
0.0161334073558398	-0.11553782755280857	D08_P1.44	2012-01-03	4	Legionellales	NA	NA	Coxiella burnetii	1.7433473897901457	0.7828217907528713	0.2460445314246158
0.002460757154611234	-0.1242607367503509	D08_P1.44	2012-01-11	4	Legionellales	NA	NA	Coxiella burnetii	2.2780029855528734	0.7641927714049044	0.25770718731925996
0.049897850062353206	-0.10037367583373936	D08_P1.44	2012-01-19	4	Legionellales	NA	NA	Coxiella burnetii	3.3333285345572436	0.9471678783527445	0.3043425185750256
0.10635367149566667	-0.07705878424646469	D08_P1.44	2012-01-25	4	Legionellales	NA	NA	Coxiella burnetii	3.2485575410828234	1.2574360958375774	0.42386778180576007
0.1285161219078483	-0.06933877946427916	D08_P1.44	2012-02-01	4	Legionellales	NA	NA	Coxiella burnetii	4.45184593172143	1.316679720615573	0.4742354183243156
0.013403916910104589	-0.11098462791857154	D08_P1.44	2012-02-08	4	Legionellales	NA	NA	Coxiella burnetii	5.7519086050384	0.9340242475047973	0.2691135409635173
-0.031482729171618845	-0.04869600056357951	D08_P1.44	2012-02-14	4	Legionellales	NA	NA	Coxiella burnetii	2.5770666168491214	0.7867161708926484	0.1534121503178378
-0.06476587064323105	0.060166610136268436	D08_P1.44	2012-02-23	4	Legionellales	NA	NA	Coxiella burnetii	0.8504215325712086	0.6249035508810017	0.161895243770949
-0.10486060912793992	0.08526662934478037	D08_P1.44	2012-02-29	4	Legionellales	NA	NA	Coxiella burnetii	0.48895482223994363	0.5818494980283583	0.133142696657224
-0.061072644342550636	0.10163655523629665	D08_P1.44	2012-03-08	4	Legionellales	NA	NA	Coxiella burnetii	0.3775832282621549	0.4750399929771711	0.1164481814557
-0.08580720539601654	0.07006611952481441	D08_P1.44	2012-03-14	4	Legionellales	NA	NA	Coxiella burnetii	0.35543860328768634	0.5494030325677461	0.128093181890817
-0.0930297816156288	0.1073474565468889	D08_P1.44	2012-03-22	4	Legionellales	NA	NA	Coxiella burnetii	0.37959822803361476	0.5236066447436493	0.100915520528756
-0.09770405743369308	0.07908644293313354	D08_P1.44	2012-03-28	4	Legionellales	NA	NA	Coxiella burnetii	0.46665161366980873	0.5293258103028778	0.103038249865384
-0.10057746373723396	0.10094266536733885	D08_P1.44	2012-04-04	4	Legionellales	NA	NA	Coxiella burnetii	0.44041442355759614	0.5432530551367551	0.0995451410495949
-0.115263908355427	0.10246846869466425	D08_P1.44	2012-04-10	4	Legionellales	NA	NA	Coxiella burnetii	0.3604458475890423	0.42928319147829286	0.108107592588053
-0.09949789514805607	0.09313285334549701	D08_P1.44	2012-04-17	4	Legionellales	NA	NA	Coxiella burnetii	0.5647390349039969	0.5704390197756721	0.120662236960171
-0.09600232483803213	0.10101291975088825	D08_P1.44	2012-04-25	4	Legionellales	NA	NA	Coxiella burnetii	0.7728138745620344	0.36454397275120765	0.0864626624513898
-0.10130195856144758	0.09666231458524314	D08_P1.44	2012-05-03	4	Legionellales	NA	NA	Coxiella burnetii	0.6521312661449236	0.40903272278398556	0.0927882833195531
-0.1875652457787064	0.11716303849118943	D09_G1.28	2011-03-21	1	Streptomycetales	Streptomycetaceae	Streptomyces	Intrasporangium calvum	3.196810183728149	0.17382001628451488	0.05694617459023146
-0.14384225359797853	0.08626676715635642	D09_G1.28	2011-03-29	1	Streptomycetales	Streptomycetaceae	Streptomyces	Intrasporangium calvum	2.7228896409491226	0.20786589417763762	0.06164072499940194
-0.16624727511749093	0.14994558698577748	D09_G1.28	2011-04-05	1	Streptomycetales	Streptomycetaceae	Streptomyces	Intrasporangium calvum	2.634174013022933	0.19080972945763836	0.06247544044304701
-0.1630202822180549	0.06035755175598834	D09_G1.28	2011-04-14	1	Streptomycetales	Streptomycetaceae	Streptomyces	Intrasporangium calvum	2.190965065248137	0.23640795346363022	0.08946241659870308
-0.128126133653529	0.12428016720515278	D09_G1.28	2011-04-21	1	Streptomycetales	Streptomycetaceae	Streptomyces	Intrasporangium calvum	1.6173776403892857	0.20498621319694788	0.056526165600140676
-0.13148800175269318	0.1402426138927331	D09_G1.28	2011-04-29	1	Streptomycetales	Streptomycetaceae	Streptomyces	Intrasporangium calvum	1.7051787757607038	0.20786141646566733	0.057528343081604
-0.13364481909794892	0.10704295612451985	D09_G1.28	2011-05-06	1	Streptomycetales	Streptomycetaceae	Streptomyces	Intrasporangium calvum	1.8755747960754203	0.22253513161072377	0.06726162364880484
-0.14459545447161992	0.1250696872351739	D09_G1.28	2011-05-13	1	Streptomycetales	Streptomycetaceae	Streptomyces	Intrasporangium calvum	2.0819071891263334	0.2108147729125264	0.05578201235539227
-0.16666400723811142	0.09466520961040943	D09_G1.28	2011-05-20	1	Streptomycetales	Streptomycetaceae	Streptomyces	Intrasporangium calvum	1.5071151978645885	0.17111534240000106	0.03682458768324866
-0.15403928932809297	0.13322477030311267	D09_G1.28	2011-05-27	1	Streptomycetales	Streptomycetaceae	Streptomyces	Intrasporangium calvum	1.9024296264674914	0.21519449863713738	0.06059820063973998
-0.14061801012256953	0.10145116089806455	D09_G1.28	2011-06-03	1	Streptomycetales	Streptomycetaceae	Streptomyces	Intrasporangium calvum	2.4124986938837982	0.22002773715416565	0.06791735760384357
-0.1542573385102015	0.11326344286546099	D09_G1.28	2011-06-09	1	Streptomycetales	Streptomycetaceae	Streptomyces	Intrasporangium calvum	2.3522098721512728	0.19995996646537428	0.04929261482435199
-0.15111568970638975	0.0952622075697587	D09_G1.28	2011-06-17	1	Streptomycetales	Streptomycetaceae	Streptomyces	Intrasporangium calvum	2.2600415794902236	0.23761682072941104	0.07794422346362778
-0.19055078922690183	0.11575190645268288	D09_G1.28	2011-06-24	1	Streptomycetales	Streptomycetaceae	Streptomyces	Intrasporangium calvum	3.2051165236359207	0.17853451537670614	0.06173799544084524
-0.20253595382275422	0.13470042554788395	D09_G1.28	2011-07-01	1	Streptomycetales	Streptomycetaceae	Streptomyces	Intrasporangium calvum	2.515463986551715	0.149605424724908	0.051812514631177774
-0.14420175607077695	0.09109673703693395	D09_G1.28	2011-07-08	1	Streptomycetales	Streptomycetaceae	Streptomyces	Intrasporangium calvum	2.452831271124194	0.23859443735806193	0.07196843457894135
-0.17736126060962398	0.1175983257223546	D09_G1.28	2011-08-05	1	Streptomycetales	Streptomycetaceae	Streptomyces	Intrasporangium calvum	4.020678767002383	0.1837180530932602	0.056737155669655336
-0.1668438875738941	0.13526407823947745	D09_G1.28	2011-08-11	1	Streptomycetales	Streptomycetaceae	Streptomyces	Intrasporangium calvum	4.324785937536628	0.1734988487969887	0.06258373005141893
-0.15167246119509703	0.11552183552184284	D09_G1.28	2011-08-19	1	Streptomycetales	Streptomycetaceae	Streptomyces	Intrasporangium calvum	3.70731299063549	0.22267620150545073	0.0747456900692728
-0.13274930237040117	0.12600751446334077	D09_G1.28	2011-08-29	1	Streptomycetales	Streptomycetaceae	Streptomyces	Intrasporangium calvum	2.7479597124385093	0.2514610744665758	0.08610896451676305
-0.1293532865396838	0.09209758692878224	D09_G1.28	2011-09-05	1	Streptomycetales	Streptomycetaceae	Streptomyces	Intrasporangium calvum	1.9387443960844228	0.24523400575286616	0.08979265799938516
-0.18057825682999112	0.12619222841666813	D09_G1.28	2011-09-12	1	Streptomycetales	Streptomycetaceae	Streptomyces	Intrasporangium calvum	2.6330820920841296	0.21036419852024288	0.07408337568687651
-0.1328782200353273	0.07902930608230066	D09_G1.28	2011-09-19	1	Streptomycetales	Streptomycetaceae	Streptomyces	Intrasporangium calvum	3.8532299774906735	0.2386027976288492	0.08350716951437315
-0.149749854071406	0.094473566736922407	D09_G1.28	2011-09-28	1	Streptomycetales	Streptomycetaceae	Streptomyces	Intrasporangium calvum	5.244823346344947	0.23724502317945073	0.08941813723801366
-0.14096577858819848	0.11204451546965666	D09_G1.28	2011-10-05	1	Streptomycetales	Streptomycetaceae	Streptomyces	Intrasporangium calvum	4.7312904955127015	0.20410963788705408	0.0589765193593378
-0.17554712319136057	0.10740482338452474	D09_G1.28	2011-10-12	1	Streptomycetales	Streptomycetaceae	Streptomyces	Intrasporangium calvum	9.060606793027514	0.20557607534664013	0.06420537087277783
-0.1673541500363494	0.08100976436237164	D09_G1.28	2011-11-02	1	Streptomycetales	Streptomycetaceae	Streptomyces	Intrasporangium calvum	3.0652480453679813	0.23309171631947923	0.07812947811666529
-0.19088890394357988	0.07003988075699757	D09_G1.28	2011-11-07	1	Streptomycetales	Streptomycetaceae	Streptomyces	Intrasporangium calvum	3.168053456087765	0.1426665124327473	0.04285077503134132
-0.18613756053471545	0.16319790737304915	D09_G1.28	2011-11-16	1	Streptomycetales	Streptomycetaceae	Streptomyces	Intrasporangium calvum	1.7912316127991659	0.08830164122111955	0.0224490925651064
-0.20196473735828352	0.05428269228867804	D09_G1.28	2011-11-23	1	Streptomycetales	Streptomycetaceae	Streptomyces	Intrasporangium calvum	0.4606018769271462	0.08417514776900543	0.0141452402733532
-0.23147458544784788	0.03785438271326684	D09_G1.28	2011-11-29	1	Streptomycetales	Streptomycetaceae	Streptomyces	Intrasporangium calvum	0.5844729745586557	0.09180536376704511	0.0118804206809504
-0.19549521462479583	0.11735989895044392	D09_G1.28	2011-12-21	1	Streptomycetales	Streptomycetaceae	Streptomyces	Intrasporangium calvum	6.117231080742175	0.12652273743883988	0.042759708820466535
-0.19312775830804998	0.1101787452580047	D09_G1.28	2011-12-28	1	Streptomycetales	Streptomycetaceae	Streptomyces	Intrasporangium calvum	11.077061190073906	0.16080613517429274	0.055788109355467526
-0.1483389748512941	0.07438746437629423	D09_G1.28	2012-01-03	1	Streptomycetales	Streptomycetaceae	Streptomyces	Intrasporangium calvum	17.115204454629914	0.1576363807659144	0.04847846767655501
-0.1429582293590677	0.08739227651676289	D09_G1.28	2012-01-11	1	Streptomycetales	Streptomycetaceae	Streptomyces	Intrasporangium calvum	11.956401284760632	0.22369166718353453	0.0788978155057878
-0.13515038050512107	0.10307145136633113	D09_G1.28	2012-01-19	1	Streptomycetales	Streptomycetaceae	Streptomyces	Intrasporangium calvum	12.966445579391316	0.21304631450948652	0.06359103207480139
-0.16008722667590647	0.10604480041841488	D09_G1.28	2012-01-25	1	Streptomycetales	Streptomycetaceae	Streptomyces	Intrasporangium calvum	13.271612915736577	0.2201557082059735	0.06670603832927074
-0.13542569347173708	0.082433130965511775	D09_G1.28	2012-02-01	1	Streptomycetales	Streptomycetaceae	Streptomyces	Intrasporangium calvum	12.643699022637012	0.2154954811831005	0.0698281092492388
-0.1466596826923961	0.0622882632379195	D09_G1.28	2012-02-08	1	Streptomycetales	Streptomycetaceae	Streptomyces	Intrasporangium calvum	11.256883462715868	0.25063596160955565	0.07552231260623544
-0.12746869836684283	0.09195482358815796	D09_G1.28	2012-02-14	1	Streptomycetales	Streptomycetaceae	Streptomyces	Intrasporangium calvum	10.806238614924403	0.1899998743635555	0.04422230005004517
-0.1162521078934632	0.11365648198653515	D09_G1.28	2012-02-23	1	Streptomycetales	Streptomycetaceae	Streptomyces	Intrasporangium calvum	8.453849506211132	0.2235661763555701	0.06474880021092719
-0.11279635853980162	0.08019771940672482	D09_G1.28	2012-02-29	1	Streptomycetales	Streptomycetaceae	Streptomyces	Intrasporangium calvum	5.669901703616432	0.2435845639781666	0.08046951655508665
-0.16371707464643043	0.070857347488055	D09_G1.28	2012-03-08	1	Streptomycetales	Streptomycetaceae	Streptomyces	Intrasporangium calvum	5.528468413217634	0.21302781290954936	0.0596762883944237
-0.1509615388938736	0.09839807617536395	D09_G1.28	2012-03-14	1	Streptomycetales	Streptomycetaceae	Streptomyces	Intrasporangium calvum	4.613140663627992	0.22186389810240345	0.060275419676750416
-0.12605680094194993	0.11415042424611778	D09_G1.28	2012-03-22	1	Streptomycetales	Streptomycetaceae	Streptomyces	Intrasporangium calvum	4.2496118138492065	0.23406297024769707	0.05938694509621595
-0.1488745778523046	0.10465430761339851	D09_G1.28	2012-03-28	1	Streptomycetales	Streptomycetaceae	Streptomyces	Intrasporangium calvum	3.5541644811048294	0.21714312615786077	0.045334746360020224
-0.133999958273692	0.05168553885335287	D09_G1.28	2012-04-04	1	Streptomycetales	Streptomycetaceae	Streptomyces	Intrasporangium calvum	2.856141263556428	0.2795384196075114	0.07701227504370503
-0.18545298477445638	0.06286684054805032	D09_G1.28	2012-04-10	1	Streptomycetales	Streptomycetaceae	Streptomyces	Intrasporangium calvum	2.9673596125747723	0.23188998945117587	0.08503441853890446
-0.1661023572291613	0.10247609265825955	D09_G1.28	2012-04-17	1	Streptomycetales	Streptomycetaceae	Streptomyces	Intrasporangium calvum	3.67994074854744	0.17379095733915187	0.047699675165946975
-0.20035032367432992	0.1276803909888026	D09_G1.28	2012-04-25	1	Streptomycetales	Streptomycetaceae	Streptomyces	Intrasporangium calvum	5.093741757241315	0.16974207124859825	0.05559829760879055
-0.17617197182923705	0.13750167310872644	D09_G1.28	2012-05-03	1	Streptomycetales	Streptomycetaceae	Streptomyces	Intrasporangium calvum	5.0195106342761875	0.1620234474091401	0.05151022254756231
0.08912102811801983	-0.0637384560460124	D10_O1.45	2011-03-21	2	Sphingobacteriales	Chitinophaga	Chitinophaga pinensis	Haliscomenobacter hydrossis	1.7842401173780764	0.698284668007035	0.3094587419728412
0.11414703215706444	-0.10223458314234292	D10_O1.45	2011-03-29	2	Sphingobacteriales	Chitinophaga	Chitinophaga pinensis	Haliscomenobacter hydrossis	2.378050855124451	0.7101176381785222	0.3173153122474276
0.1277032137184502	-0.10686886711381575	D10_O1.45	2011-04-05	2	Sphingobacteriales	Chitinophaga	Chitinophaga pinensis	Haliscomenobacter hydrossis	4.144940387956407	0.7337764821077428	0.3431852865860103
-0.05993118084678349	0.0744005287628131	D10_O1.45	2011-04-14	2	Sphingobacteriales	Chitinophaga	Chitinophaga pinensis	Haliscomenobacter hydrossis	5.365290998148697	0.20030739068744208	0.08732535861131789
0.015525865392483237	-0.06328598821998442	D10_O1.45	2011-04-21	2	Sphingobacteriales	Chitinophaga	Chitinophaga pinensis	Haliscomenobacter hydrossis	6.9465434470441965	0.46446762072512554	0.18115564787574873
0.016414256257290774	-0.0788020241017764	D10_O1.45	2011-04-29	2	Sphingobacteriales	Chitinophaga	Chitinophaga pinensis	Haliscomenobacter hydrossis	8.637382172620164	0.4386976600955634	0.18732595160052987
0.02321497772460186	-0.09266003690814273	D10_O1.45	2011-05-06	2	Sphingobacteriales	Chitinophaga	Chitinophaga pinensis	Haliscomenobacter hydrossis	7.621873842476516	0.8563371003655554	0.1820493273161861
0.023543333277332667	-0.07430322467201297	D10_O1.45	2011-05-13	2	Sphingobacteriales	Chitinophaga	Chitinophaga pinensis	Haliscomenobacter hydrossis	5.654892361714847	0.42080698371775516	0.17074400748050964
0.10216311939168707	-0.0839398827806987	D10_O1.45	2011-05-20	2	Sphingobacteriales	Chitinophaga	Chitinophaga pinensis	Haliscomenobacter hydrossis	3.329934230212436	0.7595419677064403	0.3092382984589226
0.14257872872687197	-0.10192519413061886	D10_O1.45	2011-05-27	2	Sphingobacteriales	Chitinophaga	Chitinophaga pinensis	Haliscomenobacter hydrossis	3.202953256085801	0.7568606346476139	0.3568069845294322
0.07092755652861843	-0.12889031936667547	D10_O1.45	2011-06-03	2	Sphingobacteriales	Chitinophaga	Chitinophaga pinensis	Haliscomenobacter hydrossis	3.947999949927927	0.5578893693953079	0.23385143462045768
0.03306693528385982	-0.0994782279124178	D10_O1.45	2011-06-09	2	Sphingobacteriales	Chitinophaga	Chitinophaga pinensis	Haliscomenobacter hydrossis	8.393114921178796	0.4502642016417401	0.18235717170754157
0.023283923034062706	-0.11484486266300552	D10_O1.45	2011-06-17	2	Sphingobacteriales	Chitinophaga	Chitinophaga pinensis	Haliscomenobacter hydrossis	9.675943794076748	0.40392693045231887	0.14698111906005717
0.04695393577500371	-0.11110446468138913	D10_O1.45	2011-06-24	2	Sphingobacteriales	Chitinophaga	Chitinophaga pinensis	Haliscomenobacter hydrossis	9.984596459703615	0.49092374559775237	0.20659101448074851
0.05666799973154324	-0.09825230321498582	D10_O1.45	2011-07-01	2	Sphingobacteriales	Chitinophaga	Chitinophaga pinensis	Haliscomenobacter hydrossis	2.747177277776145	0.520852166491111	0.25996880056017657
0.28177120333477484	-0.028010338371943475	D10_O1.45	2011-07-08	2	Sphingobacteriales	Chitinophaga	Chitinophaga pinensis	Haliscomenobacter hydrossis	1.4347703662419573	1.673248477307674	0.7486606770145567
0.07744905324016804	-0.07454713480000294	D10_O1.45	2011-08-05	2	Sphingobacteriales	Chitinophaga	Chitinophaga pinensis	Haliscomenobacter hydrossis	2.575702532304628	0.6373268455492482	0.2876899995841028
0.1624096014198564	-0.08419274402780416	D10_O1.45	2011-08-11	2	Sphingobacteriales	Chitinophaga	Chitinophaga pinensis	Haliscomenobacter hydrossis	2.084598930814892	0.9274333582910064	0.3948204969281373
0.20662309744625348	-0.07287339340619348	D10_O1.45	2011-08-19	2	Sphingobacteriales	Chitinophaga	Chitinophaga pinensis	Haliscomenobacter hydrossis	1.4860233789409447	1.0411140320969687	0.4878970133291984
0.03619770056338218	-0.10467164887885894	D10_O1.45	2011-08-29	2	Sphingobacteriales	Chitinophaga	Chitinophaga pinensis	Haliscomenobacter hydrossis	10.091136042687147	0.49394113356615443	0.21554342895501327
0.024550491680912834	-0.10465088600210065	D10_O1.45	2011-09-05	2	Sphingobacteriales	Chitinophaga	Chitinophaga pinensis	Haliscomenobacter hydrossis	13.260577553904985	0.603059130764735	0.16520868806963482
0.08146708062642018	-0.11736353896743354	D10_O1.45	2011-09-12	2	Sphingobacteriales	Chitinophaga	Chitinophaga pinensis	Haliscomenobacter hydrossis	5.1206299959627515	0.5630966055299539	0.23225230451413514
0.1763279802707586	-0.10478608529408583	D10_O1.45	2011-09-19	2	Sphingobacteriales	Chitinophaga	Chitinophaga pinensis	Haliscomenobacter hydrossis	1.7834584589820457	0.7290977442752983	0.35508040698614196
0.1649310349727812	-0.0848220445074567	D10_O1.45	2011-09-28	2	Sphingobacteriales	Chitinophaga	Chitinophaga pinensis	Haliscomenobacter hydrossis	1.4506038816731675	0.8071432322665006	0.4365686252962736
0.10465520495683747	-0.107163841446329	D10_O1.45	2011-10-05	2	Sphingobacteriales	Chitinophaga	Chitinophaga pinensis	Haliscomenobacter hydrossis	3.743084972485981	0.6606745888350095	0.2752729931565922
0.01272494459392636	-0.09409468740370655	D10_O1.45	2011-10-12	2	Sphingobacteriales	Chitinophaga	Chitinophaga pinensis	Haliscomenobacter hydrossis	7.615613849882151	0.9558408243027208	0.19253687544479484
0.1124099230322063	-0.10441500501010413	D10_O1.45	2011-11-02	2	Sphingobacteriales	Chitinophaga	Chitinophaga pinensis	Haliscomenobacter hydrossis	3.223088803697302	0.6136953732294379	0.29387088279430473
0.029812549553533192	-0.10916981336345481	D10_O1.45	2011-11-07	2	Sphingobacteriales	Chitinophaga	Chitinophaga pinensis	Haliscomenobacter hydrossis	4.119706173359514	0.4136401927377718	0.20430680202119217
-0.03008193002167656	-0.039070604439018136	D10_O1.45	2011-11-16	2	Sphingobacteriales	Chitinophaga	Chitinophaga pinensis	Haliscomenobacter hydrossis	1.7936941980359868	0.27179472983865777	0.121751391163892
0.060703039775027105	-0.08283294480830938	D10_O1.45	2011-11-23	2	Sphingobacteriales	Chitinophaga	Chitinophaga pinensis	Haliscomenobacter hydrossis	1.3458127480592739	0.45180452972217233	0.21914688257198225
0.12822355125730153	-0.08802300278626687	D10_O1.45	2011-11-29	2	Sphingobacteriales	Chitinophaga	Chitinophaga pinensis	Haliscomenobacter hydrossis	1.187998323523568	0.5855466255827423	0.276660037107085
0.025783893213152668	-0.1059679501058026	D10_O1.45	2011-12-21	2	Sphingobacteriales	Chitinophaga	Chitinophaga pinensis	Haliscomenobacter hydrossis	5.8787443678627485	0.366314847249238	0.16291565290948504
0.001061308944073743	-0.1217493295200688	D10_O1.45	2011-12-28	2	Sphingobacteriales	Chitinophaga	Chitinophaga pinensis	Haliscomenobacter hydrossis	9.617208114679679	0.4010072039573769	0.1847294099543434
-0.011103258366493372	-0.08295275948745211	D10_O1.45	2012-01-03	2	Sphingobacteriales	Chitinophaga	Chitinophaga pinensis	Haliscomenobacter hydrossis	14.242779076371386	0.33199504284387404	0.14956637381980276
-0.04405744008696203	-0.040204845866362526	D10_O1.45	2012-01-11	2	Sphingobacteriales	Chitinophaga	Chitinophaga pinensis	Haliscomenobacter hydrossis	14.363737967932604	0.26356435495108566	0.11647190850976584
0.010058246394936276	-0.105599112284712	D10_O1.45	2012-01-19	2	Sphingobacteriales	Chitinophaga	Chitinophaga pinensis	Haliscomenobacter hydrossis	9.795465394668213	0.41152062826653724	0.16836632947086852
0.02995793172617916	-0.12228440250917237	D10_O1.45	2012-01-25	2	Sphingobacteriales	Chitinophaga	Chitinophaga pinensis	Haliscomenobacter hydrossis	7.913584534021869	0.7010051340150641	0.22372528338854134
0.05378479864598362	-0.12420869366433339	D10_O1.45	2012-02-01	2	Sphingobacteriales	Chitinophaga	Chitinophaga pinensis	Haliscomenobacter hydrossis	7.816375959998959	0.4718948480359684	0.22056286285700744
0.03400393486516767	-0.09710555837435603	D10_O1.45	2012-02-08	2	Sphingobacteriales	Chitinophaga	Chitinophaga pinensis	Haliscomenobacter hydrossis	7.026478254753228	0.48585607904967676	0.22424667647720964
0.11526518265784565	-0.10564563211960994	D10_O1.45	2012-02-14	2	Sphingobacteriales	Chitinophaga	Chitinophaga pinensis	Haliscomenobacter hydrossis	4.554740443692713	0.6551072167281764	0.2432662631849043
0.07835502094961455	-0.10204829104824913	D10_O1.45	2012-02-23	2	Sphingobacteriales	Chitinophaga	Chitinophaga pinensis	Haliscomenobacter hydrossis	4.993194051989799	0.6269672519164928	0.2622604637947497
0.13126927977877584	-0.12226870482186224	D10_O1.45	2012-02-29	2	Sphingobacteriales	Chitinophaga	Chitinophaga pinensis	Haliscomenobacter hydrossis	4.094353731942509	0.7201204314294697	0.28680398301022253
0.15339267627774658	-0.11597242539528212	D10_O1.45	2012-03-08	2	Sphingobacteriales	Chitinophaga	Chitinophaga pinensis	Haliscomenobacter hydrossis	3.170560238840279	0.772319992099421	0.3393362446001264
0.125433222550233	-0.10112997829716118	D10_O1.45	2012-03-14	2	Sphingobacteriales	Chitinophaga	Chitinophaga pinensis	Haliscomenobacter hydrossis	3.5144539900092364	0.7333505648426107	0.3320077565877835
0.10241929200272899	-0.0766300532013488	D10_O1.45	2012-03-22	2	Sphingobacteriales	Chitinophaga	Chitinophaga pinensis	Haliscomenobacter hydrossis	2.9612544782106247	0.7092742461076639	0.2885243726404973
0.08792663793061074	-0.1062998360293171	D10_O1.45	2012-03-28	2	Sphingobacteriales	Chitinophaga	Chitinophaga pinensis	Haliscomenobacter hydrossis	3.8396921244030007	0.5540781782563103	0.23696069752652077
0.05806835046042841	-0.1070635784896928	D10_O1.45	2012-04-04	2	Sphingobacteriales	Chitinophaga	Chitinophaga pinensis	Haliscomenobacter hydrossis	5.9341682121182515	0.5991048008151851	0.237105590708257
-0.01606879952058421	-0.06932604876965069	D10_O1.45	2012-04-10	2	Sphingobacteriales	Chitinophaga	Chitinophaga pinensis	Haliscomenobacter hydrossis	5.662636735380478	0.32223046866203986	0.14661532801950758
0.06372855510729153	-0.11138834814887202	D10_O1.45	2012-04-17	2	Sphingobacteriales	Chitinophaga	Chitinophaga pinensis	Haliscomenobacter hydrossis	4.345448187626702	0.5820514321977162	0.2612002054356992
0.05420466785216601	-0.09889350977210877	D10_O1.45	2012-04-25	2	Sphingobacteriales	Chitinophaga	Chitinophaga pinensis	Haliscomenobacter hydrossis	4.40102146788746	0.4627956141533661	0.2145460775561601
0.027876304784075524	-0.11048523194879477	D10_O1.45	2012-05-03	2	Sphingobacteriales	Chitinophaga	Chitinophaga pinensis	Haliscomenobacter hydrossis	6.310899508072349	0.4339524685289309	0.20535533661471045
-0.031100012820778407	0.16967356139662643	D11_O1.27.3	2011-03-21	3	Burkholderiales	Comamonadaceae	Verminephrobacter	Verminephrobacter eiseniae	12.156259726704414	0.08430670222836206	0.0281685183226086
-0.004567032939597531	0.1743892901587656	D11_O1.27.3	2011-03-29	3	Burkholderiales	Comamonadaceae	Verminephrobacter	Verminephrobacter eiseniae	13.384311035888894	0.10766422484429043	0.03765733788933505
-0.02954288349980519	0.16821479746190288	D11_O1.27.3	2011-04-05	3	Burkholderiales	Comamonadaceae	Verminephrobacter	Verminephrobacter eiseniae	11.86082002380351	0.11434685515353328	0.039549489129653184
-0.028191934171291004	0.18620651120821474	D11_O1.27.3	2011-04-14	3	Burkholderiales	Comamonadaceae	Verminephrobacter	Verminephrobacter eiseniae	12.02468382834421	0.09700462343332009	0.035327459817213795
-0.02499144596606818	0.18474525827570465	D11_O1.27.3	2011-04-21	3	Burkholderiales	Comamonadaceae	Verminephrobacter	Verminephrobacter eiseniae	9.361656091838466	0.1014287745515049	0.032354029841971714
-0.02034942287160892	0.1840986793138633	D11_O1.27.3	2011-04-29	3	Burkholderiales	Comamonadaceae	Verminephrobacter	Verminephrobacter eiseniae	11.675067774888841	0.08652423945492961	0.026138715827060476
-0.032056397512165255	0.16518280547302253	D11_O1.27.3	2011-05-06	3	Burkholderiales	Comamonadaceae	Verminephrobacter	Verminephrobacter eiseniae	11.004070895155698	0.09835358254411057	0.030568924124472884
-0.05033054594385838	0.16294368973290152	D11_O1.27.3	2011-05-13	3	Burkholderiales	Comamonadaceae	Verminephrobacter	Verminephrobacter eiseniae	11.405333475705945	0.09315408975650533	0.024218460036471504
-0.020161296305770612	0.17544172122886736	D11_O1.27.3	2011-05-20	3	Burkholderiales	Comamonadaceae	Verminephrobacter	Verminephrobacter eiseniae	10.91599917904644	0.07224714584757692	0.018778611761042653
-0.03436878780993027	0.18982330290637361	D11_O1.27.3	2011-05-27	3	Burkholderiales	Comamonadaceae	Verminephrobacter	Verminephrobacter eiseniae	8.599332102732252	0.10534424649087265	0.03340678455806975
-0.049218133145023574	0.16798625494369057	D11_O1.27.3	2011-06-03	3	Burkholderiales	Comamonadaceae	Verminephrobacter	Verminephrobacter eiseniae	7.921984792866446	0.12864655785404766	0.04348332216370534
-0.016613457186835677	0.1922614030129047	D11_O1.27.3	2011-06-09	3	Burkholderiales	Comamonadaceae	Verminephrobacter	Verminephrobacter eiseniae	11.381525577811614	0.07385310333836374	0.021542275048455958
-0.02585489057721146	0.16914494817085257	D11_O1.27.3	2011-06-17	3	Burkholderiales	Comamonadaceae	Verminephrobacter	Verminephrobacter eiseniae	12.19385307290514	0.08157956705734742	0.027092759135621362
-0.01500311915111912	0.17065580581571949	D11_O1.27.3	2011-06-24	3	Burkholderiales	Comamonadaceae	Verminephrobacter	Verminephrobacter eiseniae	10.757065231783795	0.11493544088392825	0.04264757984644152
-0.053286023156606216	0.1813310303150654	D11_O1.27.3	2011-07-01	3	Burkholderiales	Comamonadaceae	Verminephrobacter	Verminephrobacter eiseniae	11.775117693693879	0.08288703808226858	0.030857906440962733
-0.037940155159108195	0.19555524443559794	D11_O1.27.3	2011-07-08	3	Burkholderiales	Comamonadaceae	Verminephrobacter	Verminephrobacter eiseniae	15.892107916090747	0.08059033294099346	0.0276651470876205
-0.03174764031985978	0.22598637664147664	D11_O1.27.3	2011-08-05	3	Burkholderiales	Comamonadaceae	Verminephrobacter	Verminephrobacter eiseniae	6.931474081262026	0.06461939543036944	0.023020985037370604
-0.03910846412400348	0.20752253884990376	D11_O1.27.3	2011-08-11	3	Burkholderiales	Comamonadaceae	Verminephrobacter	Verminephrobacter eiseniae	5.012714694696985	0.10252115939093953	0.03786937109193299
-0.043410885311814904	0.1649240544405843	D11_O1.27.3	2011-08-19	3	Burkholderiales	Comamonadaceae	Verminephrobacter	Verminephrobacter eiseniae	4.707041402098701	0.14841899446573945	0.04600176350392501
-0.028203617194126254	0.17179862107094723	D11_O1.27.3	2011-08-29	3	Burkholderiales	Comamonadaceae	Verminephrobacter	Verminephrobacter eiseniae	5.987481347924964	0.14135091174729994	0.0514459058030312
-0.04053809570564605	0.21219915086107527	D11_O1.27.3	2011-09-05	3	Burkholderiales	Comamonadaceae	Verminephrobacter	Verminephrobacter eiseniae	10.21129320262196	0.0914749943813094	0.03384552935783708
-0.005358702667984506	0.17287299538338627	D11_O1.27.3	2011-09-12	3	Burkholderiales	Comamonadaceae	Verminephrobacter	Verminephrobacter eiseniae	12.899984997012822	0.09949091821173298	0.03535113669408324
-0.03721581398491102	0.1445795237919997	D11_O1.27.3	2011-09-19	3	Burkholderiales	Comamonadaceae	Verminephrobacter	Verminephrobacter eiseniae	14.50581565053445	0.14373770317646978	0.0498798655991968
-0.014271469680328141	0.164115701758805	D11_O1.27.3	2011-09-28	3	Burkholderiales	Comamonadaceae	Verminephrobacter	Verminephrobacter eiseniae	12.793989044390779	0.10460877455644302	0.03998129718123305
-0.03097227488896709	0.19921371721526254	D11_O1.27.3	2011-10-05	3	Burkholderiales	Comamonadaceae	Verminephrobacter	Verminephrobacter eiseniae	8.217428628128118	0.09047699722410688	0.028311143017850534
-0.033339411524134256	0.17747092860321048	D11_O1.27.3	2011-10-12	3	Burkholderiales	Comamonadaceae	Verminephrobacter	Verminephrobacter eiseniae	7.69815447532686	0.1138422373274774	0.03663465558934396
-0.00523062435390785	0.14106144062438178	D11_O1.27.3	2011-11-02	3	Burkholderiales	Comamonadaceae	Verminephrobacter	Verminephrobacter eiseniae	5.464626497637748	0.19771400210711135	0.07437402906518671
-0.025254699471518583	0.17939544518909123	D11_O1.27.3	2011-11-07	3	Burkholderiales	Comamonadaceae	Verminephrobacter	Verminephrobacter eiseniae	6.446093840350246	0.08477885165848781	0.02975340714056219
-0.023901263258489146	0.2102168881394748	D11_O1.27.3	2011-11-16	3	Burkholderiales	Comamonadaceae	Verminephrobacter	Verminephrobacter eiseniae	3.7590608522122406	0.06530795364320874	0.02082351136831872
-0.05840547853194499	0.12104148008001361	D11_O1.27.3	2011-11-23	3	Burkholderiales	Comamonadaceae	Verminephrobacter	Verminephrobacter eiseniae	1.8873822837922887	0.11593029865623372	0.031798603329404325
-0.009800411456356291	0.1434614663824701	D11_O1.27.3	2011-11-29	3	Burkholderiales	Comamonadaceae	Verminephrobacter	Verminephrobacter eiseniae	2.3446474678220275	0.14329971188694848	0.04383883605370286
-0.009834474677343007	0.16643884968196307	D11_O1.27.3	2011-12-21	3	Burkholderiales	Comamonadaceae	Verminephrobacter	Verminephrobacter eiseniae	4.143303995510935	0.10739312998743626	0.03166973240813765
-0.06346448045212047	0.15221293003697303	D11_O1.27.3	2011-12-28	3	Burkholderiales	Comamonadaceae	Verminephrobacter	Verminephrobacter eiseniae	3.662428897195593	0.13930466277371076	0.050010904311919194
-0.022921523429408893	0.1567146748089355	D11_O1.27.3	2012-01-03	3	Burkholderiales	Comamonadaceae	Verminephrobacter	Verminephrobacter eiseniae	4.355871523135825	0.1402733276290264	0.03990534202811118
-0.008613730218663138	0.18902841478111276	D11_O1.27.3	2012-01-11	3	Burkholderiales	Comamonadaceae	Verminephrobacter	Verminephrobacter eiseniae	4.985893172644508	0.14315838870265282	0.052825254080906665
-0.05396440832887173	0.17118827601401235	D11_O1.27.3	2012-01-19	3	Burkholderiales	Comamonadaceae	Verminephrobacter	Verminephrobacter eiseniae	5.536094790128228	0.11877130458377823	0.03668730804263268
-0.05568923383183691	0.1377340309306324	D11_O1.27.3	2012-01-25	3	Burkholderiales	Comamonadaceae	Verminephrobacter	Verminephrobacter eiseniae	4.26757822284962	0.16563036261325503	0.055857421439684626
-0.012925758274843012	0.14760650301204106	D11_O1.27.3	2012-02-01	3	Burkholderiales	Comamonadaceae	Verminephrobacter	Verminephrobacter eiseniae	4.712953027119156	0.1662097947222367	0.0598919174319353
-0.02160832196245414	0.17451591912453066	D11_O1.27.3	2012-02-08	3	Burkholderiales	Comamonadaceae	Verminephrobacter	Verminephrobacter eiseniae	5.971107701405251	0.1629058762206678	0.05198176067943379
0.014389717649340524	0.14407659828950306	D11_O1.27.3	2012-02-14	3	Burkholderiales	Comamonadaceae	Verminephrobacter	Verminephrobacter eiseniae	6.567263443253879	0.16778186102572548	0.039557420234320746
0.006517466362304313	0.1630273485627895	D11_O1.27.3	2012-02-23	3	Burkholderiales	Comamonadaceae	Verminephrobacter	Verminephrobacter eiseniae	7.454587852529922	0.15752536285658275	0.05274405386341912
0.017165343228520074	0.14679291735421665	D11_O1.27.3	2012-02-29	3	Burkholderiales	Comamonadaceae	Verminephrobacter	Verminephrobacter eiseniae	7.639146556943576	0.17260912920468224	0.053277079263580496
-0.017112603801231665	0.1581564596835757	D11_O1.27.3	2012-03-08	3	Burkholderiales	Comamonadaceae	Verminephrobacter	Verminephrobacter eiseniae	7.891628164194449	0.17724182581626394	0.05618624453129731
0.009266138343643841	0.14730689412912734	D11_O1.27.3	2012-03-14	3	Burkholderiales	Comamonadaceae	Verminephrobacter	Verminephrobacter eiseniae	9.682851595146431	0.1323095184768702	0.04087846088577913
-0.02657497116813109	0.14975805510415527	D11_O1.27.3	2012-03-22	3	Burkholderiales	Comamonadaceae	Verminephrobacter	Verminephrobacter eiseniae	9.608042156508205	0.11407159494702858	0.02931063289237864
-0.04338203607770957	0.1700261961538713	D11_O1.27.3	2012-03-28	3	Burkholderiales	Comamonadaceae	Verminephrobacter	Verminephrobacter eiseniae	7.918098375058978	0.14763755116750624	0.04139531722767906
5.017093620338743e-6	0.1420439010624215	D11_O1.27.3	2012-04-04	3	Burkholderiales	Comamonadaceae	Verminephrobacter	Verminephrobacter eiseniae	7.089258223177663	0.1835218315868205	0.06066973213211986
-0.024106849969187213	0.17546763951059827	D11_O1.27.3	2012-04-10	3	Burkholderiales	Comamonadaceae	Verminephrobacter	Verminephrobacter eiseniae	9.038078290761678	0.11576089748752595	0.0426225357539036
-0.03896893106075202	0.17889274391083926	D11_O1.27.3	2012-04-17	3	Burkholderiales	Comamonadaceae	Verminephrobacter	Verminephrobacter eiseniae	7.583719990967443	0.15415201591828018	0.05250517671817613
-1.1266093059927399e-4	0.1734176612441046	D11_O1.27.3	2012-04-25	3	Burkholderiales	Comamonadaceae	Verminephrobacter	Verminephrobacter eiseniae	7.131659275559174	0.12871808758884454	0.042240287215945686
-0.02978606713911571	0.19971366599294949	D11_O1.27.3	2012-05-03	3	Burkholderiales	Comamonadaceae	Verminephrobacter	Verminephrobacter eiseniae	6.830898262443359	0.12052891897193269	0.03929443847581191
-0.1257963380696108	-0.006093851428064164	D11_O1.7	2011-03-21	1	Acidimicrobiales	Microthrixaceae	Candidatus Microthrix	Candidatus Microthrix parvicella	7.680246474925631	0.43809613658713553	0.02989680967253985
-0.06302434740391334	-0.0022285738673379087	D11_O1.7	2011-03-29	1	Acidimicrobiales	Microthrixaceae	Candidatus Microthrix	Candidatus Microthrix parvicella	7.589420515520732	0.6269754399466295	0.05236780304643971
-0.05188057095176902	-0.008219350777967468	D11_O1.7	2011-04-05	1	Acidimicrobiales	Microthrixaceae	Candidatus Microthrix	Candidatus Microthrix parvicella	9.72865767948365	0.6091656730486029	0.09012107123376001
-0.1098104408494791	7.222464736592983e-4	D11_O1.7	2011-04-14	1	Acidimicrobiales	Microthrixaceae	Candidatus Microthrix	Candidatus Microthrix parvicella	8.566057901187808	0.9066304673069123	0.06484049606688223
-0.07384336669611832	0.017147038572423917	D11_O1.7	2011-04-21	1	Acidimicrobiales	Microthrixaceae	Candidatus Microthrix	Candidatus Microthrix parvicella	7.164695872853714	0.7949187843800771	0.034334490400318905
-0.13686538242441953	0.039294732703300195	D11_O1.7	2011-04-29	1	Acidimicrobiales	Microthrixaceae	Candidatus Microthrix	Candidatus Microthrix parvicella	6.4645508717547875	1.0336376883386487	0.020803415495382
-0.12533451629256387	0.01860414645421208	D11_O1.7	2011-05-06	1	Acidimicrobiales	Microthrixaceae	Candidatus Microthrix	Candidatus Microthrix parvicella	8.036568718007485	0.7452445156015415	0.03251037956610495
-0.1267563541730239	0.010286322181836107	D11_O1.7	2011-05-13	1	Acidimicrobiales	Microthrixaceae	Candidatus Microthrix	Candidatus Microthrix parvicella	8.64335070689101	0.7607348097567842	0.02528950328074184
-0.0949219168217559	0.026231034320249046	D11_O1.7	2011-05-20	1	Acidimicrobiales	Microthrixaceae	Candidatus Microthrix	Candidatus Microthrix parvicella	7.8528261330215825	0.5678601652570805	0
-0.02612105359719123	-0.007034587640773555	D11_O1.7	2011-05-27	1	Acidimicrobiales	Microthrixaceae	Candidatus Microthrix	Candidatus Microthrix parvicella	9.317167494660223	0.7685220503036531	0.06779787555058674
-0.07367560934499705	0.019646807010642472	D11_O1.7	2011-06-03	1	Acidimicrobiales	Microthrixaceae	Candidatus Microthrix	Candidatus Microthrix parvicella	10.054690876045674	0.7278325475215546	0.06437574900068835
-0.08234661085294326	-0.005002387487211587	D11_O1.7	2011-06-09	1	Acidimicrobiales	Microthrixaceae	Candidatus Microthrix	Candidatus Microthrix parvicella	6.662782215407463	0.7533607588067459	0.038030314061819025
-0.08387052243496848	-0.005086698158273901	D11_O1.7	2011-06-17	1	Acidimicrobiales	Microthrixaceae	Candidatus Microthrix	Candidatus Microthrix parvicella	7.069719125186948	0.8127533021853369	0.05895452492726552
-0.11976944995427012	0.01185763699470429	D11_O1.7	2011-06-24	1	Acidimicrobiales	Microthrixaceae	Candidatus Microthrix	Candidatus Microthrix parvicella	7.950847634552324	0.6388776992674924	0.05541204028150041
-0.10147322681041027	0.011286082069492163	D11_O1.7	2011-07-01	1	Acidimicrobiales	Microthrixaceae	Candidatus Microthrix	Candidatus Microthrix parvicella	6.275897803479428	0.613951630375347	0.06322930226587346
-0.05396707482863756	0.011477629407049359	D11_O1.7	2011-07-08	1	Acidimicrobiales	Microthrixaceae	Candidatus Microthrix	Candidatus Microthrix parvicella	6.905762856486936	1.13566642268069	0.0889205905035826
-0.1222052464348676	0.04869996585545848	D11_O1.7	2011-08-05	1	Acidimicrobiales	Microthrixaceae	Candidatus Microthrix	Candidatus Microthrix parvicella	5.692875961911314	0.6195745303445639	0.048335761392365055
-0.12181652852377178	0.04241018469295988	D11_O1.7	2011-08-11	1	Acidimicrobiales	Microthrixaceae	Candidatus Microthrix	Candidatus Microthrix parvicella	7.253805758573604	0.5931372737583288	0.057107321472521
-0.09352789984505196	0.022310800983560447	D11_O1.7	2011-08-19	1	Acidimicrobiales	Microthrixaceae	Candidatus Microthrix	Candidatus Microthrix parvicella	10.330661012525121	0.9244112307301043	0.060883278804079
-0.05577295224206979	-0.030528887294262702	D11_O1.7	2011-08-29	1	Acidimicrobiales	Microthrixaceae	Candidatus Microthrix	Candidatus Microthrix parvicella	8.46284201217437	0.7103735368527355	0.0794903559678224
-0.09526711735804924	0.020967667229380087	D11_O1.7	2011-09-05	1	Acidimicrobiales	Microthrixaceae	Candidatus Microthrix	Candidatus Microthrix parvicella	7.040033188883194	0.6716617873998257	0.07645574191665008
-0.08875114774209425	-0.0017261024981011874	D11_O1.7	2011-09-12	1	Acidimicrobiales	Microthrixaceae	Candidatus Microthrix	Candidatus Microthrix parvicella	7.788670519953873	0.5419856275978052	0.0660405757506053
-0.10045051324056396	-0.028616728378645786	D11_O1.7	2011-09-19	1	Acidimicrobiales	Microthrixaceae	Candidatus Microthrix	Candidatus Microthrix parvicella	9.738785574523495	0.6098033698176166	0.07344006472109452
-0.06603083459190913	6.94264149383966e-4	D11_O1.7	2011-09-28	1	Acidimicrobiales	Microthrixaceae	Candidatus Microthrix	Candidatus Microthrix parvicella	8.420552670298774	0.7041058043649617	0.08902253803326239
-0.07841320509943384	0.021809179672540244	D11_O1.7	2011-10-05	1	Acidimicrobiales	Microthrixaceae	Candidatus Microthrix	Candidatus Microthrix parvicella	5.352814782869708	0.7497113329798978	0.0638533899098437
-0.05301297479075441	-0.005498579134144641	D11_O1.7	2011-10-12	1	Acidimicrobiales	Microthrixaceae	Candidatus Microthrix	Candidatus Microthrix parvicella	7.2028765837592825	0.8611028503353072	0.0785509615417401
-0.069557884162097	0.007203668425585765	D11_O1.7	2011-11-02	1	Acidimicrobiales	Microthrixaceae	Candidatus Microthrix	Candidatus Microthrix parvicella	7.452089910758192	0.777374661294709	0.08081421205349203
-0.109552413567198	-0.005849504455186005	D11_O1.7	2011-11-07	1	Acidimicrobiales	Microthrixaceae	Candidatus Microthrix	Candidatus Microthrix parvicella	4.73269236823465	0.4346310374966471	0.03960540208599848
-0.17834873194212178	0.0028995980861697313	D11_O1.7	2011-11-16	1	Acidimicrobiales	Microthrixaceae	Candidatus Microthrix	Candidatus Microthrix parvicella	2.5125954557002945	0.22428124941386435	0.0132747768873943
-0.1564176547862965	0.028480946907360163	D11_O1.7	2011-11-23	1	Acidimicrobiales	Microthrixaceae	Candidatus Microthrix	Candidatus Microthrix parvicella	0.7088897823982705	0.2171287108380729	0
-0.17310550421929796	0.013396251119144324	D11_O1.7	2011-11-29	1	Acidimicrobiales	Microthrixaceae	Candidatus Microthrix	Candidatus Microthrix parvicella	1.0140130563466434	0.2280733598235527	0
-0.13962890849949872	0.03322223588180294	D11_O1.7	2011-12-21	1	Acidimicrobiales	Microthrixaceae	Candidatus Microthrix	Candidatus Microthrix parvicella	5.547248310966788	0.3655040502261782	0.03395682326859654
-0.09178567144346698	0.005228783401100788	D11_O1.7	2011-12-28	1	Acidimicrobiales	Microthrixaceae	Candidatus Microthrix	Candidatus Microthrix parvicella	6.28817866830481	0.4234809043029316	0.0583982721908023
-0.06190864916798845	0.007194779809143397	D11_O1.7	2012-01-03	1	Acidimicrobiales	Microthrixaceae	Candidatus Microthrix	Candidatus Microthrix parvicella	6.669589976213398	0.4558055844534353	0.053804492411813926
-0.06206468827331442	-0.006714549526327915	D11_O1.7	2012-01-11	1	Acidimicrobiales	Microthrixaceae	Candidatus Microthrix	Candidatus Microthrix parvicella	6.993314376554183	0.6394143934818902	0.09510288042000335
-0.03862037945058625	-0.015111941372735431	D11_O1.7	2012-01-19	1	Acidimicrobiales	Microthrixaceae	Candidatus Microthrix	Candidatus Microthrix parvicella	8.726063790019749	0.681321896943436	0.06991879372583638
0.014859890468296423	-0.007088174983738271	D11_O1.7	2012-01-25	1	Acidimicrobiales	Microthrixaceae	Candidatus Microthrix	Candidatus Microthrix parvicella	9.652144736265427	0.7160582776990942	0.10915881557848
0.013625320115796034	-0.04059719746159444	D11_O1.7	2012-02-01	1	Acidimicrobiales	Microthrixaceae	Candidatus Microthrix	Candidatus Microthrix parvicella	10.54542834201709	0.7432543793939127	0.12259704789020072
-0.012839834052613616	-8.127473109086525e-4	D11_O1.7	2012-02-08	1	Acidimicrobiales	Microthrixaceae	Candidatus Microthrix	Candidatus Microthrix parvicella	9.467113050069344	0.7336499380589114	0.0955226937415944
-0.027596922787269416	-0.002674342606265363	D11_O1.7	2012-02-14	1	Acidimicrobiales	Microthrixaceae	Candidatus Microthrix	Candidatus Microthrix parvicella	11.134754106564225	0.8068974275028441	0.0633639293237026
-0.02366767763238598	-0.01985256958108154	D11_O1.7	2012-02-23	1	Acidimicrobiales	Microthrixaceae	Candidatus Microthrix	Candidatus Microthrix parvicella	11.560950377811421	0.939562423581037	0.11380336616394862
-0.01033530090286363	-0.017028657976707356	D11_O1.7	2012-02-29	1	Acidimicrobiales	Microthrixaceae	Candidatus Microthrix	Candidatus Microthrix parvicella	12.259358748910365	0.9796319783923045	0.12704970955027306
-0.020741881611694775	-0.003969908945035783	D11_O1.7	2012-03-08	1	Acidimicrobiales	Microthrixaceae	Candidatus Microthrix	Candidatus Microthrix parvicella	13.5968503487272	1.0826285200197192	0.10860567897980132
0.02737879816709636	-0.01220174056780144	D11_O1.7	2012-03-14	1	Acidimicrobiales	Microthrixaceae	Candidatus Microthrix	Candidatus Microthrix parvicella	11.802646615117007	1.033089734142695	0.13941607027609448
-0.03862194290098842	-0.001649947419498929	D11_O1.7	2012-03-22	1	Acidimicrobiales	Microthrixaceae	Candidatus Microthrix	Candidatus Microthrix parvicella	14.929887308892981	1.0160856410559413	0.0849651626755024
-0.07018656688913316	0.02028380863437173	D11_O1.7	2012-03-28	1	Acidimicrobiales	Microthrixaceae	Candidatus Microthrix	Candidatus Microthrix parvicella	12.429582024628584	1.0006775479906	0.0631956201473164
-0.043160453446649226	-0.009018084945967158	D11_O1.7	2012-04-04	1	Acidimicrobiales	Microthrixaceae	Candidatus Microthrix	Candidatus Microthrix parvicella	10.743566708472498	1.031619174174334	0.0769837312674876
-0.08761722779324287	-0.0018639859699712245	D11_O1.7	2012-04-10	1	Acidimicrobiales	Microthrixaceae	Candidatus Microthrix	Candidatus Microthrix parvicella	10.309272218045137	0.8516120603715548	0.0683535242640215
-0.08675635510526869	0.007224017882917565	D11_O1.7	2012-04-17	1	Acidimicrobiales	Microthrixaceae	Candidatus Microthrix	Candidatus Microthrix parvicella	10.71306640638226	0.9047224752967968	0.0620857820723317
-0.04196466483491987	-0.0175148745680065	D11_O1.7	2012-04-25	1	Acidimicrobiales	Microthrixaceae	Candidatus Microthrix	Candidatus Microthrix parvicella	10.251318382266113	0.8159008897209701	0.0898860402256441
-0.059000104930781325	-0.017499645761871938	D11_O1.7	2012-05-03	1	Acidimicrobiales	Microthrixaceae	Candidatus Microthrix	Candidatus Microthrix parvicella	11.647868350872715	0.816452788836067	0.09641644433128989
-0.11936182300562705	0.22554900702833103	D12_L1.3	2011-03-21	1	Actinomycetales	Intrasporangiaceae	Intrasporangium	Intrasporangium calvum	6.859588137825718	0.08325929150920669	0.02637414293031285
-0.08908712406625638	0.19280025947517218	D12_L1.3	2011-03-29	1	Actinomycetales	Intrasporangiaceae	Intrasporangium	Intrasporangium calvum	6.370004720560993	0.09448701527789131	0.029537423611423634
-0.12254931672316809	0.22210541761077834	D12_L1.3	2011-04-05	1	Actinomycetales	Intrasporangiaceae	Intrasporangium	Intrasporangium calvum	5.184917914330322	0.09703686836043351	0.030460738589157852
-0.11646533172418093	0.2257761563739061	D12_L1.3	2011-04-14	1	Actinomycetales	Intrasporangiaceae	Intrasporangium	Intrasporangium calvum	4.565397883465312	0.0863267054555042	0.031122016924777438
-0.11039164915208294	0.18147595470664996	D12_L1.3	2011-04-21	1	Actinomycetales	Intrasporangiaceae	Intrasporangium	Intrasporangium calvum	2.952577621365872	0.11155144297291572	0.032663578301143345
-0.10483320147113048	0.19926429848193772	D12_L1.3	2011-04-29	1	Actinomycetales	Intrasporangiaceae	Intrasporangium	Intrasporangium calvum	2.9901088514035465	0.12531578580507338	0.035816423512859956
-0.09637321486624102	0.2023309850255076	D12_L1.3	2011-05-06	1	Actinomycetales	Intrasporangiaceae	Intrasporangium	Intrasporangium calvum	2.743672097697373	0.11973082586095649	0.03976682490288425
-0.10922083296552249	0.18953055940211444	D12_L1.3	2011-05-13	1	Actinomycetales	Intrasporangiaceae	Intrasporangium	Intrasporangium calvum	3.208906862758993	0.12240060562736556	0.036571536446642156
-0.1243373985738225	0.2076665698939401	D12_L1.3	2011-05-20	1	Actinomycetales	Intrasporangiaceae	Intrasporangium	Intrasporangium calvum	2.9467929017953476	0.08609172691966559	0.021606737821696694
-0.09597412553156663	0.20538805001857888	D12_L1.3	2011-05-27	1	Actinomycetales	Intrasporangiaceae	Intrasporangium	Intrasporangium calvum	3.4570648016143535	0.12971314615756183	0.036215092368694385
-0.10912241616996564	0.20295117863121592	D12_L1.3	2011-06-03	1	Actinomycetales	Intrasporangiaceae	Intrasporangium	Intrasporangium calvum	3.3778599832484457	0.12780425414557134	0.04246203477882019
-0.12354317242921826	0.20417523365010778	D12_L1.3	2011-06-09	1	Actinomycetales	Intrasporangiaceae	Intrasporangium	Intrasporangium calvum	2.522063493087093	0.1178342951271545	0.031413010312450855
-0.12066318088509168	0.18158846697471373	D12_L1.3	2011-06-17	1	Actinomycetales	Intrasporangiaceae	Intrasporangium	Intrasporangium calvum	2.789711924943731	0.13321852699709752	0.04522650100573654
-0.11847249789623394	0.2192426588647428	D12_L1.3	2011-06-24	1	Actinomycetales	Intrasporangiaceae	Intrasporangium	Intrasporangium calvum	3.2859034497807866	0.10697482398636704	0.041372473625236154
-0.10755801376402718	0.21620151705572138	D12_L1.3	2011-07-01	1	Actinomycetales	Intrasporangiaceae	Intrasporangium	Intrasporangium calvum	3.0333548935338333	0.08741111195993724	0.035941436313947625
-0.09349590363136107	0.16918423117959466	D12_L1.3	2011-07-08	1	Actinomycetales	Intrasporangiaceae	Intrasporangium	Intrasporangium calvum	3.069669936680389	0.21788362562931227	0.06952802615395273
-0.1230029206563884	0.2114921266144778	D12_L1.3	2011-08-05	1	Actinomycetales	Intrasporangiaceae	Intrasporangium	Intrasporangium calvum	3.5677245947101897	0.10204199420864234	0.0352348971873431
-0.12503185600289501	0.23953954096046698	D12_L1.3	2011-08-11	1	Actinomycetales	Intrasporangiaceae	Intrasporangium	Intrasporangium calvum	4.510113391347214	0.10344831812851389	0.04172469916813515
-0.10976096775776982	0.20471695201470005	D12_L1.3	2011-08-19	1	Actinomycetales	Intrasporangiaceae	Intrasporangium	Intrasporangium calvum	4.85962530113384	0.12502734679980423	0.040541131456969554
-0.08292267965407188	0.19010093804962744	D12_L1.3	2011-08-29	1	Actinomycetales	Intrasporangiaceae	Intrasporangium	Intrasporangium calvum	2.815109983033573	0.17156866559951	0.060974648805053586
-0.12444263267728935	0.22229246325634117	D12_L1.3	2011-09-05	1	Actinomycetales	Intrasporangiaceae	Intrasporangium	Intrasporangium calvum	2.4375637566070862	0.16862814170436974	0.06962688406629317
-0.12357973335261285	0.2328376585044367	D12_L1.3	2011-09-12	1	Actinomycetales	Intrasporangiaceae	Intrasporangium	Intrasporangium calvum	2.91399426726613	0.13867517543717356	0.053583704261011916
-0.12755502611509906	0.16443963127831254	D12_L1.3	2011-09-19	1	Actinomycetales	Intrasporangiaceae	Intrasporangium	Intrasporangium calvum	3.3696537853281416	0.16510299057569533	0.05838315810580664
-0.11422713461579503	0.19659899061107308	D12_L1.3	2011-09-28	1	Actinomycetales	Intrasporangiaceae	Intrasporangium	Intrasporangium calvum	3.974413945281251	0.15897401024862726	0.0688462738794812
-0.11218874785816564	0.21621369436325721	D12_L1.3	2011-10-05	1	Actinomycetales	Intrasporangiaceae	Intrasporangium	Intrasporangium calvum	3.2807579434328438	0.12595519221721937	0.043320863218941394
-0.12436999931616607	0.21402967512975818	D12_L1.3	2011-10-12	1	Actinomycetales	Intrasporangiaceae	Intrasporangium	Intrasporangium calvum	4.575145397849603	0.11794141029201162	0.03707503896964784
-0.1275223903390037	0.15460397959222316	D12_L1.3	2011-11-02	1	Actinomycetales	Intrasporangiaceae	Intrasporangium	Intrasporangium calvum	5.92656856887366	0.16473313306575177	0.04988867499936216
-0.14284460353152945	0.19346504155738511	D12_L1.3	2011-11-07	1	Actinomycetales	Intrasporangiaceae	Intrasporangium	Intrasporangium calvum	6.202607242825465	0.08884121479818079	0.024904858970041605
-0.12171524023815965	0.22890405350862414	D12_L1.3	2011-11-16	1	Actinomycetales	Intrasporangiaceae	Intrasporangium	Intrasporangium calvum	6.460986823010564	0.05503405698853356	0.01840997429447086
-0.11282113340998697	0.1509236243579903	D12_L1.3	2011-11-23	1	Actinomycetales	Intrasporangiaceae	Intrasporangium	Intrasporangium calvum	3.9361147348864107	0.10652147030344766	0.031247030572782556
-0.13964520450595208	0.1694259262225683	D12_L1.3	2011-11-29	1	Actinomycetales	Intrasporangiaceae	Intrasporangium	Intrasporangium calvum	5.9182195028608415	0.10346253133498626	0.03053269652732696
-0.11822094239490713	0.22127845570265026	D12_L1.3	2011-12-21	1	Actinomycetales	Intrasporangiaceae	Intrasporangium	Intrasporangium calvum	17.41667718573473	0.07442515424810955	0.02628696346664033
-0.11024104974818452	0.18286300525178018	D12_L1.3	2011-12-28	1	Actinomycetales	Intrasporangiaceae	Intrasporangium	Intrasporangium calvum	32.52575523157657	0.08097293737986697	0.02348399321797149
-0.10471383356712186	0.18737248489521785	D12_L1.3	2012-01-03	1	Actinomycetales	Intrasporangiaceae	Intrasporangium	Intrasporangium calvum	30.523039426551875	0.08503473315080333	0.026989062687754733
-0.12223748812249972	0.18449972350696922	D12_L1.3	2012-01-11	1	Actinomycetales	Intrasporangiaceae	Intrasporangium	Intrasporangium calvum	18.77237324134656	0.12661189340349252	0.046859979153601294
-0.12256765042562692	0.21253776981039046	D12_L1.3	2012-01-19	1	Actinomycetales	Intrasporangiaceae	Intrasporangium	Intrasporangium calvum	16.16629656378723	0.10329985650873016	0.026393901436748118
-0.12799013051566147	0.20990733634484457	D12_L1.3	2012-01-25	1	Actinomycetales	Intrasporangiaceae	Intrasporangium	Intrasporangium calvum	16.29474308362767	0.10793821960545825	0.029408449240428167
-0.12460932506461794	0.1939805394910146	D12_L1.3	2012-02-01	1	Actinomycetales	Intrasporangiaceae	Intrasporangium	Intrasporangium calvum	11.972448122997733	0.1021508638884321	0.02747170293814556
-0.11775294915411273	0.21108037724739417	D12_L1.3	2012-02-08	1	Actinomycetales	Intrasporangiaceae	Intrasporangium	Intrasporangium calvum	13.493906593367253	0.11666759028575453	0.03086723226682811
-0.11769450329235814	0.1747373703106987	D12_L1.3	2012-02-14	1	Actinomycetales	Intrasporangiaceae	Intrasporangium	Intrasporangium calvum	16.301385985994646	0.09526775891103122	0.020259423970424194
-0.10562189521051749	0.19244703783957104	D12_L1.3	2012-02-23	1	Actinomycetales	Intrasporangiaceae	Intrasporangium	Intrasporangium calvum	14.604992671918945	0.10687648219178489	0.026639328000011377
-0.09666490953918114	0.193218731269608	D12_L1.3	2012-02-29	1	Actinomycetales	Intrasporangiaceae	Intrasporangium	Intrasporangium calvum	12.083502514426476	0.1433709335426152	0.03616426015391373
-0.1266571381025707	0.21650527993623336	D12_L1.3	2012-03-08	1	Actinomycetales	Intrasporangiaceae	Intrasporangium	Intrasporangium calvum	12.388443201300717	0.13245718835586723	0.03261088670873445
-0.12716893485727215	0.21229992734894595	D12_L1.3	2012-03-14	1	Actinomycetales	Intrasporangiaceae	Intrasporangium	Intrasporangium calvum	11.16779794436768	0.11921173438657441	0.027810456618878626
-0.12508777731819742	0.21577732568286848	D12_L1.3	2012-03-22	1	Actinomycetales	Intrasporangiaceae	Intrasporangium	Intrasporangium calvum	10.581633902644791	0.12643957142172327	0.027544598922462117
-0.14338432145481889	0.21747361192309145	D12_L1.3	2012-03-28	1	Actinomycetales	Intrasporangiaceae	Intrasporangium	Intrasporangium calvum	8.745824204384755	0.09647641314038781	0.02305389877888673
-0.11870011915519722	0.19365660149239736	D12_L1.3	2012-04-04	1	Actinomycetales	Intrasporangiaceae	Intrasporangium	Intrasporangium calvum	6.490735769282999	0.15058286529811238	0.0341434671735863
-0.1507215331880396	0.18230818524484727	D12_L1.3	2012-04-10	1	Actinomycetales	Intrasporangiaceae	Intrasporangium	Intrasporangium calvum	7.764251463150986	0.1241663854072757	0.03958715907724925
-0.10085192967833213	0.18701593477766176	D12_L1.3	2012-04-17	1	Actinomycetales	Intrasporangiaceae	Intrasporangium	Intrasporangium calvum	7.9867999400359615	0.08598756155648321	0.02268591265752946
-0.1339284741078399	0.21696184626733042	D12_L1.3	2012-04-25	1	Actinomycetales	Intrasporangiaceae	Intrasporangium	Intrasporangium calvum	7.336614353698849	0.08918083710816391	0.026782819216896583
-0.10880886899798756	0.2269904322119243	D12_L1.3	2012-05-03	1	Actinomycetales	Intrasporangiaceae	Intrasporangium	Intrasporangium calvum	6.633793707283546	0.08664772181047589	0.026010154673312906
0.358865233999083	0.04238443274264297	D13_G1.3.2	2011-03-21	4	Spirochaetales	Leptospiraceae	Leptospira	Leptospira biflexa	8.24982040140985	1.384527338946117	0.4169904140457224
0.38534696446769784	0.06523176487433997	D13_G1.3.2	2011-03-29	4	Spirochaetales	Leptospiraceae	Leptospira	Leptospira biflexa	10.617746771427544	2.020978918961527	0.5956113211112756
0.3946682204060077	0.08701057453327048	D13_G1.3.2	2011-04-05	4	Spirochaetales	Leptospiraceae	Leptospira	Leptospira biflexa	9.810875728260022	2.5313608210059537	0.83201813506826094
0.3783410997840046	0.047049879228401016	D13_G1.3.2	2011-04-14	4	Spirochaetales	Leptospiraceae	Leptospira	Leptospira biflexa	10.15316324820219	1.8179030899450448	0.5031372691851553
0.3201367937505788	0.029394856253028023	D13_G1.3.2	2011-04-21	4	Spirochaetales	Leptospiraceae	Leptospira	Leptospira biflexa	12.594425949575063	1.3630265800526684	0.3476124649204672
0.36595285983656567	0.051807851788934225	D13_G1.3.2	2011-04-29	4	Spirochaetales	Leptospiraceae	Leptospira	Leptospira biflexa	11.782137692466648	1.8274384131602064	0.49141311457146836
0.3793203003239087	0.056763552865511144	D13_G1.3.2	2011-05-06	4	Spirochaetales	Leptospiraceae	Leptospira	Leptospira biflexa	13.175312237567828	1.849619408749659	0.5406709636653466
0.34796665663409704	0.0269454040563384	D13_G1.3.2	2011-05-13	4	Spirochaetales	Leptospiraceae	Leptospira	Leptospira biflexa	10.403092164925237	1.3244257299885003	0.389901384793566
0.33443904815104447	0.03279772825940402	D13_G1.3.2	2011-05-20	4	Spirochaetales	Leptospiraceae	Leptospira	Leptospira biflexa	8.287997869709248	1.4953588184874576	0.4312225081998769
0.39078213835698283	0.0823450150086223	D13_G1.3.2	2011-05-27	4	Spirochaetales	Leptospiraceae	Leptospira	Leptospira biflexa	9.96197386600342	2.280445866218447	0.7422198684372285
0.35406821866326466	0.04087390846214984	D13_G1.3.2	2011-06-03	4	Spirochaetales	Leptospiraceae	Leptospira	Leptospira biflexa	11.88443504933426	1.4973866881667872	0.42442513411095556
0.3491322110454874	0.03488896449898671	D13_G1.3.2	2011-06-09	4	Spirochaetales	Leptospiraceae	Leptospira	Leptospira biflexa	16.883148302045868	1.6022290075221872	0.40556398410035627
0.33648406300603984	0.023370659210834435	D13_G1.3.2	2011-06-17	4	Spirochaetales	Leptospiraceae	Leptospira	Leptospira biflexa	14.096202324080991	1.3910977883471654	0.36415842867696413
0.3879456502084822	0.06660510089044386	D13_G1.3.2	2011-06-24	4	Spirochaetales	Leptospiraceae	Leptospira	Leptospira biflexa	13.373107710628714	1.7571640639420687	0.5859234348076678
0.3671317291848619	0.041988324308172835	D13_G1.3.2	2011-07-01	4	Spirochaetales	Leptospiraceae	Leptospira	Leptospira biflexa	14.6310271770578	1.3769956169250357	0.47314909875771083
0.3600028484089393	0.044779808634528503	D13_G1.3.2	2011-07-08	4	Spirochaetales	Leptospiraceae	Leptospira	Leptospira biflexa	14.651048648930947	1.4484268328808863	0.43099571472919695
0.25739189640388543	0.0017100243267785047	D13_G1.3.2	2011-08-05	4	Spirochaetales	Leptospiraceae	Leptospira	Leptospira biflexa	6.124201240122653	1.1071043700539434	0.2887505140643831
0.30695308246037123	0.023766313954745252	D13_G1.3.2	2011-08-11	4	Spirochaetales	Leptospiraceae	Leptospira	Leptospira biflexa	6.0801513079799	1.1711265265872548	0.38162679816769673
0.3646988302941456	0.053585935097676646	D13_G1.3.2	2011-08-19	4	Spirochaetales	Leptospiraceae	Leptospira	Leptospira biflexa	7.430792464478857	1.6514583824700346	0.5182579981538893
0.37828391194127375	0.05535485971683248	D13_G1.3.2	2011-08-29	4	Spirochaetales	Leptospiraceae	Leptospira	Leptospira biflexa	9.126968290755306	1.5525371579364764	0.4965413839883336
0.3567033542989917	0.034392781735515666	D13_G1.3.2	2011-09-05	4	Spirochaetales	Leptospiraceae	Leptospira	Leptospira biflexa	6.74181097929444	1.294879245307775	0.4209168395055547
0.3895749047475564	0.07928082844689864	D13_G1.3.2	2011-09-12	4	Spirochaetales	Leptospiraceae	Leptospira	Leptospira biflexa	4.282298865109175	2.316538486659577	0.7475325271198271
0.3893687045088052	0.09093334275840677	D13_G1.3.2	2011-09-19	4	Spirochaetales	Leptospiraceae	Leptospira	Leptospira biflexa	2.7275895429791195	2.78194281897601	0.8886164168036053
0.01802379018785389	0.008903925072670663	D13_G1.3.2	2011-09-28	4	Spirochaetales	Leptospiraceae	Leptospira	Leptospira biflexa	0.05012430816351608	0.40426783653591847	0.245891203607077
0.034605313155824394	0.0157234527947892	D13_G1.3.2	2011-10-05	4	Spirochaetales	Leptospiraceae	Leptospira	Leptospira biflexa	0.0635229665794545	0.3970577637865843	0.230949676001708
-0.040738464984673796	-0.0309046011342655	D13_G1.3.2	2011-10-12	4	Spirochaetales	Leptospiraceae	Leptospira	Leptospira biflexa	0.09591509797590488	0.3455609385221238	0.198555066535519
0.378057044833327	0.0998543891453676	D13_G1.3.2	2011-11-02	4	Spirochaetales	Leptospiraceae	Leptospira	Leptospira biflexa	1.4785238645438101	3.9556188021297016	1.347309884640374
0.3798325565463607	0.06728118554812289	D13_G1.3.2	2011-11-07	4	Spirochaetales	Leptospiraceae	Leptospira	Leptospira biflexa	3.3360316849002585	1.773238623911089	0.5869739380696357
0.32215354770883226	0.012812448088620424	D13_G1.3.2	2011-11-16	4	Spirochaetales	Leptospiraceae	Leptospira	Leptospira biflexa	13.246730233785112	0.9048497781936735	0.2924287032922507
0.22506478913520228	0.0011293485024085187	D13_G1.3.2	2011-11-23	4	Spirochaetales	Leptospiraceae	Leptospira	Leptospira biflexa	23.27546716423432	0.7376024930806536	0.2130999623414558
0.3054442628833693	0.019191626293303808	D13_G1.3.2	2011-11-29	4	Spirochaetales	Leptospiraceae	Leptospira	Leptospira biflexa	19.61544327275474	0.9597869427429944	0.28596899283310045
0.352895077986974	0.03862221689021146	D13_G1.3.2	2011-12-21	4	Spirochaetales	Leptospiraceae	Leptospira	Leptospira biflexa	13.761495422695603	1.2804156827286461	0.34783909853531664
0.3818833521042189	0.054272800152191374	D13_G1.3.2	2011-12-28	4	Spirochaetales	Leptospiraceae	Leptospira	Leptospira biflexa	11.520633218268175	1.5894495947171428	0.480918622663958
0.3659034998203997	0.04518547272875026	D13_G1.3.2	2012-01-03	4	Spirochaetales	Leptospiraceae	Leptospira	Leptospira biflexa	13.819303558252514	1.4133831855335621	0.3922267940841695
0.36241666174059234	0.04895061996536712	D13_G1.3.2	2012-01-11	4	Spirochaetales	Leptospiraceae	Leptospira	Leptospira biflexa	14.596472311511942	1.4555586433716228	0.40744058358005164
0.394364620586992	0.07801004198201211	D13_G1.3.2	2012-01-19	4	Spirochaetales	Leptospiraceae	Leptospira	Leptospira biflexa	18.420610950904774	2.3192578408160185	0.6848985271080029
0.390760647267919	0.08575193677465646	D13_G1.3.2	2012-01-25	4	Spirochaetales	Leptospiraceae	Leptospira	Leptospira biflexa	15.25045646239219	2.5739839905957207	0.8340350711237795
0.3898161588833311	0.09640423384217432	D13_G1.3.2	2012-02-01	4	Spirochaetales	Leptospiraceae	Leptospira	Leptospira biflexa	13.699292199979263	2.803352492801808	0.9828611544437155
0.38946381357229226	0.07865774953836668	D13_G1.3.2	2012-02-08	4	Spirochaetales	Leptospiraceae	Leptospira	Leptospira biflexa	12.28806535175209	2.3660147569014542	0.724097306525694
0.3847797491595528	0.09062587171973334	D13_G1.3.2	2012-02-14	4	Spirochaetales	Leptospiraceae	Leptospira	Leptospira biflexa	4.932655594021122	3.2243142896662023	0.9367892836481627
0.38528422399636647	0.09337072288520894	D13_G1.3.2	2012-02-23	4	Spirochaetales	Leptospiraceae	Leptospira	Leptospira biflexa	3.3681085600873004	3.4033339616185465	0.97855853614767
0.38543923410088876	0.09411556013856101	D13_G1.3.2	2012-02-29	4	Spirochaetales	Leptospiraceae	Leptospira	Leptospira biflexa	2.9568563329543305	3.4750944975324165	1.1009113587434258
0.38143851573964427	0.09777212189210696	D13_G1.3.2	2012-03-08	4	Spirochaetales	Leptospiraceae	Leptospira	Leptospira biflexa	2.4373307345421757	4.207131696384641	1.2930974764458076
0.3803098258986443	0.1007939708235915	D13_G1.3.2	2012-03-14	4	Spirochaetales	Leptospiraceae	Leptospira	Leptospira biflexa	3.063751238465346	3.9873543223867247	1.3327714661052124
0.38055691860986585	0.09011427532935744	D13_G1.3.2	2012-03-22	4	Spirochaetales	Leptospiraceae	Leptospira	Leptospira biflexa	2.235405116053646	3.1309732456204893	0.8859275377481519
0.3896712082271576	0.07854162260967512	D13_G1.3.2	2012-03-28	4	Spirochaetales	Leptospiraceae	Leptospira	Leptospira biflexa	5.854217027570559	2.332096253093328	0.658213685398038
0.3814494646058808	0.0669574258731659	D13_G1.3.2	2012-04-04	4	Spirochaetales	Leptospiraceae	Leptospira	Leptospira biflexa	9.001576355759106	2.0303774252505145	0.522672508212297
0.1824943722314792	-0.03160665439756609	D13_G1.3.2	2012-04-10	4	Spirochaetales	Leptospiraceae	Leptospira	Leptospira biflexa	9.696386767782958	0.6525612161779117	0.1816991154039856
0.3950370870935703	0.0781783306231234	D13_G1.3.2	2012-04-17	4	Spirochaetales	Leptospiraceae	Leptospira	Leptospira biflexa	10.887048113483836	2.300214440577666	0.7450609909831633
0.38456183973409463	0.06116069893914492	D13_G1.3.2	2012-04-25	4	Spirochaetales	Leptospiraceae	Leptospira	Leptospira biflexa	13.12811226079775	1.8652566907685533	0.5434825054548569
0.3876484972294882	0.07547482469201634	D13_G1.3.2	2012-05-03	4	Spirochaetales	Leptospiraceae	Leptospira	Leptospira biflexa	10.133577404777103	2.3473394402544003	0.6991472059552254
-0.08368802268710365	-0.02118890310245422	D13_L7	2011-03-21	4	Verrucomicrobiales	Verrucomicrobiaceae	Akkermansia	Akkermansia muciniphila	1.7894762856951179	1.176426862682305	0.07858215440203778
-0.0556687296048488	-0.05144643770854277	D13_L7	2011-03-29	4	Verrucomicrobiales	Verrucomicrobiaceae	Akkermansia	Akkermansia muciniphila	2.5253722325319092	1.1463917763040588	0.12368585933033742
0.019155687225790034	-0.07728027467765948	D13_L7	2011-04-05	4	Verrucomicrobiales	Verrucomicrobiaceae	Akkermansia	Akkermansia muciniphila	2.676837444029366	1.082016892569661	0.1884242599260082
-0.09498840966489579	0.1576514042960322	D13_L7	2011-04-14	4	Verrucomicrobiales	Verrucomicrobiaceae	Akkermansia	Akkermansia muciniphila	3.6038149009681777	0.6345476842464414	0.014092951099820075
-0.05521917778464613	-0.024809520146328513	D13_L7	2011-04-21	4	Verrucomicrobiales	Verrucomicrobiaceae	Akkermansia	Akkermansia muciniphila	3.232523105561141	1.559117972698682	0.13463096424709065
-0.0746068198335263	-0.04688624304100361	D13_L7	2011-04-29	4	Verrucomicrobiales	Verrucomicrobiaceae	Akkermansia	Akkermansia muciniphila	3.892213911199035	1.5810458649338321	0.1280235576943912
-0.060820767652672456	-0.06244973064895742	D13_L7	2011-05-06	4	Verrucomicrobiales	Verrucomicrobiaceae	Akkermansia	Akkermansia muciniphila	3.900650358365185	1.2464902502095823	0.14523383832611353
-0.07799538580245534	-0.018459028553107465	D13_L7	2011-05-13	4	Verrucomicrobiales	Verrucomicrobiaceae	Akkermansia	Akkermansia muciniphila	4.949615031243865	1.4210729244753508	0.10171166018283306
-0.07604639350766551	0.04011321136887374	D13_L7	2011-05-20	4	Verrucomicrobiales	Verrucomicrobiaceae	Akkermansia	Akkermansia muciniphila	2.936728447805768	1.4860373239369056	0.04409770377984319
-0.0015986408617277561	-0.054646772085908714	D13_L7	2011-05-27	4	Verrucomicrobiales	Verrucomicrobiaceae	Akkermansia	Akkermansia muciniphila	1.3888139545095375	2.0664956341836356	0.13476849279098405
-0.019092030765942965	-0.0438408810288814	D13_L7	2011-06-03	4	Verrucomicrobiales	Verrucomicrobiaceae	Akkermansia	Akkermansia muciniphila	1.0664971149835247	2.0530220217695128	0.12313455495685133
-0.11510391080523856	-0.019645147044096735	D13_L7	2011-06-09	4	Verrucomicrobiales	Verrucomicrobiaceae	Akkermansia	Akkermansia muciniphila	1.0899910133894761	1.587413293535286	0.019160320704931573
-0.10817004010431369	0.012297380246158555	D13_L7	2011-06-17	4	Verrucomicrobiales	Verrucomicrobiaceae	Akkermansia	Akkermansia muciniphila	0.8702153683867861	1.0868379472309668	0.05676035380898693
-0.12029475583676122	-0.06219058161577754	D13_L7	2011-06-24	4	Verrucomicrobiales	Verrucomicrobiaceae	Akkermansia	Akkermansia muciniphila	0.5328590209744838	0.861625076941883	0.08158807114182175
-0.14040444384837555	-0.004208199359746639	D13_L7	2011-07-01	4	Verrucomicrobiales	Verrucomicrobiaceae	Akkermansia	Akkermansia muciniphila	0.4051196893436039	0.5199978779064456	0.05250147897512025
0.13584281691216524	-0.057203368698948306	D13_L7	2011-07-08	4	Verrucomicrobiales	Verrucomicrobiaceae	Akkermansia	Akkermansia muciniphila	0.36685120565379015	2.2943219070145746	0.4660825196042795
-0.1653519463521639	0.0703666021740806	D13_L7	2011-08-05	4	Verrucomicrobiales	Verrucomicrobiaceae	Akkermansia	Akkermansia muciniphila	0.2741022414222617	1.7782711402986742	0
-0.12628299705055698	0.10858312596934072	D13_L7	2011-08-11	4	Verrucomicrobiales	Verrucomicrobiaceae	Akkermansia	Akkermansia muciniphila	0.20912917742675793	1.9735822388602766	0.0464984360577236
-0.14866453008704383	0.07848428733939332	D13_L7	2011-08-19	4	Verrucomicrobiales	Verrucomicrobiaceae	Akkermansia	Akkermansia muciniphila	0.17107272304478277	1.1211929256366953	0
-0.1307611593075982	0.07874596173770523	D13_L7	2011-08-29	4	Verrucomicrobiales	Verrucomicrobiaceae	Akkermansia	Akkermansia muciniphila	0.12879922599182128	1.2101478482115189	0.00308386899582047
-0.14333254827724362	0.08667249085534726	D13_L7	2011-09-05	4	Verrucomicrobiales	Verrucomicrobiaceae	Akkermansia	Akkermansia muciniphila	0.16899693576535066	1.2716466283188836	0.0435901700878015
-0.1535753307936812	0.09941591486524559	D13_L7	2011-09-12	4	Verrucomicrobiales	Verrucomicrobiaceae	Akkermansia	Akkermansia muciniphila	0.1710383204749953	0.9957356765903094	0.03545634906291075
-0.1587998040489611	0.07528647363763882	D13_L7	2011-09-19	4	Verrucomicrobiales	Verrucomicrobiaceae	Akkermansia	Akkermansia muciniphila	0.1334811309337009	0.6557952833636134	0.016384105167391264
-0.15550105094853886	0.0737155849594186	D13_L7	2011-09-28	4	Verrucomicrobiales	Verrucomicrobiaceae	Akkermansia	Akkermansia muciniphila	0.15423523911115686	0.7287935150171562	0.0590098078093319
-0.16269346691324607	0.08808098555847826	D13_L7	2011-10-05	4	Verrucomicrobiales	Verrucomicrobiaceae	Akkermansia	Akkermansia muciniphila	0.14649920234031086	0.8296528522332347	0
-0.1675568791165961	0.0901414033790678	D13_L7	2011-10-12	4	Verrucomicrobiales	Verrucomicrobiaceae	Akkermansia	Akkermansia muciniphila	0.12437716183425745	1.0354254823992104	0
-0.10138537258562014	-0.04773758519610996	D13_L7	2011-11-02	4	Verrucomicrobiales	Verrucomicrobiaceae	Akkermansia	Akkermansia muciniphila	0.10088591307515289	0.7768156993115962	0.09303730718902264
-0.16896180250867576	0.07024873894014805	D13_L7	2011-11-07	4	Verrucomicrobiales	Verrucomicrobiaceae	Akkermansia	Akkermansia muciniphila	0.10656663267752386	0.48545717925764476	0
-0.12536267210496707	0.17173758045001242	D13_L7	2011-11-16	4	Verrucomicrobiales	Verrucomicrobiaceae	Akkermansia	Akkermansia muciniphila	0.09328950369013447	0.16012176393614225	0
-0.0868683001453972	0.15793547330674435	D13_L7	2011-11-23	4	Verrucomicrobiales	Verrucomicrobiaceae	Akkermansia	Akkermansia muciniphila	0.03827278488300594	0.14885033194553435	0
-0.09779670016626858	0.15167352888777344	D13_L7	2011-11-29	4	Verrucomicrobiales	Verrucomicrobiaceae	Akkermansia	Akkermansia muciniphila	0.03790344873727324	0.11804206235923366	0
-0.16623606178816883	0.08387279793962812	D13_L7	2011-12-21	4	Verrucomicrobiales	Verrucomicrobiaceae	Akkermansia	Akkermansia muciniphila	0.0992142048484171	0.3417318098238417	0
-0.1717803675257375	0.08116679009597798	D13_L7	2011-12-28	4	Verrucomicrobiales	Verrucomicrobiaceae	Akkermansia	Akkermansia muciniphila	0.1025539281890354	0.45388705136940144	0
-0.16500396464504336	0.02750197190356654	D13_L7	2012-01-03	4	Verrucomicrobiales	Verrucomicrobiaceae	Akkermansia	Akkermansia muciniphila	0.11740380289626547	0.4614456853709762	0
-0.18301809055512497	0.07802872672510291	D13_L7	2012-01-11	4	Verrucomicrobiales	Verrucomicrobiaceae	Akkermansia	Akkermansia muciniphila	0.15527842144706427	0.8712326765907633	0.04180329937678625
-0.1349363885498714	0.01768543978707046	D13_L7	2012-01-19	4	Verrucomicrobiales	Verrucomicrobiaceae	Akkermansia	Akkermansia muciniphila	0.21730590649080414	1.5457529861252322	0
-0.15085405909644586	0.001508077457419117	D13_L7	2012-01-25	4	Verrucomicrobiales	Verrucomicrobiaceae	Akkermansia	Akkermansia muciniphila	0.16196864990284096	1.422589577041722	0
-0.13264355349010387	-0.06579854867361647	D13_L7	2012-02-01	4	Verrucomicrobiales	Verrucomicrobiaceae	Akkermansia	Akkermansia muciniphila	0.21003172380361834	1.7778356423070087	0
-0.09521211742311626	0.03001984075898662	D13_L7	2012-02-08	4	Verrucomicrobiales	Verrucomicrobiaceae	Akkermansia	Akkermansia muciniphila	0.3061346451424099	1.6223986774937187	0
-0.10925302001163885	-0.06308580653105962	D13_L7	2012-02-14	4	Verrucomicrobiales	Verrucomicrobiaceae	Akkermansia	Akkermansia muciniphila	0.41382096661377993	1.0359361639846116	0
-0.07979654973640399	-0.05132971098309355	D13_L7	2012-02-23	4	Verrucomicrobiales	Verrucomicrobiaceae	Akkermansia	Akkermansia muciniphila	0.541017989507461	1.0661251926451794	0.07659678198068745
-0.020661212041328567	-0.07540255225755096	D13_L7	2012-02-29	4	Verrucomicrobiales	Verrucomicrobiaceae	Akkermansia	Akkermansia muciniphila	0.614359020522467	1.3159214287486762	0.12946336993524848
0.018707614165682777	-0.05700621313571075	D13_L7	2012-03-08	4	Verrucomicrobiales	Verrucomicrobiaceae	Akkermansia	Akkermansia muciniphila	0.7233455697325454	1.2390306423558748	0.1186506864823355
0.04176193890753178	-0.07402497095164462	D13_L7	2012-03-14	4	Verrucomicrobiales	Verrucomicrobiaceae	Akkermansia	Akkermansia muciniphila	0.7423016930756249	1.4659698608759573	0.104445241183039
3.7787746024180673e-4	-0.06870092341643608	D13_L7	2012-03-22	4	Verrucomicrobiales	Verrucomicrobiaceae	Akkermansia	Akkermansia muciniphila	0.8979964151983203	1.229158354153252	0.0550794782033379
-0.03299006186544624	-0.060380337695483094	D13_L7	2012-03-28	4	Verrucomicrobiales	Verrucomicrobiaceae	Akkermansia	Akkermansia muciniphila	0.7576517088451707	1.1165778676892995	0.07566110172170404
0.04690200206305004	-0.06737928868647675	D13_L7	2012-04-04	4	Verrucomicrobiales	Verrucomicrobiaceae	Akkermansia	Akkermansia muciniphila	0.8754483197039963	1.168771485902314	0.19506748306369742
-0.12325344933838651	-0.03947124384934032	D13_L7	2012-04-10	4	Verrucomicrobiales	Verrucomicrobiaceae	Akkermansia	Akkermansia muciniphila	1.226756756907351	0.6713020691212219	0.0770991812758397
0.062441257027265835	-0.08285898312180048	D13_L7	2012-04-17	4	Verrucomicrobiales	Verrucomicrobiaceae	Akkermansia	Akkermansia muciniphila	1.5251290626823384	1.214403427253657	0.2862137759742024
0.05423310996991428	-0.07126195220523475	D13_L7	2012-04-25	4	Verrucomicrobiales	Verrucomicrobiaceae	Akkermansia	Akkermansia muciniphila	1.6674694351586894	1.0472572793459325	0.2440053870960856
0.032113347699700916	-0.085888054206423	D13_L7	2012-05-03	4	Verrucomicrobiales	Verrucomicrobiaceae	Akkermansia	Akkermansia muciniphila	2.099826309528406	1.048642782802605	0.23806634196859883
-0.12105769440906498	-0.07181745267035944	D15_G1.18.2	2011-03-21	3	Pseudomonadales	Moraxellaceae	Acinetobacter	Hahella chejuensis	0.6335874849355175	0.44269379911072443	0.07340717646939275
-0.1085728069074401	-0.030930152752561016	D15_G1.18.2	2011-03-29	3	Pseudomonadales	Moraxellaceae	Acinetobacter	Hahella chejuensis	0.5414602602654751	0.5054727615064519	0.07059404580825965
-0.13481170736510667	-0.06471908723978517	D15_G1.18.2	2011-04-05	3	Pseudomonadales	Moraxellaceae	Acinetobacter	Hahella chejuensis	0.5191365284616187	0.4900851691188346	0.0929117132016289
-0.19279514048840904	-0.03880271128289334	D15_G1.18.2	2011-04-14	3	Pseudomonadales	Moraxellaceae	Acinetobacter	Hahella chejuensis	0.4714179578980814	0.5322192116206652	0.0642376994440495
-0.14276750493488	0.01599594115272507	D15_G1.18.2	2011-04-21	3	Pseudomonadales	Moraxellaceae	Acinetobacter	Hahella chejuensis	0.4621192673095968	0.38052354090509655	0.051069687540696504
-0.15237002124750576	-0.06121223063836867	D15_G1.18.2	2011-04-29	3	Pseudomonadales	Moraxellaceae	Acinetobacter	Hahella chejuensis	0.42902679698960444	0.4433655262544539	0.05295873811727325
-0.1641741684651489	-0.034071394910965336	D15_G1.18.2	2011-05-06	3	Pseudomonadales	Moraxellaceae	Acinetobacter	Hahella chejuensis	0.38529897512902206	0.35934805426913263	0.047250124970633106
-0.16199878399024573	-0.026667985031868992	D15_G1.18.2	2011-05-13	3	Pseudomonadales	Moraxellaceae	Acinetobacter	Hahella chejuensis	0.4464753765910631	0.33158770861177883	0.04792987937316655
-0.1511271202752353	0.02824936800906818	D15_G1.18.2	2011-05-20	3	Pseudomonadales	Moraxellaceae	Acinetobacter	Hahella chejuensis	0.44612485420235976	0.3339289024720907	0
-0.17739435129535203	-0.018908668416542526	D15_G1.18.2	2011-05-27	3	Pseudomonadales	Moraxellaceae	Acinetobacter	Hahella chejuensis	0.40974105595226323	0.3966724573360544	0
-0.18763236115372395	-0.022862196932670564	D15_G1.18.2	2011-06-03	3	Pseudomonadales	Moraxellaceae	Acinetobacter	Hahella chejuensis	0.45157072782416413	0.3684264940372969	0.04478779115698665
-0.15809176099752165	-0.01968112422975416	D15_G1.18.2	2011-06-09	3	Pseudomonadales	Moraxellaceae	Acinetobacter	Hahella chejuensis	0.5015407487399697	0.3229653176952172	0
-0.17300780829914159	-0.0023103848790986432	D15_G1.18.2	2011-06-17	3	Pseudomonadales	Moraxellaceae	Acinetobacter	Hahella chejuensis	0.4449799301825009	0.3819422315119178	0.04542859509704595
-0.15396022460294587	-0.04144570935906515	D15_G1.18.2	2011-06-24	3	Pseudomonadales	Moraxellaceae	Acinetobacter	Hahella chejuensis	0.687555453124555	0.39943092818082165	0.07355150633100485
-0.14707601078210403	-0.04008948507426993	D15_G1.18.2	2011-07-01	3	Pseudomonadales	Moraxellaceae	Acinetobacter	Hahella chejuensis	1.0389878336133906	0.3351476071478424	0.06877181344294125
-0.11661012327870024	-0.015715243062290513	D15_G1.18.2	2011-07-08	3	Pseudomonadales	Moraxellaceae	Acinetobacter	Hahella chejuensis	0.7842094901485196	0.36585406818409844	0.070367177792089
-0.1338286926615142	-0.042508765067133254	D15_G1.18.2	2011-08-05	3	Pseudomonadales	Moraxellaceae	Acinetobacter	Hahella chejuensis	1.0774440337974807	0.4013759580341293	0.0770968173551434
-0.1473538498811315	-0.009621860560114086	D15_G1.18.2	2011-08-11	3	Pseudomonadales	Moraxellaceae	Acinetobacter	Hahella chejuensis	0.6239526138647207	0.32725076452573054	0.06461498304265505
-0.17313646989192813	-0.015540036045388717	D15_G1.18.2	2011-08-19	3	Pseudomonadales	Moraxellaceae	Acinetobacter	Hahella chejuensis	0.2772900888913949	0.31328987644520256	0.04887238899235895
-0.14776715046370872	-0.04505662870194245	D15_G1.18.2	2011-08-29	3	Pseudomonadales	Moraxellaceae	Acinetobacter	Hahella chejuensis	0.5540733086192079	0.46229414076637726	0.0708186797090523
-0.17981119535183762	-0.05330904143110132	D15_G1.18.2	2011-09-05	3	Pseudomonadales	Moraxellaceae	Acinetobacter	Hahella chejuensis	0.5541375227493436	0.3889185917705823	0.07034093174718455
-0.08310918645582313	-0.06768708664126903	D15_G1.18.2	2011-09-12	3	Pseudomonadales	Moraxellaceae	Acinetobacter	Hahella chejuensis	0.8792709126638378	0.6776849125216214	0.175411542487763
0.10063283998270925	-0.04473804452816813	D15_G1.18.2	2011-09-19	3	Pseudomonadales	Moraxellaceae	Acinetobacter	Hahella chejuensis	1.1136786306708728	1.1971235612516549	0.33415651718184547
0.0921298837010859	-0.025827419029363464	D15_G1.18.2	2011-09-28	3	Pseudomonadales	Moraxellaceae	Acinetobacter	Hahella chejuensis	1.7034376044436474	1.04704113319898	0.3407364338231726
0.03084993071509115	-0.035648508403839	D15_G1.18.2	2011-10-05	3	Pseudomonadales	Moraxellaceae	Acinetobacter	Hahella chejuensis	2.9848160077699983	0.892249262112382	0.278125306628262
0.07031986743028198	-0.037609558178264876	D15_G1.18.2	2011-10-12	3	Pseudomonadales	Moraxellaceae	Acinetobacter	Hahella chejuensis	4.097188711977793	1.1005713437963338	0.30456676714543485
-0.019819168108001342	-0.057328045103042756	D15_G1.18.2	2011-11-02	3	Pseudomonadales	Moraxellaceae	Acinetobacter	Hahella chejuensis	10.008930034271978	0.6361039396806998	0.24279432640500945
-0.0016526888692111497	-0.03186439209857967	D15_G1.18.2	2011-11-07	3	Pseudomonadales	Moraxellaceae	Acinetobacter	Hahella chejuensis	9.913423451311886	0.5963338170173883	0.21352198378084902
0.03300123687411154	-0.031094605053969597	D15_G1.18.2	2011-11-16	3	Pseudomonadales	Moraxellaceae	Acinetobacter	Hahella chejuensis	7.8576381425362305	0.7390618311146809	0.22504270987486724
-0.08551405331037218	-0.038078141248882945	D15_G1.18.2	2011-11-23	3	Pseudomonadales	Moraxellaceae	Acinetobacter	Hahella chejuensis	22.61694607184051	0.40794829734398325	0.15025411721299736
-0.04469486689893356	-0.012927242623527173	D15_G1.18.2	2011-11-29	3	Pseudomonadales	Moraxellaceae	Acinetobacter	Hahella chejuensis	24.0134713587457	0.4158379021070692	0.15113266193610675
-0.02046939271882234	-0.029808329110483006	D15_G1.18.2	2011-12-21	3	Pseudomonadales	Moraxellaceae	Acinetobacter	Hahella chejuensis	8.964282833680729	0.6015466166140396	0.18371597785898297
0.006965616507867709	-0.04869106854301867	D15_G1.18.2	2011-12-28	3	Pseudomonadales	Moraxellaceae	Acinetobacter	Hahella chejuensis	5.948085420909952	0.8857689198144317	0.2622295212697183
0.046479755028395235	-0.041446885735823134	D15_G1.18.2	2012-01-03	3	Pseudomonadales	Moraxellaceae	Acinetobacter	Hahella chejuensis	5.355801172200328	0.9520951843420429	0.26396281585161796
0.06016527559305011	-0.05278685120326652	D15_G1.18.2	2012-01-11	3	Pseudomonadales	Moraxellaceae	Acinetobacter	Hahella chejuensis	2.8753272930123974	1.0348419730208025	0.3373914793964021
0.09474257612762864	-0.03400708271035293	D15_G1.18.2	2012-01-19	3	Pseudomonadales	Moraxellaceae	Acinetobacter	Hahella chejuensis	1.6727986661810272	1.4064234978720784	0.3453620967580393
-0.050248619201275	-0.07716632875912129	D15_G1.18.2	2012-01-25	3	Pseudomonadales	Moraxellaceae	Acinetobacter	Hahella chejuensis	0.801271241874932	0.7274505536225075	0.1454710913873635
-0.0125009073090763	-0.0711533172410286	D15_G1.18.2	2012-02-01	3	Pseudomonadales	Moraxellaceae	Acinetobacter	Hahella chejuensis	0.7053059515985841	0.8615911607285945	0.146877588012085
0.08309949490672804	-0.04374396078196214	D15_G1.18.2	2012-02-08	3	Pseudomonadales	Moraxellaceae	Acinetobacter	Hahella chejuensis	1.0328520393107445	1.0841136669765838	0.314446266472709
0.14616364215883787	-0.01099076077511925	D15_G1.18.2	2012-02-14	3	Pseudomonadales	Moraxellaceae	Acinetobacter	Hahella chejuensis	1.0137810086492163	1.609166970472408	0.32436350497025274
0.1084564151011072	-0.04276831092509084	D15_G1.18.2	2012-02-23	3	Pseudomonadales	Moraxellaceae	Acinetobacter	Hahella chejuensis	1.6481212204505602	1.3891191604670992	0.3743652287511937
0.13138111224444077	-0.03453561401562299	D15_G1.18.2	2012-02-29	3	Pseudomonadales	Moraxellaceae	Acinetobacter	Hahella chejuensis	1.4602665147110496	1.4428391994419045	0.3829440685827311
0.11510091578609304	-0.027812707497076497	D15_G1.18.2	2012-03-08	3	Pseudomonadales	Moraxellaceae	Acinetobacter	Hahella chejuensis	1.12154257254881	1.2350655912831894	0.3711849345609347
0.1404580592404102	-0.02218880626276725	D15_G1.18.2	2012-03-14	3	Pseudomonadales	Moraxellaceae	Acinetobacter	Hahella chejuensis	1.4338380793757683	1.5111492892379004	0.3824139066224467
0.04970749261486634	-0.031289438155696854	D15_G1.18.2	2012-03-22	3	Pseudomonadales	Moraxellaceae	Acinetobacter	Hahella chejuensis	1.0690523108495094	0.9712944879152016	0.1184103000116325
0.1316083397965803	-0.02101491685129606	D15_G1.18.2	2012-03-28	3	Pseudomonadales	Moraxellaceae	Acinetobacter	Hahella chejuensis	1.476164383771409	1.3928775207996	0.3180379452555418
0.04922738148336982	-0.03787598100173902	D15_G1.18.2	2012-04-04	3	Pseudomonadales	Moraxellaceae	Acinetobacter	Hahella chejuensis	0.9152463234860394	1.1558804656117772	0.2421112196779885
0.2920913269512991	0.069557174255398	D15_G1.18.2	2012-04-10	3	Pseudomonadales	Moraxellaceae	Acinetobacter	Hahella chejuensis	0.972610144699349	5.243262978017348	1.7662815551489
0.147526724894184	-0.01092763088098815	D15_G1.18.2	2012-04-17	3	Pseudomonadales	Moraxellaceae	Acinetobacter	Hahella chejuensis	2.659737046632972	1.4029697270025059	0.45885725087262125
0.08321469448452182	-0.017413548766286684	D15_G1.18.2	2012-04-25	3	Pseudomonadales	Moraxellaceae	Acinetobacter	Hahella chejuensis	3.036733481958297	1.1950663334550413	0.34001381296450006
0.12569965666778896	-0.019441313972131526	D15_G1.18.2	2012-05-03	3	Pseudomonadales	Moraxellaceae	Acinetobacter	Hahella chejuensis	2.2634109367554736	1.3374320944162794	0.41697183364044466
0.1045595508416806	0.06443950403033923	D15_G1.8	2011-03-21	3	Burkholderiales	Comamonadaceae	Albidiferax	Albidiferax ferrireducens	3.470885930227061	0.40325172372925816	0.12368254154129135
0.13942946438712084	0.08399351202741445	D15_G1.8	2011-03-29	3	Burkholderiales	Comamonadaceae	Albidiferax	Albidiferax ferrireducens	2.5764383937370843	0.422489458885568	0.12295550787022522
0.17046232336582343	0.0866316377837146	D15_G1.8	2011-04-05	3	Burkholderiales	Comamonadaceae	Albidiferax	Albidiferax ferrireducens	2.2688997395793833	0.5442722575179635	0.17936631351683985
0.16997603090624605	0.08008287045159154	D15_G1.8	2011-04-14	3	Burkholderiales	Comamonadaceae	Albidiferax	Albidiferax ferrireducens	3.140165238742674	0.5190636403918928	0.1583607970645758
0.16277687838073945	0.08590789387291217	D15_G1.8	2011-04-21	3	Burkholderiales	Comamonadaceae	Albidiferax	Albidiferax ferrireducens	2.807928059222892	0.505798448097086	0.13935950132252922
0.1508869047373077	0.08391576019096114	D15_G1.8	2011-04-29	3	Burkholderiales	Comamonadaceae	Albidiferax	Albidiferax ferrireducens	3.3274805243305194	0.5139193064391059	0.14090868906959203
0.16396342535375666	0.07091398176394212	D15_G1.8	2011-05-06	3	Burkholderiales	Comamonadaceae	Albidiferax	Albidiferax ferrireducens	3.190598956312602	0.5260129346726165	0.153844148847058
0.05388013132354134	0.053012390155110334	D15_G1.8	2011-05-13	3	Burkholderiales	Comamonadaceae	Albidiferax	Albidiferax ferrireducens	4.228371072986111	0.338041012390683	0.07843800503264223
0.07935858572086725	0.07492264779327848	D15_G1.8	2011-05-20	3	Burkholderiales	Comamonadaceae	Albidiferax	Albidiferax ferrireducens	3.5335364517921017	0.3270807141176682	0.0707052504931554
0.15068160310539874	0.09332611531820356	D15_G1.8	2011-05-27	3	Burkholderiales	Comamonadaceae	Albidiferax	Albidiferax ferrireducens	3.37114472619511	0.5596210534511002	0.14591130439701666
0.16195479941666177	0.06440734138445128	D15_G1.8	2011-06-03	3	Burkholderiales	Comamonadaceae	Albidiferax	Albidiferax ferrireducens	2.7737486446123043	0.5598695399916589	0.14980724400170517
0.1738420886911967	0.08955860244251719	D15_G1.8	2011-06-09	3	Burkholderiales	Comamonadaceae	Albidiferax	Albidiferax ferrireducens	4.169764005436132	0.5671067913781945	0.1626415133932637
0.2063491326575664	0.09455848352269976	D15_G1.8	2011-06-17	3	Burkholderiales	Comamonadaceae	Albidiferax	Albidiferax ferrireducens	3.2905509405570323	0.6469946281797325	0.1765812004343144
0.171158656721298	0.09001913045818193	D15_G1.8	2011-06-24	3	Burkholderiales	Comamonadaceae	Albidiferax	Albidiferax ferrireducens	7.828560287536223	0.5689905861522851	0.18699103240610887
0.0964220243180013	0.08224663923264883	D15_G1.8	2011-07-01	3	Burkholderiales	Comamonadaceae	Albidiferax	Albidiferax ferrireducens	5.414472606719572	0.39413479289354897	0.1389397378076032
0.1491962169326711	0.08992198016520303	D15_G1.8	2011-07-08	3	Burkholderiales	Comamonadaceae	Albidiferax	Albidiferax ferrireducens	3.1691658757968786	0.505809969917473	0.1612136194381344
0.0902639452823362	0.07904749909503132	D15_G1.8	2011-08-05	3	Burkholderiales	Comamonadaceae	Albidiferax	Albidiferax ferrireducens	4.360864798492784	0.39728264663161283	0.1193390808311007
0.13637574834560987	0.09791332736971435	D15_G1.8	2011-08-11	3	Burkholderiales	Comamonadaceae	Albidiferax	Albidiferax ferrireducens	2.4602732939327177	0.5234843118167496	0.14085140661280587
0.18385547947071207	0.09383169993533844	D15_G1.8	2011-08-19	3	Burkholderiales	Comamonadaceae	Albidiferax	Albidiferax ferrireducens	2.9666590034905163	0.6437683162835968	0.17776113827896373
0.1603226305517553	0.08838356782092746	D15_G1.8	2011-08-29	3	Burkholderiales	Comamonadaceae	Albidiferax	Albidiferax ferrireducens	4.9786666651179505	0.5528311438336809	0.18185042320436545
0.10805375371605944	0.08107166279749226	D15_G1.8	2011-09-05	3	Burkholderiales	Comamonadaceae	Albidiferax	Albidiferax ferrireducens	4.017080601159771	0.4531872693246742	0.13486175154325336
0.16909647214351078	0.0926075369852484	D15_G1.8	2011-09-12	3	Burkholderiales	Comamonadaceae	Albidiferax	Albidiferax ferrireducens	5.040168344258004	0.5462568453236188	0.1738527584312256
0.1977396986482976	0.07921905564167953	D15_G1.8	2011-09-19	3	Burkholderiales	Comamonadaceae	Albidiferax	Albidiferax ferrireducens	4.169836751395264	0.6576989733038	0.19595942160718846
0.15950510459864908	0.09909826721760565	D15_G1.8	2011-09-28	3	Burkholderiales	Comamonadaceae	Albidiferax	Albidiferax ferrireducens	4.007489530557219	0.5644547241951278	0.18357208847287948
0.12882620034063844	0.07444539120366897	D15_G1.8	2011-10-05	3	Burkholderiales	Comamonadaceae	Albidiferax	Albidiferax ferrireducens	3.9026896065292074	0.4664330876091505	0.13919432926005412
0.09490310699178342	0.08416604956766376	D15_G1.8	2011-10-12	3	Burkholderiales	Comamonadaceae	Albidiferax	Albidiferax ferrireducens	5.523115019828002	0.493725401192384	0.1460457175885721
0.18267725197248066	0.0944070147254061	D15_G1.8	2011-11-02	3	Burkholderiales	Comamonadaceae	Albidiferax	Albidiferax ferrireducens	3.1072812929465337	0.6294173387787215	0.21680113191353734
0.07794768547515997	0.09144389271824521	D15_G1.8	2011-11-07	3	Burkholderiales	Comamonadaceae	Albidiferax	Albidiferax ferrireducens	3.3900264134943847	0.35287469140955313	0.11703488567898408
0.07520215575953842	0.08284639389093118	D15_G1.8	2011-11-16	3	Burkholderiales	Comamonadaceae	Albidiferax	Albidiferax ferrireducens	3.388114554885833	0.31482341311125844	0.1024615681804267
0.029899524657920437	0.047998493169193836	D15_G1.8	2011-11-23	3	Burkholderiales	Comamonadaceae	Albidiferax	Albidiferax ferrireducens	5.3893653302616675	0.3034630776343549	0.09979195652835493
0.08450483976892403	0.04762198365539224	D15_G1.8	2011-11-29	3	Burkholderiales	Comamonadaceae	Albidiferax	Albidiferax ferrireducens	4.2121684212003085	0.39914690301118944	0.12387017797849997
0.12551373633770843	0.09232071471883671	D15_G1.8	2011-12-21	3	Burkholderiales	Comamonadaceae	Albidiferax	Albidiferax ferrireducens	6.403632743677523	0.4683555680591142	0.13904195419703208
0.17743861112647483	0.07227699730646957	D15_G1.8	2011-12-28	3	Burkholderiales	Comamonadaceae	Albidiferax	Albidiferax ferrireducens	4.262207101264266	0.5566387429157744	0.19301981336386814
0.16894232463384834	0.0859440931067133	D15_G1.8	2012-01-03	3	Burkholderiales	Comamonadaceae	Albidiferax	Albidiferax ferrireducens	4.455240113684023	0.5425557845036141	0.16326412738919244
0.18151433988901938	0.10138666675937978	D15_G1.8	2012-01-11	3	Burkholderiales	Comamonadaceae	Albidiferax	Albidiferax ferrireducens	5.077792584825874	0.5802402778270765	0.2070820757089635
0.153345548268005	0.08552576574932907	D15_G1.8	2012-01-19	3	Burkholderiales	Comamonadaceae	Albidiferax	Albidiferax ferrireducens	4.1336516091347475	0.5292756571802318	0.16821360311935413
0.22049488041572507	0.09379342519771543	D15_G1.8	2012-01-25	3	Burkholderiales	Comamonadaceae	Albidiferax	Albidiferax ferrireducens	2.7918777042240883	0.6489408298414331	0.22689495874762383
0.18225940853979716	0.06549690031327686	D15_G1.8	2012-02-01	3	Burkholderiales	Comamonadaceae	Albidiferax	Albidiferax ferrireducens	2.6445334351093064	0.5200514687536968	0.16361347959735006
0.19005142819192797	0.086095621450998	D15_G1.8	2012-02-08	3	Burkholderiales	Comamonadaceae	Albidiferax	Albidiferax ferrireducens	3.1753809682765084	0.5792630057610018	0.19018397715383423
0.20852729416265744	0.09387417839423463	D15_G1.8	2012-02-14	3	Burkholderiales	Comamonadaceae	Albidiferax	Albidiferax ferrireducens	3.503768668205026	0.5923410436435743	0.14978268356571067
0.20113226831754638	0.1041848640535073	D15_G1.8	2012-02-23	3	Burkholderiales	Comamonadaceae	Albidiferax	Albidiferax ferrireducens	4.205500984974582	0.6509907019146578	0.2127457443368172
0.21114984087619992	0.10895670123026464	D15_G1.8	2012-02-29	3	Burkholderiales	Comamonadaceae	Albidiferax	Albidiferax ferrireducens	3.5000200075000594	0.6866197630293623	0.23347855336882006
0.2372851393169703	0.09961759877018825	D15_G1.8	2012-03-08	3	Burkholderiales	Comamonadaceae	Albidiferax	Albidiferax ferrireducens	3.2041786201843436	0.7282473422835789	0.24365259787488977
0.2328112777399643	0.09095952934335744	D15_G1.8	2012-03-14	3	Burkholderiales	Comamonadaceae	Albidiferax	Albidiferax ferrireducens	3.293616048536932	0.6573761308976475	0.19711327873794066
0.1972887219643089	0.08648768847814063	D15_G1.8	2012-03-22	3	Burkholderiales	Comamonadaceae	Albidiferax	Albidiferax ferrireducens	3.6240347472633574	0.6504233821932353	0.1680693151013114
0.19283751022067092	0.08444549333562251	D15_G1.8	2012-03-28	3	Burkholderiales	Comamonadaceae	Albidiferax	Albidiferax ferrireducens	3.807315362048314	0.5827388066805351	0.1695817433138468
0.236235039048441	0.08762898285982963	D15_G1.8	2012-04-04	3	Burkholderiales	Comamonadaceae	Albidiferax	Albidiferax ferrireducens	2.6579231807578196	0.751141202631919	0.24262880713892662
0.23653629806120754	0.08934154685513712	D15_G1.8	2012-04-10	3	Burkholderiales	Comamonadaceae	Albidiferax	Albidiferax ferrireducens	2.4144689614540042	0.7402165129773391	0.26440216374107095
0.18218679247948893	0.07380555187913541	D15_G1.8	2012-04-17	3	Burkholderiales	Comamonadaceae	Albidiferax	Albidiferax ferrireducens	2.8747697582418343	0.608044756791539	0.18829534205144305
0.2044451020988171	0.08544915478544636	D15_G1.8	2012-04-25	3	Burkholderiales	Comamonadaceae	Albidiferax	Albidiferax ferrireducens	3.9532499298527837	0.6541381685486842	0.21738888095054726
0.21675677500316992	0.10467308323414147	D15_G1.8	2012-05-03	3	Burkholderiales	Comamonadaceae	Albidiferax	Albidiferax ferrireducens	4.935874196173782	0.6682286990187869	0.2257267714048938
-0.19083595706236833	0.013315358181692912	D15_G4	2011-03-21	3	Pseudomonadales	Moraxellaceae	Acinetobacter	Acinetobacter sp. ADP1	0.04400875404566674	0.14390964770192863	0
-0.19321576110127717	0.01911137559257469	D15_G4	2011-03-29	3	Pseudomonadales	Moraxellaceae	Acinetobacter	Acinetobacter sp. ADP1	0.04956485235022232	0.16694743436053644	0
-0.19997430589389983	0.004595275346277031	D15_G4	2011-04-05	3	Pseudomonadales	Moraxellaceae	Acinetobacter	Acinetobacter sp. ADP1	0.043198381497327	0.22751670441245342	0.0395371657324835
-0.1906595433799716	-0.0040878101180868475	D15_G4	2011-04-14	3	Pseudomonadales	Moraxellaceae	Acinetobacter	Acinetobacter sp. ADP1	0.04754807478551535	0.39700352558669927	0.04531983318060655
-0.1863926464096862	0.02281080022884212	D15_G4	2011-04-21	3	Pseudomonadales	Moraxellaceae	Acinetobacter	Acinetobacter sp. ADP1	0.03893304580609183	0.17186055348020715	0.03161329948532695
-0.20149138421969282	-0.01251938683742795	D15_G4	2011-04-29	3	Pseudomonadales	Moraxellaceae	Acinetobacter	Acinetobacter sp. ADP1	0.03897886216434943	0.2089002757265192	0
-0.22072043419379767	0.00844717629474492	D15_G4	2011-05-06	3	Pseudomonadales	Moraxellaceae	Acinetobacter	Acinetobacter sp. ADP1	0.0444582402138352	0.2106922274325518	0.0307783895717632
-0.18264842838012024	0.002649997141872312	D15_G4	2011-05-13	3	Pseudomonadales	Moraxellaceae	Acinetobacter	Acinetobacter sp. ADP1	0.048634841122847085	0.1553173570425645	0
-0.19670849952336142	-0.007376121585515319	D15_G4	2011-05-20	3	Pseudomonadales	Moraxellaceae	Acinetobacter	Acinetobacter sp. ADP1	0.051437850322823664	0.16068597163182813	0
-0.21889844804832514	-0.003405147792005755	D15_G4	2011-05-27	3	Pseudomonadales	Moraxellaceae	Acinetobacter	Acinetobacter sp. ADP1	0.05242517640666622	0.22268960886676317	0
-0.18111285279292827	-0.013509080007205415	D15_G4	2011-06-03	3	Pseudomonadales	Moraxellaceae	Acinetobacter	Acinetobacter sp. ADP1	0.054264640348133435	0.22179995475941802	0.032447860007518
-0.19187774212024328	0.01504451029606435	D15_G4	2011-06-09	3	Pseudomonadales	Moraxellaceae	Acinetobacter	Acinetobacter sp. ADP1	0.06971343116230189	0.21156391983426387	0
-0.18718273310515812	0.007000739385398139	D15_G4	2011-06-17	3	Pseudomonadales	Moraxellaceae	Acinetobacter	Acinetobacter sp. ADP1	0.06710296737025635	0.24543361308503941	0.04132578472703875
-0.15579634358517766	-0.005113405773313066	D15_G4	2011-06-24	3	Pseudomonadales	Moraxellaceae	Acinetobacter	Acinetobacter sp. ADP1	0.07392709364560344	0.22798741747934642	0.0402766490177814
-0.13627104604546858	0.0033048354611265648	D15_G4	2011-07-01	3	Pseudomonadales	Moraxellaceae	Acinetobacter	Acinetobacter sp. ADP1	0.1107014910576009	0.18284910494945156	0.0358863783674387
-0.19698188897737878	0.018601765158683656	D15_G4	2011-07-08	3	Pseudomonadales	Moraxellaceae	Acinetobacter	Acinetobacter sp. ADP1	0.13200420592732368	0.17151582003823085	0.04339180249113385
-0.1355195437148744	-0.019465012761725263	D15_G4	2011-08-05	3	Pseudomonadales	Moraxellaceae	Acinetobacter	Acinetobacter sp. ADP1	0.26938762678347516	0.3972133364720743	0.0629102543578428
-0.13689514885248802	-0.023714142882299585	D15_G4	2011-08-11	3	Pseudomonadales	Moraxellaceae	Acinetobacter	Acinetobacter sp. ADP1	0.217815768575452	0.3744555921999747	0.0766437825298702
-0.20817856439538052	0.008791862520528925	D15_G4	2011-08-19	3	Pseudomonadales	Moraxellaceae	Acinetobacter	Acinetobacter sp. ADP1	0.09436274738255407	0.2546963507864807	0.052786900433738
-0.20186603093853153	-0.027296248646414407	D15_G4	2011-08-29	3	Pseudomonadales	Moraxellaceae	Acinetobacter	Acinetobacter sp. ADP1	0.11604804497961141	0.3326035098422605	0.0582801169624286
-0.1864754166486919	-0.00823129612209483	D15_G4	2011-09-05	3	Pseudomonadales	Moraxellaceae	Acinetobacter	Acinetobacter sp. ADP1	0.08957913466826002	0.316384318525329	0.0653282648764116
-0.1936481201259948	-0.008356453836240818	D15_G4	2011-09-12	3	Pseudomonadales	Moraxellaceae	Acinetobacter	Acinetobacter sp. ADP1	0.11307104055145159	0.26381897828387796	0.051536247091515094
-0.19780466457138957	-0.026577881907881965	D15_G4	2011-09-19	3	Pseudomonadales	Moraxellaceae	Acinetobacter	Acinetobacter sp. ADP1	0.11331318964018847	0.3876799299021343	0.04336255582946265
-0.16916225545000038	-0.021917939115084557	D15_G4	2011-09-28	3	Pseudomonadales	Moraxellaceae	Acinetobacter	Acinetobacter sp. ADP1	0.14415043266256608	0.3317084267687009	0.0708864375876858
-0.1673389030652263	-0.009206160389638389	D15_G4	2011-10-05	3	Pseudomonadales	Moraxellaceae	Acinetobacter	Acinetobacter sp. ADP1	0.15971107737703363	0.2411241959938422	0.0482435930050384
-0.16617899806154784	-0.021551971624010333	D15_G4	2011-10-12	3	Pseudomonadales	Moraxellaceae	Acinetobacter	Acinetobacter sp. ADP1	0.13246879552558222	0.32124757922088903	0.04741190872942415
0.03906154724251703	-0.01804990858524946	D15_G4	2011-11-02	3	Pseudomonadales	Moraxellaceae	Acinetobacter	Acinetobacter sp. ADP1	0.7033259475616916	0.7350858738174305	0.20593212949024847
0.14500299377936204	0.020677648217163377	D15_G4	2011-11-07	3	Pseudomonadales	Moraxellaceae	Acinetobacter	Acinetobacter sp. ADP1	2.064310222326047	1.1494255012998316	0.3014456300520159
0.071556440657429	-0.020048066326018053	D15_G4	2011-11-16	3	Pseudomonadales	Moraxellaceae	Acinetobacter	Acinetobacter sp. ADP1	4.0513589003228745	0.8668108606836624	0.22156959736534
0.03360251189952719	0.02078054404571419	D15_G4	2011-11-23	3	Pseudomonadales	Moraxellaceae	Acinetobacter	Acinetobacter sp. ADP1	4.62079242743249	0.8509207873210568	0.17651891438562398
0.07070426454497435	-0.007346845344458549	D15_G4	2011-11-29	3	Pseudomonadales	Moraxellaceae	Acinetobacter	Acinetobacter sp. ADP1	1.448391283554442	0.6925656583036474	0.2023706476678588
-0.03969970601246959	-0.020726727539260713	D15_G4	2011-12-21	3	Pseudomonadales	Moraxellaceae	Acinetobacter	Acinetobacter sp. ADP1	0.4119850510409886	0.4945850178946216	0.0733612192842868
-0.1003777498399117	-0.04120739658875767	D15_G4	2011-12-28	3	Pseudomonadales	Moraxellaceae	Acinetobacter	Acinetobacter sp. ADP1	0.2599998863053086	0.4457076514271434	0.0616402269742542
-0.09071067455305652	-0.0342170588881819	D15_G4	2012-01-03	3	Pseudomonadales	Moraxellaceae	Acinetobacter	Acinetobacter sp. ADP1	0.19932229704360385	0.44996429335734106	0.04200365049697265
-0.1508035430125009	-0.032508134530030264	D15_G4	2012-01-11	3	Pseudomonadales	Moraxellaceae	Acinetobacter	Acinetobacter sp. ADP1	0.10267136707424782	0.3994097114580667	0.06462084520251216
-0.18118045872556926	-0.03505002327898468	D15_G4	2012-01-19	3	Pseudomonadales	Moraxellaceae	Acinetobacter	Acinetobacter sp. ADP1	0.07820977777897273	0.2873288070713288	0
-0.20947388160775124	0.0010050678505679205	D15_G4	2012-01-25	3	Pseudomonadales	Moraxellaceae	Acinetobacter	Acinetobacter sp. ADP1	0.051585283799647066	0.2920073754823389	0.030593647339364302
-0.21345104616715083	-0.07350782913955052	D15_G4	2012-02-01	3	Pseudomonadales	Moraxellaceae	Acinetobacter	Acinetobacter sp. ADP1	0.05026518606576551	0.3353138897736328	0
-0.20355030259557588	-0.029357741653347934	D15_G4	2012-02-08	3	Pseudomonadales	Moraxellaceae	Acinetobacter	Acinetobacter sp. ADP1	0.056056624490970514	0.28149170948032715	0.009763534391409784
-0.16047221126565903	-0.011349115412827106	D15_G4	2012-02-14	3	Pseudomonadales	Moraxellaceae	Acinetobacter	Acinetobacter sp. ADP1	0.04660653619702293	0.2909481718043351	0
-0.1991787947475213	-0.010370174540378639	D15_G4	2012-02-23	3	Pseudomonadales	Moraxellaceae	Acinetobacter	Acinetobacter sp. ADP1	0.054023417364937334	0.2590017539017502	0
-0.19064259122640803	-0.022826098412054453	D15_G4	2012-02-29	3	Pseudomonadales	Moraxellaceae	Acinetobacter	Acinetobacter sp. ADP1	0.06564447411186518	0.28310491035214047	0.042433175245650503
-0.18441371416470062	0.022277663255020445	D15_G4	2012-03-08	3	Pseudomonadales	Moraxellaceae	Acinetobacter	Acinetobacter sp. ADP1	0.05444803990789205	0.26144019108951827	0
-0.18300173928621075	-0.03434630979105767	D15_G4	2012-03-14	3	Pseudomonadales	Moraxellaceae	Acinetobacter	Acinetobacter sp. ADP1	0.05857904034786437	0.26192901826156156	0
-0.19718931504302203	-0.03386857056017828	D15_G4	2012-03-22	3	Pseudomonadales	Moraxellaceae	Acinetobacter	Acinetobacter sp. ADP1	0.060002149379080216	0.25843918407250643	0
-0.1779472190275137	-0.04924757901838211	D15_G4	2012-03-28	3	Pseudomonadales	Moraxellaceae	Acinetobacter	Acinetobacter sp. ADP1	0.07387693811027092	0.3183412609130713	0
-0.19550401528908978	-0.011477227370061523	D15_G4	2012-04-04	3	Pseudomonadales	Moraxellaceae	Acinetobacter	Acinetobacter sp. ADP1	0.06650215512604235	0.2860931457303591	0.0246584421258082
0.03798883241107237	-0.041013345586984454	D15_G4	2012-04-10	3	Pseudomonadales	Moraxellaceae	Acinetobacter	Acinetobacter sp. ADP1	0.06477295977612656	0.8938543456044694	0.1962385512007235
-0.1750541835353163	-0.026553206191578176	D15_G4	2012-04-17	3	Pseudomonadales	Moraxellaceae	Acinetobacter	Acinetobacter sp. ADP1	0.08690627685764166	0.22746396358664656	0.032138585281545354
-0.13442817592650005	-0.02509736063893384	D15_G4	2012-04-25	3	Pseudomonadales	Moraxellaceae	Acinetobacter	Acinetobacter sp. ADP1	0.11502458604428464	0.2557238419101216	0.031242901470137453
-0.16763742980913518	-0.03792627998755705	D15_G4	2012-05-03	3	Pseudomonadales	Moraxellaceae	Acinetobacter	Acinetobacter sp. ADP1	0.09364977968094929	0.2869616914266945	0.032471267322762704
0.01305812228112462	0.11797725237268634	D15_L1.3	2011-03-21	3	Pseudomonadales	Moraxellaceae	Acinetobacter	Alcanivorax borkumensis	0.28215308685831264	0.26210548980057524	0.0606321273772802
0.15140756457534968	0.1024369983994404	D15_L1.3	2011-03-29	3	Pseudomonadales	Moraxellaceae	Acinetobacter	Alcanivorax borkumensis	0.5511475399572558	0.5860156335498702	0.170330308075198
0.21388787433331322	0.11555447556854986	D15_L1.3	2011-04-05	3	Pseudomonadales	Moraxellaceae	Acinetobacter	Alcanivorax borkumensis	0.6718929432234978	0.7421587133916738	0.2812714930704435
0.3207574425407704	0.14865841453156192	D15_L1.3	2011-04-14	3	Pseudomonadales	Moraxellaceae	Acinetobacter	Alcanivorax borkumensis	1.045609020157876	3.1384413356232423	1.454042278923585
0.16173984973534758	0.0981175785402696	D15_L1.3	2011-04-21	3	Pseudomonadales	Moraxellaceae	Acinetobacter	Alcanivorax borkumensis	0.6876010498569717	0.6229540456257607	0.194630142527246
0.20924158396714726	0.11818226702433648	D15_L1.3	2011-04-29	3	Pseudomonadales	Moraxellaceae	Acinetobacter	Alcanivorax borkumensis	0.733919994279692	0.7376526926751222	0.23754060631038126
0.26020175125876094	0.12395633210664823	D15_L1.3	2011-05-06	3	Pseudomonadales	Moraxellaceae	Acinetobacter	Alcanivorax borkumensis	1.1201701596371154	1.0501692380104648	0.3926500145380978
0.2208526367515867	0.11430856809065512	D15_L1.3	2011-05-13	3	Pseudomonadales	Moraxellaceae	Acinetobacter	Alcanivorax borkumensis	1.1304226316633597	0.8214429187709787	0.26779596265310546
0.09615247050662282	0.06759526207716525	D15_L1.3	2011-05-20	3	Pseudomonadales	Moraxellaceae	Acinetobacter	Alcanivorax borkumensis	0.5171627036573985	0.3755482127533813	0.0466027647257614
0.2087518637362825	0.11383101727820286	D15_L1.3	2011-05-27	3	Pseudomonadales	Moraxellaceae	Acinetobacter	Alcanivorax borkumensis	0.6724325660986633	0.7581918779432273	0.2331883340998549
0.23067468629420593	0.11000657681405848	D15_L1.3	2011-06-03	3	Pseudomonadales	Moraxellaceae	Acinetobacter	Alcanivorax borkumensis	0.931129902697544	0.9564357002272754	0.362821339059558
0.24459334556053033	0.11771018203579078	D15_L1.3	2011-06-09	3	Pseudomonadales	Moraxellaceae	Acinetobacter	Alcanivorax borkumensis	1.5526573454217978	1.1743733208949652	0.3911947126809545
0.21243054172656753	0.12208873726036847	D15_L1.3	2011-06-17	3	Pseudomonadales	Moraxellaceae	Acinetobacter	Alcanivorax borkumensis	0.7923568214340649	0.7691951435584424	0.260929772045921
0.036463275058851184	0.08357454336456355	D15_L1.3	2011-06-24	3	Pseudomonadales	Moraxellaceae	Acinetobacter	Alcanivorax borkumensis	0.39688145495089105	0.33457676037012685	0.10408378013951511
0.21033611197902244	0.10812490814567013	D15_L1.3	2011-07-01	3	Pseudomonadales	Moraxellaceae	Acinetobacter	Alcanivorax borkumensis	1.570485212697265	0.8170774196822141	0.32637521641731154
0.08367735578803794	0.09337668150419724	D15_L1.3	2011-07-08	3	Pseudomonadales	Moraxellaceae	Acinetobacter	Alcanivorax borkumensis	4.33387048691849	0.3826129740550764	0.16020897052658895
0.15965124380324824	0.10308986130834066	D15_L1.3	2011-08-05	3	Pseudomonadales	Moraxellaceae	Acinetobacter	Alcanivorax borkumensis	3.3650058394189384	0.6675216540213899	0.2469437426352606
0.15516703336310045	0.0923110399088726	D15_L1.3	2011-08-11	3	Pseudomonadales	Moraxellaceae	Acinetobacter	Alcanivorax borkumensis	0.9272373459606947	0.578635380891659	0.21071783732748156
0.21038790765807105	0.1097547241720735	D15_L1.3	2011-08-19	3	Pseudomonadales	Moraxellaceae	Acinetobacter	Alcanivorax borkumensis	0.8063787595678638	0.7863550568984894	0.3169210488187373
0.06888497761793454	0.09655109197162659	D15_L1.3	2011-08-29	3	Pseudomonadales	Moraxellaceae	Acinetobacter	Alcanivorax borkumensis	0.5770582319695742	0.430362049219414	0.14544877781594434
0.2537236633658459	0.12204553315860463	D15_L1.3	2011-09-05	3	Pseudomonadales	Moraxellaceae	Acinetobacter	Alcanivorax borkumensis	1.2627832446084846	1.0368722834513986	0.4336724291472317
0.21990765828382322	0.12223710552236751	D15_L1.3	2011-09-12	3	Pseudomonadales	Moraxellaceae	Acinetobacter	Alcanivorax borkumensis	1.5989876310608162	0.8767825376793374	0.343606056054083
0.2015842624887116	0.10037772002784394	D15_L1.3	2011-09-19	3	Pseudomonadales	Moraxellaceae	Acinetobacter	Alcanivorax borkumensis	0.6839540824961148	0.711032098075227	0.281785843973677
0.22028470468118483	0.12480764860675084	D15_L1.3	2011-09-28	3	Pseudomonadales	Moraxellaceae	Acinetobacter	Alcanivorax borkumensis	1.7259219147355174	0.9861701999799096	0.41535357327687217
0.13049599073862944	0.0935636473877425	D15_L1.3	2011-10-05	3	Pseudomonadales	Moraxellaceae	Acinetobacter	Alcanivorax borkumensis	0.8619392033780873	0.5524061058847574	0.1715032400678105
0.24853724154622187	0.1329322479269884	D15_L1.3	2011-10-12	3	Pseudomonadales	Moraxellaceae	Acinetobacter	Alcanivorax borkumensis	1.3155271448725914	0.9373554070403056	0.40961979903500967
0.23788962973929345	0.11978759204756144	D15_L1.3	2011-11-02	3	Pseudomonadales	Moraxellaceae	Acinetobacter	Alcanivorax borkumensis	0.8304961042899298	0.891793982839756	0.40053816995849745
0.21048173566985318	0.11342721796513125	D15_L1.3	2011-11-07	3	Pseudomonadales	Moraxellaceae	Acinetobacter	Alcanivorax borkumensis	1.661953018473465	0.7135473328430461	0.28773867002702624
0.2259722279920919	0.12877178848510656	D15_L1.3	2011-11-16	3	Pseudomonadales	Moraxellaceae	Acinetobacter	Alcanivorax borkumensis	5.644214559039122	0.6686832841892008	0.2940054414957606
0.14090702355293916	0.12484453672479923	D15_L1.3	2011-11-23	3	Pseudomonadales	Moraxellaceae	Acinetobacter	Alcanivorax borkumensis	4.666692377280213	0.47758844627267655	0.19989836557365728
0.17214548450931524	0.12166573477512606	D15_L1.3	2011-11-29	3	Pseudomonadales	Moraxellaceae	Acinetobacter	Alcanivorax borkumensis	4.1204486514856695	0.47791460064084096	0.20910268892973316
0.21502890132266755	0.1258447541414051	D15_L1.3	2011-12-21	3	Pseudomonadales	Moraxellaceae	Acinetobacter	Alcanivorax borkumensis	1.764356506229263	0.6793809825267935	0.2979983820157073
0.2322720734564629	0.11898471524984812	D15_L1.3	2011-12-28	3	Pseudomonadales	Moraxellaceae	Acinetobacter	Alcanivorax borkumensis	2.216939160219331	0.8277293578923618	0.36764301896443824
0.2350094997046779	0.13277028570394547	D15_L1.3	2012-01-03	3	Pseudomonadales	Moraxellaceae	Acinetobacter	Alcanivorax borkumensis	1.741169493015387	0.9402893610352243	0.36263894810161373
0.24607042910698115	0.11698957851193947	D15_L1.3	2012-01-11	3	Pseudomonadales	Moraxellaceae	Acinetobacter	Alcanivorax borkumensis	1.112832826342337	0.9668978821966545	0.4425579526873315
0.1992115112264088	0.10651171035093895	D15_L1.3	2012-01-19	3	Pseudomonadales	Moraxellaceae	Acinetobacter	Alcanivorax borkumensis	0.720607244709238	0.6998868849518334	0.24931639613519252
0.1515284938503459	0.10333440135069087	D15_L1.3	2012-01-25	3	Pseudomonadales	Moraxellaceae	Acinetobacter	Alcanivorax borkumensis	0.50921170726246745	0.5547248203347825	0.190238504155572
0.18283992825358866	0.12100264793929685	D15_L1.3	2012-02-01	3	Pseudomonadales	Moraxellaceae	Acinetobacter	Alcanivorax borkumensis	0.5170224911545128	0.6424927366892287	0.22377495178586
0.24152989464435518	0.11726205919282616	D15_L1.3	2012-02-08	3	Pseudomonadales	Moraxellaceae	Acinetobacter	Alcanivorax borkumensis	0.7320600187053654	0.9477759883146641	0.3558078036093145
0.23773249942159635	0.11907284462392263	D15_L1.3	2012-02-14	3	Pseudomonadales	Moraxellaceae	Acinetobacter	Alcanivorax borkumensis	0.46915484617779357	0.9552172244636663	0.2572626568460662
0.23481973348782728	0.10942299692382491	D15_L1.3	2012-02-23	3	Pseudomonadales	Moraxellaceae	Acinetobacter	Alcanivorax borkumensis	0.735259786568879	0.9204621328314107	0.3648747693543895
0.2433518564359738	0.1211453571479682	D15_L1.3	2012-02-29	3	Pseudomonadales	Moraxellaceae	Acinetobacter	Alcanivorax borkumensis	0.7045685039599852	0.9175106996554243	0.3729236818810665
0.16472001664071725	0.09630587273780879	D15_L1.3	2012-03-08	3	Pseudomonadales	Moraxellaceae	Acinetobacter	Alcanivorax borkumensis	0.40665179450503486	0.5676831549909538	0.1612104911027245
0.14097845709907278	0.12006007243038204	D15_L1.3	2012-03-14	3	Pseudomonadales	Moraxellaceae	Acinetobacter	Alcanivorax borkumensis	0.38772979504100386	0.50890377409151	0.10992942083542351
0.18796687687948166	0.1117417177998354	D15_L1.3	2012-03-22	3	Pseudomonadales	Moraxellaceae	Acinetobacter	Alcanivorax borkumensis	0.5157584879564139	0.6530366271093596	0.139222838084309
0.24455990067773825	0.12000246870191503	D15_L1.3	2012-03-28	3	Pseudomonadales	Moraxellaceae	Acinetobacter	Alcanivorax borkumensis	0.8006859671466339	0.9334982944918847	0.321588025085478
0.2739374423419278	0.13648946241557697	D15_L1.3	2012-04-04	3	Pseudomonadales	Moraxellaceae	Acinetobacter	Alcanivorax borkumensis	1.0038756855938633	1.251379763017001	0.49080277808606654
0.23218471156541717	0.1170516328495566	D15_L1.3	2012-04-10	3	Pseudomonadales	Moraxellaceae	Acinetobacter	Alcanivorax borkumensis	1.08195989252035	0.8902186249087594	0.3684121822791544
0.25646736421650534	0.11700012748593147	D15_L1.3	2012-04-17	3	Pseudomonadales	Moraxellaceae	Acinetobacter	Alcanivorax borkumensis	1.0896923445452276	1.047273932182461	0.4307771906447875
0.2348587024589181	0.1344784796421815	D15_L1.3	2012-04-25	3	Pseudomonadales	Moraxellaceae	Acinetobacter	Alcanivorax borkumensis	1.8165247747877773	1.0563150826184642	0.46638700520783893
0.2521007526221794	0.12339080331466816	D15_L1.3	2012-05-03	3	Pseudomonadales	Moraxellaceae	Acinetobacter	Alcanivorax borkumensis	1.3930107217287437	1.1384141123971532	0.495239601855224
0.22169841063343668	0.04709202892299553	D15_O1.7.1.2.1	2011-03-21	4	Spirochaetales	Leptospiraceae	Leptospira	Leptospira biflexa	0.5101488327962788	0.7828339092412747	0.30050822166630897
0.24397089945178188	0.05511610440214712	D15_O1.7.1.2.1	2011-03-29	4	Spirochaetales	Leptospiraceae	Leptospira	Leptospira biflexa	0.35363726095530656	0.9842612705657952	0.341013707497981
0.26211392817563584	0.06446376943305049	D15_O1.7.1.2.1	2011-04-05	4	Spirochaetales	Leptospiraceae	Leptospira	Leptospira biflexa	0.33726411317413213	1.038207500424659	0.406279188059161
0.35950285169123225	0.08733290251070364	D15_O1.7.1.2.1	2011-04-14	4	Spirochaetales	Leptospiraceae	Leptospira	Leptospira biflexa	0.3893632044677137	1.7550802804593832	0.590604961314584
0.23740673093365053	0.060402261279278	D15_O1.7.1.2.1	2011-04-21	4	Spirochaetales	Leptospiraceae	Leptospira	Leptospira biflexa	0.5692233478733505	0.9304643755476298	0.391771037660975
0.2723157383569568	0.06451046313911847	D15_O1.7.1.2.1	2011-04-29	4	Spirochaetales	Leptospiraceae	Leptospira	Leptospira biflexa	0.6010888133298471	1.0308072705068858	0.383479154953726
0.3138531227077382	0.06679691309263582	D15_O1.7.1.2.1	2011-05-06	4	Spirochaetales	Leptospiraceae	Leptospira	Leptospira biflexa	0.6648850321221637	1.1891067331363083	0.520645524077715
0.30004268145640317	0.06174115151702108	D15_O1.7.1.2.1	2011-05-13	4	Spirochaetales	Leptospiraceae	Leptospira	Leptospira biflexa	0.6264814850683521	1.0165277450434498	0.441808260206141
0.27884266845687933	0.05610121097033926	D15_O1.7.1.2.1	2011-05-20	4	Spirochaetales	Leptospiraceae	Leptospira	Leptospira biflexa	0.47258041459255146	1.0804116733752815	0.476899931231622
0.2985140369755354	0.06438216969109799	D15_O1.7.1.2.1	2011-05-27	4	Spirochaetales	Leptospiraceae	Leptospira	Leptospira biflexa	0.5320786723956724	1.274409795147164	0.471209916050258
0.2768908739753287	0.054687505928465975	D15_O1.7.1.2.1	2011-06-03	4	Spirochaetales	Leptospiraceae	Leptospira	Leptospira biflexa	0.6626242127705508	1.0190974389682665	0.348792940330219
0.28914017502288697	0.054016106292022026	D15_O1.7.1.2.1	2011-06-09	4	Spirochaetales	Leptospiraceae	Leptospira	Leptospira biflexa	0.9998573815699375	1.1023887919657422	0.347596095852362
0.2791056467393124	0.05214856531356946	D15_O1.7.1.2.1	2011-06-17	4	Spirochaetales	Leptospiraceae	Leptospira	Leptospira biflexa	0.8609643422508683	1.0602718083893672	0.352554386397915
0.33676855958518637	0.07254280584042938	D15_O1.7.1.2.1	2011-06-24	4	Spirochaetales	Leptospiraceae	Leptospira	Leptospira biflexa	0.8056753732372334	1.329496523585645	0.524801658577084
0.3616082900751275	0.0819049555583665	D15_O1.7.1.2.1	2011-07-01	4	Spirochaetales	Leptospiraceae	Leptospira	Leptospira biflexa	1.208093846031142	1.2827921513769585	0.574820610175336
0.21252751850349183	0.04615883132116786	D15_O1.7.1.2.1	2011-07-08	4	Spirochaetales	Leptospiraceae	Leptospira	Leptospira biflexa	1.35419518124888	0.7820734266012649	0.26816742887395517
0.3301563669415428	0.07013990658841375	D15_O1.7.1.2.1	2011-08-05	4	Spirochaetales	Leptospiraceae	Leptospira	Leptospira biflexa	0.8797647398715306	1.2773253848539405	0.49526837306248395
0.3406022943523156	0.08427314050219378	D15_O1.7.1.2.1	2011-08-11	4	Spirochaetales	Leptospiraceae	Leptospira	Leptospira biflexa	0.9658482119996065	1.6738664917327022	0.622098546928258
0.3587623504637586	0.09998321099292592	D15_O1.7.1.2.1	2011-08-19	4	Spirochaetales	Leptospiraceae	Leptospira	Leptospira biflexa	0.9604030090049708	2.082339402898995	0.721077662181592
0.34700917889248906	0.07955310126056934	D15_O1.7.1.2.1	2011-08-29	4	Spirochaetales	Leptospiraceae	Leptospira	Leptospira biflexa	0.7916253903358356	1.5182062291506142	0.533619234493814
0.2755192220463922	0.0521967794484881	D15_O1.7.1.2.1	2011-09-05	4	Spirochaetales	Leptospiraceae	Leptospira	Leptospira biflexa	0.5729480462091513	0.9416543128531627	0.390469378809698
0.2409061151400225	0.048919308833265146	D15_O1.7.1.2.1	2011-09-12	4	Spirochaetales	Leptospiraceae	Leptospira	Leptospira biflexa	0.31685442600269204	0.9200509878003151	0.347249765111865
0.25847275450884083	0.028726075183850876	D15_O1.7.1.2.1	2011-09-19	4	Spirochaetales	Leptospiraceae	Leptospira	Leptospira biflexa	0.2671024973609834	0.821088508561948	0.289354895705708
0.09517569579162762	0.06998037345588622	D15_O1.7.1.2.1	2011-09-28	4	Spirochaetales	Leptospiraceae	Leptospira	Leptospira biflexa	0.08093752761683913	0.49461144216129715	0.24173877074011
0.09869361095849828	0.07861601496200338	D15_O1.7.1.2.1	2011-10-05	4	Spirochaetales	Leptospiraceae	Leptospira	Leptospira biflexa	0.08021828681979774	0.4718017344445421	0.224953503689222
0.05489100362088743	0.061105786547205096	D15_O1.7.1.2.1	2011-10-12	4	Spirochaetales	Leptospiraceae	Leptospira	Leptospira biflexa	0.09426997228700655	0.378506051814029	0.202870092114544
0.3554149289604769	0.07189958101806494	D15_O1.7.1.2.1	2011-11-02	4	Spirochaetales	Leptospiraceae	Leptospira	Leptospira biflexa	0.9938696813740786	1.2735401004005964	0.498970086328466
0.3703219651906684	0.09565224963672872	D15_O1.7.1.2.1	2011-11-07	4	Spirochaetales	Leptospiraceae	Leptospira	Leptospira biflexa	1.7363084992353934	1.4984857600743053	0.5512657995800538
0.32006573520192244	0.0676730450669541	D15_O1.7.1.2.1	2011-11-16	4	Spirochaetales	Leptospiraceae	Leptospira	Leptospira biflexa	3.4418735929266258	0.7956744703978101	0.30066859470467855
0.252685575383829	0.040086425772611754	D15_O1.7.1.2.1	2011-11-23	4	Spirochaetales	Leptospiraceae	Leptospira	Leptospira biflexa	4.769595994981223	0.7075849406187916	0.22312275646678048
0.31829770509303995	0.07469657541334425	D15_O1.7.1.2.1	2011-11-29	4	Spirochaetales	Leptospiraceae	Leptospira	Leptospira biflexa	3.0013571049557193	0.9181986729413008	0.33729090436987635
0.34043551168226927	0.07613679366894212	D15_O1.7.1.2.1	2011-12-21	4	Spirochaetales	Leptospiraceae	Leptospira	Leptospira biflexa	2.0456152298745782	1.160655717449165	0.36998596409433177
0.35420815187046656	0.08171798988346032	D15_O1.7.1.2.1	2011-12-28	4	Spirochaetales	Leptospiraceae	Leptospira	Leptospira biflexa	1.6907798695851173	1.279563478655122	0.47099881893643697
0.32609197808095675	0.0716640937196093	D15_O1.7.1.2.1	2012-01-03	4	Spirochaetales	Leptospiraceae	Leptospira	Leptospira biflexa	1.7901947469219892	1.1101912973934396	0.36475946048437036
0.3441580935971084	0.07926774554584767	D15_O1.7.1.2.1	2012-01-11	4	Spirochaetales	Leptospiraceae	Leptospira	Leptospira biflexa	1.6805623989348908	1.2450688263449532	0.42695725400012063
0.3667689862842366	0.09689991862660306	D15_O1.7.1.2.1	2012-01-19	4	Spirochaetales	Leptospiraceae	Leptospira	Leptospira biflexa	1.7551373921652111	1.7913996849917677	0.57302887954486
0.37045598148620656	0.10118448544800626	D15_O1.7.1.2.1	2012-01-25	4	Spirochaetales	Leptospiraceae	Leptospira	Leptospira biflexa	1.3885313335129004	1.8837051443204096	0.6914988752259532
0.3724626256784575	0.10417148761500475	D15_O1.7.1.2.1	2012-02-01	4	Spirochaetales	Leptospiraceae	Leptospira	Leptospira biflexa	1.198793706214651	1.9068236971770076	0.7361764780959715
0.3604028784960201	0.09857685826590733	D15_O1.7.1.2.1	2012-02-08	4	Spirochaetales	Leptospiraceae	Leptospira	Leptospira biflexa	1.1544389604915801	1.7817435033894866	0.638036166043096
0.34801847122885915	0.09271120940936553	D15_O1.7.1.2.1	2012-02-14	4	Spirochaetales	Leptospiraceae	Leptospira	Leptospira biflexa	0.6745783956757042	1.7932591055653126	0.5086062357133
0.34130845036130525	0.0869433616790309	D15_O1.7.1.2.1	2012-02-23	4	Spirochaetales	Leptospiraceae	Leptospira	Leptospira biflexa	0.5426430909985385	1.4948264238523075	0.555346869905074
0.3440217166263268	0.07637280038447049	D15_O1.7.1.2.1	2012-02-29	4	Spirochaetales	Leptospiraceae	Leptospira	Leptospira biflexa	0.48369211145652924	1.479696864990393	0.534223186501554
0.3344521587256943	0.07268953396967495	D15_O1.7.1.2.1	2012-03-08	4	Spirochaetales	Leptospiraceae	Leptospira	Leptospira biflexa	0.38060052052025156	1.3973032032367503	0.476834953992198
0.34426210649855066	0.09349585080849543	D15_O1.7.1.2.1	2012-03-14	4	Spirochaetales	Leptospiraceae	Leptospira	Leptospira biflexa	0.42724583270925337	1.512346896105413	0.548511652713454
0.3068060116593135	0.07212461230053499	D15_O1.7.1.2.1	2012-03-22	4	Spirochaetales	Leptospiraceae	Leptospira	Leptospira biflexa	0.3231198097422483	1.2079046855018902	0.410167578614403
0.3327143227758851	0.0853184426549145	D15_O1.7.1.2.1	2012-03-28	4	Spirochaetales	Leptospiraceae	Leptospira	Leptospira biflexa	0.598805516897864	1.330239296201208	0.471635131620324
0.3454806271912997	0.08699776262849417	D15_O1.7.1.2.1	2012-04-04	4	Spirochaetales	Leptospiraceae	Leptospira	Leptospira biflexa	0.7366085878202127	1.423153139010525	0.489868677084611
0.35698336150632753	0.08001157207993262	D15_O1.7.1.2.1	2012-04-10	4	Spirochaetales	Leptospiraceae	Leptospira	Leptospira biflexa	0.726927590579076	1.3289031191637017	0.515745685072518
0.3734916098108893	0.0992239127606348	D15_O1.7.1.2.1	2012-04-17	4	Spirochaetales	Leptospiraceae	Leptospira	Leptospira biflexa	1.0097949768014878	2.004486167376735	0.76582137203628
0.36650535279172985	0.10047646775382041	D15_O1.7.1.2.1	2012-04-25	4	Spirochaetales	Leptospiraceae	Leptospira	Leptospira biflexa	1.3986224865689592	1.7929885333155464	0.6041755792266091
0.3683346008248266	0.10208060758616061	D15_O1.7.1.2.1	2012-05-03	4	Spirochaetales	Leptospiraceae	Leptospira	Leptospira biflexa	1.2550826359534097	2.076250755080386	0.6791462968308436
-0.0944511925416251	-0.0014234439700055177	D16_L3.1.1	2011-03-21	2	Sphingobacteriales	Sphingobacteriaceae	Fluviicola	Fluviicola taffensis	3.248684597429687	0.430474712065167	0.11130133359214325
-0.05878706427661634	-0.07446519187063366	D16_L3.1.1	2011-03-29	2	Sphingobacteriales	Sphingobacteriaceae	Fluviicola	Fluviicola taffensis	3.2260044795351734	0.6626665206829251	0.14367814519534092
-0.038806180129273504	-0.11202514238654902	D16_L3.1.1	2011-04-05	2	Sphingobacteriales	Sphingobacteriaceae	Fluviicola	Fluviicola taffensis	2.7568481381053798	0.7355105697018233	0.22313694490241925
-0.06358529393849638	-0.0638839477386437	D16_L3.1.1	2011-04-14	2	Sphingobacteriales	Sphingobacteriaceae	Fluviicola	Fluviicola taffensis	2.8486279165541584	0.5085553613095966	0.13970043604978083
-0.03049265975983283	-0.056419764934266294	D16_L3.1.1	2011-04-21	2	Sphingobacteriales	Sphingobacteriaceae	Fluviicola	Fluviicola taffensis	3.3652454946141583	0.5951918948654996	0.15178065730247953
-0.07358161674447793	-0.06418577965706408	D16_L3.1.1	2011-04-29	2	Sphingobacteriales	Sphingobacteriaceae	Fluviicola	Fluviicola taffensis	3.3400448060967767	0.5393388783204401	0.12523767820480852
-0.07066735527434491	-0.06912336193419077	D16_L3.1.1	2011-05-06	2	Sphingobacteriales	Sphingobacteriaceae	Fluviicola	Fluviicola taffensis	3.1903018850672216	0.6776855572720224	0.15004312916070903
-0.07621232170651936	-0.03688471019139065	D16_L3.1.1	2011-05-13	2	Sphingobacteriales	Sphingobacteriaceae	Fluviicola	Fluviicola taffensis	3.532811300227911	0.6491550390767085	0.11608009383691573
-0.06439637204469513	-0.0066836733118432546	D16_L3.1.1	2011-05-20	2	Sphingobacteriales	Sphingobacteriaceae	Fluviicola	Fluviicola taffensis	3.9003923441191026	0.41966613256088275	0.10973265404190183
-0.05125601436498956	-0.05995566137588294	D16_L3.1.1	2011-05-27	2	Sphingobacteriales	Sphingobacteriaceae	Fluviicola	Fluviicola taffensis	2.518342597493163	0.7686733021456275	0.15482325902094968
-0.010422212974059248	-0.10620020674014219	D16_L3.1.1	2011-06-03	2	Sphingobacteriales	Sphingobacteriaceae	Fluviicola	Fluviicola taffensis	1.9545225458749893	0.7699329833638978	0.16989725987261167
-0.0516945083907508	-0.0825504262945173	D16_L3.1.1	2011-06-09	2	Sphingobacteriales	Sphingobacteriaceae	Fluviicola	Fluviicola taffensis	2.5252855454655196	0.5333268141268399	0.10940466062107802
-0.06797464965034558	-0.0623620784501518	D16_L3.1.1	2011-06-17	2	Sphingobacteriales	Sphingobacteriaceae	Fluviicola	Fluviicola taffensis	3.0754137345887247	0.4805586732031649	0.12251055049380818
-0.01983361538857859	-0.10818227388695402	D16_L3.1.1	2011-06-24	2	Sphingobacteriales	Sphingobacteriaceae	Fluviicola	Fluviicola taffensis	2.7338034879204547	0.6402101228220607	0.19404541189401547
-0.06680322746682825	-0.09419898346234912	D16_L3.1.1	2011-07-01	2	Sphingobacteriales	Sphingobacteriaceae	Fluviicola	Fluviicola taffensis	3.43408367428286	0.49345911872752857	0.15926706043917116
-0.08580618538202583	-0.03731768220703429	D16_L3.1.1	2011-07-08	2	Sphingobacteriales	Sphingobacteriaceae	Fluviicola	Fluviicola taffensis	3.9710567330074875	0.4505456720721913	0.10441265801644423
-0.0973206080478015	-0.017036935892054007	D16_L3.1.1	2011-08-05	2	Sphingobacteriales	Sphingobacteriaceae	Fluviicola	Fluviicola taffensis	4.788382647188809	0.4279396423178577	0.09885943406852567
-0.08120482595048978	-0.026108138522158566	D16_L3.1.1	2011-08-11	2	Sphingobacteriales	Sphingobacteriaceae	Fluviicola	Fluviicola taffensis	4.7275978009157145	0.42641942137521555	0.12120602105901866
-0.025928201395695454	-0.10270375451952013	D16_L3.1.1	2011-08-19	2	Sphingobacteriales	Sphingobacteriaceae	Fluviicola	Fluviicola taffensis	2.350491344176004	0.642031002946346	0.1816143304558453
-0.04477000281153624	-0.04079595169190101	D16_L3.1.1	2011-08-29	2	Sphingobacteriales	Sphingobacteriaceae	Fluviicola	Fluviicola taffensis	0.7836460408140817	0.45551955698475805	0.1762437879247525
-0.04475664775621328	-0.04060975136233852	D16_L3.1.1	2011-09-05	2	Sphingobacteriales	Sphingobacteriaceae	Fluviicola	Fluviicola taffensis	0.8046775080269889	0.47382854211139086	0.18464624587815032
-0.061927200238495246	-0.07651956280571594	D16_L3.1.1	2011-09-12	2	Sphingobacteriales	Sphingobacteriaceae	Fluviicola	Fluviicola taffensis	0.626520594620147	0.4640378738139567	0.1747535387952765
-0.02426943327313626	-0.036469366935208046	D16_L3.1.1	2011-09-19	2	Sphingobacteriales	Sphingobacteriaceae	Fluviicola	Fluviicola taffensis	0.5756546693733101	0.41438932108971777	0.1540590376282025
-0.02775829562807055	-0.09199540971805341	D16_L3.1.1	2011-09-28	2	Sphingobacteriales	Sphingobacteriaceae	Fluviicola	Fluviicola taffensis	1.288113254142143	0.5339041758487939	0.21148131221207317
-0.03679459279977518	-0.0678281996861342	D16_L3.1.1	2011-10-05	2	Sphingobacteriales	Sphingobacteriaceae	Fluviicola	Fluviicola taffensis	1.9530791246780592	0.5117328318606014	0.18013554760746692
-0.053468553182143226	-0.10377674352386772	D16_L3.1.1	2011-10-12	2	Sphingobacteriales	Sphingobacteriaceae	Fluviicola	Fluviicola taffensis	2.1777127588540033	0.46614672446902233	0.17470977719721353
-0.011808165427440908	-0.1421644008527742	D16_L3.1.1	2011-11-02	2	Sphingobacteriales	Sphingobacteriaceae	Fluviicola	Fluviicola taffensis	2.111722110130671	0.5220495596779317	0.21612524732177124
-0.08938205247407596	-0.09001535763481398	D16_L3.1.1	2011-11-07	2	Sphingobacteriales	Sphingobacteriaceae	Fluviicola	Fluviicola taffensis	2.1435666373944207	0.3195356938834583	0.11738039251225582
-0.07250390001949328	0.02012419245501498	D16_L3.1.1	2011-11-16	2	Sphingobacteriales	Sphingobacteriaceae	Fluviicola	Fluviicola taffensis	1.376824809964172	0.1576896058762712	0.059256111318117824
-0.1028671209827211	-0.032392537093480944	D16_L3.1.1	2011-11-23	2	Sphingobacteriales	Sphingobacteriaceae	Fluviicola	Fluviicola taffensis	0.7722203950608942	0.22480730017849426	0.09265540563206555
-0.08726816272202638	-0.03532028243309758	D16_L3.1.1	2011-11-29	2	Sphingobacteriales	Sphingobacteriaceae	Fluviicola	Fluviicola taffensis	0.5926735121229948	0.26340600310835005	0.10103552091917001
-0.07715485206782453	-0.07906563965203976	D16_L3.1.1	2011-12-21	2	Sphingobacteriales	Sphingobacteriaceae	Fluviicola	Fluviicola taffensis	1.2948398217698476	0.3144108993661833	0.11917933146794668
-0.06326642051436417	-0.07048289182964876	D16_L3.1.1	2011-12-28	2	Sphingobacteriales	Sphingobacteriaceae	Fluviicola	Fluviicola taffensis	1.6390405632384224	0.3839798709863266	0.15701338834991185
-0.08072182194643238	-0.0399056823161328	D16_L3.1.1	2012-01-03	2	Sphingobacteriales	Sphingobacteriaceae	Fluviicola	Fluviicola taffensis	1.8877727414286511	0.3463320601128234	0.12366462244481229
-0.09811653637411745	-0.02846343493074072	D16_L3.1.1	2012-01-11	2	Sphingobacteriales	Sphingobacteriaceae	Fluviicola	Fluviicola taffensis	2.3713428159800527	0.30604983660202234	0.1201348297002606
-0.0708053592201656	-0.04658685556985988	D16_L3.1.1	2012-01-19	2	Sphingobacteriales	Sphingobacteriaceae	Fluviicola	Fluviicola taffensis	2.8008392560984765	0.372597517897623	0.12644226809080455
-0.03396344324521585	-0.12585768979030923	D16_L3.1.1	2012-01-25	2	Sphingobacteriales	Sphingobacteriaceae	Fluviicola	Fluviicola taffensis	2.58387785351877	0.4727081012164692	0.172422565056893
-0.042972870502269465	-0.08704560875669048	D16_L3.1.1	2012-02-01	2	Sphingobacteriales	Sphingobacteriaceae	Fluviicola	Fluviicola taffensis	3.1367644038187446	0.4258118616325431	0.15286835228651324
-0.055792909881975716	-0.03545611071010032	D16_L3.1.1	2012-02-08	2	Sphingobacteriales	Sphingobacteriaceae	Fluviicola	Fluviicola taffensis	4.036901599203354	0.3738687020307698	0.134652400942752
0.00844367283167515	-0.10429183564320464	D16_L3.1.1	2012-02-14	2	Sphingobacteriales	Sphingobacteriaceae	Fluviicola	Fluviicola taffensis	3.7428090923997734	0.5133111199458632	0.15115988719417622
-0.035109474817863445	-0.10828461616295003	D16_L3.1.1	2012-02-23	2	Sphingobacteriales	Sphingobacteriaceae	Fluviicola	Fluviicola taffensis	4.193686934199449	0.5114737191236336	0.17875148709174632
-0.009399612783198749	-0.13435895180156138	D16_L3.1.1	2012-02-29	2	Sphingobacteriales	Sphingobacteriaceae	Fluviicola	Fluviicola taffensis	4.056945182966347	0.5276426847567897	0.205336479139955
0.0463866479694268	-0.1317865391852008	D16_L3.1.1	2012-03-08	2	Sphingobacteriales	Sphingobacteriaceae	Fluviicola	Fluviicola taffensis	3.9308129665271085	0.6499466182721201	0.23857426129258757
-0.022760547776022235	-0.11249392686884495	D16_L3.1.1	2012-03-14	2	Sphingobacteriales	Sphingobacteriaceae	Fluviicola	Fluviicola taffensis	5.1330048397007255	0.5112389211271833	0.18023691193077473
-0.04458265951160552	-0.10197371391764502	D16_L3.1.1	2012-03-22	2	Sphingobacteriales	Sphingobacteriaceae	Fluviicola	Fluviicola taffensis	4.76107186689832	0.43899052090655355	0.15278519590858622
-0.06131690673544421	-0.09990916104278298	D16_L3.1.1	2012-03-28	2	Sphingobacteriales	Sphingobacteriaceae	Fluviicola	Fluviicola taffensis	5.807836833525308	0.41089925928894594	0.13836252134019528
-0.08551757742560424	-0.09231731885577191	D16_L3.1.1	2012-04-04	2	Sphingobacteriales	Sphingobacteriaceae	Fluviicola	Fluviicola taffensis	5.146672468810473	0.42138811112546687	0.12908440028862977
-0.09637426034855129	-0.00822699928893002	D16_L3.1.1	2012-04-10	2	Sphingobacteriales	Sphingobacteriaceae	Fluviicola	Fluviicola taffensis	3.9560376750408586	0.2905190237733665	0.10275780182949174
-0.02733687123237434	-0.1317754189808051	D16_L3.1.1	2012-04-17	2	Sphingobacteriales	Sphingobacteriaceae	Fluviicola	Fluviicola taffensis	3.2989368662446634	0.5143001774650138	0.20053871058971673
-0.06463927475728302	-0.1077574748376837	D16_L3.1.1	2012-04-25	2	Sphingobacteriales	Sphingobacteriaceae	Fluviicola	Fluviicola taffensis	2.453182946398806	0.4199095193005133	0.15746685383045583
-0.03186092781288591	-0.07117666730158959	D16_L3.1.1	2012-05-03	2	Sphingobacteriales	Sphingobacteriaceae	Fluviicola	Fluviicola taffensis	2.517380273722813	0.4037790443642335	0.14699584175762176
-0.07705376103686597	-0.24213522652465436	D16_O2.2.1.1.14	2011-03-21	2	Sphingobacteriales	Saprospiraceae	Haliscomenobacter	Haliscomenobacter hydrossis	6.293423987572443	0.49747759881706	0.13435886134986877
-0.0563412731757902	-0.2547362552877933	D16_O2.2.1.1.14	2011-03-29	2	Sphingobacteriales	Saprospiraceae	Haliscomenobacter	Haliscomenobacter hydrossis	8.224174969910147	0.6410551182657463	0.14629659147015228
-0.03670864257043691	-0.273633089810348	D16_O2.2.1.1.14	2011-04-05	2	Sphingobacteriales	Saprospiraceae	Haliscomenobacter	Haliscomenobacter hydrossis	7.471361851985203	0.6803424008960439	0.18966091322670084
-0.15318829084952584	-0.12769561643815752	D16_O2.2.1.1.14	2011-04-14	2	Sphingobacteriales	Saprospiraceae	Haliscomenobacter	Haliscomenobacter hydrossis	8.229381481138306	0.28908430753660863	0.05948796528866008
-0.04670568943295255	-0.22886167005779023	D16_O2.2.1.1.14	2011-04-21	2	Sphingobacteriales	Saprospiraceae	Haliscomenobacter	Haliscomenobacter hydrossis	7.44936626717737	0.6890151066849081	0.15230688162406708
-0.05982934612965365	-0.23860284291779899	D16_O2.2.1.1.14	2011-04-29	2	Sphingobacteriales	Saprospiraceae	Haliscomenobacter	Haliscomenobacter hydrossis	5.505073933774184	0.7815975254045677	0.12250491141259164
-0.07927884490348906	-0.229244115792328	D16_O2.2.1.1.14	2011-05-06	2	Sphingobacteriales	Saprospiraceae	Haliscomenobacter	Haliscomenobacter hydrossis	3.9949045920069124	0.513080123751494	0.12864205326685627
-0.05320286349110779	-0.2373494732258304	D16_O2.2.1.1.14	2011-05-13	2	Sphingobacteriales	Saprospiraceae	Haliscomenobacter	Haliscomenobacter hydrossis	3.099994188989507	0.6129371337786399	0.13640138201142396
-0.08981327084837412	-0.18642312634785893	D16_O2.2.1.1.14	2011-05-20	2	Sphingobacteriales	Saprospiraceae	Haliscomenobacter	Haliscomenobacter hydrossis	3.604868686844591	0.49331617194886757	0.10611258950342133
-0.017119682646872615	-0.24739908388180587	D16_O2.2.1.1.14	2011-05-27	2	Sphingobacteriales	Saprospiraceae	Haliscomenobacter	Haliscomenobacter hydrossis	3.1068259169408523	0.6863633077002218	0.18100528317203854
0.016142476897651976	-0.23375711030488686	D16_O2.2.1.1.14	2011-06-03	2	Sphingobacteriales	Saprospiraceae	Haliscomenobacter	Haliscomenobacter hydrossis	3.027456304555951	0.9458639151850564	0.2343720080602009
-0.054731700607397904	-0.24582728937668608	D16_O2.2.1.1.14	2011-06-09	2	Sphingobacteriales	Saprospiraceae	Haliscomenobacter	Haliscomenobacter hydrossis	4.405143647660782	0.5984405476654612	0.12732535144621945
-0.04599407094740431	-0.24361400693157884	D16_O2.2.1.1.14	2011-06-17	2	Sphingobacteriales	Saprospiraceae	Haliscomenobacter	Haliscomenobacter hydrossis	5.672997319408414	0.6362874751173446	0.14309119991788705
-0.001252429044984751	-0.2676732706983736	D16_O2.2.1.1.14	2011-06-24	2	Sphingobacteriales	Saprospiraceae	Haliscomenobacter	Haliscomenobacter hydrossis	3.9393157774809215	0.6606897899896413	0.21951918624923855
-0.08204336725910856	-0.2641448027411366	D16_O2.2.1.1.14	2011-07-01	2	Sphingobacteriales	Saprospiraceae	Haliscomenobacter	Haliscomenobacter hydrossis	3.5825998355930087	0.4584565033241425	0.16436782151505577
0.06807687297313239	-0.24220463658756655	D16_O2.2.1.1.14	2011-07-08	2	Sphingobacteriales	Saprospiraceae	Haliscomenobacter	Haliscomenobacter hydrossis	3.9040221154913324	1.2313606903164176	0.35513186443815253
-0.11268794612922783	-0.1671849100245462	D16_O2.2.1.1.14	2011-08-05	2	Sphingobacteriales	Saprospiraceae	Haliscomenobacter	Haliscomenobacter hydrossis	6.097865100920998	0.35702067110018515	0.10074525832138521
-0.08192147481915694	-0.2333913046255041	D16_O2.2.1.1.14	2011-08-11	2	Sphingobacteriales	Saprospiraceae	Haliscomenobacter	Haliscomenobacter hydrossis	5.9474982188704875	0.4244393162596752	0.12522785072707038
0.016259394578522948	-0.2669754200613234	D16_O2.2.1.1.14	2011-08-19	2	Sphingobacteriales	Saprospiraceae	Haliscomenobacter	Haliscomenobacter hydrossis	3.9556746163745093	0.7818575048086165	0.2563492553522255
-0.001363476432675185	-0.2488607130848149	D16_O2.2.1.1.14	2011-08-29	2	Sphingobacteriales	Saprospiraceae	Haliscomenobacter	Haliscomenobacter hydrossis	1.86470957506727	0.5954912108666648	0.19583872537174166
5.6630184362671436e-5	-0.2518977271643626	D16_O2.2.1.1.14	2011-09-05	2	Sphingobacteriales	Saprospiraceae	Haliscomenobacter	Haliscomenobacter hydrossis	2.014571320658493	0.624897158043589	0.17392951671692983
-0.0018737959162900212	-0.26265319139036886	D16_O2.2.1.1.14	2011-09-12	2	Sphingobacteriales	Saprospiraceae	Haliscomenobacter	Haliscomenobacter hydrossis	1.5714242566739993	0.621525422184691	0.19011694715197391
0.024210770662221628	-0.26086698665975694	D16_O2.2.1.1.14	2011-09-19	2	Sphingobacteriales	Saprospiraceae	Haliscomenobacter	Haliscomenobacter hydrossis	1.3896242184774918	0.7228937539249163	0.209029872199365
-0.008038481768668131	-0.2485665457616379	D16_O2.2.1.1.14	2011-09-28	2	Sphingobacteriales	Saprospiraceae	Haliscomenobacter	Haliscomenobacter hydrossis	2.6775185409580518	0.7009753976183539	0.19850212010732418
-0.05472588460650162	-0.23891803453626964	D16_O2.2.1.1.14	2011-10-05	2	Sphingobacteriales	Saprospiraceae	Haliscomenobacter	Haliscomenobacter hydrossis	3.655560677603871	0.796748775589714	0.14775823056682247
-0.031064296115546494	-0.2727284923520756	D16_O2.2.1.1.14	2011-10-12	2	Sphingobacteriales	Saprospiraceae	Haliscomenobacter	Haliscomenobacter hydrossis	3.103109736262377	0.6369673681391277	0.19071779663877766
0.036723739753879096	-0.24995927129845383	D16_O2.2.1.1.14	2011-11-02	2	Sphingobacteriales	Saprospiraceae	Haliscomenobacter	Haliscomenobacter hydrossis	2.9570525165776838	0.9744853137655753	0.25310806514352635
-0.10905490518958015	-0.26553701446191447	D16_O2.2.1.1.14	2011-11-07	2	Sphingobacteriales	Saprospiraceae	Haliscomenobacter	Haliscomenobacter hydrossis	3.3094427291493456	0.4048498922190553	0.13163189114872223
-0.21347548788579315	-0.15195133491530124	D16_O2.2.1.1.14	2011-11-16	2	Sphingobacteriales	Saprospiraceae	Haliscomenobacter	Haliscomenobacter hydrossis	2.000261969814673	0.18328901823245597	0.05272523387661526
-0.1984128294300031	-0.1751265664852423	D16_O2.2.1.1.14	2011-11-23	2	Sphingobacteriales	Saprospiraceae	Haliscomenobacter	Haliscomenobacter hydrossis	0.8412461119961883	0.21864130630826176	0.043972545513347464
-0.19000496098862413	-0.15097526063225697	D16_O2.2.1.1.14	2011-11-29	2	Sphingobacteriales	Saprospiraceae	Haliscomenobacter	Haliscomenobacter hydrossis	0.7021515796503334	0.20564705614650017	0.0524197634800312
-0.11270882684179231	-0.24476404268439758	D16_O2.2.1.1.14	2011-12-21	2	Sphingobacteriales	Saprospiraceae	Haliscomenobacter	Haliscomenobacter hydrossis	1.4187468025723635	0.3697120674347727	0.0966644094570464
-0.09610335106577572	-0.266851958645477	D16_O2.2.1.1.14	2011-12-28	2	Sphingobacteriales	Saprospiraceae	Haliscomenobacter	Haliscomenobacter hydrossis	1.6600090988130864	0.48558585395403064	0.1590688029500059
-0.03706434484630786	-0.26952072345217065	D16_O2.2.1.1.14	2012-01-03	2	Sphingobacteriales	Saprospiraceae	Haliscomenobacter	Haliscomenobacter hydrossis	1.8723465474939303	0.48460418431923635	0.14123956058605333
-0.08574432619532926	-0.2381506769841514	D16_O2.2.1.1.14	2012-01-11	2	Sphingobacteriales	Saprospiraceae	Haliscomenobacter	Haliscomenobacter hydrossis	2.6819436224425113	0.46659081736411007	0.1483335112956429
-0.06680722753604008	-0.23531169905808424	D16_O2.2.1.1.14	2012-01-19	2	Sphingobacteriales	Saprospiraceae	Haliscomenobacter	Haliscomenobacter hydrossis	3.4371707056121883	0.4600322744551367	0.13820782703420753
-0.03807345479797359	-0.2606894129261198	D16_O2.2.1.1.14	2012-01-25	2	Sphingobacteriales	Saprospiraceae	Haliscomenobacter	Haliscomenobacter hydrossis	2.987539200806764	0.6090948081654173	0.20951983673661412
-0.05178270627097989	-0.24306394973997278	D16_O2.2.1.1.14	2012-02-01	2	Sphingobacteriales	Saprospiraceae	Haliscomenobacter	Haliscomenobacter hydrossis	3.6155414869036497	0.5574782626249711	0.19089855015096752
-0.10405951893700244	-0.2326673586120251	D16_O2.2.1.1.14	2012-02-08	2	Sphingobacteriales	Saprospiraceae	Haliscomenobacter	Haliscomenobacter hydrossis	4.66410100409925	0.5026115856954932	0.1576833204525061
-0.02140760208031518	-0.25485375470323	D16_O2.2.1.1.14	2012-02-14	2	Sphingobacteriales	Saprospiraceae	Haliscomenobacter	Haliscomenobacter hydrossis	5.331438702559508	0.6534858746743357	0.16781857216038965
-0.014319304963614601	-0.2609610823884765	D16_O2.2.1.1.14	2012-02-23	2	Sphingobacteriales	Saprospiraceae	Haliscomenobacter	Haliscomenobacter hydrossis	5.3536223404171714	0.7845324138517625	0.20666485619213282
0.00346576591894816	-0.2704422862897371	D16_O2.2.1.1.14	2012-02-29	2	Sphingobacteriales	Saprospiraceae	Haliscomenobacter	Haliscomenobacter hydrossis	5.1016770381088445	0.8685334111666553	0.23556781441705124
0.0020462338631850826	-0.26618860253671583	D16_O2.2.1.1.14	2012-03-08	2	Sphingobacteriales	Saprospiraceae	Haliscomenobacter	Haliscomenobacter hydrossis	4.930783676648721	0.9254557484691815	0.23813189876568983
-0.017707612344599007	-0.2537914361403845	D16_O2.2.1.1.14	2012-03-14	2	Sphingobacteriales	Saprospiraceae	Haliscomenobacter	Haliscomenobacter hydrossis	5.411092397878584	0.7889011004229816	0.23574653044366958
-0.010468227003388753	-0.2589043288741933	D16_O2.2.1.1.14	2012-03-22	2	Sphingobacteriales	Saprospiraceae	Haliscomenobacter	Haliscomenobacter hydrossis	5.360727616025485	1.1755715285357649	0.1839482501232181
-0.026057801743461062	-0.2603360601359925	D16_O2.2.1.1.14	2012-03-28	2	Sphingobacteriales	Saprospiraceae	Haliscomenobacter	Haliscomenobacter hydrossis	5.609676811099701	0.9352839913403036	0.1848393082133114
-0.010328567273762723	-0.26078554554092	D16_O2.2.1.1.14	2012-04-04	2	Sphingobacteriales	Saprospiraceae	Haliscomenobacter	Haliscomenobacter hydrossis	4.954480041618308	0.7920020458350657	0.19196193020834879
-0.08934403697487983	-0.216145222551812	D16_O2.2.1.1.14	2012-04-10	2	Sphingobacteriales	Saprospiraceae	Haliscomenobacter	Haliscomenobacter hydrossis	5.149296503515371	0.47405303242999375	0.1216822229202641
-0.014880770776190287	-0.2628252640358103	D16_O2.2.1.1.14	2012-04-17	2	Sphingobacteriales	Saprospiraceae	Haliscomenobacter	Haliscomenobacter hydrossis	4.569182269691699	0.9454216577365948	0.21604319793913085
-0.07659383184953088	-0.2710865449018074	D16_O2.2.1.1.14	2012-04-25	2	Sphingobacteriales	Saprospiraceae	Haliscomenobacter	Haliscomenobacter hydrossis	3.8143263495721684	0.5739313274070911	0.174084414038145
-0.08306125150087836	-0.2384969029034829	D16_O2.2.1.1.14	2012-05-03	2	Sphingobacteriales	Saprospiraceae	Haliscomenobacter	Haliscomenobacter hydrossis	3.77875911134468	0.5800000579276496	0.17841643790758022
-0.07747642850697738	-0.30437452694477585	D19_G1.34.1.1	2011-03-21	2	Sphingobacteriales	Saprospiraceae	Haliscomenobacter	Haliscomenobacter hydrossis	28.27553509623986	0.3453240448182444	0.1099090291966168
-0.02152121723981693	-0.29995886869914273	D19_G1.34.1.1	2011-03-29	2	Sphingobacteriales	Saprospiraceae	Haliscomenobacter	Haliscomenobacter hydrossis	29.2132779973718	0.4658696214036183	0.1387914482893054
0.017806997797398715	-0.31044687663157366	D19_G1.34.1.1	2011-04-05	2	Sphingobacteriales	Saprospiraceae	Haliscomenobacter	Haliscomenobacter hydrossis	24.970065929554142	0.6064086155516701	0.20200957395951386
-0.20064398169629366	-0.12542948872945614	D19_G1.34.1.1	2011-04-14	2	Sphingobacteriales	Saprospiraceae	Haliscomenobacter	Haliscomenobacter hydrossis	20.462326660860864	0.0786426729105368	0.021051034006456776
-0.03305966573599535	-0.27548346914391353	D19_G1.34.1.1	2011-04-21	2	Sphingobacteriales	Saprospiraceae	Haliscomenobacter	Haliscomenobacter hydrossis	19.774585740149178	0.48437659495869817	0.15273362901387988
-0.07095556818745632	-0.29799373964237474	D19_G1.34.1.1	2011-04-29	2	Sphingobacteriales	Saprospiraceae	Haliscomenobacter	Haliscomenobacter hydrossis	16.076288913920816	0.40513990558692486	0.1303429950715973
-0.05946950436886949	-0.29813264085266356	D19_G1.34.1.1	2011-05-06	2	Sphingobacteriales	Saprospiraceae	Haliscomenobacter	Haliscomenobacter hydrossis	11.89534693897738	0.44663318858534146	0.13449612339697775
-0.03726672609785833	-0.28365763936183513	D19_G1.34.1.1	2011-05-13	2	Sphingobacteriales	Saprospiraceae	Haliscomenobacter	Haliscomenobacter hydrossis	9.61850678575855	0.49660989803020755	0.14734385018811597
-0.08111783406768885	-0.24747899709290086	D19_G1.34.1.1	2011-05-20	2	Sphingobacteriales	Saprospiraceae	Haliscomenobacter	Haliscomenobacter hydrossis	9.137868650557557	0.36360423687039106	0.12217360731817578
-4.8283667916414094e-4	-0.2864296277913183	D19_G1.34.1.1	2011-05-27	2	Sphingobacteriales	Saprospiraceae	Haliscomenobacter	Haliscomenobacter hydrossis	6.009447178768258	0.5847300991522055	0.18773205059743214
0.08751362981307657	-0.26672251290620996	D19_G1.34.1.1	2011-06-03	2	Sphingobacteriales	Saprospiraceae	Haliscomenobacter	Haliscomenobacter hydrossis	3.8674835173722393	0.7438700674301997	0.2373144776692648
-0.030363348655053864	-0.2837634228439264	D19_G1.34.1.1	2011-06-09	2	Sphingobacteriales	Saprospiraceae	Haliscomenobacter	Haliscomenobacter hydrossis	3.895429236205465	0.4970316268424995	0.1629465466604889
-0.0075237316243521365	-0.28625562487915024	D19_G1.34.1.1	2011-06-17	2	Sphingobacteriales	Saprospiraceae	Haliscomenobacter	Haliscomenobacter hydrossis	3.3230930795810565	0.5209851079615668	0.1780476308417735
0.1463472479595291	-0.24532812576989013	D19_G1.34.1.1	2011-06-24	2	Sphingobacteriales	Saprospiraceae	Haliscomenobacter	Haliscomenobacter hydrossis	2.031593828562971	0.8279773698525714	0.3439271892894623
0.07346976141991929	-0.28434362408095076	D19_G1.34.1.1	2011-07-01	2	Sphingobacteriales	Saprospiraceae	Haliscomenobacter	Haliscomenobacter hydrossis	2.4015693814713597	0.6110476127074604	0.2537881248418531
0.29891198170421335	-0.05487029211578038	D19_G1.34.1.1	2011-07-08	2	Sphingobacteriales	Saprospiraceae	Haliscomenobacter	Haliscomenobacter hydrossis	2.5027865114799717	3.2981480041675524	1.193738846267915
0.01621826880699897	-0.24298178470431342	D19_G1.34.1.1	2011-08-05	2	Sphingobacteriales	Saprospiraceae	Haliscomenobacter	Haliscomenobacter hydrossis	1.7485905996120616	0.504207634828763	0.22368582848330115
0.07737187292832423	-0.22806029278626988	D19_G1.34.1.1	2011-08-11	2	Sphingobacteriales	Saprospiraceae	Haliscomenobacter	Haliscomenobacter hydrossis	1.5872076575090082	0.6563084880068182	0.2646245623808015
0.19086530239042407	-0.187559972057732	D19_G1.34.1.1	2011-08-19	2	Sphingobacteriales	Saprospiraceae	Haliscomenobacter	Haliscomenobacter hydrossis	1.0555730403969357	1.003089282786632	0.4142637225934365
0.10334418864648959	-0.23058481693844224	D19_G1.34.1.1	2011-08-29	2	Sphingobacteriales	Saprospiraceae	Haliscomenobacter	Haliscomenobacter hydrossis	0.8302614404708388	0.6492594502066111	0.2923695704191695
0.07661533696142711	-0.25214333383827364	D19_G1.34.1.1	2011-09-05	2	Sphingobacteriales	Saprospiraceae	Haliscomenobacter	Haliscomenobacter hydrossis	0.836973731914169	0.6378575204033489	0.28073760780391654
0.04069856245787863	-0.24985232824589163	D19_G1.34.1.1	2011-09-12	2	Sphingobacteriales	Saprospiraceae	Haliscomenobacter	Haliscomenobacter hydrossis	0.5594629402557179	0.5911400982945137	0.262958292726138
-0.010875460302139235	-0.2675028769809642	D19_G1.34.1.1	2011-09-19	2	Sphingobacteriales	Saprospiraceae	Haliscomenobacter	Haliscomenobacter hydrossis	0.430614838127489	0.5036659018017228	0.1960026996728435
0.05481445537850391	-0.24765960821737057	D19_G1.34.1.1	2011-09-28	2	Sphingobacteriales	Saprospiraceae	Haliscomenobacter	Haliscomenobacter hydrossis	0.7176461553416421	0.6287616722104923	0.29022265553527327
0.04866885417941303	-0.2648672653126485	D19_G1.34.1.1	2011-10-05	2	Sphingobacteriales	Saprospiraceae	Haliscomenobacter	Haliscomenobacter hydrossis	0.6707441389907227	0.5978337876648707	0.25833140173306046
-0.006016497191647331	-0.27459295050708776	D19_G1.34.1.1	2011-10-12	2	Sphingobacteriales	Saprospiraceae	Haliscomenobacter	Haliscomenobacter hydrossis	0.5794555773655253	0.4952261252978967	0.2202810728876775
0.28796013532311965	-0.091617929043345	D19_G1.34.1.1	2011-11-02	2	Sphingobacteriales	Saprospiraceae	Haliscomenobacter	Haliscomenobacter hydrossis	0.45257551468485524	2.100170314640852	0.8502591447565817
-0.1060464110689197	-0.26359080643233684	D19_G1.34.1.1	2011-11-07	2	Sphingobacteriales	Saprospiraceae	Haliscomenobacter	Haliscomenobacter hydrossis	0.45161610311940725	0.3642599239247387	0.14746839777117499
-0.2326035048593377	-0.10801650768564687	D19_G1.34.1.1	2011-11-16	2	Sphingobacteriales	Saprospiraceae	Haliscomenobacter	Haliscomenobacter hydrossis	0.2562259576328503	0.13853266007989604	0.051625912553191905
-0.2204958446045329	-0.11264044890389946	D19_G1.34.1.1	2011-11-23	2	Sphingobacteriales	Saprospiraceae	Haliscomenobacter	Haliscomenobacter hydrossis	0.13996122386706156	0.1690284734043282	0.06751409986327406
-0.22530533419857438	-0.15467830825304002	D19_G1.34.1.1	2011-11-29	2	Sphingobacteriales	Saprospiraceae	Haliscomenobacter	Haliscomenobacter hydrossis	0.12264511578203613	0.18100335373654852	0.07376208614998915
-0.02863103364950712	-0.2821755476691077	D19_G1.34.1.1	2011-12-21	2	Sphingobacteriales	Saprospiraceae	Haliscomenobacter	Haliscomenobacter hydrossis	1.6035313955956838	0.4540955822757249	0.1692486061398589
0.08056281272225999	-0.27508429626538355	D19_G1.34.1.1	2011-12-28	2	Sphingobacteriales	Saprospiraceae	Haliscomenobacter	Haliscomenobacter hydrossis	1.6888775314160258	0.5968361159958138	0.24338303231551814
0.0427881717167502	-0.269218902315062	D19_G1.34.1.1	2012-01-03	2	Sphingobacteriales	Saprospiraceae	Haliscomenobacter	Haliscomenobacter hydrossis	1.7731353581420404	0.5790830254766832	0.2199737674722958
-0.008428616890136487	-0.28555174497820796	D19_G1.34.1.1	2012-01-11	2	Sphingobacteriales	Saprospiraceae	Haliscomenobacter	Haliscomenobacter hydrossis	2.8647681115810357	0.4080002770781308	0.17681981865195517
0.011180693679135247	-0.28127665639273786	D19_G1.34.1.1	2012-01-19	2	Sphingobacteriales	Saprospiraceae	Haliscomenobacter	Haliscomenobacter hydrossis	3.3835989491904854	0.5233942397683977	0.1855308758732853
0.07406205345290306	-0.2800959615025513	D19_G1.34.1.1	2012-01-25	2	Sphingobacteriales	Saprospiraceae	Haliscomenobacter	Haliscomenobacter hydrossis	3.3242030848062227	0.6496568585817557	0.2569812208126936
0.08069362298708663	-0.27005805844417496	D19_G1.34.1.1	2012-02-01	2	Sphingobacteriales	Saprospiraceae	Haliscomenobacter	Haliscomenobacter hydrossis	3.969257002304934	0.620868966451375	0.23989193942925857
-0.02666250064895314	-0.3076793107331172	D19_G1.34.1.1	2012-02-08	2	Sphingobacteriales	Saprospiraceae	Haliscomenobacter	Haliscomenobacter hydrossis	5.937924162411826	0.42866613458939445	0.16618066446331492
0.07680286956705523	-0.28700219719854303	D19_G1.34.1.1	2012-02-14	2	Sphingobacteriales	Saprospiraceae	Haliscomenobacter	Haliscomenobacter hydrossis	7.112997621285636	0.6112211658682508	0.20187543951450582
0.09092801372601533	-0.298355219959715	D19_G1.34.1.1	2012-02-23	2	Sphingobacteriales	Saprospiraceae	Haliscomenobacter	Haliscomenobacter hydrossis	8.466868795965569	0.6484735339209061	0.24430624966223502
0.14069001720114205	-0.26874900538919644	D19_G1.34.1.1	2012-02-29	2	Sphingobacteriales	Saprospiraceae	Haliscomenobacter	Haliscomenobacter hydrossis	9.021975441838064	0.8033713945789553	0.2971264942708451
0.14686990309147288	-0.2538363770350156	D19_G1.34.1.1	2012-03-08	2	Sphingobacteriales	Saprospiraceae	Haliscomenobacter	Haliscomenobacter hydrossis	9.54873932690972	0.861579595037785	0.29189006719367405
0.10996442691028248	-0.2787888678671991	D19_G1.34.1.1	2012-03-14	2	Sphingobacteriales	Saprospiraceae	Haliscomenobacter	Haliscomenobacter hydrossis	10.862586850123872	0.7111470635923992	0.27717554033603187
0.026927559543012694	-0.3011757861851839	D19_G1.34.1.1	2012-03-22	2	Sphingobacteriales	Saprospiraceae	Haliscomenobacter	Haliscomenobacter hydrossis	10.152077042958993	0.5918285528207665	0.20912538096281888
0.04581887321908212	-0.30455475274288707	D19_G1.34.1.1	2012-03-28	2	Sphingobacteriales	Saprospiraceae	Haliscomenobacter	Haliscomenobacter hydrossis	10.254921016628904	0.6226164292553522	0.19474698522645362
0.04973829938147053	-0.31055518214370137	D19_G1.34.1.1	2012-04-04	2	Sphingobacteriales	Saprospiraceae	Haliscomenobacter	Haliscomenobacter hydrossis	12.700678955601747	0.6042335652279881	0.21214507025713994
-0.19205209382028676	-0.21207370383396912	D19_G1.34.1.1	2012-04-10	2	Sphingobacteriales	Saprospiraceae	Haliscomenobacter	Haliscomenobacter hydrossis	12.402888904448922	0.21600912106620945	0.0656571445057716
0.08185664963336904	-0.29887096951685344	D19_G1.34.1.1	2012-04-17	2	Sphingobacteriales	Saprospiraceae	Haliscomenobacter	Haliscomenobacter hydrossis	11.169753199320333	0.6462950508412335	0.23790806432526904
-0.03796152119370981	-0.29386864635259524	D19_G1.34.1.1	2012-04-25	2	Sphingobacteriales	Saprospiraceae	Haliscomenobacter	Haliscomenobacter hydrossis	8.716608789533408	0.440941470366165	0.17399017232645142
-0.02567127039014757	-0.3049907401368535	D19_G1.34.1.1	2012-05-03	2	Sphingobacteriales	Saprospiraceae	Haliscomenobacter	Haliscomenobacter hydrossis	9.320646902069685	0.4539868481936583	0.1642788294068827
-0.11139382946852512	-0.01463120830183611	D20_G1.24	2011-03-21	3	Rhodocyclales	Rhodocyclaceae	NA	NA	0.5947310920212165	0.2542470690454602	0.0674493308335459
-0.021063216757141043	-0.04174118187347375	D20_G1.24	2011-03-29	3	Rhodocyclales	Rhodocyclaceae	NA	NA	0.782304185431658	0.40701738644905683	0.120917911122914
0.04076751276277558	-0.025733364312295004	D20_G1.24	2011-04-05	3	Rhodocyclales	Rhodocyclaceae	NA	NA	1.0775012020613481	0.5014073946761574	0.17719113549560772
-0.1058272759382413	-0.00972632218452105	D20_G1.24	2011-04-14	3	Rhodocyclales	Rhodocyclaceae	NA	NA	2.307866209403892	0.22740729855398517	0.06823209175601487
0.11164522899841563	0.0041165452098489595	D20_G1.24	2011-04-21	3	Rhodocyclales	Rhodocyclaceae	NA	NA	1.649702527840088	0.6944740079079887	0.2554357026724849
0.0807004321466292	-0.008974794255486288	D20_G1.24	2011-04-29	3	Rhodocyclales	Rhodocyclaceae	NA	NA	1.7200890073699684	0.6080964857636331	0.21767136820291327
-0.043064430068929384	-0.03450664096430943	D20_G1.24	2011-05-06	3	Rhodocyclales	Rhodocyclaceae	NA	NA	1.0082355987138139	0.4084022715931025	0.118474268077672
-0.030941091673296083	-0.044907986555946425	D20_G1.24	2011-05-13	3	Rhodocyclales	Rhodocyclaceae	NA	NA	1.307123426690041	0.370955127207028	0.10958603901594398
-0.06322066724812053	-0.011172407202960507	D20_G1.24	2011-05-20	3	Rhodocyclales	Rhodocyclaceae	NA	NA	1.171202252364716	0.320132496119325	0.065645363810724
0.021845116804788376	-0.014782245143104392	D20_G1.24	2011-05-27	3	Rhodocyclales	Rhodocyclaceae	NA	NA	1.029943557263397	0.49454096739817477	0.143317961531295
0.10158844721347542	-0.029245621783675586	D20_G1.24	2011-06-03	3	Rhodocyclales	Rhodocyclaceae	NA	NA	1.0710468100367847	0.6540832205851541	0.213032179284116
0.0012735446369672714	-0.02273852050933651	D20_G1.24	2011-06-09	3	Rhodocyclales	Rhodocyclaceae	NA	NA	1.3672972166166943	0.44556190318696515	0.1362934431162948
0.011412521311383591	-0.04035831944650626	D20_G1.24	2011-06-17	3	Rhodocyclales	Rhodocyclaceae	NA	NA	1.0931334300430091	0.49056566671393037	0.16080678757186517
0.018079855048320652	-0.016498364339788397	D20_G1.24	2011-06-24	3	Rhodocyclales	Rhodocyclaceae	NA	NA	1.8289735924117083	0.4981476365278552	0.18795505914944938
-0.07618144777438919	-0.029127821408113257	D20_G1.24	2011-07-01	3	Rhodocyclales	Rhodocyclaceae	NA	NA	0.9586651077583113	0.3120609612188857	0.113541506565433
0.21787593635825053	0.03502621118387197	D20_G1.24	2011-07-08	3	Rhodocyclales	Rhodocyclaceae	NA	NA	1.0891816900201678	1.1155431520200552	0.4734577230595001
-0.0967208050668274	-0.03230873546847409	D20_G1.24	2011-08-05	3	Rhodocyclales	Rhodocyclaceae	NA	NA	1.3255037029419583	0.30076257696374725	0.1072031259790352
-0.05798172073755369	-0.015195723506843164	D20_G1.24	2011-08-11	3	Rhodocyclales	Rhodocyclaceae	NA	NA	0.8874862578190281	0.35747535542416375	0.123832555854185
-0.0065229889550902885	-0.0366052270358112	D20_G1.24	2011-08-19	3	Rhodocyclales	Rhodocyclaceae	NA	NA	0.8386875606161169	0.40382929692938563	0.13569578139825958
-0.025972983536718623	-0.008049164385722542	D20_G1.24	2011-08-29	3	Rhodocyclales	Rhodocyclaceae	NA	NA	1.2077687834448378	0.4211987520315692	0.148626091425419
-0.06577823554501129	-0.030784795817186555	D20_G1.24	2011-09-05	3	Rhodocyclales	Rhodocyclaceae	NA	NA	0.8992455893353901	0.32880605062090423	0.135201515505972
-0.05551125053592659	0.01685605334933355	D20_G1.24	2011-09-12	3	Rhodocyclales	Rhodocyclaceae	NA	NA	1.0969977425071702	0.3397128750741628	0.126605535104576
-0.0615139473558601	-0.034279644269439524	D20_G1.24	2011-09-19	3	Rhodocyclales	Rhodocyclaceae	NA	NA	0.9343575626614093	0.3710401773024493	0.133359443040233
0.04373534075878604	-0.03759505077814391	D20_G1.24	2011-09-28	3	Rhodocyclales	Rhodocyclaceae	NA	NA	1.138782156237846	0.5315449436694569	0.236030330167886
-0.01613879986449762	-0.015747763759866897	D20_G1.24	2011-10-05	3	Rhodocyclales	Rhodocyclaceae	NA	NA	1.4739366838284884	0.42383131357719317	0.1609104869847191
0.05055876428540425	-0.020200590257152484	D20_G1.24	2011-10-12	3	Rhodocyclales	Rhodocyclaceae	NA	NA	3.2410494530380713	0.5573480540727356	0.21074820386362036
0.1025843909179796	-0.020684041370832552	D20_G1.24	2011-11-02	3	Rhodocyclales	Rhodocyclaceae	NA	NA	2.011008854849884	0.6635553002475157	0.276959035563096
0.009278262784117175	-0.03251598681777604	D20_G1.24	2011-11-07	3	Rhodocyclales	Rhodocyclaceae	NA	NA	3.514528275702446	0.4620911470890147	0.17008753764068735
-0.020568932266139258	-0.0286509579557452	D20_G1.24	2011-11-16	3	Rhodocyclales	Rhodocyclaceae	NA	NA	4.308283549759333	0.3569898022780557	0.12902849923101734
-0.084971812074847	-0.02304369032574656	D20_G1.24	2011-11-23	3	Rhodocyclales	Rhodocyclaceae	NA	NA	7.844094128066982	0.29628116223690176	0.09806031583221952
-0.06740631040808714	-0.014784154056877186	D20_G1.24	2011-11-29	3	Rhodocyclales	Rhodocyclaceae	NA	NA	4.237157489541148	0.27851500371074195	0.07992530084698135
-0.01484516568790831	-0.01661741059506872	D20_G1.24	2011-12-21	3	Rhodocyclales	Rhodocyclaceae	NA	NA	1.4160698861544512	0.3998554796888287	0.13910622782208518
0.06862092655568988	-0.0418844782301367	D20_G1.24	2011-12-28	3	Rhodocyclales	Rhodocyclaceae	NA	NA	1.3676491490019815	0.5567612064268469	0.20133305423158
0.06350515410947288	-0.019388806237454963	D20_G1.24	2012-01-03	3	Rhodocyclales	Rhodocyclaceae	NA	NA	1.596543162801819	0.536421387790533	0.167577472359164
0.06787610510305606	-0.016360946098852674	D20_G1.24	2012-01-11	3	Rhodocyclales	Rhodocyclaceae	NA	NA	1.649655570984032	0.5684132145765431	0.23684901517868
0.07097806960959668	-0.037265191734255444	D20_G1.24	2012-01-19	3	Rhodocyclales	Rhodocyclaceae	NA	NA	1.3244954235488224	0.5674440915165577	0.201892634332273
0.07390525926031025	-0.04799544310843461	D20_G1.24	2012-01-25	3	Rhodocyclales	Rhodocyclaceae	NA	NA	0.9902698441105084	0.5833616233852006	0.21569770148373213
0.11939832767610083	-0.0038962331762587587	D20_G1.24	2012-02-01	3	Rhodocyclales	Rhodocyclaceae	NA	NA	1.0620459674457143	0.6675572595022522	0.232816748226963
0.06522380679506976	-0.015065572048203522	D20_G1.24	2012-02-08	3	Rhodocyclales	Rhodocyclaceae	NA	NA	1.1349309250564528	0.5312580525523841	0.1715804582121783
0.1120883104452833	0.003937883809501879	D20_G1.24	2012-02-14	3	Rhodocyclales	Rhodocyclaceae	NA	NA	1.143870946956437	0.5996709269941899	0.152227372167698
0.11732789777278883	5.04938914263561e-4	D20_G1.24	2012-02-23	3	Rhodocyclales	Rhodocyclaceae	NA	NA	1.3695265408563688	0.6796517473851075	0.255964838777856
0.13008446165557677	-0.013607028207430377	D20_G1.24	2012-02-29	3	Rhodocyclales	Rhodocyclaceae	NA	NA	1.3062831000221493	0.7330984812311482	0.278373565101291
0.17080091775732217	0.002017474170388856	D20_G1.24	2012-03-08	3	Rhodocyclales	Rhodocyclaceae	NA	NA	1.212117254277805	0.8712523390014842	0.305596120481602
0.14135596575166226	-0.007216965456809619	D20_G1.24	2012-03-14	3	Rhodocyclales	Rhodocyclaceae	NA	NA	1.2116657244078968	0.7429234535373064	0.2297231746065734
0.07794588253517759	-0.008046729224155344	D20_G1.24	2012-03-22	3	Rhodocyclales	Rhodocyclaceae	NA	NA	0.9802026638029693	0.5978261300721097	0.14231244559238435
0.08574595814981163	-0.02993348729714716	D20_G1.24	2012-03-28	3	Rhodocyclales	Rhodocyclaceae	NA	NA	1.0180141932448092	0.6222709030525133	0.175386032830983
0.14951050710824987	-0.0012984725523882265	D20_G1.24	2012-04-04	3	Rhodocyclales	Rhodocyclaceae	NA	NA	1.0531469039792014	0.8408925085938677	0.290987725867164
0.18713844564534748	0.02584600028433126	D20_G1.24	2012-04-10	3	Rhodocyclales	Rhodocyclaceae	NA	NA	1.135174124716344	0.8922788238500049	0.38774858319538463
0.1064725873732721	-0.00978858664261918	D20_G1.24	2012-04-17	3	Rhodocyclales	Rhodocyclaceae	NA	NA	1.3090091330651985	0.6820988774714501	0.231551541191403
0.08372388205773096	-0.01016413501246647	D20_G1.24	2012-04-25	3	Rhodocyclales	Rhodocyclaceae	NA	NA	1.379333026744222	0.632062419484729	0.24336926067706846
0.02868880744254104	-0.02421507608840112	D20_G1.24	2012-05-03	3	Rhodocyclales	Rhodocyclaceae	NA	NA	1.1847710740278266	0.5204602766750857	0.1787676921602112
0.13856413998913064	-0.025081467083904952	D20_O1.13	2011-03-21	4	Myxococcales	Kofleriaceae	Haliangium	Haliangium ochraceum	0.4721009759135272	0.5022357768223347	0.112111559177549
0.17993240773840655	-0.001353700862452351	D20_O1.13	2011-03-29	4	Myxococcales	Kofleriaceae	Haliangium	Haliangium ochraceum	0.4974355326010585	0.6647994411217201	0.162023081409149
0.16455848334380055	-0.037703022236637546	D20_O1.13	2011-04-05	4	Myxococcales	Kofleriaceae	Haliangium	Haliangium ochraceum	0.45211356962648613	0.532906962898022	0.1432463854676
0.32298175918312527	0.07771856315074811	D20_O1.13	2011-04-14	4	Myxococcales	Kofleriaceae	Haliangium	Haliangium ochraceum	0.6341308187191229	3.6056648078192084	1.04336263832598
0.25573718050469896	-0.0010781030834201295	D20_O1.13	2011-04-21	4	Myxococcales	Kofleriaceae	Haliangium	Haliangium ochraceum	0.6273571721105552	0.7147259610226502	0.224497727105059
0.2661839407070378	0.011860643402398159	D20_O1.13	2011-04-29	4	Myxococcales	Kofleriaceae	Haliangium	Haliangium ochraceum	0.9707417143564958	1.1890418085231336	0.27474501568078125
0.2779587537967098	0.012368408668016436	D20_O1.13	2011-05-06	4	Myxococcales	Kofleriaceae	Haliangium	Haliangium ochraceum	1.0757222668471556	0.9573709202331269	0.31406708454819066
0.2911724585658267	0.020704153895759424	D20_O1.13	2011-05-13	4	Myxococcales	Kofleriaceae	Haliangium	Haliangium ochraceum	1.7262495292025577	1.260202916505922	0.3775944024787456
0.24110804938535693	-0.015392253662126864	D20_O1.13	2011-05-20	4	Myxococcales	Kofleriaceae	Haliangium	Haliangium ochraceum	3.133755604971972	0.8792090262661866	0.2665675512934583
0.29122274762237693	0.02690509874132552	D20_O1.13	2011-05-27	4	Myxococcales	Kofleriaceae	Haliangium	Haliangium ochraceum	3.0334646693355647	1.2861074273595103	0.4054971602995579
0.30433330249806784	0.03898143402852606	D20_O1.13	2011-06-03	4	Myxococcales	Kofleriaceae	Haliangium	Haliangium ochraceum	1.941781046192082	1.6237792660072714	0.5043704849495959
0.2871230207909333	0.024732017801484703	D20_O1.13	2011-06-09	4	Myxococcales	Kofleriaceae	Haliangium	Haliangium ochraceum	2.4649708573912257	1.3719726735415727	0.3823890922129842
0.2940669746373831	0.027376500936627433	D20_O1.13	2011-06-17	4	Myxococcales	Kofleriaceae	Haliangium	Haliangium ochraceum	3.424723616812656	1.4117985829901465	0.44144968582657435
0.2790215480043946	0.015187483834832234	D20_O1.13	2011-06-24	4	Myxococcales	Kofleriaceae	Haliangium	Haliangium ochraceum	2.469649243021153	1.063887495867359	0.3529092889727896
0.25867503530832325	-0.001170517748290775	D20_O1.13	2011-07-01	4	Myxococcales	Kofleriaceae	Haliangium	Haliangium ochraceum	3.944028583336983	0.8484454570576736	0.28771780306043937
0.03769469235894261	-0.020055889415064126	D20_O1.13	2011-07-08	4	Myxococcales	Kofleriaceae	Haliangium	Haliangium ochraceum	3.583512982176054	0.2905736514618273	0.09015156318941304
0.25030413882716485	-0.005029238893019445	D20_O1.13	2011-08-05	4	Myxococcales	Kofleriaceae	Haliangium	Haliangium ochraceum	4.459700147622297	0.8980101653455088	0.2978892467326252
0.23280177647974673	-0.01629088489536943	D20_O1.13	2011-08-11	4	Myxococcales	Kofleriaceae	Haliangium	Haliangium ochraceum	4.849270833307745	0.8860779230885591	0.2844177761197697
0.3092297567944446	0.037508602910374465	D20_O1.13	2011-08-19	4	Myxococcales	Kofleriaceae	Haliangium	Haliangium ochraceum	2.9394431960061356	1.7941961291062232	0.5363601558745106
0.29982250219160766	0.02868742335171219	D20_O1.13	2011-08-29	4	Myxococcales	Kofleriaceae	Haliangium	Haliangium ochraceum	1.7335452075716244	1.3158893230724809	0.451902519433959
0.29546069282968085	0.02333565432118067	D20_O1.13	2011-09-05	4	Myxococcales	Kofleriaceae	Haliangium	Haliangium ochraceum	1.9013233382397523	1.2637867717585578	0.4153102077813053
0.2854183866587718	0.008522267990644072	D20_O1.13	2011-09-12	4	Myxococcales	Kofleriaceae	Haliangium	Haliangium ochraceum	1.763203127234063	1.0976411641997839	0.3456483884322245
0.27784214202297397	0.016093263794778018	D20_O1.13	2011-09-19	4	Myxococcales	Kofleriaceae	Haliangium	Haliangium ochraceum	1.6039900052831093	1.0849545597714405	0.36044657488063453
0.3058788912665562	0.03924250434337671	D20_O1.13	2011-09-28	4	Myxococcales	Kofleriaceae	Haliangium	Haliangium ochraceum	2.1497646380716176	1.6225065014291564	0.5399213047753693
0.287826908691153	0.019262155514269134	D20_O1.13	2011-10-05	4	Myxococcales	Kofleriaceae	Haliangium	Haliangium ochraceum	2.8075722324742576	1.2769563750128397	0.38367249214168364
0.2897673314412718	0.021250354812942594	D20_O1.13	2011-10-12	4	Myxococcales	Kofleriaceae	Haliangium	Haliangium ochraceum	4.26092506998402	1.2754676965643539	0.40300642881389004
0.2743235382483284	0.009492623131330064	D20_O1.13	2011-11-02	4	Myxococcales	Kofleriaceae	Haliangium	Haliangium ochraceum	5.11027119053223	0.9634931375698061	0.35430071472262104
0.2130125339410685	-0.02208138974022667	D20_O1.13	2011-11-07	4	Myxococcales	Kofleriaceae	Haliangium	Haliangium ochraceum	5.1629425465281615	0.7332594489353957	0.22884582488074615
0.08436445627948012	-0.024696322040214203	D20_O1.13	2011-11-16	4	Myxococcales	Kofleriaceae	Haliangium	Haliangium ochraceum	7.803354709842863	0.3982900052107764	0.11937294533588184
0.14100561812017295	-0.04075140360830261	D20_O1.13	2011-11-23	4	Myxococcales	Kofleriaceae	Haliangium	Haliangium ochraceum	2.814943816895588	0.48262039229069964	0.1545014016009338
0.1331876735481039	-0.027336240414740514	D20_O1.13	2011-11-29	4	Myxococcales	Kofleriaceae	Haliangium	Haliangium ochraceum	2.5758447435809666	0.46961249831223184	0.13687678316614366
0.1732603878705233	-0.019639591836437233	D20_O1.13	2011-12-21	4	Myxococcales	Kofleriaceae	Haliangium	Haliangium ochraceum	2.3804910854243517	0.5313720620542709	0.1819866164785497
0.23416165240431883	-0.005737699515994045	D20_O1.13	2011-12-28	4	Myxococcales	Kofleriaceae	Haliangium	Haliangium ochraceum	1.3057107656051512	0.757221978417486	0.2488615178200812
0.20418121523613142	-0.008748612819288572	D20_O1.13	2012-01-03	4	Myxococcales	Kofleriaceae	Haliangium	Haliangium ochraceum	1.4044189561734393	0.6908333017234071	0.19656127922452593
0.2790130644824027	0.013647906295784419	D20_O1.13	2012-01-11	4	Myxococcales	Kofleriaceae	Haliangium	Haliangium ochraceum	1.5772988036635267	1.0564814388301442	0.3730663084265389
0.2643979048624837	0.01329519069027025	D20_O1.13	2012-01-19	4	Myxococcales	Kofleriaceae	Haliangium	Haliangium ochraceum	1.6613712587979395	0.9925957324390611	0.29043000775963146
0.27999573750630624	0.01372926713191874	D20_O1.13	2012-01-25	4	Myxococcales	Kofleriaceae	Haliangium	Haliangium ochraceum	1.108940256849521	0.9906274206070471	0.3040525418591465
0.25637599732940736	3.120851119246684e-4	D20_O1.13	2012-02-01	4	Myxococcales	Kofleriaceae	Haliangium	Haliangium ochraceum	1.053958320521918	1.0141448734265457	0.2859109155173175
0.29518807213692677	0.023862602695380836	D20_O1.13	2012-02-08	4	Myxococcales	Kofleriaceae	Haliangium	Haliangium ochraceum	1.1558084141797342	1.086260169181157	0.35237091252447983
0.27119005124250023	0.025581374513103633	D20_O1.13	2012-02-14	4	Myxococcales	Kofleriaceae	Haliangium	Haliangium ochraceum	1.302589352746125	1.1571479542608385	0.2683739389689035
0.2836168301983787	0.022010794099237143	D20_O1.13	2012-02-23	4	Myxococcales	Kofleriaceae	Haliangium	Haliangium ochraceum	1.033202123857966	1.1089015904771538	0.3501841110905063
0.30136278250839516	0.023323035045813196	D20_O1.13	2012-02-29	4	Myxococcales	Kofleriaceae	Haliangium	Haliangium ochraceum	0.9105848104909805	1.2613813113860495	0.3849607193102904
0.30018594464667286	0.02987369772793221	D20_O1.13	2012-03-08	4	Myxococcales	Kofleriaceae	Haliangium	Haliangium ochraceum	0.9310851084267594	1.2465298167691081	0.37807154723384045
0.29147568128906887	0.034656779073619345	D20_O1.13	2012-03-14	4	Myxococcales	Kofleriaceae	Haliangium	Haliangium ochraceum	1.119563042004951	1.2247171732321485	0.35129369472231964
0.3039556338129003	0.03836160916093904	D20_O1.13	2012-03-22	4	Myxococcales	Kofleriaceae	Haliangium	Haliangium ochraceum	1.6632478740670094	1.6051356132624564	0.47464759343633156
0.30431035301321985	0.039943807705948686	D20_O1.13	2012-03-28	4	Myxococcales	Kofleriaceae	Haliangium	Haliangium ochraceum	2.630195431867079	1.60261849714856	0.5003760092599405
0.32447035690881776	0.05521286386760353	D20_O1.13	2012-04-04	4	Myxococcales	Kofleriaceae	Haliangium	Haliangium ochraceum	1.980905314013884	1.6909007450798645	0.5992504664486322
0.3219227909781937	0.06760637566301475	D20_O1.13	2012-04-10	4	Myxococcales	Kofleriaceae	Haliangium	Haliangium ochraceum	2.2157600723735973	2.3298129797341596	0.7907519379298814
0.3029264874049934	0.028449386409512903	D20_O1.13	2012-04-17	4	Myxococcales	Kofleriaceae	Haliangium	Haliangium ochraceum	2.189826768221545	1.3521418969342724	0.42940121476875803
0.27536312462289775	0.016288028203512515	D20_O1.13	2012-04-25	4	Myxococcales	Kofleriaceae	Haliangium	Haliangium ochraceum	1.9010404760318633	1.0936970399677077	0.34065308484184686
0.2857217594960754	0.014318557741345841	D20_O1.13	2012-05-03	4	Myxococcales	Kofleriaceae	Haliangium	Haliangium ochraceum	1.4641265217564987	1.0655741565364845	0.3636026695675255
0.008845115848900874	0.11437710001114469	D20_O1.17	2011-03-21	3	Neisseriales	Neisseriaceae	NA	Chromobacterium violaceum	0.3395645737808602	0.534746968723195	0.0795622982920296
2.8413056249437443e-4	0.11896239143721862	D20_O1.17	2011-03-29	3	Neisseriales	Neisseriaceae	NA	Chromobacterium violaceum	0.3451031196933869	0.581075683603385	0.0851555056112406
-0.019091849698948733	0.11910607738193602	D20_O1.17	2011-04-05	3	Neisseriales	Neisseriaceae	NA	Chromobacterium violaceum	0.31090993766777153	1.4945874881987442	0.0867820035527259
0.30048187397179504	0.14055198975260405	D20_O1.17	2011-04-14	3	Neisseriales	Neisseriaceae	NA	Chromobacterium violaceum	0.4116575559287737	2.544594878020585	0.909694625470593
0.06887855338098912	0.10938619343997238	D20_O1.17	2011-04-21	3	Neisseriales	Neisseriaceae	NA	Chromobacterium violaceum	0.37685952617829344	0.6521906037217179	0.121324809284049
0.11930853765854381	0.11142127678886145	D20_O1.17	2011-04-29	3	Neisseriales	Neisseriaceae	NA	Chromobacterium violaceum	0.4801223095438288	0.8516187058125639	0.16360520218856506
0.21239544778152855	0.11984732416907687	D20_O1.17	2011-05-06	3	Neisseriales	Neisseriaceae	NA	Chromobacterium violaceum	0.6277927176664116	1.2725459468959592	0.351681619837664
0.27837258365688144	0.14201506847389794	D20_O1.17	2011-05-13	3	Neisseriales	Neisseriaceae	NA	Chromobacterium violaceum	2.091125678863425	2.0772751913409144	0.6755871707743378
0.25726777275542334	0.13517417344881325	D20_O1.17	2011-05-20	3	Neisseriales	Neisseriaceae	NA	Chromobacterium violaceum	1.9234316266031661	1.7347518608547292	0.4675259995751582
0.21626733560415928	0.12491105012916323	D20_O1.17	2011-05-27	3	Neisseriales	Neisseriaceae	NA	Chromobacterium violaceum	0.7421441569268107	1.292802218222578	0.329809479992589
0.25502299435238923	0.1349871712668391	D20_O1.17	2011-06-03	3	Neisseriales	Neisseriaceae	NA	Chromobacterium violaceum	0.708112440055811	1.7985753687440558	0.523049831671882
0.3010086820778958	0.14970145683268193	D20_O1.17	2011-06-09	3	Neisseriales	Neisseriaceae	NA	Chromobacterium violaceum	1.6841355030820564	2.9997770359893923	0.8691454623468619
0.29884628444440375	0.14657044717423906	D20_O1.17	2011-06-17	3	Neisseriales	Neisseriaceae	NA	Chromobacterium violaceum	0.9183763914900591	2.945250877053034	0.8845534370769736
0.29584845626583006	0.1466277730916796	D20_O1.17	2011-06-24	3	Neisseriales	Neisseriaceae	NA	Chromobacterium violaceum	1.5058441755086374	2.4186387721818075	0.8425236950771934
0.3050671353528925	0.13473545696920872	D20_O1.17	2011-07-01	3	Neisseriales	Neisseriaceae	NA	Chromobacterium violaceum	1.7009981465311703	2.186464234192446	0.8172558478188969
0.031891333164192424	0.12348678195820936	D20_O1.17	2011-07-08	3	Neisseriales	Neisseriaceae	NA	Chromobacterium violaceum	1.093862592681099	0.5667607783731198	0.11176991663235
0.2749226829621847	0.14307362339250773	D20_O1.17	2011-08-05	3	Neisseriales	Neisseriaceae	NA	Chromobacterium violaceum	5.39742657907418	2.0366263655633356	0.6456392005793644
0.28463860570759797	0.13957499522220557	D20_O1.17	2011-08-11	3	Neisseriales	Neisseriaceae	NA	Chromobacterium violaceum	1.7506184573085402	2.397970570170167	0.726070787823761
0.28004594730741583	0.13315820476094725	D20_O1.17	2011-08-19	3	Neisseriales	Neisseriaceae	NA	Chromobacterium violaceum	0.7803132381870176	1.8996858650430524	0.620798610148431
0.31700779765503506	0.14257309509288565	D20_O1.17	2011-08-29	3	Neisseriales	Neisseriaceae	NA	Chromobacterium violaceum	3.391309151462855	3.0459323517549968	1.0638017570560445
0.30233948876175265	0.14135826461037607	D20_O1.17	2011-09-05	3	Neisseriales	Neisseriaceae	NA	Chromobacterium violaceum	1.5827949729885755	2.9062512946478547	0.8744185283546287
0.31855480417192883	0.14779304789122283	D20_O1.17	2011-09-12	3	Neisseriales	Neisseriaceae	NA	Chromobacterium violaceum	2.2609511038756827	3.7052944752590773	1.2281404917732963
0.32502784887144154	0.14815632433951897	D20_O1.17	2011-09-19	3	Neisseriales	Neisseriaceae	NA	Chromobacterium violaceum	2.775544061165216	3.860516440580368	1.4248872774272274
0.30706741344732874	0.1504062814158985	D20_O1.17	2011-09-28	3	Neisseriales	Neisseriaceae	NA	Chromobacterium violaceum	2.5716147470206225	2.9300417231403473	1.0652468099914743
0.29906407800472495	0.1454727403597927	D20_O1.17	2011-10-05	3	Neisseriales	Neisseriaceae	NA	Chromobacterium violaceum	1.6590897720797957	2.876237653815927	0.8950948479152785
0.3060760006732054	0.14947626705146375	D20_O1.17	2011-10-12	3	Neisseriales	Neisseriaceae	NA	Chromobacterium violaceum	1.8954182585495187	2.8885256141683464	0.8934430535320597
0.2797727308629527	0.1384724064371383	D20_O1.17	2011-11-02	3	Neisseriales	Neisseriaceae	NA	Chromobacterium violaceum	1.6513257588622405	1.7142118096955654	0.7049849101052044
0.2738088032092696	0.13355031968390638	D20_O1.17	2011-11-07	3	Neisseriales	Neisseriaceae	NA	Chromobacterium violaceum	1.7718089330839504	1.6878311925517957	0.6079228614663098
0.2859252065086326	0.13394144302268354	D20_O1.17	2011-11-16	3	Neisseriales	Neisseriaceae	NA	Chromobacterium violaceum	2.5677783370413	1.8059268842472205	0.663498410593155
0.13971120311387422	0.12852800475725373	D20_O1.17	2011-11-23	3	Neisseriales	Neisseriaceae	NA	Chromobacterium violaceum	1.1810528577549964	0.7524844263287278	0.245972734424548
0.21945922020203035	0.13274342232206018	D20_O1.17	2011-11-29	3	Neisseriales	Neisseriaceae	NA	Chromobacterium violaceum	1.3979022731071862	1.5216722872896549	0.3722170824664685
0.13175910116428885	0.13626081126683592	D20_O1.17	2011-12-21	3	Neisseriales	Neisseriaceae	NA	Chromobacterium violaceum	0.7006437148930069	0.6999582803319402	0.221663530165281
0.18169953970536318	0.10678597071737679	D20_O1.17	2011-12-28	3	Neisseriales	Neisseriaceae	NA	Chromobacterium violaceum	0.5209229334456636	0.8688064593448573	0.291057829032851
0.09058574362307309	0.11956535233643684	D20_O1.17	2012-01-03	3	Neisseriales	Neisseriaceae	NA	Chromobacterium violaceum	0.4194645224631841	0.5974976538922319	0.141707874178773
0.07407262165828618	0.13312386295170703	D20_O1.17	2012-01-11	3	Neisseriales	Neisseriaceae	NA	Chromobacterium violaceum	0.3788578410502285	0.6732883673697558	0.195228023520926
0.06964505911829452	0.10020516185468029	D20_O1.17	2012-01-19	3	Neisseriales	Neisseriaceae	NA	Chromobacterium violaceum	0.34584164829022274	0.6184622245183486	0.116856673724122
0.02909892468670825	0.1000815120591567	D20_O1.17	2012-01-25	3	Neisseriales	Neisseriaceae	NA	Chromobacterium violaceum	0.2738062765829214	0.5305216191639144	0.110753212833667
0.09748326159824985	0.09485754211865387	D20_O1.17	2012-02-01	3	Neisseriales	Neisseriaceae	NA	Chromobacterium violaceum	0.3070310526902985	0.681663544225371	0.156280457640263
0.06563362425492861	0.13202860734283017	D20_O1.17	2012-02-08	3	Neisseriales	Neisseriaceae	NA	Chromobacterium violaceum	0.31957903784027725	0.6856124797005365	0.124416504045266
0.031625502795904585	0.13942053757998574	D20_O1.17	2012-02-14	3	Neisseriales	Neisseriaceae	NA	Chromobacterium violaceum	0.2980782330529263	0.5722379959048407	0
-0.01582594777514885	0.15765060308908407	D20_O1.17	2012-02-23	3	Neisseriales	Neisseriaceae	NA	Chromobacterium violaceum	0.28779440131709194	0.5624719408963649	0.0743423789666235
-0.029937413908206003	0.1341256331023854	D20_O1.17	2012-02-29	3	Neisseriales	Neisseriaceae	NA	Chromobacterium violaceum	0.25335906289047816	0.5103319762255788	0.0722437918343051
8.763583105060459e-4	0.09576850725011371	D20_O1.17	2012-03-08	3	Neisseriales	Neisseriaceae	NA	Chromobacterium violaceum	0.24243594186381348	0.4761206934895764	0.06349525488604707
-0.0012275300906983456	0.1310088819735496	D20_O1.17	2012-03-14	3	Neisseriales	Neisseriaceae	NA	Chromobacterium violaceum	0.2505331703994053	0.5113507525075403	0
-0.013753003721837145	0.11885289559377113	D20_O1.17	2012-03-22	3	Neisseriales	Neisseriaceae	NA	Chromobacterium violaceum	0.24568188483004036	0.5346188694238637	0.0449179867892442
8.653664808103735e-4	0.12056723761526168	D20_O1.17	2012-03-28	3	Neisseriales	Neisseriaceae	NA	Chromobacterium violaceum	0.2481351181026367	0.52752066686797106	0.0625057976533806
-0.027374436604009855	0.1363015241314775	D20_O1.17	2012-04-04	3	Neisseriales	Neisseriaceae	NA	Chromobacterium violaceum	0.2054722956133957	0.45895874450790203	0.0722329197240088
0.3047342067327036	0.1381342849629492	D20_O1.17	2012-04-10	3	Neisseriales	Neisseriaceae	NA	Chromobacterium violaceum	0.22147443755696092	3.879487136145734	0.878929391440276
-6.156870403568012e-4	0.1311088422343232	D20_O1.17	2012-04-17	3	Neisseriales	Neisseriaceae	NA	Chromobacterium violaceum	0.3130646460020231	0.5058592796056911	0.0994044099001243
-0.02171182246153216	0.12963038142899957	D20_O1.17	2012-04-25	3	Neisseriales	Neisseriaceae	NA	Chromobacterium violaceum	0.2587861411714658	0.4273740327556369	0.0713906835044463
0.05549491106755386	0.09150650776270104	D20_O1.17	2012-05-03	3	Neisseriales	Neisseriaceae	NA	Chromobacterium violaceum	0.29059968306898903	0.6007292350719379	0.148609396694027
-0.17228234874163453	0.07362923229755876	D20_P23	2011-03-21	3	Xanthomonadales	Xanthomonadaceae	Xanthomonas	Pseudoxanthomonas suwonensis	2.2410992662923452	0.14814446162354933	0.06330612707175784
-0.16919199915487168	0.03917459131104991	D20_P23	2011-03-29	3	Xanthomonadales	Xanthomonadaceae	Xanthomonas	Pseudoxanthomonas suwonensis	2.257969956658887	0.18836082081940053	0.06743222633298399
-0.17969024922579557	0.030019351312605733	D20_P23	2011-04-05	3	Xanthomonadales	Xanthomonadaceae	Xanthomonas	Pseudoxanthomonas suwonensis	2.0773464260577486	0.18051775001567044	0.07152567078168368
-0.15410065603393788	-0.010122531241633452	D20_P23	2011-04-14	3	Xanthomonadales	Xanthomonadaceae	Xanthomonas	Pseudoxanthomonas suwonensis	3.260307518494731	0.27493124712431705	0.09128261308402869
-0.1648819345986667	0.08909108376653824	D20_P23	2011-04-21	3	Xanthomonadales	Xanthomonadaceae	Xanthomonas	Pseudoxanthomonas suwonensis	2.9707219860649223	0.19483599782117925	0.05694288554410295
-0.15876593061345778	0.08738297579892614	D20_P23	2011-04-29	3	Xanthomonadales	Xanthomonadaceae	Xanthomonas	Pseudoxanthomonas suwonensis	4.4035693851851985	0.14549328296852687	0.04352714466688912
-0.20260602433332403	0.09519365781350216	D20_P23	2011-05-06	3	Xanthomonadales	Xanthomonadaceae	Xanthomonas	Pseudoxanthomonas suwonensis	4.55774084373139	0.14108037581330143	0.04714152849121507
-0.17069815461940377	0.10974457723881222	D20_P23	2011-05-13	3	Xanthomonadales	Xanthomonadaceae	Xanthomonas	Pseudoxanthomonas suwonensis	5.958935267661481	0.12928722424453443	0.03967327318551568
-0.16220105717704206	0.16049184084775467	D20_P23	2011-05-20	3	Xanthomonadales	Xanthomonadaceae	Xanthomonas	Pseudoxanthomonas suwonensis	5.707983132060983	0.09814236727447984	0.027594344672880654
-0.1976001845639334	0.044375597521115785	D20_P23	2011-05-27	3	Xanthomonadales	Xanthomonadaceae	Xanthomonas	Pseudoxanthomonas suwonensis	4.371199991486217	0.14335758848338806	0.048480350543922635
-0.12715614079996232	0.05719835515529042	D20_P23	2011-06-03	3	Xanthomonadales	Xanthomonadaceae	Xanthomonas	Pseudoxanthomonas suwonensis	3.4641845819368706	0.20527819534463218	0.06615087622235512
-0.16066153001300776	0.12702905713020732	D20_P23	2011-06-09	3	Xanthomonadales	Xanthomonadaceae	Xanthomonas	Pseudoxanthomonas suwonensis	4.530479472881527	0.11018070925308093	0.029691107051240263
-0.18207099109137007	0.0808740666035472	D20_P23	2011-06-17	3	Xanthomonadales	Xanthomonadaceae	Xanthomonas	Pseudoxanthomonas suwonensis	4.512373995017135	0.16296175038916558	0.0480786210544338
-0.18376635384635778	0.019265798928503608	D20_P23	2011-06-24	3	Xanthomonadales	Xanthomonadaceae	Xanthomonas	Pseudoxanthomonas suwonensis	3.896592027608258	0.1994037345287126	0.07477293732040201
-0.15587739106124	0.08443527535833559	D20_P23	2011-07-01	3	Xanthomonadales	Xanthomonadaceae	Xanthomonas	Pseudoxanthomonas suwonensis	5.844446142890408	0.13035938684800524	0.042450740309508114
-0.14763786579475774	0.12219241154137915	D20_P23	2011-07-08	3	Xanthomonadales	Xanthomonadaceae	Xanthomonas	Pseudoxanthomonas suwonensis	6.87455856928607	0.09390719064483362	0.030074204820851925
-0.17037581763847948	0.12557520105952752	D20_P23	2011-08-05	3	Xanthomonadales	Xanthomonadaceae	Xanthomonas	Pseudoxanthomonas suwonensis	13.334747171056543	0.08050448654490912	0.02272914074557724
-0.18252150425198574	0.08572143191274305	D20_P23	2011-08-11	3	Xanthomonadales	Xanthomonadaceae	Xanthomonas	Pseudoxanthomonas suwonensis	13.349899396067606	0.09260750584443556	0.031116822609174637
-0.1901195508529842	0.06466296122383687	D20_P23	2011-08-19	3	Xanthomonadales	Xanthomonadaceae	Xanthomonas	Pseudoxanthomonas suwonensis	10.240108880013766	0.16598594046407475	0.04167900439195359
-0.18840701261455572	0.05503560132878727	D20_P23	2011-08-29	3	Xanthomonadales	Xanthomonadaceae	Xanthomonas	Pseudoxanthomonas suwonensis	6.807314615012466	0.16543765559374485	0.04967645118077742
-0.18691212473654506	0.06477873058946512	D20_P23	2011-09-05	3	Xanthomonadales	Xanthomonadaceae	Xanthomonas	Pseudoxanthomonas suwonensis	6.6612780524477	0.13335746715350671	0.043860778062231535
-0.21652823776394786	-0.01915398096185591	D20_P23	2011-09-12	3	Xanthomonadales	Xanthomonadaceae	Xanthomonas	Pseudoxanthomonas suwonensis	6.2552210238477315	0.1620611644653279	0.047402819075999074
-0.22277907919377032	-0.05338582482968285	D20_P23	2011-09-19	3	Xanthomonadales	Xanthomonadaceae	Xanthomonas	Pseudoxanthomonas suwonensis	6.235040986398482	0.1973681788345503	0.053680453660111344
-0.16964022681511606	0.022697047051905485	D20_P23	2011-09-28	3	Xanthomonadales	Xanthomonadaceae	Xanthomonas	Pseudoxanthomonas suwonensis	9.777483503475175	0.19345050948976455	0.062189688699788845
-0.1536623693686323	0.09140921917595919	D20_P23	2011-10-05	3	Xanthomonadales	Xanthomonadaceae	Xanthomonas	Pseudoxanthomonas suwonensis	12.801819601742498	0.09726501057668371	0.027163443675879813
-0.19456796261108997	0.0666178434178244	D20_P23	2011-10-12	3	Xanthomonadales	Xanthomonadaceae	Xanthomonas	Pseudoxanthomonas suwonensis	9.54253721256929	0.12168924793552853	0.02997001311948677
-0.22776642328177188	-0.05141169996368552	D20_P23	2011-11-02	3	Xanthomonadales	Xanthomonadaceae	Xanthomonas	Pseudoxanthomonas suwonensis	6.514116005865253	0.21546922698265494	0.06263132570995864
-0.19027316532742347	0.0427538312647261	D20_P23	2011-11-07	3	Xanthomonadales	Xanthomonadaceae	Xanthomonas	Pseudoxanthomonas suwonensis	7.056162512572427	0.11529313854280827	0.032205772942457765
-0.20487198029447165	0.06574119494936068	D20_P23	2011-11-16	3	Xanthomonadales	Xanthomonadaceae	Xanthomonas	Pseudoxanthomonas suwonensis	8.197107667633162	0.07386307989642078	0.015587574744803481
-0.237295225054494	-0.06396098119974956	D20_P23	2011-11-23	3	Xanthomonadales	Xanthomonadaceae	Xanthomonas	Pseudoxanthomonas suwonensis	8.077111050478196	0.15274052079674624	0.034650842712785124
-0.19168324384859098	-0.09559073114723096	D20_P23	2011-11-29	3	Xanthomonadales	Xanthomonadaceae	Xanthomonas	Pseudoxanthomonas suwonensis	9.018901463495027	0.18296402505080633	0.04180634104087868
-0.18161196834762894	0.0047829704339502135	D20_P23	2011-12-21	3	Xanthomonadales	Xanthomonadaceae	Xanthomonas	Pseudoxanthomonas suwonensis	11.636223155249512	0.10410414046437265	0.022746106371399774
-0.1889147791182172	0.024690952132371262	D20_P23	2011-12-28	3	Xanthomonadales	Xanthomonadaceae	Xanthomonas	Pseudoxanthomonas suwonensis	7.778606604200293	0.12895971447081914	0.03631125023604616
-0.1854430394279275	0.053780694773911245	D20_P23	2012-01-03	3	Xanthomonadales	Xanthomonadaceae	Xanthomonas	Pseudoxanthomonas suwonensis	7.213299307722911	0.12154052164400644	0.032304415152053345
-0.1922576459722155	0.04327642288638	D20_P23	2012-01-11	3	Xanthomonadales	Xanthomonadaceae	Xanthomonas	Pseudoxanthomonas suwonensis	8.372968172837401	0.13439538138395904	0.04215955180071701
-0.14208147173004726	0.13084867067828782	D20_P23	2012-01-19	3	Xanthomonadales	Xanthomonadaceae	Xanthomonas	Pseudoxanthomonas suwonensis	7.513346912551221	0.10551323762824073	0.026390914435668576
-0.1718801190486658	0.07821344662514607	D20_P23	2012-01-25	3	Xanthomonadales	Xanthomonadaceae	Xanthomonas	Pseudoxanthomonas suwonensis	5.24810681225186	0.15035600299930696	0.03851716796221237
-0.18627302326350342	0.06882183543597724	D20_P23	2012-02-01	3	Xanthomonadales	Xanthomonadaceae	Xanthomonas	Pseudoxanthomonas suwonensis	4.141045274219614	0.15717313253686827	0.041174840146955376
-0.14970083584666716	0.12930732627560668	D20_P23	2012-02-08	3	Xanthomonadales	Xanthomonadaceae	Xanthomonas	Pseudoxanthomonas suwonensis	4.686792258690724	0.14519674564339416	0.038281129234213715
-0.14837297654569262	0.11859102363774124	D20_P23	2012-02-14	3	Xanthomonadales	Xanthomonadaceae	Xanthomonas	Pseudoxanthomonas suwonensis	5.347424316158208	0.12170519327229387	0.02946643595878993
-0.18294864786621684	0.06067465489621829	D20_P23	2012-02-23	3	Xanthomonadales	Xanthomonadaceae	Xanthomonas	Pseudoxanthomonas suwonensis	4.464253994270961	0.16979162652110769	0.050371445273480045
-0.18319554347159456	0.055713431634514324	D20_P23	2012-02-29	3	Xanthomonadales	Xanthomonadaceae	Xanthomonas	Pseudoxanthomonas suwonensis	3.8780667441152645	0.19569683321126505	0.056159975141471107
-0.16030241353523364	0.06260721469691226	D20_P23	2012-03-08	3	Xanthomonadales	Xanthomonadaceae	Xanthomonas	Pseudoxanthomonas suwonensis	4.058517960815936	0.19552001718201095	0.052302311658501896
-0.20592259329736007	0.0625479043386324	D20_P23	2012-03-14	3	Xanthomonadales	Xanthomonadaceae	Xanthomonas	Pseudoxanthomonas suwonensis	4.852613386010444	0.16739343094920645	0.04209778591649983
-0.15195494948796373	0.1037253879627451	D20_P23	2012-03-22	3	Xanthomonadales	Xanthomonadaceae	Xanthomonas	Pseudoxanthomonas suwonensis	4.804478225337036	0.15341862567446937	0.035413211505385664
-0.20026002252806646	0.026920806817229036	D20_P23	2012-03-28	3	Xanthomonadales	Xanthomonadaceae	Xanthomonas	Pseudoxanthomonas suwonensis	4.401348684419305	0.15557754526453707	0.03915538391201451
-0.1719698981303516	0.009331211245158804	D20_P23	2012-04-04	3	Xanthomonadales	Xanthomonadaceae	Xanthomonas	Pseudoxanthomonas suwonensis	3.3897524113051665	0.21282961371620007	0.060560013355472786
-0.18227673320239235	-0.07323787546299242	D20_P23	2012-04-10	3	Xanthomonadales	Xanthomonadaceae	Xanthomonas	Pseudoxanthomonas suwonensis	4.624780359818338	0.27967542503462306	0.09412991439434415
-0.22005057458542313	3.4037807417050796e-4	D20_P23	2012-04-17	3	Xanthomonadales	Xanthomonadaceae	Xanthomonas	Pseudoxanthomonas suwonensis	5.193802809761674	0.17015550390962336	0.04613020853162923
-0.18900159704748348	0.0772988641769435	D20_P23	2012-04-25	3	Xanthomonadales	Xanthomonadaceae	Xanthomonas	Pseudoxanthomonas suwonensis	5.06537575300629	0.1365151576652597	0.03708067977510909
-0.18642065144622666	0.1169588793135142	D20_P23	2012-05-03	3	Xanthomonadales	Xanthomonadaceae	Xanthomonas	Pseudoxanthomonas suwonensis	5.04499126636791	0.14102031213116265	0.03821530280567084
-0.13611133671954007	0.04048047457131298	D22_G1.42.2	2011-03-21	1	Acidimicrobiales	Acidimicrobiaceae	Acidimicrobium	Acidimicrobium ferrooxidans	4.973430444173415	0.3252361106365038	0.15741849032426983
-0.10147384479467961	-0.028129458214744885	D22_G1.42.2	2011-03-29	1	Acidimicrobiales	Acidimicrobiaceae	Acidimicrobium	Acidimicrobium ferrooxidans	6.2406283210845634	0.45297910567514305	0.202175093854864
-0.04226204602293814	-0.0798915468896124	D22_G1.42.2	2011-04-05	1	Acidimicrobiales	Acidimicrobiaceae	Acidimicrobium	Acidimicrobium ferrooxidans	9.092584545479795	0.6010276788700114	0.29056863038885955
-0.12696765647886257	0.13261828693089994	D22_G1.42.2	2011-04-14	1	Acidimicrobiales	Acidimicrobiaceae	Acidimicrobium	Acidimicrobium ferrooxidans	6.906381022689013	0.1280750588757606	0.05308083472240058
-0.11631688043425578	-0.022638858752960046	D22_G1.42.2	2011-04-21	1	Acidimicrobiales	Acidimicrobiaceae	Acidimicrobium	Acidimicrobium ferrooxidans	9.074186871881087	0.44275693181515063	0.1998975060136479
-0.09504392656422041	-0.030150593851577534	D22_G1.42.2	2011-04-29	1	Acidimicrobiales	Acidimicrobiaceae	Acidimicrobium	Acidimicrobium ferrooxidans	7.376500523472786	0.500188508889422	0.23460210762995495
-0.1028360782013012	-0.04359818261633409	D22_G1.42.2	2011-05-06	1	Acidimicrobiales	Acidimicrobiaceae	Acidimicrobium	Acidimicrobium ferrooxidans	8.547713371034682	0.48011892430134834	0.213599999432226
-0.11598878849134371	-0.03214283609420709	D22_G1.42.2	2011-05-13	1	Acidimicrobiales	Acidimicrobiaceae	Acidimicrobium	Acidimicrobium ferrooxidans	7.452020168975516	0.49182808091438845	0.19574763081376026
-0.08421824899015407	0.0083879820123826	D22_G1.42.2	2011-05-20	1	Acidimicrobiales	Acidimicrobiaceae	Acidimicrobium	Acidimicrobium ferrooxidans	6.2661635196657945	0.4873132796498828	0.20186328125947745
-0.05137421715110941	-0.0579891642268841	D22_G1.42.2	2011-05-27	1	Acidimicrobiales	Acidimicrobiaceae	Acidimicrobium	Acidimicrobium ferrooxidans	6.308340921867997	0.5664031390672452	0.26030304307176727
-0.0749212745685964	-0.0654570918125148	D22_G1.42.2	2011-06-03	1	Acidimicrobiales	Acidimicrobiaceae	Acidimicrobium	Acidimicrobium ferrooxidans	5.48105795355591	0.48330106443022475	0.23327791177639576
-0.06739427179836219	-0.010919577217446427	D22_G1.42.2	2011-06-09	1	Acidimicrobiales	Acidimicrobiaceae	Acidimicrobium	Acidimicrobium ferrooxidans	3.6379592882104306	0.5637052037169257	0.2417238327285391
-0.06820715252158471	-0.04779050916040793	D22_G1.42.2	2011-06-17	1	Acidimicrobiales	Acidimicrobiaceae	Acidimicrobium	Acidimicrobium ferrooxidans	2.9309156305444395	0.5828672413491257	0.24236602332048512
-0.09848328220803136	-0.02717071620294024	D22_G1.42.2	2011-06-24	1	Acidimicrobiales	Acidimicrobiaceae	Acidimicrobium	Acidimicrobium ferrooxidans	3.7332129454426255	0.5285182972933359	0.24464095152833426
-0.09841344266312096	0.011068818905150532	D22_G1.42.2	2011-07-01	1	Acidimicrobiales	Acidimicrobiaceae	Acidimicrobium	Acidimicrobium ferrooxidans	2.81856003105632	0.40761794171957605	0.2068159781055874
0.19449106893211437	0.014036438757901521	D22_G1.42.2	2011-07-08	1	Acidimicrobiales	Acidimicrobiaceae	Acidimicrobium	Acidimicrobium ferrooxidans	1.7060701663301403	1.9548907377725704	0.838966694494304
-0.04189068181106143	0.03589934884836335	D22_G1.42.2	2011-08-05	1	Acidimicrobiales	Acidimicrobiaceae	Acidimicrobium	Acidimicrobium ferrooxidans	0.8918179985259223	0.5251788045163052	0.282398321821085
-0.06251240722787205	0.03499171024866033	D22_G1.42.2	2011-08-11	1	Acidimicrobiales	Acidimicrobiaceae	Acidimicrobium	Acidimicrobium ferrooxidans	1.0191337890211916	0.5106689827263696	0.2534363632974788
-0.02502865011561453	-0.042019097975409724	D22_G1.42.2	2011-08-19	1	Acidimicrobiales	Acidimicrobiaceae	Acidimicrobium	Acidimicrobium ferrooxidans	1.1180334702665506	0.6698449820888697	0.3066957123256474
0.024431868248308522	-0.03241125951679332	D22_G1.42.2	2011-08-29	1	Acidimicrobiales	Acidimicrobiaceae	Acidimicrobium	Acidimicrobium ferrooxidans	0.9329465919939071	0.6715925880058754	0.333548391383196
-0.1109052812122519	0.009053636026293986	D22_G1.42.2	2011-09-05	1	Acidimicrobiales	Acidimicrobiaceae	Acidimicrobium	Acidimicrobium ferrooxidans	0.6411561924750712	0.4646792429770115	0.230238568378361
-0.08866178539208461	-0.01687429013318364	D22_G1.42.2	2011-09-12	1	Acidimicrobiales	Acidimicrobiaceae	Acidimicrobium	Acidimicrobium ferrooxidans	0.5441014429932858	0.5004279578499726	0.257089611144501
-0.11187035900059011	-0.025692755729590584	D22_G1.42.2	2011-09-19	1	Acidimicrobiales	Acidimicrobiaceae	Acidimicrobium	Acidimicrobium ferrooxidans	0.621848852903571	0.46120546906039456	0.216538659447851
-0.06600930247799598	0.032578054104330005	D22_G1.42.2	2011-09-28	1	Acidimicrobiales	Acidimicrobiaceae	Acidimicrobium	Acidimicrobium ferrooxidans	0.8153346759966784	0.45806787110766417	0.234761507910658
-0.0879473471881618	0.03733600729868304	D22_G1.42.2	2011-10-05	1	Acidimicrobiales	Acidimicrobiaceae	Acidimicrobium	Acidimicrobium ferrooxidans	0.5966103148153828	0.46757352017865955	0.223262362908301
-0.04567183354705941	-0.010971766348289313	D22_G1.42.2	2011-10-12	1	Acidimicrobiales	Acidimicrobiaceae	Acidimicrobium	Acidimicrobium ferrooxidans	0.833682973560657	0.5709224181440086	0.2887626912542
0.15406291078108703	-0.0019065289693740513	D22_G1.42.2	2011-11-02	1	Acidimicrobiales	Acidimicrobiaceae	Acidimicrobium	Acidimicrobium ferrooxidans	1.4524515292895694	1.3955343270018437	0.716599890134042
-0.08551650128913606	-0.01728458055251081	D22_G1.42.2	2011-11-07	1	Acidimicrobiales	Acidimicrobiaceae	Acidimicrobium	Acidimicrobium ferrooxidans	1.0754884500671629	0.4536903227088606	0.23026125497442834
-0.10757001251827145	0.1435462982072491	D22_G1.42.2	2011-11-16	1	Acidimicrobiales	Acidimicrobiaceae	Acidimicrobium	Acidimicrobium ferrooxidans	0.4592305912712588	0.15277577386241722	0.0659338978666623
-0.04718966173529962	0.11584326072175183	D22_G1.42.2	2011-11-23	1	Acidimicrobiales	Acidimicrobiaceae	Acidimicrobium	Acidimicrobium ferrooxidans	0.17266989944835293	0.1248165152859806	0.0569902646616841
-0.08763178225922444	0.15033393348888877	D22_G1.42.2	2011-11-29	1	Acidimicrobiales	Acidimicrobiaceae	Acidimicrobium	Acidimicrobium ferrooxidans	0.20441007992977875	0.14145836337916906	0.0593559399146533
-0.12616658538215653	0.03764519574024132	D22_G1.42.2	2011-12-21	1	Acidimicrobiales	Acidimicrobiaceae	Acidimicrobium	Acidimicrobium ferrooxidans	1.125029697876303	0.33037689048862906	0.14404766840757147
-0.09052053220559818	-0.03881490561272872	D22_G1.42.2	2011-12-28	1	Acidimicrobiales	Acidimicrobiaceae	Acidimicrobium	Acidimicrobium ferrooxidans	1.4597786813407079	0.4919100548196172	0.22182379605065827
-0.046857038996087834	-0.02905044499041402	D22_G1.42.2	2012-01-03	1	Acidimicrobiales	Acidimicrobiaceae	Acidimicrobium	Acidimicrobium ferrooxidans	1.8220294530380827	0.5093059372140933	0.23510668582061
-0.11354805575700673	-0.017120632595207047	D22_G1.42.2	2012-01-11	1	Acidimicrobiales	Acidimicrobiaceae	Acidimicrobium	Acidimicrobium ferrooxidans	2.1683055820133332	0.4524955328898185	0.20392193991402138
0.010672635045448076	-0.028829010889531406	D22_G1.42.2	2012-01-19	1	Acidimicrobiales	Acidimicrobiaceae	Acidimicrobium	Acidimicrobium ferrooxidans	2.159038315875345	0.7407101684954296	0.3107085729262049
0.009047455974144901	-0.0306193631143227	D22_G1.42.2	2012-01-25	1	Acidimicrobiales	Acidimicrobiaceae	Acidimicrobium	Acidimicrobium ferrooxidans	2.836254764672226	0.74352816788887	0.334788683331599
0.08197128815932374	-0.04117653670105978	D22_G1.42.2	2012-02-01	1	Acidimicrobiales	Acidimicrobiaceae	Acidimicrobium	Acidimicrobium ferrooxidans	3.0615912779011922	0.9207049601510027	0.43652314982862217
-0.01084321257286622	-0.05087059536436461	D22_G1.42.2	2012-02-08	1	Acidimicrobiales	Acidimicrobiaceae	Acidimicrobium	Acidimicrobium ferrooxidans	2.8138371705920155	0.699779708401408	0.3508051364358303
-0.006496627690009618	-0.04489728633244777	D22_G1.42.2	2012-02-14	1	Acidimicrobiales	Acidimicrobiaceae	Acidimicrobium	Acidimicrobium ferrooxidans	3.4906965450644676	0.6031801271269799	0.2487681286772464
-0.0051712958907587855	-0.043836591564683926	D22_G1.42.2	2012-02-23	1	Acidimicrobiales	Acidimicrobiaceae	Acidimicrobium	Acidimicrobium ferrooxidans	4.77956456567641	0.6606609494223551	0.31099046227170885
0.038537931347252634	-0.04669415483216881	D22_G1.42.2	2012-02-29	1	Acidimicrobiales	Acidimicrobiaceae	Acidimicrobium	Acidimicrobium ferrooxidans	5.677190975796197	0.8608877900199879	0.41751863206800666
-0.004388285705981914	-0.054607979643771606	D22_G1.42.2	2012-03-08	1	Acidimicrobiales	Acidimicrobiaceae	Acidimicrobium	Acidimicrobium ferrooxidans	7.672709306007678	0.7622359377832508	0.3385766846095618
0.03766970189597567	-0.048401686566798954	D22_G1.42.2	2012-03-14	1	Acidimicrobiales	Acidimicrobiaceae	Acidimicrobium	Acidimicrobium ferrooxidans	8.652518884044472	0.8343842731964407	0.39358272597386523
-0.07646053403916467	-0.06215181959293363	D22_G1.42.2	2012-03-22	1	Acidimicrobiales	Acidimicrobiaceae	Acidimicrobium	Acidimicrobium ferrooxidans	10.366147125773418	0.5850840675499546	0.268663806920833
-0.10712119107595014	-0.038341633193165796	D22_G1.42.2	2012-03-28	1	Acidimicrobiales	Acidimicrobiaceae	Acidimicrobium	Acidimicrobium ferrooxidans	11.314332111771892	0.46569376105267224	0.216899955253249
-0.08815596958101415	-0.06704494348206325	D22_G1.42.2	2012-04-04	1	Acidimicrobiales	Acidimicrobiaceae	Acidimicrobium	Acidimicrobium ferrooxidans	15.451231974529437	0.5075969736132748	0.22470800967930069
-0.14801935979330558	0.1424113646101022	D22_G1.42.2	2012-04-10	1	Acidimicrobiales	Acidimicrobiaceae	Acidimicrobium	Acidimicrobium ferrooxidans	12.845688896347433	0.14534405004990844	0.06322247350643789
-0.1357610275735865	-0.007509211768672886	D22_G1.42.2	2012-04-17	1	Acidimicrobiales	Acidimicrobiaceae	Acidimicrobium	Acidimicrobium ferrooxidans	14.374105963088061	0.3781448937088518	0.15781959365349998
-0.12020695243316168	-0.054266559580501306	D22_G1.42.2	2012-04-25	1	Acidimicrobiales	Acidimicrobiaceae	Acidimicrobium	Acidimicrobium ferrooxidans	11.065059223235682	0.42435602957649154	0.18516450323912514
-0.10016455976890085	-0.004874473806432067	D22_G1.42.2	2012-05-03	1	Acidimicrobiales	Acidimicrobiaceae	Acidimicrobium	Acidimicrobium ferrooxidans	7.8955061932340564	0.4693067488752677	0.20668294308426394
-0.15100843885759183	0.2010782438000172	D22_L1.5.4	2011-03-21	1	Actinomycetales	Intrasporangiaceae	Intrasporangium	Intrasporangium calvum	1.7461456850270438	0.17336727156353346	0.0446035432632054
-0.13451247711641026	0.16044009401755324	D22_L1.5.4	2011-03-29	1	Actinomycetales	Intrasporangiaceae	Intrasporangium	Intrasporangium calvum	1.6275651888626153	0.19798307183538322	0.0471064914811759
-0.16979592311604808	0.17419508843294434	D22_L1.5.4	2011-04-05	1	Actinomycetales	Intrasporangiaceae	Intrasporangium	Intrasporangium calvum	1.4065947437859234	0.15448622376472457	0.0507143719983191
-0.18208913967922993	0.17957245261019972	D22_L1.5.4	2011-04-14	1	Actinomycetales	Intrasporangiaceae	Intrasporangium	Intrasporangium calvum	1.255439830000286	0.14446556716100484	0.0539762063947757
-0.16483715020709996	0.1611348525162603	D22_L1.5.4	2011-04-21	1	Actinomycetales	Intrasporangiaceae	Intrasporangium	Intrasporangium calvum	0.869393740773008	0.17918928886973648	0.0428714968870658
-0.14958426958039756	0.17446220184938163	D22_L1.5.4	2011-04-29	1	Actinomycetales	Intrasporangiaceae	Intrasporangium	Intrasporangium calvum	0.9378456697341705	0.17142202512949983	0.04042219886433489
-0.1718159492914274	0.1619502081074085	D22_L1.5.4	2011-05-06	1	Actinomycetales	Intrasporangiaceae	Intrasporangium	Intrasporangium calvum	0.9477095398195251	0.1607271577917682	0.0371218388602735
-0.1480976159949407	0.15378753819340552	D22_L1.5.4	2011-05-13	1	Actinomycetales	Intrasporangiaceae	Intrasporangium	Intrasporangium calvum	1.0859272230299293	0.19567254477637225	0.0295502983269585
-0.13759201480974698	0.16880562403953253	D22_L1.5.4	2011-05-20	1	Actinomycetales	Intrasporangiaceae	Intrasporangium	Intrasporangium calvum	0.9577449913091066	0.12676006241702226	0
-0.14846189931459422	0.17097683217020343	D22_L1.5.4	2011-05-27	1	Actinomycetales	Intrasporangiaceae	Intrasporangium	Intrasporangium calvum	1.0909524765234406	0.1702112544889953	0.029887114922121368
-0.14571443962270456	0.17979495420393682	D22_L1.5.4	2011-06-03	1	Actinomycetales	Intrasporangiaceae	Intrasporangium	Intrasporangium calvum	1.0336820934948787	0.18987373312470107	0.0570173677991685
-0.1459122852195361	0.16572324132964744	D22_L1.5.4	2011-06-09	1	Actinomycetales	Intrasporangiaceae	Intrasporangium	Intrasporangium calvum	0.7463486090008986	0.1354256564861673	0
-0.16823974134294614	0.17946133937267716	D22_L1.5.4	2011-06-17	1	Actinomycetales	Intrasporangiaceae	Intrasporangium	Intrasporangium calvum	0.7894013153056285	0.22956261662374133	0.0584015589560633
-0.1771320712023844	0.1911022672068228	D22_L1.5.4	2011-06-24	1	Actinomycetales	Intrasporangiaceae	Intrasporangium	Intrasporangium calvum	0.9312617707888081	0.1426202432561772	0.0461283376385803
-0.18863778259572342	0.18043324473776878	D22_L1.5.4	2011-07-01	1	Actinomycetales	Intrasporangiaceae	Intrasporangium	Intrasporangium calvum	0.7852209503673452	0.105633481837534	0.0416865742606699
-0.13329829925380732	0.14851120583526822	D22_L1.5.4	2011-07-08	1	Actinomycetales	Intrasporangiaceae	Intrasporangium	Intrasporangium calvum	0.7066397241797703	0.25905515944020124	0.0708352817844837
-0.1691864834780981	0.17389909107218474	D22_L1.5.4	2011-08-05	1	Actinomycetales	Intrasporangiaceae	Intrasporangium	Intrasporangium calvum	0.6567945413277602	0.13581350557888974	0.046123976330978
-0.18604669877805063	0.19425296195797956	D22_L1.5.4	2011-08-11	1	Actinomycetales	Intrasporangiaceae	Intrasporangium	Intrasporangium calvum	0.7245644825988502	0.14409191169593427	0.0706655342434159
-0.15947562857078373	0.19672058408773027	D22_L1.5.4	2011-08-19	1	Actinomycetales	Intrasporangiaceae	Intrasporangium	Intrasporangium calvum	0.8016984508013096	0.21670759721568073	0.0625463464195262
-0.1285323041554259	0.1519670679395168	D22_L1.5.4	2011-08-29	1	Actinomycetales	Intrasporangiaceae	Intrasporangium	Intrasporangium calvum	0.45556439128693876	0.18087825479457534	0.0646477283192572
-0.15309772606610253	0.174739458350546	D22_L1.5.4	2011-09-05	1	Actinomycetales	Intrasporangiaceae	Intrasporangium	Intrasporangium calvum	0.4428747402637181	0.17679664343590776	0.0740561806432151
-0.15518305668402163	0.18838082641262013	D22_L1.5.4	2011-09-12	1	Actinomycetales	Intrasporangiaceae	Intrasporangium	Intrasporangium calvum	0.522081011746681	0.16142458843558255	0.0616220664803038
-0.1592414035529182	0.1677817159156231	D22_L1.5.4	2011-09-19	1	Actinomycetales	Intrasporangiaceae	Intrasporangium	Intrasporangium calvum	0.5575923304212392	0.18089465721259704	0.052433197609848
-0.16191985849983137	0.16828559566903314	D22_L1.5.4	2011-09-28	1	Actinomycetales	Intrasporangiaceae	Intrasporangium	Intrasporangium calvum	0.6623234239899489	0.21458230324203395	0.0956831376055653
-0.15236295991142004	0.17928174795371896	D22_L1.5.4	2011-10-05	1	Actinomycetales	Intrasporangiaceae	Intrasporangium	Intrasporangium calvum	0.5423627164966653	0.164744329977247	0.0494550854007128
-0.15599205284411682	0.17648918136628086	D22_L1.5.4	2011-10-12	1	Actinomycetales	Intrasporangiaceae	Intrasporangium	Intrasporangium calvum	0.6599101310808422	0.15981170115545024	0.0444074124452771
-0.09870304753169507	0.13765675829678042	D22_L1.5.4	2011-11-02	1	Actinomycetales	Intrasporangiaceae	Intrasporangium	Intrasporangium calvum	0.476112595566685	0.4797268920229461	0.11161265477476601
-0.17626628617870455	0.1689061474707845	D22_L1.5.4	2011-11-07	1	Actinomycetales	Intrasporangiaceae	Intrasporangium	Intrasporangium calvum	0.45638617613469934	0.09382858474816941	0.0148493997704754
-0.1522674540423973	0.18353644729776078	D22_L1.5.4	2011-11-16	1	Actinomycetales	Intrasporangiaceae	Intrasporangium	Intrasporangium calvum	0.3298793619074844	0.043617822903351006	0
-0.16060922629282165	0.18358156044703702	D22_L1.5.4	2011-11-23	1	Actinomycetales	Intrasporangiaceae	Intrasporangium	Intrasporangium calvum	0.14665140402770924	0.04535398555819522	0
-0.1694071994048885	0.17046500996119301	D22_L1.5.4	2011-11-29	1	Actinomycetales	Intrasporangiaceae	Intrasporangium	Intrasporangium calvum	0.21471080341639526	0.057725474893516524	0
-0.1736419587796077	0.18858680052731358	D22_L1.5.4	2011-12-21	1	Actinomycetales	Intrasporangiaceae	Intrasporangium	Intrasporangium calvum	0.958247146092492	0.1104561754195321	0.02198505675147783
-0.1659030010758747	0.19577260616571238	D22_L1.5.4	2011-12-28	1	Actinomycetales	Intrasporangiaceae	Intrasporangium	Intrasporangium calvum	1.458815355884151	0.1584822815866054	0.03710390582785126
-0.1559319826318311	0.17518251761497494	D22_L1.5.4	2012-01-03	1	Actinomycetales	Intrasporangiaceae	Intrasporangium	Intrasporangium calvum	1.7642673719734316	0.17493236017137512	0.03622907123596718
-0.1364296501215573	0.1701711992092846	D22_L1.5.4	2012-01-11	1	Actinomycetales	Intrasporangiaceae	Intrasporangium	Intrasporangium calvum	1.9558638846783953	0.27660658203614313	0.09088809987598992
-0.13883786662756697	0.1742875501863474	D22_L1.5.4	2012-01-19	1	Actinomycetales	Intrasporangiaceae	Intrasporangium	Intrasporangium calvum	2.1840246255834574	0.2594793191444111	0.048722662017078734
-0.144572588479573	0.16048056506589942	D22_L1.5.4	2012-01-25	1	Actinomycetales	Intrasporangiaceae	Intrasporangium	Intrasporangium calvum	2.5457673701694423	0.2606260356081071	0.06548643805499507
-0.13960841312842925	0.15198025429923284	D22_L1.5.4	2012-02-01	1	Actinomycetales	Intrasporangiaceae	Intrasporangium	Intrasporangium calvum	2.8265723430972067	0.22990001639712454	0.0608235999966612
-0.1283139008089409	0.14168040286564182	D22_L1.5.4	2012-02-08	1	Actinomycetales	Intrasporangiaceae	Intrasporangium	Intrasporangium calvum	2.796933585263434	0.3213018931320785	0.070516385189798
-0.14550254553133182	0.14536765374845245	D22_L1.5.4	2012-02-14	1	Actinomycetales	Intrasporangiaceae	Intrasporangium	Intrasporangium calvum	4.23820821693506	0.2604705809707471	0.03576393268898788
-0.12099168815042118	0.14660301292114267	D22_L1.5.4	2012-02-23	1	Actinomycetales	Intrasporangiaceae	Intrasporangium	Intrasporangium calvum	4.483737822461252	0.29388037063645933	0.06637300283837616
-0.12070561020227115	0.13559643590753473	D22_L1.5.4	2012-02-29	1	Actinomycetales	Intrasporangiaceae	Intrasporangium	Intrasporangium calvum	4.712718193761038	0.29974224762664975	0.08903918134010157
-0.14525887747645044	0.15343028864778044	D22_L1.5.4	2012-03-08	1	Actinomycetales	Intrasporangiaceae	Intrasporangium	Intrasporangium calvum	5.760835016192509	0.28777856142419556	0.0691741413879817
-0.1473992888784412	0.1431770937363385	D22_L1.5.4	2012-03-14	1	Actinomycetales	Intrasporangiaceae	Intrasporangium	Intrasporangium calvum	6.534480179793804	0.24184072786034533	0.05895717138902361
-0.13670674574657637	0.1425000282580257	D22_L1.5.4	2012-03-22	1	Actinomycetales	Intrasporangiaceae	Intrasporangium	Intrasporangium calvum	7.625334128010493	0.297342491975809	0.05535946612801931
-0.15803632560822334	0.1563161615661919	D22_L1.5.4	2012-03-28	1	Actinomycetales	Intrasporangiaceae	Intrasporangium	Intrasporangium calvum	6.786210509312133	0.20674460478635864	0.04399911658195744
-0.13624765780784037	0.14886747939624914	D22_L1.5.4	2012-04-04	1	Actinomycetales	Intrasporangiaceae	Intrasporangium	Intrasporangium calvum	5.834147402458801	0.2563435534271422	0.05177497822727788
-0.17141242524381284	0.1968983177700848	D22_L1.5.4	2012-04-10	1	Actinomycetales	Intrasporangiaceae	Intrasporangium	Intrasporangium calvum	6.064101328777492	0.08957884164883405	0.020894214695431373
-0.16722628371867385	0.19190678851456616	D22_L1.5.4	2012-04-17	1	Actinomycetales	Intrasporangiaceae	Intrasporangium	Intrasporangium calvum	4.320906780190086	0.13884270406460647	0.02427951706046811
-0.1637687924373786	0.18173352645221305	D22_L1.5.4	2012-04-25	1	Actinomycetales	Intrasporangiaceae	Intrasporangium	Intrasporangium calvum	2.71711378691375	0.13265137893173168	0.032511821124543094
-0.1298866188817179	0.18001343415453802	D22_L1.5.4	2012-05-03	1	Actinomycetales	Intrasporangiaceae	Intrasporangium	Intrasporangium calvum	1.928478608516135	0.1551977895253414	0.04062702308350985
-0.13279585033831318	-0.11350453287212502	D23_P13	2011-03-21	2	Sphingobacteriales	Chitinophaga	Chitinophaga pinensis	NA	3.216579043129006	0.2880364134128811	0.1330291251126508
-0.1420645682701392	-0.2109612814004016	D23_P13	2011-03-29	2	Sphingobacteriales	Chitinophaga	Chitinophaga pinensis	NA	3.3505214703866613	0.3465655508826349	0.15706097833002536
-0.1018494806302215	-0.26908991515815517	D23_P13	2011-04-05	2	Sphingobacteriales	Chitinophaga	Chitinophaga pinensis	NA	3.171394174833754	0.41742997985938757	0.19161184754213068
0.12787160506816392	-0.2694842543569262	D23_P13	2011-04-14	2	Sphingobacteriales	Chitinophaga	Chitinophaga pinensis	NA	3.456763363986117	1.0268360045716904	0.3751790809953218
-0.11749553275162088	-0.11809238891821255	D23_P13	2011-04-21	2	Sphingobacteriales	Chitinophaga	Chitinophaga pinensis	NA	3.964647915542926	0.3388534872597949	0.15720637151308575
-0.16882584573041176	-0.1287712719636603	D23_P13	2011-04-29	2	Sphingobacteriales	Chitinophaga	Chitinophaga pinensis	NA	4.3626656625739635	0.3046692986017158	0.12560684247748327
-0.18613292718029997	-0.15130577238020262	D23_P13	2011-05-06	2	Sphingobacteriales	Chitinophaga	Chitinophaga pinensis	NA	5.237061166453072	0.27405757776303813	0.125209002677304
-0.19541840789848566	-0.11963929453628791	D23_P13	2011-05-13	2	Sphingobacteriales	Chitinophaga	Chitinophaga pinensis	NA	7.271981472974582	0.23800108550199053	0.09873684090052118
-0.11544538107459217	-0.021258676393963765	D23_P13	2011-05-20	2	Sphingobacteriales	Chitinophaga	Chitinophaga pinensis	NA	13.03018593588052	0.18021161280745598	0.07471761767342255
-0.16990798771573265	-0.1659755991840005	D23_P13	2011-05-27	2	Sphingobacteriales	Chitinophaga	Chitinophaga pinensis	NA	14.793180203590717	0.24304763744836516	0.10082429426900935
-0.16028950986714213	-0.15586476043072922	D23_P13	2011-06-03	2	Sphingobacteriales	Chitinophaga	Chitinophaga pinensis	NA	11.70396423222532	0.2577867257878768	0.10224714124357873
-0.16523601918751726	-0.009730344178268568	D23_P13	2011-06-09	2	Sphingobacteriales	Chitinophaga	Chitinophaga pinensis	NA	14.603691988680604	0.1532403947507662	0.05911013171386613
-0.16982506520900068	-0.03049834185699408	D23_P13	2011-06-17	2	Sphingobacteriales	Chitinophaga	Chitinophaga pinensis	NA	16.374109132981946	0.1910643274754669	0.06676920483331342
-0.18360169571992296	-0.185084582234523	D23_P13	2011-06-24	2	Sphingobacteriales	Chitinophaga	Chitinophaga pinensis	NA	14.243606942954429	0.2607716299604793	0.10526031229558594
-0.20839929747480324	-0.10018144360821626	D23_P13	2011-07-01	2	Sphingobacteriales	Chitinophaga	Chitinophaga pinensis	NA	18.442760228634313	0.16600697995245928	0.06959911965487098
-0.14196977085927887	0.10205447800294132	D23_P13	2011-07-08	2	Sphingobacteriales	Chitinophaga	Chitinophaga pinensis	NA	22.220545083463303	0.05196547751660227	0.02096366349116409
-0.12875383681839614	0.028737775360073308	D23_P13	2011-08-05	2	Sphingobacteriales	Chitinophaga	Chitinophaga pinensis	NA	19.878525592412824	0.12430515544247363	0.050669343370818465
-0.153354056969631	-0.05076110508913704	D23_P13	2011-08-11	2	Sphingobacteriales	Chitinophaga	Chitinophaga pinensis	NA	18.78960902097783	0.16935872619475778	0.06792885061750259
-0.1184919562912679	-0.17438326765798484	D23_P13	2011-08-19	2	Sphingobacteriales	Chitinophaga	Chitinophaga pinensis	NA	12.208208860711036	0.31334967810888614	0.11665256352835149
-0.15395339028808547	-0.14572691273976054	D23_P13	2011-08-29	2	Sphingobacteriales	Chitinophaga	Chitinophaga pinensis	NA	6.403734570971236	0.2630480237296983	0.11165215535042572
-0.11993310170119857	-0.14377261932341082	D23_P13	2011-09-05	2	Sphingobacteriales	Chitinophaga	Chitinophaga pinensis	NA	6.29282351491262	0.2555543078298467	0.10349012496261377
-0.14047333441278043	-0.20698245283807404	D23_P13	2011-09-12	2	Sphingobacteriales	Chitinophaga	Chitinophaga pinensis	NA	4.7850503618604305	0.32799583713115604	0.13628888270323875
-0.1979476376362171	-0.2380362886121451	D23_P13	2011-09-19	2	Sphingobacteriales	Chitinophaga	Chitinophaga pinensis	NA	4.799220101585125	0.33165705017829583	0.13143555857783143
-0.17896233907773818	-0.17864446673655793	D23_P13	2011-09-28	2	Sphingobacteriales	Chitinophaga	Chitinophaga pinensis	NA	9.000941474865531	0.2550762392797878	0.10727403171757541
-0.16831545492439973	-0.14267046197505232	D23_P13	2011-10-05	2	Sphingobacteriales	Chitinophaga	Chitinophaga pinensis	NA	12.97908124266174	0.2225642805151057	0.0842242679198818
-0.18624219474322057	-0.15590795960934767	D23_P13	2011-10-12	2	Sphingobacteriales	Chitinophaga	Chitinophaga pinensis	NA	12.289693324373303	0.22380072624673636	0.08847359456366347
-0.1781804120176622	-0.08394605459011688	D23_P13	2011-11-02	2	Sphingobacteriales	Chitinophaga	Chitinophaga pinensis	NA	13.180804471097238	0.1592106367367567	0.07127895385803526
-0.2171509585395107	-0.15846596732067114	D23_P13	2011-11-07	2	Sphingobacteriales	Chitinophaga	Chitinophaga pinensis	NA	12.067214414065814	0.17066697500840397	0.0677263239659634
-0.16213364337464892	0.042167310984131165	D23_P13	2011-11-16	2	Sphingobacteriales	Chitinophaga	Chitinophaga pinensis	NA	6.051436094588754	0.09176749731882179	0.03823778520579549
-0.21949174465005944	-0.17355237950240526	D23_P13	2011-11-23	2	Sphingobacteriales	Chitinophaga	Chitinophaga pinensis	NA	1.9403906734331595	0.21581634545795836	0.09082558759419443
-0.18509258965751296	-0.19455231855913235	D23_P13	2011-11-29	2	Sphingobacteriales	Chitinophaga	Chitinophaga pinensis	NA	1.2669760134009629	0.2787527034918692	0.12587901350496417
-0.19300430580371658	-0.15852904389964548	D23_P13	2011-12-21	2	Sphingobacteriales	Chitinophaga	Chitinophaga pinensis	NA	1.268545501573469	0.2624834391607489	0.126860131083246
-0.14366170895426142	-0.1745952419518879	D23_P13	2011-12-28	2	Sphingobacteriales	Chitinophaga	Chitinophaga pinensis	NA	1.1722304009481048	0.3253498026390323	0.1663218757505937
-0.1451301706718672	-0.1724431857313348	D23_P13	2012-01-03	2	Sphingobacteriales	Chitinophaga	Chitinophaga pinensis	NA	1.2394634320803541	0.3256249831480161	0.1581391287560544
-0.12429209335919376	-0.14214822732935636	D23_P13	2012-01-11	2	Sphingobacteriales	Chitinophaga	Chitinophaga pinensis	NA	1.459638642894743	0.31045169355737345	0.17138423079316428
-0.10077823284264142	-0.13415710436774944	D23_P13	2012-01-19	2	Sphingobacteriales	Chitinophaga	Chitinophaga pinensis	NA	1.4790393929553254	0.35229250038511	0.15856526048041528
-0.0801736585316822	-0.22312271212615	D23_P13	2012-01-25	2	Sphingobacteriales	Chitinophaga	Chitinophaga pinensis	NA	1.248005189118076	0.4147932172179659	0.21124193013267883
-0.06434438504849362	-0.15208476126038062	D23_P13	2012-02-01	2	Sphingobacteriales	Chitinophaga	Chitinophaga pinensis	NA	1.241085504330398	0.4237826734122608	0.2075166805246705
-0.07972900942886965	-0.1725536339227693	D23_P13	2012-02-08	2	Sphingobacteriales	Chitinophaga	Chitinophaga pinensis	NA	1.51163537826628	0.4223020667442227	0.2018763532675752
-0.03942442799529226	-0.13250944112004878	D23_P13	2012-02-14	2	Sphingobacteriales	Chitinophaga	Chitinophaga pinensis	NA	1.7626263225844436	0.4262037185624237	0.17984891922688295
-0.03576351511864409	-0.168727556046	D23_P13	2012-02-23	2	Sphingobacteriales	Chitinophaga	Chitinophaga pinensis	NA	1.5938441495696387	0.49371551712455747	0.2452209038237888
-0.032325347502185874	-0.21824284392006016	D23_P13	2012-02-29	2	Sphingobacteriales	Chitinophaga	Chitinophaga pinensis	NA	1.4105386426976034	0.5266962332992821	0.26564160158393446
-0.014262930700341086	-0.20892078540457446	D23_P13	2012-03-08	2	Sphingobacteriales	Chitinophaga	Chitinophaga pinensis	NA	1.3407486056831819	0.5490380060180657	0.26616505838477733
-0.015832056673291735	-0.17968358545563148	D23_P13	2012-03-14	2	Sphingobacteriales	Chitinophaga	Chitinophaga pinensis	NA	1.5842916074217737	0.5317337963787944	0.2585061252583498
-0.028051282998171827	-0.15371975597180615	D23_P13	2012-03-22	2	Sphingobacteriales	Chitinophaga	Chitinophaga pinensis	NA	1.5011174076720262	0.5199040304641895	0.22033195246924328
-0.05122479951635882	-0.21429023339009068	D23_P13	2012-03-28	2	Sphingobacteriales	Chitinophaga	Chitinophaga pinensis	NA	1.509739688625501	0.5338164306055271	0.23778240457062821
-0.08037893466791309	-0.23748045419366212	D23_P13	2012-04-04	2	Sphingobacteriales	Chitinophaga	Chitinophaga pinensis	NA	1.5356371627077814	0.4835443478894843	0.227178744437026
0.23714428961323547	-0.17501118821349854	D23_P13	2012-04-10	2	Sphingobacteriales	Chitinophaga	Chitinophaga pinensis	NA	1.432254609894769	1.3599011836408865	0.6384928429371657
-0.05912501174872674	-0.2534422673150489	D23_P13	2012-04-17	2	Sphingobacteriales	Chitinophaga	Chitinophaga pinensis	NA	1.392145970196314	0.5620806499296558	0.276943354967367
-0.10144565853330437	-0.23506498150484567	D23_P13	2012-04-25	2	Sphingobacteriales	Chitinophaga	Chitinophaga pinensis	NA	1.1650534627487867	0.4082126635791758	0.20975300449232562
-0.11925557402428101	-0.17857356190106854	D23_P13	2012-05-03	2	Sphingobacteriales	Chitinophaga	Chitinophaga pinensis	NA	1.2863175887840743	0.4114572403529068	0.2208999105263273
0.0629173698147925	0.15568092949648743	D24_L14	2011-03-21	3	Rhodocyclales	Rhodocyclaceae	Thauera	Thauera sp. MZ1T	8.432304647476908	0.23777593236894617	0.058009757205990754
0.07194925585237219	0.14948294216512265	D24_L14	2011-03-29	3	Rhodocyclales	Rhodocyclaceae	Thauera	Thauera sp. MZ1T	9.017116239426873	0.29277279116639365	0.07096069053964978
0.05593149290348809	0.16042866802526837	D24_L14	2011-04-05	3	Rhodocyclales	Rhodocyclaceae	Thauera	Thauera sp. MZ1T	7.09643411927569	0.29896956608457653	0.07106026828058265
0.00765217897565933	0.1777464521736597	D24_L14	2011-04-14	3	Rhodocyclales	Rhodocyclaceae	Thauera	Thauera sp. MZ1T	10.370999299851308	0.05825321924256179	0.015578509589028428
0.0790925837836796	0.15296354460943717	D24_L14	2011-04-21	3	Rhodocyclales	Rhodocyclaceae	Thauera	Thauera sp. MZ1T	8.210569242796794	0.2961131252268336	0.06419846509502211
0.0235327359260197	0.16400309391406628	D24_L14	2011-04-29	3	Rhodocyclales	Rhodocyclaceae	Thauera	Thauera sp. MZ1T	7.788188411019895	0.23604177336717924	0.047152473299223244
0.030863799562138222	0.15149584290094945	D24_L14	2011-05-06	3	Rhodocyclales	Rhodocyclaceae	Thauera	Thauera sp. MZ1T	4.838784560670156	0.2667579002415782	0.052992311404687506
-0.011604682562829389	0.14246762649247088	D24_L14	2011-05-13	3	Rhodocyclales	Rhodocyclaceae	Thauera	Thauera sp. MZ1T	5.584375035253759	0.2279670398324733	0.04447895995096156
0.017069324390736485	0.16190948965367916	D24_L14	2011-05-20	3	Rhodocyclales	Rhodocyclaceae	Thauera	Thauera sp. MZ1T	5.798478724342408	0.19990071157366915	0.037207254404897604
0.03372011766352642	0.17310324963035367	D24_L14	2011-05-27	3	Rhodocyclales	Rhodocyclaceae	Thauera	Thauera sp. MZ1T	4.250080596300343	0.28716440277828287	0.05822320193157856
0.053789210935691265	0.1463019605901961	D24_L14	2011-06-03	3	Rhodocyclales	Rhodocyclaceae	Thauera	Thauera sp. MZ1T	2.966561491818224	0.3835406713109728	0.08216102344348213
0.02316656726167566	0.14802955275582166	D24_L14	2011-06-09	3	Rhodocyclales	Rhodocyclaceae	Thauera	Thauera sp. MZ1T	2.7171353384092387	0.23877972200357822	0.044278595248888455
0.02812967926681034	0.1578187150913912	D24_L14	2011-06-17	3	Rhodocyclales	Rhodocyclaceae	Thauera	Thauera sp. MZ1T	2.659880537253566	0.2890958095029952	0.07497073010134217
0.04707737917538571	0.17470872921381903	D24_L14	2011-06-24	3	Rhodocyclales	Rhodocyclaceae	Thauera	Thauera sp. MZ1T	1.8722327316787946	0.2738475204480264	0.07991674752220823
2.8849725871502025e-4	0.1613686983979139	D24_L14	2011-07-01	3	Rhodocyclales	Rhodocyclaceae	Thauera	Thauera sp. MZ1T	1.5794223613630016	0.21809122683094212	0.06951952194568078
0.25242565132263495	0.12957480893514578	D24_L14	2011-07-08	3	Rhodocyclales	Rhodocyclaceae	Thauera	Thauera sp. MZ1T	2.1728962563817626	1.529394550086511	0.361219406760577
0.007285411508231972	0.17165148884736228	D24_L14	2011-08-05	3	Rhodocyclales	Rhodocyclaceae	Thauera	Thauera sp. MZ1T	2.783020513686324	0.21134370786864684	0.04807847879149405
0.014914701955191829	0.1542740721794227	D24_L14	2011-08-11	3	Rhodocyclales	Rhodocyclaceae	Thauera	Thauera sp. MZ1T	2.627335577142079	0.2922183509939707	0.08113053661524741
0.07876334081687207	0.150206763451213	D24_L14	2011-08-19	3	Rhodocyclales	Rhodocyclaceae	Thauera	Thauera sp. MZ1T	2.426442901239096	0.3986224625499246	0.10536656803483899
0.024785450305482903	0.16083745152936102	D24_L14	2011-08-29	3	Rhodocyclales	Rhodocyclaceae	Thauera	Thauera sp. MZ1T	2.3976319178731056	0.3206368769960019	0.08401217945101404
0.0357963485669636	0.17101700472376127	D24_L14	2011-09-05	3	Rhodocyclales	Rhodocyclaceae	Thauera	Thauera sp. MZ1T	2.64229848355738	0.26893442536727313	0.08657618029631006
0.050714469958697335	0.16036827644455776	D24_L14	2011-09-12	3	Rhodocyclales	Rhodocyclaceae	Thauera	Thauera sp. MZ1T	2.481581431723082	0.27811417287715	0.07956818323347956
0.06942319373374685	0.12095515032323605	D24_L14	2011-09-19	3	Rhodocyclales	Rhodocyclaceae	Thauera	Thauera sp. MZ1T	1.9507458141187044	0.3270126493205224	0.09644356929141498
0.063467218819116	0.14580341709087732	D24_L14	2011-09-28	3	Rhodocyclales	Rhodocyclaceae	Thauera	Thauera sp. MZ1T	1.9349958715523878	0.3908043684957228	0.13452321611957307
0.015658482455629296	0.19070649117917632	D24_L14	2011-10-05	3	Rhodocyclales	Rhodocyclaceae	Thauera	Thauera sp. MZ1T	2.047292730787712	0.2762519956929236	0.08092690453543981
0.06821854878701354	0.14042807177018374	D24_L14	2011-10-12	3	Rhodocyclales	Rhodocyclaceae	Thauera	Thauera sp. MZ1T	1.746950860991677	0.3216648743119485	0.09482782627671711
0.13485152394475214	0.13813583597602272	D24_L14	2011-11-02	3	Rhodocyclales	Rhodocyclaceae	Thauera	Thauera sp. MZ1T	0.912783770696326	0.5346601066919682	0.172297475863537
0.00417534742073767	0.17214653581959566	D24_L14	2011-11-07	3	Rhodocyclales	Rhodocyclaceae	Thauera	Thauera sp. MZ1T	1.0397918874229337	0.16042321199055148	0.046375276667885
-0.02613134485285878	0.20573866877729177	D24_L14	2011-11-16	3	Rhodocyclales	Rhodocyclaceae	Thauera	Thauera sp. MZ1T	0.700165921153455	0.08194025465389367	0.01956276423114
-0.05177172030030542	0.19248260045092427	D24_L14	2011-11-23	3	Rhodocyclales	Rhodocyclaceae	Thauera	Thauera sp. MZ1T	0.31288997194887946	0.06002397470880772	0.00611592601783206
-0.03093704819259884	0.19880817391818295	D24_L14	2011-11-29	3	Rhodocyclales	Rhodocyclaceae	Thauera	Thauera sp. MZ1T	0.4259332054894772	0.0887207645824616	0.0160210616481835
-0.011716817504593816	0.2067774665445524	D24_L14	2011-12-21	3	Rhodocyclales	Rhodocyclaceae	Thauera	Thauera sp. MZ1T	0.7160422429812898	0.11933588430532877	0.030944310732558
0.005362626378687967	0.13813648205008142	D24_L14	2011-12-28	3	Rhodocyclales	Rhodocyclaceae	Thauera	Thauera sp. MZ1T	0.8268757546615684	0.2079230861362905	0.0615077609453007
0.0017679314007529603	0.16433807672850845	D24_L14	2012-01-03	3	Rhodocyclales	Rhodocyclaceae	Thauera	Thauera sp. MZ1T	1.10063247097684	0.21028367847193172	0.0473317594349158
0.020699897568453578	0.1543129670715847	D24_L14	2012-01-11	3	Rhodocyclales	Rhodocyclaceae	Thauera	Thauera sp. MZ1T	1.348516070186182	0.2875543592692222	0.11044854171671388
0.050440904287813094	0.13160285710362132	D24_L14	2012-01-19	3	Rhodocyclales	Rhodocyclaceae	Thauera	Thauera sp. MZ1T	1.8743814610057319	0.2992899668906209	0.06405184443922808
0.03398436621886193	0.13874689020685235	D24_L14	2012-01-25	3	Rhodocyclales	Rhodocyclaceae	Thauera	Thauera sp. MZ1T	1.516252656038751	0.31723410989123196	0.07716235303106213
0.07070198132379935	0.13902762563652538	D24_L14	2012-02-01	3	Rhodocyclales	Rhodocyclaceae	Thauera	Thauera sp. MZ1T	1.60528522152403	0.34873629204327955	0.08069104246876276
0.07835753502538312	0.14717953744631493	D24_L14	2012-02-08	3	Rhodocyclales	Rhodocyclaceae	Thauera	Thauera sp. MZ1T	2.551074782398001	0.42837288181865024	0.08952112915849329
0.10624776413066704	0.12915640385307645	D24_L14	2012-02-14	3	Rhodocyclales	Rhodocyclaceae	Thauera	Thauera sp. MZ1T	3.2064754572238185	0.3711638305216434	0.06649780126356819
0.10448949758231545	0.149332561300441	D24_L14	2012-02-23	3	Rhodocyclales	Rhodocyclaceae	Thauera	Thauera sp. MZ1T	3.1096485020544757	0.4673225137444749	0.09952377918569302
0.11292366527148356	0.14249504910084337	D24_L14	2012-02-29	3	Rhodocyclales	Rhodocyclaceae	Thauera	Thauera sp. MZ1T	2.779952916419613	0.5454097098528531	0.11707120863036034
0.1343342545148797	0.12924702880100924	D24_L14	2012-03-08	3	Rhodocyclales	Rhodocyclaceae	Thauera	Thauera sp. MZ1T	3.011586643724872	0.5447250711754641	0.1116276845064776
0.10959134037658175	0.14402927230006707	D24_L14	2012-03-14	3	Rhodocyclales	Rhodocyclaceae	Thauera	Thauera sp. MZ1T	3.391682579766774	0.3910261317947826	0.07732231933807894
0.08597278705735382	0.1489674112146362	D24_L14	2012-03-22	3	Rhodocyclales	Rhodocyclaceae	Thauera	Thauera sp. MZ1T	3.519727809553595	0.4103244564882629	0.07352982313347563
0.08643994460783114	0.13861972292901395	D24_L14	2012-03-28	3	Rhodocyclales	Rhodocyclaceae	Thauera	Thauera sp. MZ1T	3.3174845253229654	0.46881307651956494	0.08476973786137801
0.1478146316403454	0.13676309146196827	D24_L14	2012-04-04	3	Rhodocyclales	Rhodocyclaceae	Thauera	Thauera sp. MZ1T	2.664918244167685	0.5382880334487322	0.1194688388665773
0.01554003194653037	0.16149750420566322	D24_L14	2012-04-10	3	Rhodocyclales	Rhodocyclaceae	Thauera	Thauera sp. MZ1T	3.3968426847223787	0.20257811048078128	0.0631035652160393
0.07416260768464432	0.13340305613211204	D24_L14	2012-04-17	3	Rhodocyclales	Rhodocyclaceae	Thauera	Thauera sp. MZ1T	2.9496206455295404	0.3761783665264386	0.08496031533430322
0.05322139172166315	0.15932602305370486	D24_L14	2012-04-25	3	Rhodocyclales	Rhodocyclaceae	Thauera	Thauera sp. MZ1T	2.300430260026412	0.28955547081957295	0.07255390016028974
0.025047484452801427	0.1546911478371591	D24_L14	2012-05-03	3	Rhodocyclales	Rhodocyclaceae	Thauera	Thauera sp. MZ1T	1.9834623006111722	0.30095688416557637	0.0665500941114584
-0.006028263290718067	-0.0946349412289485	D26_L1.23	2011-03-21	2	Sphingobacteriales	Chitinophaga	Chitinophaga pinensis	Haliscomenobacter hydrossis	2.298230305049984	0.49372874920161053	0.19445213483543056
0.01521601354292952	-0.11451132317945918	D26_L1.23	2011-03-29	2	Sphingobacteriales	Chitinophaga	Chitinophaga pinensis	Haliscomenobacter hydrossis	2.6771214361179423	0.48758597208157506	0.20011036022264042
0.0628340608048483	-0.13802578224329082	D26_L1.23	2011-04-05	2	Sphingobacteriales	Chitinophaga	Chitinophaga pinensis	Haliscomenobacter hydrossis	4.048661039705689	0.60941908756501	0.27340800517804725
-0.03426972135158339	-0.07604739556319995	D26_L1.23	2011-04-14	2	Sphingobacteriales	Chitinophaga	Chitinophaga pinensis	Haliscomenobacter hydrossis	5.061565094263098	0.30687047774654125	0.13209237056546597
-0.015299887945884303	-0.04781903650305204	D26_L1.23	2011-04-21	2	Sphingobacteriales	Chitinophaga	Chitinophaga pinensis	Haliscomenobacter hydrossis	6.958789007721317	0.34573352704460697	0.1383108209190902
-0.03756004913223262	-0.10291619588678945	D26_L1.23	2011-04-29	2	Sphingobacteriales	Chitinophaga	Chitinophaga pinensis	Haliscomenobacter hydrossis	10.68712571208524	0.33353239414154345	0.13837088965691752
-0.026500153294229827	-0.09605805538128588	D26_L1.23	2011-05-06	2	Sphingobacteriales	Chitinophaga	Chitinophaga pinensis	Haliscomenobacter hydrossis	13.631325968664834	0.32859061572506915	0.1327147855363213
-0.022717716208140976	-0.0368274217880929	D26_L1.23	2011-05-13	2	Sphingobacteriales	Chitinophaga	Chitinophaga pinensis	Haliscomenobacter hydrossis	14.416835367955622	0.2619597317018931	0.0990073607252683
-0.02813636768140967	-0.07409078622357179	D26_L1.23	2011-05-20	2	Sphingobacteriales	Chitinophaga	Chitinophaga pinensis	Haliscomenobacter hydrossis	10.78497022587129	0.31299287039160884	0.12555469046260975
0.01249890979803578	-0.13069982431989227	D26_L1.23	2011-05-27	2	Sphingobacteriales	Chitinophaga	Chitinophaga pinensis	Haliscomenobacter hydrossis	9.385195030336455	0.45001384490151525	0.1936314859667126
-0.004363617511360028	-0.13148020880844277	D26_L1.23	2011-06-03	2	Sphingobacteriales	Chitinophaga	Chitinophaga pinensis	Haliscomenobacter hydrossis	9.200063801806381	0.3859466884264523	0.15010223378037885
-0.03848221632236589	-0.09116582616146673	D26_L1.23	2011-06-09	2	Sphingobacteriales	Chitinophaga	Chitinophaga pinensis	Haliscomenobacter hydrossis	16.990745266140717	0.32485320456325184	0.12000913570105179
-0.033658467106500715	-0.0772297464866865	D26_L1.23	2011-06-17	2	Sphingobacteriales	Chitinophaga	Chitinophaga pinensis	Haliscomenobacter hydrossis	17.256550233042695	0.2895995342369814	0.10472753757230834
-0.02277923961026881	-0.14850687065615953	D26_L1.23	2011-06-24	2	Sphingobacteriales	Chitinophaga	Chitinophaga pinensis	Haliscomenobacter hydrossis	16.929744093925176	0.3882187303497583	0.15814435862757834
-0.05041294265668474	-0.10809577742578733	D26_L1.23	2011-07-01	2	Sphingobacteriales	Chitinophaga	Chitinophaga pinensis	Haliscomenobacter hydrossis	6.015907002801267	0.3542749789395087	0.1676290496094578
0.006100941853336745	-0.12042552879502505	D26_L1.23	2011-07-08	2	Sphingobacteriales	Chitinophaga	Chitinophaga pinensis	Haliscomenobacter hydrossis	4.171806647432333	0.4268484198604789	0.19027493966313686
-0.03859774718675874	-0.02949596516832177	D26_L1.23	2011-08-05	2	Sphingobacteriales	Chitinophaga	Chitinophaga pinensis	Haliscomenobacter hydrossis	7.734220725963336	0.2751372265353351	0.10935717470273781
0.012605772457909236	-0.06722962686826132	D26_L1.23	2011-08-11	2	Sphingobacteriales	Chitinophaga	Chitinophaga pinensis	Haliscomenobacter hydrossis	5.20634999697871	0.4110900061315449	0.17596433607056666
0.05219007100822038	-0.14082200702282438	D26_L1.23	2011-08-19	2	Sphingobacteriales	Chitinophaga	Chitinophaga pinensis	Haliscomenobacter hydrossis	3.348342447351126	0.5657185714373311	0.2500346693049657
-0.04353106687533979	-0.11077965086588583	D26_L1.23	2011-08-29	2	Sphingobacteriales	Chitinophaga	Chitinophaga pinensis	Haliscomenobacter hydrossis	16.852435240513916	0.3740541867656339	0.15400209560787276
-0.015550531985517136	-0.0684565941639601	D26_L1.23	2011-09-05	2	Sphingobacteriales	Chitinophaga	Chitinophaga pinensis	Haliscomenobacter hydrossis	21.074644186726996	0.31454154388223887	0.11560032880581572
-0.0289381953741068	-0.14390335238055535	D26_L1.23	2011-09-12	2	Sphingobacteriales	Chitinophaga	Chitinophaga pinensis	Haliscomenobacter hydrossis	13.35342433883044	0.3659733162697043	0.14611059322733233
0.04227483610787586	-0.1628601684564523	D26_L1.23	2011-09-19	2	Sphingobacteriales	Chitinophaga	Chitinophaga pinensis	Haliscomenobacter hydrossis	6.653283263818091	0.4554514196443386	0.2008185399306059
0.0015316677843424846	-0.12669668184993876	D26_L1.23	2011-09-28	2	Sphingobacteriales	Chitinophaga	Chitinophaga pinensis	Haliscomenobacter hydrossis	6.810832893204689	0.363609841121063	0.15877468601124456
-0.0348704739474279	-0.11463608568623566	D26_L1.23	2011-10-05	2	Sphingobacteriales	Chitinophaga	Chitinophaga pinensis	Haliscomenobacter hydrossis	21.037550231925138	0.3756469604344708	0.1259596982855834
-0.03756033239546429	-0.11329011239550958	D26_L1.23	2011-10-12	2	Sphingobacteriales	Chitinophaga	Chitinophaga pinensis	Haliscomenobacter hydrossis	44.43106908691395	0.3234008834317265	0.11210143135801602
-0.04672580105606771	-0.1266866789086847	D26_L1.23	2011-11-02	2	Sphingobacteriales	Chitinophaga	Chitinophaga pinensis	Haliscomenobacter hydrossis	12.967876277474385	0.27867879973136417	0.12489346113960217
-0.05819530738004515	-0.11425108464396713	D26_L1.23	2011-11-07	2	Sphingobacteriales	Chitinophaga	Chitinophaga pinensis	Haliscomenobacter hydrossis	14.567452434350015	0.27497932380849377	0.1227544547469191
-0.08814834657182886	-0.0772526966114521	D26_L1.23	2011-11-16	2	Sphingobacteriales	Chitinophaga	Chitinophaga pinensis	Haliscomenobacter hydrossis	6.0429216780807655	0.1594567151807063	0.06093176698922389
-0.02848931307508391	-0.12355149547021123	D26_L1.23	2011-11-23	2	Sphingobacteriales	Chitinophaga	Chitinophaga pinensis	Haliscomenobacter hydrossis	4.784537436119338	0.32465326736132283	0.1244585319968261
0.0388245398968923	-0.1295772596018139	D26_L1.23	2011-11-29	2	Sphingobacteriales	Chitinophaga	Chitinophaga pinensis	Haliscomenobacter hydrossis	4.642210094114564	0.44444396694246086	0.16674452717033666
-0.044643314460944127	-0.14380988881123613	D26_L1.23	2011-12-21	2	Sphingobacteriales	Chitinophaga	Chitinophaga pinensis	Haliscomenobacter hydrossis	9.876370183477636	0.29918939640482134	0.13645466113099342
-0.04220551361462579	-0.14195726728566652	D26_L1.23	2011-12-28	2	Sphingobacteriales	Chitinophaga	Chitinophaga pinensis	Haliscomenobacter hydrossis	15.483986101324284	0.3108040171399384	0.14522456103302023
-0.045293577557616815	-0.13262372102739697	D26_L1.23	2012-01-03	2	Sphingobacteriales	Chitinophaga	Chitinophaga pinensis	Haliscomenobacter hydrossis	21.308360942282967	0.2879846003905356	0.13564632160138437
-0.05773529966303439	-0.05986360495115566	D26_L1.23	2012-01-11	2	Sphingobacteriales	Chitinophaga	Chitinophaga pinensis	Haliscomenobacter hydrossis	19.50873826153822	0.21457335825091037	0.09395999281339418
-0.04929376754310783	-0.09499191099336714	D26_L1.23	2012-01-19	2	Sphingobacteriales	Chitinophaga	Chitinophaga pinensis	Haliscomenobacter hydrossis	17.352449579516676	0.28913378408455276	0.12877367722760502
-0.02984972174556651	-0.13643682695523202	D26_L1.23	2012-01-25	2	Sphingobacteriales	Chitinophaga	Chitinophaga pinensis	Haliscomenobacter hydrossis	15.704417732072448	0.35565456576893634	0.16369690600922818
-0.03597656465633491	-0.1412400043978172	D26_L1.23	2012-02-01	2	Sphingobacteriales	Chitinophaga	Chitinophaga pinensis	Haliscomenobacter hydrossis	17.682507457740616	0.34451771711707063	0.16478398015519435
-0.033896706714204	-0.1263886567739349	D26_L1.23	2012-02-08	2	Sphingobacteriales	Chitinophaga	Chitinophaga pinensis	Haliscomenobacter hydrossis	18.014442058634156	0.3477001470156988	0.16200865785277244
0.007821064015477098	-0.15129782087410057	D26_L1.23	2012-02-14	2	Sphingobacteriales	Chitinophaga	Chitinophaga pinensis	Haliscomenobacter hydrossis	12.551377646901175	0.38732930597776155	0.15493852837242264
-0.003265323208240382	-0.13438561554764783	D26_L1.23	2012-02-23	2	Sphingobacteriales	Chitinophaga	Chitinophaga pinensis	Haliscomenobacter hydrossis	13.404163289617419	0.3931556777625315	0.16315958921879178
0.031016460094432038	-0.14547950021553532	D26_L1.23	2012-02-29	2	Sphingobacteriales	Chitinophaga	Chitinophaga pinensis	Haliscomenobacter hydrossis	11.144130507525448	0.4463420063744659	0.19307048248220618
0.0640804206445913	-0.16460879440956822	D26_L1.23	2012-03-08	2	Sphingobacteriales	Chitinophaga	Chitinophaga pinensis	Haliscomenobacter hydrossis	9.259372458577058	0.489604981104548	0.21255881335764276
0.041188042137158924	-0.1527315838210258	D26_L1.23	2012-03-14	2	Sphingobacteriales	Chitinophaga	Chitinophaga pinensis	Haliscomenobacter hydrossis	10.33658995314074	0.4541601809088669	0.21047076230082618
-0.0063681549662074	-0.13732485872824363	D26_L1.23	2012-03-22	2	Sphingobacteriales	Chitinophaga	Chitinophaga pinensis	Haliscomenobacter hydrossis	8.605530178407054	0.3812724351340092	0.1602204737519685
-0.011448612949435494	-0.1245612139167073	D26_L1.23	2012-03-28	2	Sphingobacteriales	Chitinophaga	Chitinophaga pinensis	Haliscomenobacter hydrossis	9.978944661292742	0.34832465114309835	0.1461873042956942
0.0045787054304230225	-0.156195892386674	D26_L1.23	2012-04-04	2	Sphingobacteriales	Chitinophaga	Chitinophaga pinensis	Haliscomenobacter hydrossis	13.000446840684218	0.4050304670356922	0.16466628512509474
-0.05570430966801819	-0.11747850676674716	D26_L1.23	2012-04-10	2	Sphingobacteriales	Chitinophaga	Chitinophaga pinensis	Haliscomenobacter hydrossis	11.70896756271269	0.2952933874535427	0.1256670899356146
-0.01103518609729162	-0.14724909248234117	D26_L1.23	2012-04-17	2	Sphingobacteriales	Chitinophaga	Chitinophaga pinensis	Haliscomenobacter hydrossis	8.533957626910954	0.38362846615479546	0.17193523340947953
-0.025666825341191003	-0.1367191108101049	D26_L1.23	2012-04-25	2	Sphingobacteriales	Chitinophaga	Chitinophaga pinensis	Haliscomenobacter hydrossis	9.664151101458671	0.37180071835436923	0.16934049968127823
-0.03558696609880624	-0.11399641704200805	D26_L1.23	2012-05-03	2	Sphingobacteriales	Chitinophaga	Chitinophaga pinensis	Haliscomenobacter hydrossis	14.643135338813163	0.33507754970550085	0.14443213382881515
0.18301715560712414	0.09041666712878085	D27_L1.3.2	2011-03-21	3	Pseudomonadales	Moraxellaceae	Acinetobacter	Alcanivorax borkumensis	2.080423285110132	1.1576841571948282	0.43895390532448586
0.19488506019339058	0.10799356705060008	D27_L1.3.2	2011-03-29	3	Pseudomonadales	Moraxellaceae	Acinetobacter	Alcanivorax borkumensis	2.418229160543728	1.3308986225445438	0.5342005217592884
0.24191699748639073	0.12084949767423306	D27_L1.3.2	2011-04-05	3	Pseudomonadales	Moraxellaceae	Acinetobacter	Alcanivorax borkumensis	3.2931762887054914	1.9507092248267748	0.7895177240526438
0.2762400645415787	0.1388835183726153	D27_L1.3.2	2011-04-14	3	Pseudomonadales	Moraxellaceae	Acinetobacter	Alcanivorax borkumensis	3.7949633841071506	8.433736565477469	3.784056246512123
0.17651432856155289	0.09346765791678177	D27_L1.3.2	2011-04-21	3	Pseudomonadales	Moraxellaceae	Acinetobacter	Alcanivorax borkumensis	3.9077682079025124	1.0509287286725237	0.4711461201936047
0.22142298459766516	0.11819722440073573	D27_L1.3.2	2011-04-29	3	Pseudomonadales	Moraxellaceae	Acinetobacter	Alcanivorax borkumensis	4.143902884247651	1.6836178742678831	0.6684375683269034
0.22777423146568831	0.11110267554626725	D27_L1.3.2	2011-05-06	3	Pseudomonadales	Moraxellaceae	Acinetobacter	Alcanivorax borkumensis	4.433357223623814	1.5060521733847925	0.5881632362822453
0.13574468915765892	0.08131840778600531	D27_L1.3.2	2011-05-13	3	Pseudomonadales	Moraxellaceae	Acinetobacter	Alcanivorax borkumensis	1.5908884470511746	0.8763070186920322	0.33368464628183253
0.17878390887135923	0.08743472208229107	D27_L1.3.2	2011-05-20	3	Pseudomonadales	Moraxellaceae	Acinetobacter	Alcanivorax borkumensis	1.889201342909982	1.101939137397303	0.44558076190906154
0.2354869561065336	0.1141061974558612	D27_L1.3.2	2011-05-27	3	Pseudomonadales	Moraxellaceae	Acinetobacter	Alcanivorax borkumensis	8.29650536251273	1.6419064982732028	0.703826461301925
0.2029090663869056	0.10678574930816342	D27_L1.3.2	2011-06-03	3	Pseudomonadales	Moraxellaceae	Acinetobacter	Alcanivorax borkumensis	12.402261312508417	1.2467165347917881	0.5420665397806279
0.2248265012150702	0.11895951138625241	D27_L1.3.2	2011-06-09	3	Pseudomonadales	Moraxellaceae	Acinetobacter	Alcanivorax borkumensis	13.449223674099201	1.4485908639688543	0.6430642537975252
0.22605452192057007	0.11738941922662811	D27_L1.3.2	2011-06-17	3	Pseudomonadales	Moraxellaceae	Acinetobacter	Alcanivorax borkumensis	7.861316968831947	1.528602467030618	0.6208521318757897
0.22588082222173758	0.10941509912895853	D27_L1.3.2	2011-06-24	3	Pseudomonadales	Moraxellaceae	Acinetobacter	Alcanivorax borkumensis	9.716837995946237	1.3473163077559405	0.6455610311288584
0.1415913127552007	0.0820426277977081	D27_L1.3.2	2011-07-01	3	Pseudomonadales	Moraxellaceae	Acinetobacter	Alcanivorax borkumensis	21.66075725298698	0.8074217183000515	0.4129663653968475
0.006182992661437932	0.043678951469297705	D27_L1.3.2	2011-07-08	3	Pseudomonadales	Moraxellaceae	Acinetobacter	Alcanivorax borkumensis	23.51447452361762	0.2491369672308597	0.09896534207047517
0.14284832170128664	0.0831545791091164	D27_L1.3.2	2011-08-05	3	Pseudomonadales	Moraxellaceae	Acinetobacter	Alcanivorax borkumensis	24.515606596072242	0.8124339783056977	0.37347630965913614
0.11582172426074012	0.07010810411045237	D27_L1.3.2	2011-08-11	3	Pseudomonadales	Moraxellaceae	Acinetobacter	Alcanivorax borkumensis	19.10788814964183	0.7245104178352199	0.3583024696732897
0.1688001020427147	0.10387653454959044	D27_L1.3.2	2011-08-19	3	Pseudomonadales	Moraxellaceae	Acinetobacter	Alcanivorax borkumensis	2.716349231825087	1.0204827229979074	0.4207014369700398
0.21344928864813373	0.11958652677824927	D27_L1.3.2	2011-08-29	3	Pseudomonadales	Moraxellaceae	Acinetobacter	Alcanivorax borkumensis	6.49441263125096	1.3917621561639184	0.6465960201854762
0.20233518881984114	0.11310090168752368	D27_L1.3.2	2011-09-05	3	Pseudomonadales	Moraxellaceae	Acinetobacter	Alcanivorax borkumensis	9.787445117000903	1.19232677684873	0.5496166051176457
0.22504759443925176	0.11170978821684431	D27_L1.3.2	2011-09-12	3	Pseudomonadales	Moraxellaceae	Acinetobacter	Alcanivorax borkumensis	6.975504571864269	1.3958668734219348	0.6552235396526822
0.25229103934665764	0.1289769417671856	D27_L1.3.2	2011-09-19	3	Pseudomonadales	Moraxellaceae	Acinetobacter	Alcanivorax borkumensis	8.738038368856886	1.9609542357972878	0.9274678715305057
0.21240164327742286	0.12111922849973619	D27_L1.3.2	2011-09-28	3	Pseudomonadales	Moraxellaceae	Acinetobacter	Alcanivorax borkumensis	13.07804892892069	1.287399078931097	0.5973120252992721
0.15308894080704563	0.08923020489284242	D27_L1.3.2	2011-10-05	3	Pseudomonadales	Moraxellaceae	Acinetobacter	Alcanivorax borkumensis	20.489028008065034	0.8207102624747336	0.3834217886930622
0.2282505743787249	0.1136883418123345	D27_L1.3.2	2011-10-12	3	Pseudomonadales	Moraxellaceae	Acinetobacter	Alcanivorax borkumensis	13.643489595633293	1.422714554100405	0.6270660064065003
0.1689432370521452	0.09219901893414868	D27_L1.3.2	2011-11-02	3	Pseudomonadales	Moraxellaceae	Acinetobacter	Alcanivorax borkumensis	31.35757434339558	0.8783365116548828	0.42842630814774707
0.19387871042372012	0.10634362106078313	D27_L1.3.2	2011-11-07	3	Pseudomonadales	Moraxellaceae	Acinetobacter	Alcanivorax borkumensis	38.7818669593885	0.931692610076704	0.46111259644985514
0.21965496802108012	0.11582373085060628	D27_L1.3.2	2011-11-16	3	Pseudomonadales	Moraxellaceae	Acinetobacter	Alcanivorax borkumensis	65.03205293450364	1.003081228690898	0.4580674736173968
0.12875871889431736	0.08610723170883426	D27_L1.3.2	2011-11-23	3	Pseudomonadales	Moraxellaceae	Acinetobacter	Alcanivorax borkumensis	66.80032828922617	0.5595405510143714	0.25556972440589976
0.16694475399373587	0.09819071649862757	D27_L1.3.2	2011-11-29	3	Pseudomonadales	Moraxellaceae	Acinetobacter	Alcanivorax borkumensis	82.92938115442212	0.6094681890581506	0.28004264083144886
0.19186705857326128	0.10764468051815855	D27_L1.3.2	2011-12-21	3	Pseudomonadales	Moraxellaceae	Acinetobacter	Alcanivorax borkumensis	61.42148493330974	0.8610705852007776	0.34767656054566126
0.15157163224836526	0.084667224780265	D27_L1.3.2	2011-12-28	3	Pseudomonadales	Moraxellaceae	Acinetobacter	Alcanivorax borkumensis	46.622984646915775	0.9191574076308382	0.3941902278511562
0.21311660712073877	0.1141873699633204	D27_L1.3.2	2012-01-03	3	Pseudomonadales	Moraxellaceae	Acinetobacter	Alcanivorax borkumensis	31.19874730922579	1.3895964121799218	0.5545983522819378
0.20183063921214706	0.11450834151097777	D27_L1.3.2	2012-01-11	3	Pseudomonadales	Moraxellaceae	Acinetobacter	Alcanivorax borkumensis	18.142782512620837	1.3147229051501554	0.5278794487119876
0.23766131649854128	0.1211745843854622	D27_L1.3.2	2012-01-19	3	Pseudomonadales	Moraxellaceae	Acinetobacter	Alcanivorax borkumensis	11.302317780833965	1.6856606523159017	0.748445304053077
0.23818896844533952	0.12910255754349978	D27_L1.3.2	2012-01-25	3	Pseudomonadales	Moraxellaceae	Acinetobacter	Alcanivorax borkumensis	10.001698686742229	1.7483614597560229	0.747771054842858
0.25947750902196487	0.12144160237231658	D27_L1.3.2	2012-02-01	3	Pseudomonadales	Moraxellaceae	Acinetobacter	Alcanivorax borkumensis	7.975579317277742	2.168716786526169	0.9276847195119813
0.26679816229094583	0.12442749693601798	D27_L1.3.2	2012-02-08	3	Pseudomonadales	Moraxellaceae	Acinetobacter	Alcanivorax borkumensis	6.624744498974363	2.381326572593508	1.0419323297793928
0.2737004505066155	0.13029735003258622	D27_L1.3.2	2012-02-14	3	Pseudomonadales	Moraxellaceae	Acinetobacter	Alcanivorax borkumensis	3.0885540902885507	4.406857350362181	1.8299528132104372
0.2529615949715345	0.1277522291295898	D27_L1.3.2	2012-02-23	3	Pseudomonadales	Moraxellaceae	Acinetobacter	Alcanivorax borkumensis	4.694366736655253	2.3098894667024465	0.9889314943288534
0.25695503867838687	0.11987256385584859	D27_L1.3.2	2012-02-29	3	Pseudomonadales	Moraxellaceae	Acinetobacter	Alcanivorax borkumensis	5.855847079316375	2.073299550522577	0.8913389085435958
0.255301506622328	0.1262750648741768	D27_L1.3.2	2012-03-08	3	Pseudomonadales	Moraxellaceae	Acinetobacter	Alcanivorax borkumensis	5.744102564234043	2.3098741360680815	1.0310060931922815
0.2513432844752713	0.127555884521209	D27_L1.3.2	2012-03-14	3	Pseudomonadales	Moraxellaceae	Acinetobacter	Alcanivorax borkumensis	4.540314878206955	2.467003789046648	0.974808586897906
0.22796971306066197	0.11891028621158646	D27_L1.3.2	2012-03-22	3	Pseudomonadales	Moraxellaceae	Acinetobacter	Alcanivorax borkumensis	6.050882129433912	1.6398794086280928	0.654039236263376
0.23658782769708062	0.12477521245767718	D27_L1.3.2	2012-03-28	3	Pseudomonadales	Moraxellaceae	Acinetobacter	Alcanivorax borkumensis	10.699687031609363	1.7552200225848658	0.715482973499417
0.23290989135409768	0.11878049573790918	D27_L1.3.2	2012-04-04	3	Pseudomonadales	Moraxellaceae	Acinetobacter	Alcanivorax borkumensis	8.851101079476733	1.7739709476525152	0.7083712555807959
0.2741449755820285	0.13671586161815824	D27_L1.3.2	2012-04-10	3	Pseudomonadales	Moraxellaceae	Acinetobacter	Alcanivorax borkumensis	5.924847927948816	4.446245465576487	2.0611032100192666
0.21426979624749612	0.1125858956096256	D27_L1.3.2	2012-04-17	3	Pseudomonadales	Moraxellaceae	Acinetobacter	Alcanivorax borkumensis	14.686644432531567	1.3230908280017404	0.5831686793149393
0.18596957500836137	0.1011730067266027	D27_L1.3.2	2012-04-25	3	Pseudomonadales	Moraxellaceae	Acinetobacter	Alcanivorax borkumensis	24.735897852400704	1.1132551432751119	0.48782993220472937
0.2162588212585001	0.11600346028480919	D27_L1.3.2	2012-05-03	3	Pseudomonadales	Moraxellaceae	Acinetobacter	Alcanivorax borkumensis	15.267474973281356	1.3849433246562781	0.6445079616019411
-0.14695329056963954	0.06688768074651438	D28_L2.9	2011-03-21	1	Actinomycetales	Gordoniaceae	Gordonia	Gordonia bronchialis	0.23996174919642493	0.11155990155579984	0
-0.13506037850129088	0.050806134173932774	D28_L2.9	2011-03-29	1	Actinomycetales	Gordoniaceae	Gordonia	Gordonia bronchialis	0.23872811359549598	0.10670258409024477	0
-0.13390974534764083	0.06783785304958119	D28_L2.9	2011-04-05	1	Actinomycetales	Gordoniaceae	Gordonia	Gordonia bronchialis	0.2433435520104228	0.11144689889185036	0.0303225558840299
-0.10550491645122989	0.0403931543732839	D28_L2.9	2011-04-14	1	Actinomycetales	Gordoniaceae	Gordonia	Gordonia bronchialis	0.22958959283726713	0.1724562027881988	0.057552050562532
-0.1011421924778731	0.10603619562754842	D28_L2.9	2011-04-21	1	Actinomycetales	Gordoniaceae	Gordonia	Gordonia bronchialis	0.17236829119824482	0.10608853499809526	0
-0.08362082321985037	0.11344592260683788	D28_L2.9	2011-04-29	1	Actinomycetales	Gordoniaceae	Gordonia	Gordonia bronchialis	0.1668240680830309	0.11448338439798204	0
-0.09477788212466885	0.06954795243731673	D28_L2.9	2011-05-06	1	Actinomycetales	Gordoniaceae	Gordonia	Gordonia bronchialis	0.17461739836335483	0.10382994570818704	0
-0.11430504116768872	0.09634609764037413	D28_L2.9	2011-05-13	1	Actinomycetales	Gordoniaceae	Gordonia	Gordonia bronchialis	0.21264978617121608	0.11139041949129588	0
-0.1013658468092194	0.0918011465588704	D28_L2.9	2011-05-20	1	Actinomycetales	Gordoniaceae	Gordonia	Gordonia bronchialis	0.19112264965968243	0.11486506674684223	0
-0.12244713276868067	0.06823329131663024	D28_L2.9	2011-05-27	1	Actinomycetales	Gordoniaceae	Gordonia	Gordonia bronchialis	0.23367731095639496	0.12802562214022833	0
-0.11962234714865766	0.07998614031913269	D28_L2.9	2011-06-03	1	Actinomycetales	Gordoniaceae	Gordonia	Gordonia bronchialis	0.22763270482807949	0.13873502431010876	0
-0.13184261416826407	0.049355736914347165	D28_L2.9	2011-06-09	1	Actinomycetales	Gordoniaceae	Gordonia	Gordonia bronchialis	0.1876381722586149	0.16994046313996283	0
-0.12927545321298248	0.036502024693615964	D28_L2.9	2011-06-17	1	Actinomycetales	Gordoniaceae	Gordonia	Gordonia bronchialis	0.20632993581886358	0.15779138537464946	0.03909070664282385
-0.12870381202368272	0.050019399354688715	D28_L2.9	2011-06-24	1	Actinomycetales	Gordoniaceae	Gordonia	Gordonia bronchialis	0.3011058027209487	0.14313189376238214	0.040340250718836096
-0.12691507950126155	0.045631699567585796	D28_L2.9	2011-07-01	1	Actinomycetales	Gordoniaceae	Gordonia	Gordonia bronchialis	0.3330815388555256	0.13423840174037846	0.037410053367197396
-0.14616197455895139	0.056381964818560816	D28_L2.9	2011-07-08	1	Actinomycetales	Gordoniaceae	Gordonia	Gordonia bronchialis	0.2665884575192064	0.12239281627017369	0.04145545098164555
-0.11122212848404306	0.053754841965848184	D28_L2.9	2011-08-05	1	Actinomycetales	Gordoniaceae	Gordonia	Gordonia bronchialis	0.43512690652254543	0.14992139667034052	0.04451228470427304
-0.10370042329477926	0.056140663192218304	D28_L2.9	2011-08-11	1	Actinomycetales	Gordoniaceae	Gordonia	Gordonia bronchialis	0.5691185746832829	0.16633217425694333	0.0654337195115957
-0.10993901091143875	0.047254729381200504	D28_L2.9	2011-08-19	1	Actinomycetales	Gordoniaceae	Gordonia	Gordonia bronchialis	0.5517747990701801	0.17328478931774988	0.0568277401163971
-0.08396821204426663	0.052757075823547675	D28_L2.9	2011-08-29	1	Actinomycetales	Gordoniaceae	Gordonia	Gordonia bronchialis	0.4179388813035631	0.18137142337368564	0.0630360046559811
-0.09859357187439895	0.04954500649188741	D28_L2.9	2011-09-05	1	Actinomycetales	Gordoniaceae	Gordonia	Gordonia bronchialis	0.403632696765169	0.1786372318618901	0.0742364864644783
-0.11989856572204724	0.04698487026001316	D28_L2.9	2011-09-12	1	Actinomycetales	Gordoniaceae	Gordonia	Gordonia bronchialis	0.42802078772054347	0.15845907195132092	0.056895689234711846
-0.10302063627125117	0.034909461322486506	D28_L2.9	2011-09-19	1	Actinomycetales	Gordoniaceae	Gordonia	Gordonia bronchialis	0.4655399940084726	0.17892952167233406	0.0542064381878525
-0.09896058442682606	0.04245098846564592	D28_L2.9	2011-09-28	1	Actinomycetales	Gordoniaceae	Gordonia	Gordonia bronchialis	0.4771730359329642	0.26484225572201414	0.1059181078783735
-0.11513492919533286	0.046690514781032165	D28_L2.9	2011-10-05	1	Actinomycetales	Gordoniaceae	Gordonia	Gordonia bronchialis	0.3391753615271072	0.15987901254443035	0.0475888150744926
0.0032112222999575155	0.019677026710024994	D28_L2.9	2011-10-12	1	Actinomycetales	Gordoniaceae	Gordonia	Gordonia bronchialis	1.0217194681292772	0.5657816024160941	0.09461881545114623
-0.10642854578078281	0.02785442141139071	D28_L2.9	2011-11-02	1	Actinomycetales	Gordoniaceae	Gordonia	Gordonia bronchialis	0.3739726579205236	0.21240060783473194	0.05951492233758375
-0.13431619761419078	0.030944808479600787	D28_L2.9	2011-11-07	1	Actinomycetales	Gordoniaceae	Gordonia	Gordonia bronchialis	0.33138186387002183	0.18514365211897538	0.020826559447771304
-0.13083726955600397	0.06654626198911102	D28_L2.9	2011-11-16	1	Actinomycetales	Gordoniaceae	Gordonia	Gordonia bronchialis	0.23155950016057908	0.08101892457098575	0
-0.09271644648226847	0.08907201656644526	D28_L2.9	2011-11-23	1	Actinomycetales	Gordoniaceae	Gordonia	Gordonia bronchialis	0.2786335980895019	0.12282606435858061	0
-0.11969200150406129	0.0565407185885089	D28_L2.9	2011-11-29	1	Actinomycetales	Gordoniaceae	Gordonia	Gordonia bronchialis	0.19457054207915145	0.0866126267270208	0
-0.018892899617333515	0.03787516022456707	D28_L2.9	2011-12-21	1	Actinomycetales	Gordoniaceae	Gordonia	Gordonia bronchialis	4.438960389137805	0.5380951258483363	0.07286313545236456
-0.01314389883562895	0.03901829832458164	D28_L2.9	2011-12-28	1	Actinomycetales	Gordoniaceae	Gordonia	Gordonia bronchialis	2.052255354257077	0.9696466180320651	0.09158650612909229
-0.020195672558838924	0.026815596483988263	D28_L2.9	2012-01-03	1	Actinomycetales	Gordoniaceae	Gordonia	Gordonia bronchialis	1.3747131934483945	0.7159898660726562	0.05376851307556858
-0.016617905177144652	0.025158695546499847	D28_L2.9	2012-01-11	1	Actinomycetales	Gordoniaceae	Gordonia	Gordonia bronchialis	1.0556425544772086	0.665053943510721	0.12440616097426085
-0.055752139923026516	0.03648860017357378	D28_L2.9	2012-01-19	1	Actinomycetales	Gordoniaceae	Gordonia	Gordonia bronchialis	0.6224853531537037	0.4394777457582497	0
-0.09554974536476267	0.008008695427330228	D28_L2.9	2012-01-25	1	Actinomycetales	Gordoniaceae	Gordonia	Gordonia bronchialis	0.5227714738086875	0.34267947030537654	0.04208296559406144
-0.12720258859770284	0.019810879006985086	D28_L2.9	2012-02-01	1	Actinomycetales	Gordoniaceae	Gordonia	Gordonia bronchialis	0.41856225527163193	0.23556283168971412	0
-0.1126022730575131	0.03725302329709698	D28_L2.9	2012-02-08	1	Actinomycetales	Gordoniaceae	Gordonia	Gordonia bronchialis	0.33851104524531644	0.22941426753539168	0
-0.06841834145488572	0.043305116483448876	D28_L2.9	2012-02-14	1	Actinomycetales	Gordoniaceae	Gordonia	Gordonia bronchialis	0.8643058605739394	0.3776269247253361	0
-0.11975031008575122	0.04471507102645395	D28_L2.9	2012-02-23	1	Actinomycetales	Gordoniaceae	Gordonia	Gordonia bronchialis	0.5736727391179572	0.3037282737031019	0
-0.11325157076264447	0.044764821801662164	D28_L2.9	2012-02-29	1	Actinomycetales	Gordoniaceae	Gordonia	Gordonia bronchialis	0.4821689537329163	0.27433521263514427	0
-0.10326732242783107	0.07576510688723728	D28_L2.9	2012-03-08	1	Actinomycetales	Gordoniaceae	Gordonia	Gordonia bronchialis	0.445100867462715	0.2325710507868152	0
-0.11682297988012616	0.07930408384094942	D28_L2.9	2012-03-14	1	Actinomycetales	Gordoniaceae	Gordonia	Gordonia bronchialis	0.32147556600500304	0.16308544455180324	0
-0.11316800039502106	0.039669798253089965	D28_L2.9	2012-03-22	1	Actinomycetales	Gordoniaceae	Gordonia	Gordonia bronchialis	0.3325579187972994	0.1846195635185122	0
-0.1336429371592308	0.04341561214748226	D28_L2.9	2012-03-28	1	Actinomycetales	Gordoniaceae	Gordonia	Gordonia bronchialis	0.31930232586246887	0.143834720049017	0
-0.1369540248656405	0.041770488079670536	D28_L2.9	2012-04-04	1	Actinomycetales	Gordoniaceae	Gordonia	Gordonia bronchialis	0.24717248622800347	0.14151834925385476	0
-0.10615296961395262	0.03695830837664131	D28_L2.9	2012-04-10	1	Actinomycetales	Gordoniaceae	Gordonia	Gordonia bronchialis	0.24022168990364512	0.2543147768824214	0.06881929152780915
-0.11613842205231001	0.05317674409323793	D28_L2.9	2012-04-17	1	Actinomycetales	Gordoniaceae	Gordonia	Gordonia bronchialis	0.2799430302247616	0.12822706883584825	0
-0.13366417575707826	0.06784552126912397	D28_L2.9	2012-04-25	1	Actinomycetales	Gordoniaceae	Gordonia	Gordonia bronchialis	0.26213976697133257	0.11213228684262116	0.027299869503079797
-0.12333157920277571	0.06384327729583086	D28_L2.9	2012-05-03	1	Actinomycetales	Gordoniaceae	Gordonia	Gordonia bronchialis	0.2920310870503101	0.10407751616974643	0
-0.0677410551353198	0.07590473798981026	D28_O5	2011-03-21	4	NA	NA	NA	Candidatus Cloacimonetes bacterium ADurb.Bin088	0.11105031171022393	0.16029658581549286	0
-0.06276899998358564	0.0897212879297558	D28_O5	2011-03-29	4	NA	NA	NA	Candidatus Cloacimonetes bacterium ADurb.Bin088	0.11110172608157916	0.1886689045804271	0
-0.04177651088749546	0.09515225005741791	D28_O5	2011-04-05	4	NA	NA	NA	Candidatus Cloacimonetes bacterium ADurb.Bin088	0.10099482666492156	0.20654229010070022	0.03953764017923135
-0.08269295142668115	0.050707358099590066	D28_O5	2011-04-14	4	NA	NA	NA	Candidatus Cloacimonetes bacterium ADurb.Bin088	0.11562475187514128	0.42635710415300127	0.08441645975169346
-0.039279008472316336	0.10124355253031624	D28_O5	2011-04-21	4	NA	NA	NA	Candidatus Cloacimonetes bacterium ADurb.Bin088	0.09744323160067588	0.20124408043747	0
-0.0216711238477072	0.09613627070907102	D28_O5	2011-04-29	4	NA	NA	NA	Candidatus Cloacimonetes bacterium ADurb.Bin088	0.11522886050048484	0.21280503443878945	0
-0.06797365232087875	0.086269798334991	D28_O5	2011-05-06	4	NA	NA	NA	Candidatus Cloacimonetes bacterium ADurb.Bin088	0.13776924538576227	0.2554564024345952	0.02460862682614215
-0.04537463789363933	0.11820208606023398	D28_O5	2011-05-13	4	NA	NA	NA	Candidatus Cloacimonetes bacterium ADurb.Bin088	0.10062279490626358	0.2093428344608121	0
-0.05059845697355094	0.10152618638750859	D28_O5	2011-05-20	4	NA	NA	NA	Candidatus Cloacimonetes bacterium ADurb.Bin088	0.12083996349161101	0.19627217872495537	0
-0.06582851693644365	0.0482392244940997	D28_O5	2011-05-27	4	NA	NA	NA	Candidatus Cloacimonetes bacterium ADurb.Bin088	0.6332178227861934	0.42061666740845394	0.07549966763882934
-0.06248674080044501	0.09317232962988731	D28_O5	2011-06-03	4	NA	NA	NA	Candidatus Cloacimonetes bacterium ADurb.Bin088	0.19006757723790685	0.2970174744860393	0.016320253931397348
-0.02169016862932214	0.012547309880468505	D28_O5	2011-06-09	4	NA	NA	NA	Candidatus Cloacimonetes bacterium ADurb.Bin088	0.8750265292331405	0.5769389736985099	0.0933307412982878
-0.06260730900033201	0.03794209756681502	D28_O5	2011-06-17	4	NA	NA	NA	Candidatus Cloacimonetes bacterium ADurb.Bin088	0.36760352030672067	0.4052186586254803	0.0917510979086795
-0.0913939481983525	0.0659663892551645	D28_O5	2011-06-24	4	NA	NA	NA	Candidatus Cloacimonetes bacterium ADurb.Bin088	0.14614241866763034	0.21625526917719076	0.040491865217695
-0.06596444689896426	0.06969663367361549	D28_O5	2011-07-01	4	NA	NA	NA	Candidatus Cloacimonetes bacterium ADurb.Bin088	0.3789851802838369	0.2515170092334085	0.05450796222105975
-0.06783912218343463	0.10460957490399195	D28_O5	2011-07-08	4	NA	NA	NA	Candidatus Cloacimonetes bacterium ADurb.Bin088	0.6080565444532307	0.20944247216748027	0.0385956396703187
-0.039296188837332685	0.08077844601571153	D28_O5	2011-08-05	4	NA	NA	NA	Candidatus Cloacimonetes bacterium ADurb.Bin088	0.37875934818788826	0.2947475243368418	0.06310156065957831
-0.06923232965862101	0.09540815081218672	D28_O5	2011-08-11	4	NA	NA	NA	Candidatus Cloacimonetes bacterium ADurb.Bin088	0.4210568408582813	0.363293272849337	0.0813004709972796
-0.08448829173895951	0.0749423013685773	D28_O5	2011-08-19	4	NA	NA	NA	Candidatus Cloacimonetes bacterium ADurb.Bin088	0.2935030595915103	0.36647116207277575	0.06620896406256785
-0.0592518304160271	0.10684275042227034	D28_O5	2011-08-29	4	NA	NA	NA	Candidatus Cloacimonetes bacterium ADurb.Bin088	0.14207736177270383	0.22982046193134842	0.04296418497846865
-0.08684498990340758	0.07800529993282004	D28_O5	2011-09-05	4	NA	NA	NA	Candidatus Cloacimonetes bacterium ADurb.Bin088	0.16505703924157242	0.27460720665141386	0.06215888463377085
-0.0998338547420758	0.08235946386185246	D28_O5	2011-09-12	4	NA	NA	NA	Candidatus Cloacimonetes bacterium ADurb.Bin088	0.18168900062748428	0.25271892033454996	0.04575512011811135
-0.05452591111508148	0.08551916527654337	D28_O5	2011-09-19	4	NA	NA	NA	Candidatus Cloacimonetes bacterium ADurb.Bin088	0.15689688444457214	0.24899876009060598	0.04182296567620615
-0.08825344109426525	0.07433614607439842	D28_O5	2011-09-28	4	NA	NA	NA	Candidatus Cloacimonetes bacterium ADurb.Bin088	0.2374078808247257	0.3292939649654321	0.0946301242961259
-0.07762214723172167	0.08233654138554543	D28_O5	2011-10-05	4	NA	NA	NA	Candidatus Cloacimonetes bacterium ADurb.Bin088	0.2512478832189643	0.29651646056502035	0.0563623172466522
-0.06361869099263896	0.0442143384722113	D28_O5	2011-10-12	4	NA	NA	NA	Candidatus Cloacimonetes bacterium ADurb.Bin088	0.36478218458713735	0.38300845959909813	0.0765453101308061
-0.057806499754603585	0.09119026429133008	D28_O5	2011-11-02	4	NA	NA	NA	Candidatus Cloacimonetes bacterium ADurb.Bin088	0.1438759951855962	0.23580959893107267	0.04901158385458455
-0.08680145873214307	0.06646976744317337	D28_O5	2011-11-07	4	NA	NA	NA	Candidatus Cloacimonetes bacterium ADurb.Bin088	0.2443026801923712	0.20871368830765333	0
-0.05836309249106586	0.08794292764847073	D28_O5	2011-11-16	4	NA	NA	NA	Candidatus Cloacimonetes bacterium ADurb.Bin088	0.7507923212036106	0.2109803055345903	0.0312696935490406
-0.018411569332306678	0.11260435744937834	D28_O5	2011-11-23	4	NA	NA	NA	Candidatus Cloacimonetes bacterium ADurb.Bin088	0.3803788586605977	0.1359720403488622	0.0122318920145241
-0.023175065964583588	0.12911290248882207	D28_O5	2011-11-29	4	NA	NA	NA	Candidatus Cloacimonetes bacterium ADurb.Bin088	0.45150453187544304	0.12866638691784094	0.007809024948865196
-0.07225698596856697	0.08219826675927087	D28_O5	2011-12-21	4	NA	NA	NA	Candidatus Cloacimonetes bacterium ADurb.Bin088	3.7536986432294346	0.4379861355885436	0.07734009229401959
-0.07317741731016558	0.051232787258748025	D28_O5	2011-12-28	4	NA	NA	NA	Candidatus Cloacimonetes bacterium ADurb.Bin088	1.5634038579636387	0.4008387313436847	0.1275105115619629
-0.0725808129159278	0.03669402451643927	D28_O5	2012-01-03	4	NA	NA	NA	Candidatus Cloacimonetes bacterium ADurb.Bin088	0.8902059407486165	0.30360287352271575	0.048613679862653095
-0.07241359111794357	0.0591120760291303	D28_O5	2012-01-11	4	NA	NA	NA	Candidatus Cloacimonetes bacterium ADurb.Bin088	0.7716851179512816	0.3853976969708683	0.1080998034420185
-0.043814893834512245	0.031050520655044572	D28_O5	2012-01-19	4	NA	NA	NA	Candidatus Cloacimonetes bacterium ADurb.Bin088	1.8500171240713323	0.46842647287646905	0.12289993210319743
-0.03184558149479907	0.0203388697570846	D28_O5	2012-01-25	4	NA	NA	NA	Candidatus Cloacimonetes bacterium ADurb.Bin088	1.142205821780519	0.5226946137225822	0.15095103673787064
-0.0443790942722028	0.03870573785658107	D28_O5	2012-02-01	4	NA	NA	NA	Candidatus Cloacimonetes bacterium ADurb.Bin088	1.2428812923618657	0.4509623320069045	0.0976709207189302
-0.0348823453866377	-0.01701617129122103	D28_O5	2012-02-08	4	NA	NA	NA	Candidatus Cloacimonetes bacterium ADurb.Bin088	1.1487397777551485	0.5359722803612892	0.1025111648998055
-0.02385530179334237	-0.02224725215229332	D28_O5	2012-02-14	4	NA	NA	NA	Candidatus Cloacimonetes bacterium ADurb.Bin088	0.9214808388870576	0.4980446196089448	0.034444504354093936
-0.045108967077442226	0.012997539532281456	D28_O5	2012-02-23	4	NA	NA	NA	Candidatus Cloacimonetes bacterium ADurb.Bin088	0.7389167850726921	0.533321525643255	0.09492996233105436
-0.04149862361543431	0.0174348119053706	D28_O5	2012-02-29	4	NA	NA	NA	Candidatus Cloacimonetes bacterium ADurb.Bin088	0.533642573335779	0.5255906910057696	0.0956540422549487
-0.012460049214228617	0.0019649478422073593	D28_O5	2012-03-08	4	NA	NA	NA	Candidatus Cloacimonetes bacterium ADurb.Bin088	0.5581484961106932	0.6004695484039252	0.1056839006922845
-0.06476808727925827	0.04924622098056524	D28_O5	2012-03-14	4	NA	NA	NA	Candidatus Cloacimonetes bacterium ADurb.Bin088	0.3503281714969482	0.42393632359483635	0
-0.05481552178879362	0.04580291239621354	D28_O5	2012-03-22	4	NA	NA	NA	Candidatus Cloacimonetes bacterium ADurb.Bin088	0.26098410007491324	0.38952118299153965	0
-0.04536663283335542	0.08164598023444436	D28_O5	2012-03-28	4	NA	NA	NA	Candidatus Cloacimonetes bacterium ADurb.Bin088	0.18524525861712757	0.3280060549838658	0
-0.049998960542320954	0.07175231123032264	D28_O5	2012-04-04	4	NA	NA	NA	Candidatus Cloacimonetes bacterium ADurb.Bin088	0.13315983222490504	0.27173482834789897	0.01864207796851535
-0.07356412062243017	0.08255842801776837	D28_O5	2012-04-10	4	NA	NA	NA	Candidatus Cloacimonetes bacterium ADurb.Bin088	0.11355135789520908	0.26669677958362303	0.0540894283751952
-0.05131875710584691	0.08250354887318367	D28_O5	2012-04-17	4	NA	NA	NA	Candidatus Cloacimonetes bacterium ADurb.Bin088	0.11280760702688486	0.25382385602731466	0.0114751408083746
-0.07654486222738421	0.08575310575515317	D28_O5	2012-04-25	4	NA	NA	NA	Candidatus Cloacimonetes bacterium ADurb.Bin088	0.15766811082222404	0.25135472625274835	0.0296534521778569
-0.07753118082654285	0.06781698836593307	D28_O5	2012-05-03	4	NA	NA	NA	Candidatus Cloacimonetes bacterium ADurb.Bin088	0.21100433989685122	0.31817128080646334	0.03994164078131765
-0.1686643300545447	0.11016745788794817	D29_L5	2011-03-21	1	Actinomycetales	Nocardioidaceae	Nocardioides	Nocardioides sp. JS614	0.20128485432361964	0.23447480537843846	0
-0.18136730929308156	0.09517138638311404	D29_L5	2011-03-29	1	Actinomycetales	Nocardioidaceae	Nocardioides	Nocardioides sp. JS614	0.22431375156349126	0.22175042948611845	0
-0.17768353602104023	0.11394697896375866	D29_L5	2011-04-05	1	Actinomycetales	Nocardioidaceae	Nocardioides	Nocardioides sp. JS614	0.19779848195219102	0.2002591582785387	0.0209031748191808
-0.14052774245387406	0.1122494084789878	D29_L5	2011-04-14	1	Actinomycetales	Nocardioidaceae	Nocardioides	Nocardioides sp. JS614	0.20283595753716785	0.2616483352051402	0.0442458290919942
-0.16372774272249227	0.09730777082794774	D29_L5	2011-04-21	1	Actinomycetales	Nocardioidaceae	Nocardioides	Nocardioides sp. JS614	0.1527538756979235	0.20297201272733026	0
-0.13756542075014103	0.12888554682487469	D29_L5	2011-04-29	1	Actinomycetales	Nocardioidaceae	Nocardioides	Nocardioides sp. JS614	0.16694314079323133	0.2016562768944155	0
-0.1446254264635673	0.12215746923582455	D29_L5	2011-05-06	1	Actinomycetales	Nocardioidaceae	Nocardioides	Nocardioides sp. JS614	0.1828820150751939	0.19376719586924068	0
-0.12541550646000088	0.12229579808212046	D29_L5	2011-05-13	1	Actinomycetales	Nocardioidaceae	Nocardioides	Nocardioides sp. JS614	0.2224384747543522	0.20939733025716334	0
-0.12761314410190608	0.10923828160468943	D29_L5	2011-05-20	1	Actinomycetales	Nocardioidaceae	Nocardioides	Nocardioides sp. JS614	0.21307719355480825	0.22867397782610205	0
-0.15914516487822308	0.12218352930286894	D29_L5	2011-05-27	1	Actinomycetales	Nocardioidaceae	Nocardioides	Nocardioides sp. JS614	0.25247969601709014	0.2085049761966185	0
[truncated: 1,979 more rows]
